# Supplementary material for: Analysis of the SUMO2 Proteome during HSV-1 Infection
Source: PLoS Pathog. 2015 Jul 22;11(7):e1005059. doi: 10.1371/journal.ppat.1005059 (PMC4511656; doi:10.1371/journal.ppat.1005059)
Supplement: S1 Table — Sheet 1 gives a complete listing of the 6128 protein IDs identified in crude and purified fractions with their basic database entry details. Also included are columns for putative SUMO2 substrate (based on H/M ratios) (column F), if the abundance of sumoylated or total protein forms change significantly during infection, based on H/L and SigB values in the purified and crude fractions respectively (columns G and H), and their predicted molecular weights (column I). Columns M to O present M/L, H/L and H/M ratios for the IDs in crude and purified fractions (NaN implies not detected). Column P notes whether the protein ID was identified previously as sumoylated in [23–26,28,29]. Columns Q and R give SigB values for H/L ratios in crude and pure fractions, and columns S–X give approximate molecular weights of L, M and H versions of the proteins determined by slice-by-slice analysis, while columns Y to AD present the differences of these experimentally estimated molecular weights from the predicted values for that protein ID. Sheet 2 presents a subset of the proteins of sheet 1, including only putative sumoylated substrates. Sheet 3 presents a subset of the protein IDs of sheet 2, sorted for those whose putative sumoylated forms in the purified fraction change significantly during infection, based on SigB <0.1. Sheet 4 presents a subset of the proteins IDs of sheet 1, sorted for those whose total amounts in the crude fraction change significantly during infection, based on SigB values of <0.1. The lists include multiple entries for proteins such as PML for which several different isoforms were detected but they have not been manually edited to remove any duplicate entries. (XLSX) [file ppat.1005059.s005.xlsx]

## Sheet: All proteins
id	Protein IDs	Protein names	Gene names	Fasta headers	Putative SUMO2 substrate	Regulated substrate	Regulated in crude	Mol. weight [kDa]	Ratio M/L normalized_Crude	Ratio H/L normalized_Crude	Ratio H/M normalized_Crude	Ratio M/L normalized_Pure	Ratio H/L normalized_Pure	Ratio H/M normalized_Pure	Previosly identified SUMO substrate	Ratio H/L_Crude Significance B	Ratio H/L_Pure Significance B	App MW crude_L	App MW crude_M	App MW crude_H	App MW pure_L	App MW pure_M	App MW pure_H	App-Pred MW crude_L	App-Pred MW crude_M	App-Pred MW crude_H	App-Pred MW pure_L	App-Pred MW pure_M	App-Pred MW pure_H
6035	Q9BVM4	Gamma-glutamylaminecyclotransferase	A2LD1	>sp|Q9BVM4|A2LD1_HUMAN Gamma-glutamylaminecyclotransferase OS=Homo sapiens GN=A2LD1 PE=1 SV=2				17.328	0.94381	0.87215	0.97018	NaN	NaN	NaN		0.319297	1	12.8215	12.8215	12.8215	0	0	0	-4.50648	-4.50648	-4.50648	0	0	0
6462	Q9NRG9;Q9NRG9-2;F8VZ44;H3BU82;F8VUB6	Aladin	AAAS	>sp|Q9NRG9|AAAS_HUMAN Aladin OS=Homo sapiens GN=AAAS PE=1 SV=1;>sp|Q9NRG9-2|AAAS_HUMAN Isoform 2 of Aladin OS=Homo sapiens GN=AAAS;>tr|F8VZ44|F8VZ44_HUMAN Aladin OS=Homo sapiens GN=AAAS PE=4 SV=1;>tr|H3BU82|H3BU82_HUMAN Aladin (Fragment) OS=Homo sapiens GN				59.573	1.2399	1.1935	0.97399	1.1532	1.0736	0.94312		0.311877	0.988744	56.2598	56.2598	56.2598	55.8193	55.8471	55.8171	-3.31319	-3.31319	-3.31319	-3.75371	-3.72588	-3.75591
4974	Q86V21;Q86V21-2;Q86V21-3;F5GWW7;F8W8B5;F5GYN1;E7EW25;F5H790;F5H3E3;F5GYW2;F5H8J5	Acetoacetyl-CoA synthetase	AACS	>sp|Q86V21|AACS_HUMAN Acetoacetyl-CoA synthetase OS=Homo sapiens GN=AACS PE=1 SV=1;>sp|Q86V21-2|AACS_HUMAN Isoform 2 of Acetoacetyl-CoA synthetase OS=Homo sapiens GN=AACS				75.143	1.3791	1.0456	0.76921	1.4135	1.0456	0.7554		0.937002	0.943925	75.6731	75.6699	75.4294	76.5394	76.5394	76.5394	0.530108	0.526856	0.286442	1.3964	1.3964	1.3964
4749	Q6PD74;B4DG44	Alpha- and gamma-adaptin-binding protein p34	AAGAB	>sp|Q6PD74|AAGAB_HUMAN Alpha- and gamma-adaptin-binding protein p34 OS=Homo sapiens GN=AAGAB PE=1 SV=1				34.593	1.3956	1.1305	0.78391	NaN	NaN	NaN		0.90845	1	40.6791	40.6791	40.6791	0	0	0	6.08607	6.08607	6.08607	0	0	0
4392	Q2M2I8;Q2M2I8-2;E9PG46	AP2-associated protein kinase 1	AAK1	>sp|Q2M2I8|AAK1_HUMAN AP2-associated protein kinase 1 OS=Homo sapiens GN=AAK1 PE=1 SV=3;>sp|Q2M2I8-2|AAK1_HUMAN Isoform 2 of AP2-associated protein kinase 1 OS=Homo sapiens GN=AAK1;>tr|E9PG46|E9PG46_HUMAN AP2-associated protein kinase 1 OS=Homo sapiens GN=				103.88	1.0199	0.99405	0.96336	NaN	NaN	NaN		0.8715	1	102.55	102.41	102.456	0	0	0	-1.33026	-1.46993	-1.42448	0	0	0
614	C9JEH3;Q13685;C9JG97;C9JTS3;H7C0R2	Angio-associated migratory cell protein	AAMP	>tr|C9JEH3|C9JEH3_HUMAN Angio-associated migratory cell protein OS=Homo sapiens GN=AAMP PE=4 SV=1;>sp|Q13685|AAMP_HUMAN Angio-associated migratory cell protein OS=Homo sapiens GN=AAMP PE=1 SV=2;>tr|C9JG97|C9JG97_HUMAN Angio-associated migratory cell protei				46.821	1.7542	1.1411	0.69373	NaN	NaN	NaN		0.620849	1	40.6791	40.6791	40.6791	0	0	0	-6.14193	-6.14193	-6.14193	0	0	0
3361	P49588;H3BPK7	Alanine--tRNA ligase, cytoplasmic	AARS	>sp|P49588|SYAC_HUMAN Alanine--tRNA ligase, cytoplasmic OS=Homo sapiens GN=AARS PE=1 SV=2				106.81	1.0189	1.0603	1.0191	0.60064	0.89013	1.3407		0.180044	0.40266	97.631	97.8583	97.4799	102.225	102.225	102.225	-9.17898	-8.95168	-9.33007	-4.58484	-4.58484	-4.58484
4520	Q5JTZ9	Alanine--tRNA ligase, mitochondrial	AARS2	>sp|Q5JTZ9|SYAM_HUMAN Alanine--tRNA ligase, mitochondrial OS=Homo sapiens GN=AARS2 PE=1 SV=1				107.34	1.0148	1.0037	0.96127	NaN	NaN	NaN		0.831759	1	76.5394	76.5394	76.5394	0	0	0	-30.8006	-30.8006	-30.8006	0	0	0
584	Q9BTE6-3;Q9BTE6-2;C9J5N1;Q9BTE6;H7C1W7;H7C1K1;H7BZ25;H7C0F3;H7C054	Alanyl-tRNA editing protein Aarsd1	AARSD1	>sp|Q9BTE6-3|AASD1_HUMAN Isoform 3 of Alanyl-tRNA editing protein Aarsd1 OS=Homo sapiens GN=AARSD1;>sp|Q9BTE6-2|AASD1_HUMAN Isoform 2 of Alanyl-tRNA editing protein Aarsd1 OS=Homo sapiens GN=AARSD1;>tr|C9J5N1|C9J5N1_HUMAN Alanyl-tRNA-editing protein Aarsd1				65.701	0.9859	0.9905	1.1508	NaN	NaN	NaN		0.458189	1	40.6791	40.6791	40.6791	0	0	0	-25.0219	-25.0219	-25.0219	0	0	0
6465	Q9NRN7;E9PLW6;E9PNF3;B4DDW7	L-aminoadipate-semialdehyde dehydrogenase-phosphopantetheinyl transferase	AASDHPPT	>sp|Q9NRN7|ADPPT_HUMAN L-aminoadipate-semialdehyde dehydrogenase-phosphopantetheinyl transferase OS=Homo sapiens GN=AASDHPPT PE=1 SV=2;>tr|E9PLW6|E9PLW6_HUMAN L-aminoadipate-semialdehyde dehydrogenase-phosphopantetheinyl transferase (Fragment) OS=Homo sapi				35.776	1.0139	0.99951	0.97916	NaN	NaN	NaN		0.661707	1	25.3141	25.3141	25.3141	0	0	0	-10.4619	-10.4619	-10.4619	0	0	0
6772	Q9UDR5;F8WAH1;F8WE53	Alpha-aminoadipic semialdehyde synthase, mitochondrial;Lysine ketoglutarate reductase;Saccharopine dehydrogenase	AASS	>sp|Q9UDR5|AASS_HUMAN Alpha-aminoadipic semialdehyde synthase, mitochondrial OS=Homo sapiens GN=AASS PE=1 SV=1;>tr|F8WAH1|F8WAH1_HUMAN Saccharopine dehydrogenase OS=Homo sapiens GN=AASS PE=4 SV=1				102.13	0.80412	0.85211	0.83263	NaN	NaN	NaN		0.275468	1	76.5394	76.5394	76.5394	102.225	102.225	102.225	-25.5906	-25.5906	-25.5906	0.0951596	0.0951596	0.0951596
6628	Q9NY61	Protein AATF	AATF	>sp|Q9NY61|AATF_HUMAN Protein AATF OS=Homo sapiens GN=AATF PE=1 SV=1				63.132	1.213	1.0783	0.91306	NaN	NaN	NaN	+	0.655977	1	76.5394	76.5394	76.5394	0	0	0	13.4074	13.4074	13.4074	0	0	0
6463	Q9NRK6	ATP-binding cassette sub-family B member 10, mitochondrial	ABCB10	>sp|Q9NRK6|ABCBA_HUMAN ATP-binding cassette sub-family B member 10, mitochondrial OS=Homo sapiens GN=ABCB10 PE=1 SV=2				79.147	0.93812	0.81337	0.96866	0.986	0.81842	0.88211		0.221885	0.187694	56.2598	56.2598	56.2598	56.2598	56.2598	56.2598	-22.8872	-22.8872	-22.8872	-22.8872	-22.8872	-22.8872
6398	Q9NP58;Q9NP58-4;H7BXK9;B4E055	ATP-binding cassette sub-family B member 6, mitochondrial	ABCB6	>sp|Q9NP58|ABCB6_HUMAN ATP-binding cassette sub-family B member 6, mitochondrial OS=Homo sapiens GN=ABCB6 PE=1 SV=1;>sp|Q9NP58-4|ABCB6_HUMAN Isoform 2 of ATP-binding cassette sub-family B member 6, mitochondrial OS=Homo sapiens GN=ABCB6;>tr|H7BXK9|H7BXK9_H				93.884	1.0319	0.80059	0.82133	NaN	NaN	NaN		0.155796	1	215.356	215.356	215.356	0	0	0	121.472	121.472	121.472	0	0	0
1522	O75027-2;O75027;G3V1J3;B4DGL8;G3XAC4;E9PJR8;E9PNQ5	ATP-binding cassette sub-family B member 7, mitochondrial	ABCB7	>sp|O75027-2|ABCB7_HUMAN Isoform 2 of ATP-binding cassette sub-family B member 7, mitochondrial OS=Homo sapiens GN=ABCB7;>sp|O75027|ABCB7_HUMAN ATP-binding cassette sub-family B member 7, mitochondrial OS=Homo sapiens GN=ABCB7 PE=1 SV=2;>tr|G3V1J3|G3V1J3_H				82.768	1.118	1.0326	1.036	1.0063	0.95225	0.92998		0.998793	0.368054	83.0011	74.9923	78.7866	56.7332	56.6093	56.5354	0.23306	-7.77573	-3.98144	-26.0348	-26.1587	-26.2326
1558	Q9NUT2;Q9NUT2-2;H7BY43;G3XAP3;A5D8W3;E7ENE8;C9JTY4;C9JYI3;H7C5K9	ATP-binding cassette sub-family B member 8, mitochondrial	ABCB8	>sp|Q9NUT2|ABCB8_HUMAN ATP-binding cassette sub-family B member 8, mitochondrial OS=Homo sapiens GN=ABCB8 PE=1 SV=3;>sp|Q9NUT2-2|ABCB8_HUMAN Isoform Short of ATP-binding cassette sub-family B member 8, mitochondrial OS=Homo sapiens GN=ABCB8;>tr|H7BY43|H7BY				79.988	1.0461	0.85974	0.92608	1.2868	0.98485	0.79688		0.351364	0.480382	73.4951	83.189	76.2858	56.2598	56.2598	56.2598	-6.49294	3.20096	-3.70217	-23.7282	-23.7282	-23.7282
3126	P33527;P33527-9;P33527-2;P33527-3;P33527-4;I3L4X2;P33527-5;P33527-6;P33527-7;P33527-8;F5GXL7	Multidrug resistance-associated protein 1	ABCC1	>sp|P33527|MRP1_HUMAN Multidrug resistance-associated protein 1 OS=Homo sapiens GN=ABCC1 PE=1 SV=3;>sp|P33527-9|MRP1_HUMAN Isoform 9 of Multidrug resistance-associated protein 1 OS=Homo sapiens GN=ABCC1;>sp|P33527-2|MRP1_HUMAN Isoform 2 of Multidrug resist				171.59	1.2647	1.0421	0.82895	NaN	NaN	NaN		0.860352	1	211.205	211.621	211.743	0	0	0	39.6154	40.0314	40.1535	0	0	0
5509	Q92887	Canalicular multispecific organic anion transporter 1	ABCC2	>sp|Q92887|MRP2_HUMAN Canalicular multispecific organic anion transporter 1 OS=Homo sapiens GN=ABCC2 PE=1 SV=3			+	174.21	1.8236	1.6376	0.96879	NaN	NaN	NaN		0.0648172	1	215.356	215.356	215.356	0	0	0	41.1455	41.1455	41.1455	0	0	0
2074	O15438-4;O15438;O15438-2;O15438-5;H0Y8Q6	Canalicular multispecific organic anion transporter 2	ABCC3	>sp|O15438-4|MRP3_HUMAN Isoform 4 of Canalicular multispecific organic anion transporter 2 OS=Homo sapiens GN=ABCC3;>sp|O15438|MRP3_HUMAN Canalicular multispecific organic anion transporter 2 OS=Homo sapiens GN=ABCC3 PE=1 SV=3;>sp|O15438-2|MRP3_HUMAN Isofo			+	174.91	2.2886	1.512	0.74081	NaN	NaN	NaN		0.054722	1	215.356	215.356	215.356	0	0	0	40.4455	40.4455	40.4455	0	0	0
3129	P33897;H0Y7L9;A6NEP8	ATP-binding cassette sub-family D member 1	ABCD1	>sp|P33897|ABCD1_HUMAN ATP-binding cassette sub-family D member 1 OS=Homo sapiens GN=ABCD1 PE=1 SV=2				82.936	1.0294	0.90773	0.92482	0.98949	0.88932	0.95751		0.483952	0.358559	76.5394	76.5394	76.5394	76.5394	76.5394	76.5394	-6.3966	-6.3966	-6.3966	-6.3966	-6.3966	-6.3966
995	E7EUE1;P28288;F5GYC1;P28288-2;P28288-3	ATP-binding cassette sub-family D member 3	ABCD3	>tr|E7EUE1|E7EUE1_HUMAN ATP-binding cassette sub-family D member 3 OS=Homo sapiens GN=ABCD3 PE=3 SV=1;>sp|P28288|ABCD3_HUMAN ATP-binding cassette sub-family D member 3 OS=Homo sapiens GN=ABCD3 PE=1 SV=1;>tr|F5GYC1|F5GYC1_HUMAN ATP-binding cassette sub-fami				78.401	1.1124	0.98751	0.89114	1.0415	0.95604	0.91612		0.889246	0.275285	81.078	80.798	81.6457	56.2927	56.2926	56.3641	2.67702	2.397	3.2447	-22.1083	-22.1084	-22.0369
3618	P61221;D6R9I9;D6RGF4;H0Y990	ATP-binding cassette sub-family E member 1	ABCE1	>sp|P61221|ABCE1_HUMAN ATP-binding cassette sub-family E member 1 OS=Homo sapiens GN=ABCE1 PE=1 SV=1;>tr|D6R9I9|D6R9I9_HUMAN ATP-binding cassette sub-family E member 1 OS=Homo sapiens GN=ABCE1 PE=4 SV=1				67.314	1.0464	1.0755	1.0255	NaN	NaN	NaN		0.5559	1	57.5339	57.8525	57.5236	0	0	0	-9.78006	-9.46154	-9.79035	0	0	0
5256	Q8NE71;Q8NE71-2;H0YGW7;E9PC67;F8VQZ0;Q5STZ7;Q5STZ8;F5GYK6	ATP-binding cassette sub-family F member 1	ABCF1	>sp|Q8NE71|ABCF1_HUMAN ATP-binding cassette sub-family F member 1 OS=Homo sapiens GN=ABCF1 PE=1 SV=2;>sp|Q8NE71-2|ABCF1_HUMAN Isoform 2 of ATP-binding cassette sub-family F member 1 OS=Homo sapiens GN=ABCF1;>tr|H0YGW7|H0YGW7_HUMAN ATP-binding cassette sub-				95.925	1.0004	0.98811	0.97672	NaN	NaN	NaN		0.953356	1	102.285	102.293	102.154	0	0	0	6.36047	6.3679	6.22892	0	0	0
6788	Q9UG63;C9JZV3;C9JHK9	ATP-binding cassette sub-family F member 2	ABCF2	>sp|Q9UG63|ABCF2_HUMAN ATP-binding cassette sub-family F member 2 OS=Homo sapiens GN=ABCF2 PE=1 SV=2				71.289	1.1332	1.1073	0.99295	1.0746	1.0623	1.0268		0.517222	0.94035	75.9275	76.1174	75.9849	76.4423	76.4608	76.4721	4.63852	4.82842	4.69585	5.15326	5.17183	5.1831
6522	Q9NUQ8;Q9NUQ8-2;F8WCU6	ATP-binding cassette sub-family F member 3	ABCF3	>sp|Q9NUQ8|ABCF3_HUMAN ATP-binding cassette sub-family F member 3 OS=Homo sapiens GN=ABCF3 PE=1 SV=2;>sp|Q9NUQ8-2|ABCF3_HUMAN Isoform 2 of ATP-binding cassette sub-family F member 3 OS=Homo sapiens GN=ABCF3				79.744	1.139	1.048	0.97228	NaN	NaN	NaN	+	0.716094	1	75.6228	75.8326	75.7004	0	0	0	-4.12124	-3.91142	-4.04364	0	0	0
6510	Q9NUJ1;B7Z6A8;C9IZX5	Abhydrolase domain-containing protein 10, mitochondrial	ABHD10	>sp|Q9NUJ1|ABHDA_HUMAN Abhydrolase domain-containing protein 10, mitochondrial OS=Homo sapiens GN=ABHD10 PE=1 SV=1;>tr|B7Z6A8|B7Z6A8_HUMAN Abhydrolase domain-containing protein 10, mitochondrial OS=Homo sapiens GN=ABHD10 PE=2 SV=1				33.932	0.98084	0.9788	0.96727	NaN	NaN	NaN		0.558165	1	25.3141	25.3141	25.3141	0	0	0	-8.61794	-8.61794	-8.61794	0	0	0
5279	Q8NFV4;Q8NFV4-4;H7BYM8;H7BZ58;C9J7Q4;Q8NFV4-5;H7C396;Q8NFV4-2;Q8NFV4-3;H0YC52	Abhydrolase domain-containing protein 11	ABHD11	>sp|Q8NFV4|ABHDB_HUMAN Abhydrolase domain-containing protein 11 OS=Homo sapiens GN=ABHD11 PE=1 SV=1;>sp|Q8NFV4-4|ABHDB_HUMAN Isoform 4 of Abhydrolase domain-containing protein 11 OS=Homo sapiens GN=ABHD11;>tr|H7BYM8|H7BYM8_HUMAN Abhydrolase domain-containi				34.69	0.96151	0.95888	0.82359	NaN	NaN	NaN		0.325875	1	25.3141	25.3141	25.3141	0	0	0	-9.37594	-9.37594	-9.37594	0	0	0
5133	Q8N2K0-2;Q8N2K0;Q8N2K0-3;Q5T712;I3L294;I3L142;I3L1V0;I3L380;I3L440	Monoacylglycerol lipase ABHD12	ABHD12	>sp|Q8N2K0-2|ABD12_HUMAN Isoform 2 of Monoacylglycerol lipase ABHD12 OS=Homo sapiens GN=ABHD12;>sp|Q8N2K0|ABD12_HUMAN Monoacylglycerol lipase ABHD12 OS=Homo sapiens GN=ABHD12 PE=2 SV=2;>sp|Q8N2K0-3|ABD12_HUMAN Isoform 3 of Monoacylglycerol lipase ABHD12 OS				45.558	1.026	1.058	1.0139	1.1186	0.99799	0.97234		0.759246	0.911103	41.1873	41.2631	41.3317	40.5997	40.596	40.5965	-4.37071	-4.29485	-4.22629	-4.95831	-4.96198	-4.96152
326	Q96IU4;B4DNR3;F8W9U3;B4DQI4;Q96IU4-2	Abhydrolase domain-containing protein 14B	ABHD14B	>sp|Q96IU4|ABHEB_HUMAN Abhydrolase domain-containing protein 14B OS=Homo sapiens GN=ABHD14B PE=1 SV=1;>tr|B4DNR3|B4DNR3_HUMAN Abhydrolase domain-containing protein 14B OS=Homo sapiens GN=ABHD14B PE=2 SV=1;>tr|F8W9U3|F8W9U3_HUMAN Abhydrolase domain-containi				22.345	1.0932	1.0334	0.94944	NaN	NaN	NaN		0.894859	1	25.229	25.2141	25.2246	0	0	0	2.88396	2.86912	2.87956	0	0	0
2498	O95870;O95870-2;F6WSP1;F2Z3H2;F2Z3G6	Abhydrolase domain-containing protein 16A	ABHD16A	>sp|O95870|ABHGA_HUMAN Abhydrolase domain-containing protein 16A OS=Homo sapiens GN=ABHD16A PE=1 SV=3;>sp|O95870-2|ABHGA_HUMAN Isoform 2 of Abhydrolase domain-containing protein 16A OS=Homo sapiens GN=ABHD16A;>tr|F6WSP1|F6WSP1_HUMAN Abhydrolase domain-cont				63.243	1.0254	1.032	1.0702	1.1377	1.0479	0.9762		0.95413	0.898314	56.2598	56.2598	56.2598	56.2598	56.2598	56.2598	-6.98319	-6.98319	-6.98319	-6.98319	-6.98319	-6.98319
5377	Q8WU67	Abhydrolase domain-containing protein 3	ABHD3	>sp|Q8WU67|ABHD3_HUMAN Abhydrolase domain-containing protein 3 OS=Homo sapiens GN=ABHD3 PE=2 SV=2				46.008	NaN	NaN	NaN	1.4422	1.5024	0.81262		1	0.623507	0	0	0	40.6791	40.6791	40.6791	0	0	0	-5.32893	-5.32893	-5.32893
1758	Q8WTS1;H7BZY9	1-acylglycerol-3-phosphate O-acyltransferase ABHD5	ABHD5	>sp|Q8WTS1|ABHD5_HUMAN 1-acylglycerol-3-phosphate O-acyltransferase ABHD5 OS=Homo sapiens GN=ABHD5 PE=1 SV=1;>tr|H7BZY9|H7BZY9_HUMAN 1-acylglycerol-3-phosphate O-acyltransferase ABHD5 (Fragment) OS=Homo sapiens GN=ABHD5 PE=4 SV=1			+	39.095	0.88851	0.67551	0.82472	NaN	NaN	NaN		0.0206511	1	40.6791	40.6791	40.6791	0	0	0	1.58407	1.58407	1.58407	0	0	0
1393	Q9BV23;F5H7L1;C9JNE7;C9J010	Monoacylglycerol lipase ABHD6	ABHD6	>sp|Q9BV23|ABHD6_HUMAN Monoacylglycerol lipase ABHD6 OS=Homo sapiens GN=ABHD6 PE=2 SV=1;>tr|F5H7L1|F5H7L1_HUMAN Monoacylglycerol lipase ABHD6 OS=Homo sapiens GN=ABHD6 PE=4 SV=1				38.33	0.92907	1.2788	1.1841	1.3666	1.1917	0.93127		0.562767	0.967725	25.3141	25.3141	25.3141	25.3141	25.3141	25.3141	-13.0159	-13.0159	-13.0159	-13.0159	-13.0159	-13.0159
54	A6NFN2;Q8IZP0;F8WA56;Q8IZP0-9;Q8IZP0-6;Q8IZP0-5;Q8IZP0-3;Q8IZP0-4;Q8IZP0-2;F8WA55;Q8IZP0-7;F5H1G9;Q8IZP0-8;Q8IZP0-10;H7BXI6;Q8IZP0-11	Abl interactor 1	ABI1	>tr|A6NFN2|A6NFN2_HUMAN Abl interactor 1 OS=Homo sapiens GN=ABI1 PE=4 SV=2;>sp|Q8IZP0|ABI1_HUMAN Abl interactor 1 OS=Homo sapiens GN=ABI1 PE=1 SV=4;>tr|F8WA56|F8WA56_HUMAN Abl interactor 1 OS=Homo sapiens GN=ABI1 PE=4 SV=1;>sp|Q8IZP0-9|ABI1_HUMAN Isoform 9				55.259	0.94288	1.005	0.99338	NaN	NaN	NaN		0.689429	1	56.2598	56.2598	56.2598	0	0	0	1.00081	1.00081	1.00081	0	0	0
926	Q9NYB9;Q9NYB9-4;E7EP65;E7EW77;Q9NYB9-2;E9PEZ7;Q9NYB9-3;H0Y6B5;H7C3Q7;F8WEB9;F8WAQ3;F8WBL5;F8WAZ8;F8WCD7;F8WAU3;E7EUA1;F8WAL6	Abl interactor 2	ABI2	>sp|Q9NYB9|ABI2_HUMAN Abl interactor 2 OS=Homo sapiens GN=ABI2 PE=1 SV=1;>sp|Q9NYB9-4|ABI2_HUMAN Isoform 4 of Abl interactor 2 OS=Homo sapiens GN=ABI2;>tr|E7EP65|E7EP65_HUMAN Abl interactor 2 (Fragment) OS=Homo sapiens GN=ABI2 PE=4 SV=1;>tr|E7EW77|E7EW77_H				55.663	1.0496	0.9868	1.0084	NaN	NaN	NaN		0.512746	1	56.2598	56.2598	56.2598	0	0	0	0.596811	0.596811	0.596811	0	0	0
3254	P42684;P42684-6;P42684-5;P42684-7;P42684-8	Abelson tyrosine-protein kinase 2	ABL2	>sp|P42684|ABL2_HUMAN Abelson tyrosine-protein kinase 2 OS=Homo sapiens GN=ABL2 PE=1 SV=1;>sp|P42684-6|ABL2_HUMAN Isoform 6 of Abelson tyrosine-protein kinase 2 OS=Homo sapiens GN=ABL2;>sp|P42684-5|ABL2_HUMAN Isoform 5 of Abelson tyrosine-protein kinase 2				128.34	1.1086	1.0345	1.0509	NaN	NaN	NaN		0.928453	1	102.225	102.225	102.225	165.29	165.29	165.29	-26.1148	-26.1148	-26.1148	36.9505	36.9505	36.9505
1607	H0Y3K7;Q5T6N4;O14639;A6NCD9;F8WAB0;O14639-5;O14639-3;Q5JVV3;O14639-4;F6XFR5;H0Y7N6	Actin-binding LIM protein 1	ABLIM1	>tr|H0Y3K7|H0Y3K7_HUMAN Actin-binding LIM protein 1 (Fragment) OS=Homo sapiens GN=ABLIM1 PE=4 SV=1;>tr|Q5T6N4|Q5T6N4_HUMAN Actin binding LIM protein 1 OS=Homo sapiens GN=ABLIM1 PE=2 SV=1;>sp|O14639|ABLM1_HUMAN Actin-binding LIM protein 1 OS=Homo sapiens GN				73.822	1.045	1.0752	1.0586	1.1173	1.3194	1.1047		0.566286	0.538174	0	0	0	76.5394	76.5394	76.5394	0	0	0	2.7174	2.7174	2.7174
2398	O94929;O94929-3;O94929-2;O94929-4;H0YFM1;D6RHE7	Actin-binding LIM protein 3	ABLIM3	>sp|O94929|ABLM3_HUMAN Actin-binding LIM protein 3 OS=Homo sapiens GN=ABLIM3 PE=1 SV=3;>sp|O94929-3|ABLM3_HUMAN Isoform 3 of Actin-binding LIM protein 3 OS=Homo sapiens GN=ABLIM3;>sp|O94929-2|ABLM3_HUMAN Isoform 2 of Actin-binding LIM protein 3 OS=Homo sap			+	77.801	1.8396	1.7963	1.1533	NaN	NaN	NaN		0.0141248	1	56.2598	56.2598	56.2598	0	0	0	-21.5412	-21.5412	-21.5412	0	0	0
586	C9J690;P19801-2;P19801;E7ER24	Amine oxidase;Amiloride-sensitive amine oxidase [copper-containing]	ABP1	>tr|C9J690|C9J690_HUMAN Amine oxidase OS=Homo sapiens GN=ABP1 PE=3 SV=1;>sp|P19801-2|ABP1_HUMAN Isoform 2 of Amiloride-sensitive amine oxidase [copper-containing] OS=Homo sapiens GN=ABP1;>sp|P19801|ABP1_HUMAN Amiloride-sensitive amine oxidase [copper-conta	+	+		87.238	NaN	NaN	NaN	0.21701	0.1258	0.7709		1	4.53837e-05	76.5394	76.5394	39.5832	93.3067	95.7138	100.284	-10.6986	-10.6986	-47.6548	6.06869	8.47585	13.0457
3973	Q12979-2;Q12979;F5H8B3;B7Z683;E9PFN9;F5H3S2;I3NI05;I3L1U8;I3L434;I3L2P5;I3L3W0;I3L379	Active breakpoint cluster region-related protein	ABR	>sp|Q12979-2|ABR_HUMAN Isoform Short of Active breakpoint cluster region-related protein OS=Homo sapiens GN=ABR;>sp|Q12979|ABR_HUMAN Active breakpoint cluster region-related protein OS=Homo sapiens GN=ABR PE=2 SV=2;>tr|F5H8B3|F5H8B3_HUMAN Active breakpoint				93.706	1.34	1.1039	0.81993	NaN	NaN	NaN		0.914215	1	76.5394	76.5394	76.5394	102.225	102.225	102.225	-17.1666	-17.1666	-17.1666	8.51916	8.51916	8.51916
6705	Q9P1F3;Q5SZC9	Costars family protein ABRACL	ABRACL	>sp|Q9P1F3|ABRAL_HUMAN Costars family protein ABRACL OS=Homo sapiens GN=ABRACL PE=1 SV=1	+			9.0564	1.1135	1.0967	1.0068	0.15544	1.6423	12.395		0.669038	0.477805	12.8215	12.8215	12.8215	25.3141	25.3141	25.3141	3.76512	3.76512	3.76512	16.2577	16.2577	16.2577
6926	Q9ULW3	Activator of basal transcription 1	ABT1	>sp|Q9ULW3|ABT1_HUMAN Activator of basal transcription 1 OS=Homo sapiens GN=ABT1 PE=1 SV=1				31.079	1.0621	1.2089	1.153	NaN	NaN	NaN		0.950482	1	25.3141	25.3141	25.3141	0	0	0	-5.76494	-5.76494	-5.76494	0	0	0
2672	P09110;C9JDE9;F5GXL8;H7C131;G5E935;H0Y4D4;B4DVF4;B4E072;F2Z3P7;F2Z2Q6	3-ketoacyl-CoA thiolase, peroxisomal	ACAA1	>sp|P09110|THIK_HUMAN 3-ketoacyl-CoA thiolase, peroxisomal OS=Homo sapiens GN=ACAA1 PE=1 SV=2;>tr|C9JDE9|C9JDE9_HUMAN 3-ketoacyl-CoA thiolase, peroxisomal OS=Homo sapiens GN=ACAA1 PE=3 SV=1;>tr|F5GXL8|F5GXL8_HUMAN 3-ketoacyl-CoA thiolase, peroxisomal OS=Ho				44.292	1.0296	0.95769	0.94391	NaN	NaN	NaN		0.528003	1	40.6791	40.6791	40.6791	0	0	0	-3.61293	-3.61293	-3.61293	0	0	0
3259	P42765	3-ketoacyl-CoA thiolase, mitochondrial	ACAA2	>sp|P42765|THIM_HUMAN 3-ketoacyl-CoA thiolase, mitochondrial OS=Homo sapiens GN=ACAA2 PE=1 SV=2				41.924	1.0502	0.96472	0.89783	NaN	NaN	NaN		0.365239	1	41.4332	40.9156	40.9972	0	0	0	-0.490773	-1.00841	-0.92683	0	0	0
3986	Q13085-4;Q13085;Q13085-2;Q13085-3;F8W6G0;O00763;F8W8T8;O00763-2;H7BYH5;H0YGH5;F6QQI9;D3YTK0;E9PEW7;A8MYL5	Acetyl-CoA carboxylase 1;Biotin carboxylase	ACACA	>sp|Q13085-4|ACACA_HUMAN Isoform 4 of Acetyl-CoA carboxylase 1 OS=Homo sapiens GN=ACACA;>sp|Q13085|ACACA_HUMAN Acetyl-CoA carboxylase 1 OS=Homo sapiens GN=ACACA PE=1 SV=2;>sp|Q13085-2|ACACA_HUMAN Isoform 2 of Acetyl-CoA carboxylase 1 OS=Homo sapiens GN=ACA				270	1.2163	1.0297	0.85509	1.1819	0.94851	0.84166		0.535659	0.819018	169.089	168.812	168.73	215.164	215.105	215.072	-100.911	-101.188	-101.27	-54.8359	-54.8954	-54.9277
1449	G3XAJ0;Q6JQN1;Q6JQN1-2;F8W1I9;Q6JQN1-3;Q6JQN1-4	Acyl-CoA dehydrogenase family member 10	ACAD10	>tr|G3XAJ0|G3XAJ0_HUMAN Acyl-CoA dehydrogenase family member 10 OS=Homo sapiens GN=ACAD10 PE=3 SV=1;>sp|Q6JQN1|ACD10_HUMAN Acyl-CoA dehydrogenase family member 10 OS=Homo sapiens GN=ACAD10 PE=2 SV=1;>sp|Q6JQN1-2|ACD10_HUMAN Isoform 2 of Acyl-CoA dehydrogen				122.34	1.1324	0.83055	0.74128	NaN	NaN	NaN		0.193188	1	56.2598	56.2598	56.2598	0	0	0	-66.0802	-66.0802	-66.0802	0	0	0
4824	Q709F0;Q709F0-3;Q709F0-2;D6RDI8;F8WEV0;Q08AE9;H0Y9C6	Acyl-CoA dehydrogenase family member 11	ACAD11	>sp|Q709F0|ACD11_HUMAN Acyl-CoA dehydrogenase family member 11 OS=Homo sapiens GN=ACAD11 PE=1 SV=2;>sp|Q709F0-3|ACD11_HUMAN Isoform 3 of Acyl-CoA dehydrogenase family member 11 OS=Homo sapiens GN=ACAD11;>sp|Q709F0-2|ACD11_HUMAN Isoform 2 of Acyl-CoA dehydr				87.282	1.2282	0.96496	0.89242	1.5641	1.0904	0.72379		0.626272	0.972235	101.714	98.1789	98.3433	129.175	107.721	121.676	14.432	10.8969	11.0613	41.8933	20.4388	34.3938
6308	Q9H845;F8WAN8;H0Y8Z9;D6RCD8	Acyl-CoA dehydrogenase family member 9, mitochondrial	ACAD9	>sp|Q9H845|ACAD9_HUMAN Acyl-CoA dehydrogenase family member 9, mitochondrial OS=Homo sapiens GN=ACAD9 PE=1 SV=1;>tr|F8WAN8|F8WAN8_HUMAN Acyl-CoA dehydrogenase family member 9, mitochondrial OS=Homo sapiens GN=ACAD9 PE=3 SV=1;>tr|H0Y8Z9|H0Y8Z9_HUMAN Acyl-Co				68.76	0.95678	0.94712	1.0043	1.008	0.89994	0.91785		0.248424	0.188881	56.2598	56.2598	56.2598	56.2598	56.2598	56.2598	-12.5002	-12.5002	-12.5002	-12.5002	-12.5002	-12.5002
3031	P28330	Long-chain specific acyl-CoA dehydrogenase, mitochondrial	ACADL	>sp|P28330|ACADL_HUMAN Long-chain specific acyl-CoA dehydrogenase, mitochondrial OS=Homo sapiens GN=ACADL PE=2 SV=2				47.655	0.66663	1.0113	1.4088	NaN	NaN	NaN		0.604064	1	40.6791	40.6791	40.6791	0	0	0	-6.97593	-6.97593	-6.97593	0	0	0
501	B7Z9I1;Q5T4U5;P11310-2;P11310;B4DJE7;E9PJM9;H0YDT5;E9PRX4	Medium-chain specific acyl-CoA dehydrogenase, mitochondrial	ACADM	>tr|B7Z9I1|B7Z9I1_HUMAN Medium-chain-specific acyl-CoA dehydrogenase, mitochondrial OS=Homo sapiens GN=ACADM PE=2 SV=1;>tr|Q5T4U5|Q5T4U5_HUMAN Acyl-Coenzyme A dehydrogenase, C-4 to C-12 straight chain OS=Homo sapiens GN=ACADM PE=2 SV=1;>sp|P11310-2|ACADM_H				42.426	1.083	0.98226	0.89544	NaN	NaN	NaN		0.578414	1	40.8779	40.9921	40.9542	0	0	0	-1.54813	-1.43391	-1.47182	0	0	0
1102	P16219;E9PE82;REV__Q8WW52;REV__Q8WW52-2	Short-chain specific acyl-CoA dehydrogenase, mitochondrial	ACADS	>sp|P16219|ACADS_HUMAN Short-chain specific acyl-CoA dehydrogenase, mitochondrial OS=Homo sapiens GN=ACADS PE=1 SV=1;>tr|E9PE82|E9PE82_HUMAN Short-chain-specific acyl-CoA dehydrogenase, mitochondrial OS=Homo sapiens GN=ACADS PE=4 SV=1				44.297	0.98559	1.0856	1.3095	NaN	NaN	NaN		0.932377	1	40.6791	40.6791	40.6791	0	0	0	-3.61793	-3.61793	-3.61793	0	0	0
3280	P45954;B4DQ51;H0Y6T4	Short/branched chain specific acyl-CoA dehydrogenase, mitochondrial	ACADSB	>sp|P45954|ACDSB_HUMAN Short/branched chain specific acyl-CoA dehydrogenase, mitochondrial OS=Homo sapiens GN=ACADSB PE=1 SV=1;>tr|B4DQ51|B4DQ51_HUMAN Short/branched chain-specific acyl-CoA dehydrogenase, mitochondrial OS=Homo sapiens GN=ACADSB PE=2 SV=1				47.485	1.0837	1.0343	0.94411	NaN	NaN	NaN		0.939723	1	40.6791	40.6791	40.6791	0	0	0	-6.80593	-6.80593	-6.80593	0	0	0
1332	G3V1M7;F5H2A9;P49748;P49748-2	Very long-chain specific acyl-CoA dehydrogenase, mitochondrial	ACADVL	>tr|G3V1M7|G3V1M7_HUMAN Acyl-Coenzyme A dehydrogenase, very long chain, isoform CRA_b OS=Homo sapiens GN=ACADVL PE=3 SV=1;>tr|F5H2A9|F5H2A9_HUMAN Very long-chain-specific acyl-CoA dehydrogenase, mitochondrial OS=Homo sapiens GN=ACADVL PE=3 SV=1;>sp|P49748|				75.209	1.1499	1.0491	0.9116	NaN	NaN	NaN		0.370637	1	58.0151	58.056	58.3768	56.2598	56.2598	56.2598	-17.1939	-17.153	-16.8322	-18.9492	-18.9492	-18.9492
4230	Q15057;H7C3Q8;H7C3K3;H7C1E0;C9J8L1	Arf-GAP with coiled-coil, ANK repeat and PH domain-containing protein 2	ACAP2	>sp|Q15057|ACAP2_HUMAN Arf-GAP with coiled-coil, ANK repeat and PH domain-containing protein 2 OS=Homo sapiens GN=ACAP2 PE=1 SV=3				88.028	1.0322	1.0351	1.0924	NaN	NaN	NaN		0.840577	1	76.5394	76.5394	76.5394	0	0	0	-11.4886	-11.4886	-11.4886	0	0	0
2977	P24752;H0YEL7;G3XAB4;E9PRQ6;E9PKF3	Acetyl-CoA acetyltransferase, mitochondrial	ACAT1	>sp|P24752|THIL_HUMAN Acetyl-CoA acetyltransferase, mitochondrial OS=Homo sapiens GN=ACAT1 PE=1 SV=1				45.199	0.95132	0.95921	0.97535	NaN	NaN	NaN		0.310578	1	40.8569	40.8529	40.8872	0	0	0	-4.34207	-4.34608	-4.31183	0	0	0
6049	Q9BWD1;B7Z233	Acetyl-CoA acetyltransferase, cytosolic	ACAT2	>sp|Q9BWD1|THIC_HUMAN Acetyl-CoA acetyltransferase, cytosolic OS=Homo sapiens GN=ACAT2 PE=1 SV=2;>tr|B7Z233|B7Z233_HUMAN Acetyl-CoA acetyltransferase, cytosolic OS=Homo sapiens GN=ACAT2 PE=2 SV=1	+			41.35	1.0026	1.0379	1.0568	0.37225	1.3528	3.9172		0.44344	0.92998	42.2808	42.3195	42.4139	56.2598	56.2598	56.2598	0.930787	0.969485	1.06393	14.9098	14.9098	14.9098
6229	Q9H3P7	Golgi resident protein GCP60	ACBD3	>sp|Q9H3P7|GCP60_HUMAN Golgi resident protein GCP60 OS=Homo sapiens GN=ACBD3 PE=1 SV=4				60.593	1.1509	1.0813	0.96055	NaN	NaN	NaN		0.546157	1	82.0888	80.1862	80.888	12.8215	12.8215	12.8215	21.4958	19.5932	20.295	-47.7715	-47.7715	-47.7715
4589	Q5T8D3-3;Q5T8D3-2;Q5T8D3;H7BYB2;Q5T8E0;Q8NC06-3;Q8NC06-2;Q8NC06	Acyl-CoA-binding domain-containing protein 5	ACBD5	>sp|Q5T8D3-3|ACBD5_HUMAN Isoform 3 of Acyl-CoA-binding domain-containing protein 5 OS=Homo sapiens GN=ACBD5;>sp|Q5T8D3-2|ACBD5_HUMAN Isoform 2 of Acyl-CoA-binding domain-containing protein 5 OS=Homo sapiens GN=ACBD5;>sp|Q5T8D3|ACBD5_HUMAN Acyl-CoA-binding				58.977	1.0249	1.0689	0.99958	NaN	NaN	NaN		0.912047	1	55.5605	55.24	55.4671	0	0	0	-3.41652	-3.73704	-3.5099	0	0	0
5925	Q9BR61	Acyl-CoA-binding domain-containing protein 6	ACBD6	>sp|Q9BR61|ACBD6_HUMAN Acyl-CoA-binding domain-containing protein 6 OS=Homo sapiens GN=ACBD6 PE=1 SV=1				31.15	1.1062	1.0835	0.98937	NaN	NaN	NaN	+	0.989261	1	25.3141	25.3141	25.3141	0	0	0	-5.83594	-5.83594	-5.83594	0	0	0
955	Q9UKV3;E7EQT4;Q9UKV3-5;Q9UKV3-2;Q9UKV3-3;G3V3B0;G3V3T3	Apoptotic chromatin condensation inducer in the nucleus	ACIN1	>sp|Q9UKV3|ACINU_HUMAN Apoptotic chromatin condensation inducer in the nucleus OS=Homo sapiens GN=ACIN1 PE=1 SV=2;>tr|E7EQT4|E7EQT4_HUMAN Apoptotic chromatin condensation inducer in the nucleus OS=Homo sapiens GN=ACIN1 PE=4 SV=2;>sp|Q9UKV3-5|ACINU_HUMAN Is	+			151.86	0.97226	0.92051	0.98317	0.31141	1.924	6.9474	+	0.392148	0.25093	135.982	139.47	136.792	186.788	164.706	181.332	-15.8784	-12.3898	-15.0679	34.928	12.8465	29.4721
914	E7ENH9;P53396;P53396-2;B4E3P0	ATP-citrate synthase	ACLY	>tr|E7ENH9|E7ENH9_HUMAN ATP-citrate synthase OS=Homo sapiens GN=ACLY PE=4 SV=2;>sp|P53396|ACLY_HUMAN ATP-citrate synthase OS=Homo sapiens GN=ACLY PE=1 SV=3;>sp|P53396-2|ACLY_HUMAN Isoform 2 of ATP-citrate synthase OS=Homo sapiens GN=ACLY;>tr|B4E3P0|B4E3P0_				126.22	1.0544	1.0082	0.95443	0.9265	0.9576	1.0779		0.564261	0.589391	102.266	101.927	102.125	105.547	102.811	105.754	-23.9543	-24.293	-24.0945	-20.6729	-23.4092	-20.4665
2927	P21399;Q9HBB2;Q5VZA6;F5H3Z7;F5H143	Cytoplasmic aconitate hydratase	ACO1;IRP1	>sp|P21399|ACOC_HUMAN Cytoplasmic aconitate hydratase OS=Homo sapiens GN=ACO1 PE=1 SV=3;>tr|Q9HBB2|Q9HBB2_HUMAN Cytoplasmic aconitate hydratase OS=Homo sapiens GN=IRP1 PE=2 SV=1;>tr|Q5VZA6|Q5VZA6_HUMAN Aconitase 1, soluble OS=Homo sapiens GN=ACO1 PE=2 SV=1	+			98.398	1.1459	1.0506	0.9118	0.67081	1.315	2.0376		0.226054	0.888882	78.6945	78.1031	78.4036	102.225	102.225	102.225	-19.7035	-20.2949	-19.9944	3.82716	3.82716	3.82716
14	A2A274;Q99798;F5H2A5;B4DEC3;B4DW08	Aconitate hydratase, mitochondrial	ACO2	>tr|A2A274|A2A274_HUMAN Aconitase 2, mitochondrial OS=Homo sapiens GN=ACO2 PE=4 SV=1;>sp|Q99798|ACON_HUMAN Aconitate hydratase, mitochondrial OS=Homo sapiens GN=ACO2 PE=1 SV=2;>tr|F5H2A5|F5H2A5_HUMAN Aconitate hydratase, mitochondrial OS=Homo sapiens GN=AC				87.819	0.99569	0.94154	0.94161	0.8398	0.89738	1.0156		0.254973	0.494322	76.5374	76.4235	76.3548	205.596	205.327	203.428	-11.2816	-11.3955	-11.4642	117.777	117.508	115.609
6416	Q9NPJ3;F5H2L4	Acyl-coenzyme A thioesterase 13	ACOT13	>sp|Q9NPJ3|ACO13_HUMAN Acyl-coenzyme A thioesterase 13 OS=Homo sapiens GN=ACOT13 PE=1 SV=1;>tr|F5H2L4|F5H2L4_HUMAN Acyl-coenzyme A thioesterase 13 OS=Homo sapiens GN=ACOT13 PE=4 SV=1				14.96	0.94454	0.95556	0.98772	NaN	NaN	NaN		0.300597	1	12.8215	12.8215	12.8215	0	0	0	-2.13848	-2.13848	-2.13848	0	0	0
4952	P49753;Q86TX2;G3V4F2;P49753-2;B3KSA0	Acyl-coenzyme A thioesterase 2, mitochondrial;Acyl-coenzyme A thioesterase 1	ACOT2;ACOT1	>sp|P49753|ACOT2_HUMAN Acyl-coenzyme A thioesterase 2, mitochondrial OS=Homo sapiens GN=ACOT2 PE=1 SV=6;>sp|Q86TX2|ACOT1_HUMAN Acyl-coenzyme A thioesterase 1 OS=Homo sapiens GN=ACOT1 PE=1 SV=1;>tr|G3V4F2|G3V4F2_HUMAN Acyl-coenzyme A thioesterase 1 OS=Homo				53.218	1.0745	0.93607	0.92586	0.71873	0.57638	0.7553		0.239438	0.0288642	41.4656	41.4772	41.327	40.6791	40.6791	40.6791	-11.7524	-11.7408	-11.891	-12.5389	-12.5389	-12.5389
1888	O00154-4;O00154;O00154-5;O00154-6;B4DUX0;O00154-3;O00154-2;F5GWE2	Cytosolic acyl coenzyme A thioester hydrolase	ACOT7	>sp|O00154-4|BACH_HUMAN Isoform 4 of Cytosolic acyl coenzyme A thioester hydrolase OS=Homo sapiens GN=ACOT7;>sp|O00154|BACH_HUMAN Cytosolic acyl coenzyme A thioester hydrolase OS=Homo sapiens GN=ACOT7 PE=1 SV=3;>sp|O00154-5|BACH_HUMAN Isoform 5 of Cytosoli				37.419	1.0166	1.0157	0.98086	NaN	NaN	NaN		0.826523	1	47.8069	47.4935	46.9516	0	0	0	10.3879	10.0745	9.53258	0	0	0
47	O14734;A6NDT2;E9PJN0;H7C5A7;E9PRD4;E9PIS4;G5E995;E9PMC4;Q9BR14;H0Y698;F6VBM3	Acyl-coenzyme A thioesterase 8	ACOT8	>sp|O14734|ACOT8_HUMAN Acyl-coenzyme A thioesterase 8 OS=Homo sapiens GN=ACOT8 PE=1 SV=1;>tr|A6NDT2|A6NDT2_HUMAN Acyl-CoA thioesterase 8, isoform CRA_c OS=Homo sapiens GN=ACOT8 PE=4 SV=1;>tr|E9PJN0|E9PJN0_HUMAN Acyl-coenzyme A thioesterase 8 OS=Homo sapien				35.914	1.0912	1.1926	1.0876	0.91953	0.91594	0.97049		0.533337	0.240213	25.3141	25.3141	25.3141	27.5138	26.8607	28.0819	-10.5999	-10.5999	-10.5999	-8.40024	-9.05333	-7.8321
7057	Q9Y305-4;Q9Y305;Q9Y305-2;Q9Y305-3;H7C5Q2;C9J7L8	Acyl-coenzyme A thioesterase 9, mitochondrial	ACOT9	>sp|Q9Y305-4|ACOT9_HUMAN Isoform 4 of Acyl-coenzyme A thioesterase 9, mitochondrial OS=Homo sapiens GN=ACOT9;>sp|Q9Y305|ACOT9_HUMAN Acyl-coenzyme A thioesterase 9, mitochondrial OS=Homo sapiens GN=ACOT9 PE=1 SV=2;>sp|Q9Y305-2|ACOT9_HUMAN Isoform 2 of Acyl-				50.85	0.86889	0.98074	1.1159	NaN	NaN	NaN		0.549093	1	40.6791	40.6791	40.6791	40.6791	40.6791	40.6791	-10.1709	-10.1709	-10.1709	-10.1709	-10.1709	-10.1709
4234	Q15067-2;Q15067;F5GYQ8;F5H0M0;I3L0T4;I3L2U4	Peroxisomal acyl-coenzyme A oxidase 1;Acyl-coenzyme A oxidase	ACOX1	>sp|Q15067-2|ACOX1_HUMAN Isoform 2 of Peroxisomal acyl-coenzyme A oxidase 1 OS=Homo sapiens GN=ACOX1;>sp|Q15067|ACOX1_HUMAN Peroxisomal acyl-coenzyme A oxidase 1 OS=Homo sapiens GN=ACOX1 PE=1 SV=3;>tr|F5GYQ8|F5GYQ8_HUMAN Acyl-coenzyme A oxidase OS=Homo sap				74.667	1.2478	1.1279	0.93077	NaN	NaN	NaN		0.352981	1	33.5145	32.948	33.5049	16.285	16.285	16.285	-41.1525	-41.719	-41.1621	-58.382	-58.382	-58.382
2056	O15254;O15254-2;D6RJ89	Peroxisomal acyl-coenzyme A oxidase 3	ACOX3	>sp|O15254|ACOX3_HUMAN Peroxisomal acyl-coenzyme A oxidase 3 OS=Homo sapiens GN=ACOX3 PE=1 SV=2;>sp|O15254-2|ACOX3_HUMAN Isoform 2 of Peroxisomal acyl-coenzyme A oxidase 3 OS=Homo sapiens GN=ACOX3				77.628	NaN	NaN	NaN	1.2239	0.9804	0.72724		1	0.643061	76.5394	76.5394	76.5394	76.5394	76.5394	76.5394	-1.0886	-1.0886	-1.0886	-1.0886	-1.0886	-1.0886
2976	P24666;B5MCC7;G5E9R5;P24666-3;C9JNS5;F2Z2Q9	Low molecular weight phosphotyrosine protein phosphatase	ACP1	>sp|P24666|PPAC_HUMAN Low molecular weight phosphotyrosine protein phosphatase OS=Homo sapiens GN=ACP1 PE=1 SV=3;>tr|B5MCC7|B5MCC7_HUMAN Low molecular weight phosphotyrosine protein phosphatase OS=Homo sapiens GN=ACP1 PE=4 SV=1;>tr|G5E9R5|G5E9R5_HUMAN Acid				18.042	0.93784	0.93143	1.078	NaN	NaN	NaN	+	0.328174	1	15.802	15.9104	15.8527	0	0	0	-2.24001	-2.13158	-2.18934	0	0	0
1156	P11117;E9PHY0;F5H1S6;E9PQY3;B7Z7D2;E9PP23;F5GWV7;B7Z6U3;E9PCI1;E9PQW9;E9PKW9;G5EA28	Lysosomal acid phosphatase	ACP2	>sp|P11117|PPAL_HUMAN Lysosomal acid phosphatase OS=Homo sapiens GN=ACP2 PE=1 SV=3;>tr|E9PHY0|E9PHY0_HUMAN Lysosomal acid phosphatase OS=Homo sapiens GN=ACP2 PE=4 SV=1;>tr|F5H1S6|F5H1S6_HUMAN Lysosomal acid phosphatase OS=Homo sapiens GN=ACP2 PE=4 SV=1;>tr				48.344	0.73635	0.88654	1.3039	NaN	NaN	NaN		0.252444	1	56.2598	56.2598	56.2598	40.6791	40.6791	40.6791	7.91581	7.91581	7.91581	-7.66493	-7.66493	-7.66493
264	B4DFQ6;Q96CM8;B4DHT5;E9PF16;D6RF87;H0Y8N1	Acyl-CoA synthetase family member 2, mitochondrial	ACSF2	>tr|B4DFQ6|B4DFQ6_HUMAN Acyl-CoA synthetase family member 2, mitochondrial OS=Homo sapiens GN=ACSF2 PE=2 SV=1;>sp|Q96CM8|ACSF2_HUMAN Acyl-CoA synthetase family member 2, mitochondrial OS=Homo sapiens GN=ACSF2 PE=1 SV=2;>tr|B4DHT5|B4DHT5_HUMAN Acyl-CoA synt				70.622	1.1905	0.89209	0.751	NaN	NaN	NaN		0.113361	1	56.2598	56.2598	56.2598	0	0	0	-14.3622	-14.3622	-14.3622	0	0	0
4439	Q4G176;F5H5A1;F5H755;F5H362;F5H2G6;H0YGC7;F5GX20;F5H3B2;H0YH37;H0YGJ0	Acyl-CoA synthetase family member 3, mitochondrial	ACSF3	>sp|Q4G176|ACSF3_HUMAN Acyl-CoA synthetase family member 3, mitochondrial OS=Homo sapiens GN=ACSF3 PE=1 SV=3;>tr|F5H5A1|F5H5A1_HUMAN Acyl-CoA synthetase family member 3, mitochondrial OS=Homo sapiens GN=ACSF3 PE=4 SV=1;>tr|F5H755|F5H755_HUMAN Acyl-CoA synt				64.129	1.0533	0.92729	0.93136	1.0459	0.97396	0.94153		0.201418	0.393164	56.6275	56.5249	56.5347	56.2598	56.2598	56.2598	-7.50148	-7.60409	-7.59433	-7.86919	-7.86919	-7.86919
938	P33121;E7EPM6;B7Z452;P33121-2;B7Z3Z9;D6RER0;H0Y9U7;D6RG07;H0Y9Z9;Q9UKU0-7	Long-chain-fatty-acid--CoA ligase 1	ACSL1	>sp|P33121|ACSL1_HUMAN Long-chain-fatty-acid--CoA ligase 1 OS=Homo sapiens GN=ACSL1 PE=1 SV=1;>tr|E7EPM6|E7EPM6_HUMAN Long-chain-fatty-acid--CoA ligase 1 OS=Homo sapiens GN=ACSL1 PE=4 SV=1;>tr|B7Z452|B7Z452_HUMAN Long-chain-fatty-acid--CoA ligase 1 OS=Homo			+	77.942	1.2443	1.134	0.8993	1.179	0.99417	0.83686		0.00869792	0.866999	77.7119	77.5596	77.7346	76.4122	76.3111	76.3683	-0.230116	-0.382359	-0.207371	-1.52979	-1.63089	-1.5737
2467	O95573;H7BYZ7;H7C260;F5GWH2;F5H062;C9JC11	Long-chain-fatty-acid--CoA ligase 3	ACSL3	>sp|O95573|ACSL3_HUMAN Long-chain-fatty-acid--CoA ligase 3 OS=Homo sapiens GN=ACSL3 PE=1 SV=3				80.419	0.95955	1.065	1.0769	0.89238	0.99593	1.1335		0.123914	0.852923	88.9181	88.3507	88.4059	76.2825	76.2796	76.2301	8.49914	7.93167	7.9869	-4.13648	-4.13938	-4.18892
2196	O60488;O60488-2;D6RF95;H0Y9A0;D6RD96;D6RDA8;D6RFW9	Long-chain-fatty-acid--CoA ligase 4	ACSL4	>sp|O60488|ACSL4_HUMAN Long-chain-fatty-acid--CoA ligase 4 OS=Homo sapiens GN=ACSL4 PE=1 SV=2;>sp|O60488-2|ACSL4_HUMAN Isoform Short of Long-chain-fatty-acid--CoA ligase 4 OS=Homo sapiens GN=ACSL4			+	79.187	1.4648	1.6146	1.0645	NaN	NaN	NaN		2.8279e-06	1	77.2904	77.1835	77.2599	0	0	0	-1.8966	-2.00352	-1.92707	0	0	0
6904	Q9ULC5-3;Q9ULC5;Q9ULC5-4;B4DX30;C9J8C7	Long-chain-fatty-acid--CoA ligase 5	ACSL5	>sp|Q9ULC5-3|ACSL5_HUMAN Isoform 2 of Long-chain-fatty-acid--CoA ligase 5 OS=Homo sapiens GN=ACSL5;>sp|Q9ULC5|ACSL5_HUMAN Long-chain-fatty-acid--CoA ligase 5 OS=Homo sapiens GN=ACSL5 PE=1 SV=1;>sp|Q9ULC5-4|ACSL5_HUMAN Isoform 3 of Long-chain-fatty-acid--Co				82.262	1.1459	1.0579	0.88706	0.80949	0.80595	0.81204		0.926856	0.188089	65.3027	62.4874	60.7443	56.2598	56.2598	56.2598	-16.9593	-19.7746	-21.5177	-26.0022	-26.0022	-26.0022
4539	Q5QPH3;Q9NR19;F6WZD5;E7EWU3;B3KUV2;C9JY31;B4DEH9;C9IYL0;C9J7L5;F8WCJ4;C9JXD9;F8WDJ9	Acetyl-coenzyme A synthetase, cytoplasmic	ACSS2	>tr|Q5QPH3|Q5QPH3_HUMAN Acetyl-coenzyme A synthetase, cytoplasmic OS=Homo sapiens GN=ACSS2 PE=2 SV=1;>sp|Q9NR19|ACSA_HUMAN Acetyl-coenzyme A synthetase, cytoplasmic OS=Homo sapiens GN=ACSS2 PE=1 SV=1;>tr|F6WZD5|F6WZD5_HUMAN Acetyl-coenzyme A synthetase, cy				80.087	0.99063	1.0719	1.1023	0.90278	1.0156	1.1092		0.427621	1	77.2968	77.3431	77.2606	76.5623	76.5298	76.55	-2.7902	-2.74392	-2.82642	-3.52469	-3.55719	-3.53701
6274	Q9H6R3;Q9H6R3-2;F8VZB4;H0YII9	Acyl-CoA synthetase short-chain family member 3, mitochondrial	ACSS3	>sp|Q9H6R3|ACSS3_HUMAN Acyl-CoA synthetase short-chain family member 3, mitochondrial OS=Homo sapiens GN=ACSS3 PE=2 SV=1;>sp|Q9H6R3-2|ACSS3_HUMAN Isoform 2 of Acyl-CoA synthetase short-chain family member 3, mitochondrial OS=Homo sapiens GN=ACSS3				74.777	1.2489	0.92255	0.67249	NaN	NaN	NaN		0.20116	1	72.0134	72.2591	70.9116	40.6791	0	0	-2.76359	-2.51785	-3.86537	-34.0979	0	0
4476	Q562R1	Beta-actin-like protein 2	ACTBL2	>sp|Q562R1|ACTBL_HUMAN Beta-actin-like protein 2 OS=Homo sapiens GN=ACTBL2 PE=1 SV=2			+	42.003	1.0017	0.86433	0.93164	NaN	NaN	NaN	+	0.0394976	1	40.6791	40.6791	40.6791	215.356	215.356	215.356	-1.32393	-1.32393	-1.32393	173.353	173.353	173.353
3728	P68032;P68133;A6NL76;Q5T8M8;E7EQV5	Actin, alpha cardiac muscle 1;Actin, alpha skeletal muscle	ACTC1;ACTA1	>sp|P68032|ACTC_HUMAN Actin, alpha cardiac muscle 1 OS=Homo sapiens GN=ACTC1 PE=1 SV=1;>sp|P68133|ACTS_HUMAN Actin, alpha skeletal muscle OS=Homo sapiens GN=ACTA1 PE=1 SV=1;>tr|A6NL76|A6NL76_HUMAN Actin, alpha skeletal muscle OS=Homo sapiens GN=ACTA1 PE=3	+	+		42.019	0.94441	0.94903	0.95967	0.23486	0.64769	2.9446		0.293356	4.53007e-05	43.45	42.9393	43.3447	53.0095	43.9345	51.1898	1.431	0.920261	1.32567	10.9905	1.91552	9.17082
3719	P63261;F5H0N0;I3L3I4;I3L1U9;I3L3I0;I3L4N8;I3L3R2	Actin, cytoplasmic 2;Actin, cytoplasmic 2, N-terminally processed	ACTG1	>sp|P63261|ACTG_HUMAN Actin, cytoplasmic 2 OS=Homo sapiens GN=ACTG1 PE=1 SV=1;>tr|F5H0N0|F5H0N0_HUMAN Actin, cytoplasmic 2, N-terminally processed OS=Homo sapiens GN=ACTG1 PE=3 SV=1;>tr|I3L3I4|I3L3I4_HUMAN Actin, cytoplasmic 2, N-terminally processed OS=Ho	+	+		41.792	0.97236	0.95477	0.99067	0.25596	0.69111	2.6188		0.416442	0.00160083	46.2802	45.7716	46.3052	53.3683	42.5494	52.2774	4.48824	3.97958	4.51315	11.5763	0.757402	10.4854
2514	O96019;O96019-2;H7C5S0;O94805;C9JQT2	Actin-like protein 6A	ACTL6A	>sp|O96019|ACL6A_HUMAN Actin-like protein 6A OS=Homo sapiens GN=ACTL6A PE=1 SV=1;>sp|O96019-2|ACL6A_HUMAN Isoform 2 of Actin-like protein 6A OS=Homo sapiens GN=ACTL6A	+			47.46	1.0572	1.1021	0.99904	0.51229	1.615	3.9145		0.518356	0.535538	41.0259	42.2344	46.146	64.6868	65.6062	63.0617	-6.43406	-5.22559	-1.31403	17.2268	18.1462	15.6017
6260	Q9H568	Actin-like protein 8	ACTL8	>sp|Q9H568|ACTL8_HUMAN Actin-like protein 8 OS=Homo sapiens GN=ACTL8 PE=2 SV=1			+	41.36	1.3395	1.1818	0.94398	NaN	NaN	NaN		0.0717847	1	40.6791	40.6791	40.6791	40.6791	40.6791	40.6791	-0.680926	-0.680926	-0.680926	-0.680926	-0.680926	-0.680926
2756	P12814;P12814-3;P12814-2;B7TY16;H9KV75;G3V2N5;H7C5W8;G3V2W4;H0YJW3;H0YJ11;G3V5M4;G3V2X9;G3V2E8;G3V380;B7Z4P8	Alpha-actinin-1	ACTN1	>sp|P12814|ACTN1_HUMAN Alpha-actinin-1 OS=Homo sapiens GN=ACTN1 PE=1 SV=2;>sp|P12814-3|ACTN1_HUMAN Isoform 3 of Alpha-actinin-1 OS=Homo sapiens GN=ACTN1;>sp|P12814-2|ACTN1_HUMAN Isoform 2 of Alpha-actinin-1 OS=Homo sapiens GN=ACTN1;>tr|B7TY16|B7TY16_HUMAN				103.06	0.9276	0.98423	1.0395	0.87312	0.95609	1.0927		0.984629	0.506895	80.4935	80.6297	79.864	101.759	101.702	101.653	-22.5665	-22.4303	-23.196	-1.3013	-1.3578	-1.40659
2136	O43707;D6PXK4;E7EV83;F5GXS2;H7C144	Alpha-actinin-4	ACTN4	>sp|O43707|ACTN4_HUMAN Alpha-actinin-4 OS=Homo sapiens GN=ACTN4 PE=1 SV=2;>tr|D6PXK4|D6PXK4_HUMAN Alpha actinin 4 short isoform OS=Homo sapiens GN=ACTN4 PE=2 SV=1;>tr|E7EV83|E7EV83_HUMAN Alpha-actinin-4 OS=Homo sapiens GN=ACTN4 PE=4 SV=1;>tr|F5GXS2|F5GXS2_				104.85	0.98142	0.99931	1.0157	0.92538	0.96974	1.0549		0.77976	0.596126	81.8821	81.2635	81.3432	99.5884	99.3888	99.5702	-22.9679	-23.5865	-23.5068	-5.26158	-5.46117	-5.27977
6648	Q9NZ32;F5H5L9;F6S9Y6;G3V5Y4;H0YJR3;G3V2Q5;H0YJD9;G3V524;G3V4K6	Actin-related protein 10	ACTR10	>sp|Q9NZ32|ARP10_HUMAN Actin-related protein 10 OS=Homo sapiens GN=ACTR10 PE=1 SV=1;>tr|F5H5L9|F5H5L9_HUMAN Actin-related protein 10 OS=Homo sapiens GN=ACTR10 PE=4 SV=1				46.306	1.1795	1.1279	0.92308	1.321	1.068	0.90996		0.76224	0.984527	40.6791	40.6791	40.6791	40.6791	40.6791	40.6791	-5.62693	-5.62693	-5.62693	-5.62693	-5.62693	-5.62693
3614	P61163;B4DXP9;F5H3I4	Alpha-centractin	ACTR1A	>sp|P61163|ACTZ_HUMAN Alpha-centractin OS=Homo sapiens GN=ACTR1A PE=1 SV=1;>tr|B4DXP9|B4DXP9_HUMAN Alpha-centractin OS=Homo sapiens GN=ACTR1A PE=2 SV=1;>tr|F5H3I4|F5H3I4_HUMAN Alpha-centractin OS=Homo sapiens GN=ACTR1A PE=3 SV=1				42.613	1.0677	1.0112	0.97236	NaN	NaN	NaN		0.950165	1
3239	P42025;G5E9Q5	Beta-centractin	ACTR1B	>sp|P42025|ACTY_HUMAN Beta-centractin OS=Homo sapiens GN=ACTR1B PE=1 SV=1;>tr|G5E9Q5|G5E9Q5_HUMAN ARP1 actin-related protein 1 homolog B, centractin beta (Yeast), isoform CRA_c OS=Homo sapiens GN=ACTR1B PE=3 SV=1			+	42.293	0.82591	0.8653	1.0384	NaN	NaN	NaN		0.0567977	1	40.6791	40.6791	40.6791	0	0	0	-1.61393	-1.61393	-1.61393	0	0	0
3613	P61160;E9PF41;G3V1L8;F5H6T1	Actin-related protein 2	ACTR2	>sp|P61160|ARP2_HUMAN Actin-related protein 2 OS=Homo sapiens GN=ACTR2 PE=1 SV=1;>tr|E9PF41|E9PF41_HUMAN Actin-related protein 2 OS=Homo sapiens GN=ACTR2 PE=3 SV=1;>tr|G3V1L8|G3V1L8_HUMAN ARP2 actin-related protein 2 homolog (Yeast), isoform CRA_d OS=Homo				44.76	1.0001	1.0198	1.0519	0.96806	1.0051	1.0928	+	0.881082	0.791814	43.2639	43.2206	43.5442	40.9221	40.7194	40.8836	-1.49606	-1.53936	-1.21577	-3.83792	-4.04065	-3.87644
3612	P61158;B4DXW1;F5H3P5;B4DTI0;Q9P1U1;Q9P1U1-2;Q9P1U1-3;C9IZN3;Q9C0K3;H7C4J1;F8WE84;F8WEW2	Actin-related protein 3	ACTR3	>sp|P61158|ARP3_HUMAN Actin-related protein 3 OS=Homo sapiens GN=ACTR3 PE=1 SV=3;>tr|B4DXW1|B4DXW1_HUMAN Actin-related protein 3 OS=Homo sapiens GN=ACTR3 PE=2 SV=1;>tr|F5H3P5|F5H3P5_HUMAN Actin-related protein 3 OS=Homo sapiens GN=ACTR3 PE=3 SV=1;>tr|B4DTI				47.371	0.97565	0.99844	1.0287	0.90534	0.94683	1.1633		0.85392	0.500898	42.073	41.9601	41.8747	42.6968	40.6686	42.856	-5.29799	-5.41087	-5.4963	-4.67417	-6.70245	-4.51498
6332	Q9H9F9	Actin-related protein 5	ACTR5	>sp|Q9H9F9|ARP5_HUMAN Actin-related protein 5 OS=Homo sapiens GN=ACTR5 PE=1 SV=2				68.297	1.1486	1.1299	0.99549	NaN	NaN	NaN	+	0.789241	1	56.2598	56.2598	56.2598	0	0	0	-12.0372	-12.0372	-12.0372	0	0	0
6326	Q9H981;Q9H981-2;H0Y849;Q9H981-3	Actin-related protein 8	ACTR8	>sp|Q9H981|ARP8_HUMAN Actin-related protein 8 OS=Homo sapiens GN=ACTR8 PE=1 SV=2;>sp|Q9H981-2|ARP8_HUMAN Isoform 2 of Actin-related protein 8 OS=Homo sapiens GN=ACTR8;>tr|H0Y849|H0Y849_HUMAN Actin-related protein 8 (Fragment) OS=Homo sapiens GN=ACTR8 PE=4	+			70.483	NaN	NaN	NaN	0.33202	0.62551	2.1944		1	0.122584	0	0	0	76.5394	76.5394	76.5394	0	0	0	6.0564	6.0564	6.0564
3851	Q03154;C9JMV9;C9J6I6;C9JWD4;C9J9D8;C9JYZ0;F8WC59	Aminoacylase-1	ACY1	>sp|Q03154|ACY1_HUMAN Aminoacylase-1 OS=Homo sapiens GN=ACY1 PE=1 SV=1;>tr|C9JMV9|C9JMV9_HUMAN Uncharacterized protein OS=Homo sapiens PE=4 SV=1;>tr|C9J6I6|C9J6I6_HUMAN Aminoacylase-1 OS=Homo sapiens GN=ACY1 PE=4 SV=1;>tr|C9JWD4|C9JWD4_HUMAN Aminoacylase-1	+			45.884	0.99249	0.94581	0.95955	0.17743	1.0743	6.5574		0.175701	0.60973	40.6791	40.6791	40.6791	56.2598	56.2598	56.2598	-5.20493	-5.20493	-5.20493	10.3758	10.3758	10.3758
1534	G3V2U7;P07311;G3V597;A6NDV8;G3V3F8	Acylphosphatase;Acylphosphatase-1	ACYP1	>tr|G3V2U7|G3V2U7_HUMAN Acylphosphatase OS=Homo sapiens GN=ACYP1 PE=3 SV=1;>sp|P07311|ACYP1_HUMAN Acylphosphatase-1 OS=Homo sapiens GN=ACYP1 PE=1 SV=2				14.125	1.2611	0.9569	0.80274	NaN	NaN	NaN		0.415902	1	12.8215	12.8215	12.8215	0	0	0	-1.30348	-1.30348	-1.30348	0	0	0
2791	P14621;F8WA34;E9PF46	Acylphosphatase-2;Acylphosphatase	ACYP2	>sp|P14621|ACYP2_HUMAN Acylphosphatase-2 OS=Homo sapiens GN=ACYP2 PE=1 SV=2;>tr|F8WA34|F8WA34_HUMAN Acylphosphatase OS=Homo sapiens GN=ACYP2 PE=3 SV=1;>tr|E9PF46|E9PF46_HUMAN Acylphosphatase OS=Homo sapiens GN=ACYP2 PE=3 SV=1				11.139	1.1908	1.032	0.95239	NaN	NaN	NaN		0.763055	1	12.8215	12.8215	12.8215	0	0	0	1.68252	1.68252	1.68252	0	0	0
2535	P00813;F5GWI4;F5GXW0;F5GYD4	Adenosine deaminase	ADA	>sp|P00813|ADA_HUMAN Adenosine deaminase OS=Homo sapiens GN=ADA PE=1 SV=3;>tr|F5GWI4|F5GWI4_HUMAN Adenosine deaminase OS=Homo sapiens GN=ADA PE=4 SV=1;>tr|F5GXW0|F5GXW0_HUMAN Adenosine deaminase OS=Homo sapiens GN=ADA PE=4 SV=1				40.764	0.88365	0.9374	0.99782	NaN	NaN	NaN		0.171546	1	40.6791	40.6791	40.6791	0	0	0	-0.0849261	-0.0849261	-0.0849261	0	0	0
1974	O14672;A8MY20;B4DU28;C9J9B4;H0YK87;H3BS53;H0YNC5	Disintegrin and metalloproteinase domain-containing protein 10	ADAM10	>sp|O14672|ADA10_HUMAN Disintegrin and metalloproteinase domain-containing protein 10 OS=Homo sapiens GN=ADAM10 PE=1 SV=1;>tr|A8MY20|A8MY20_HUMAN ADAM metallopeptidase domain 10, isoform CRA_a OS=Homo sapiens GN=ADAM10 PE=4 SV=1				84.141	1.2309	1.3323	0.89967	1.5646	1.654	1.0668		0.125486	0.445024	68.2153	64.7739	64.8339	76.7801	76.9965	76.8855	-15.9257	-19.3671	-19.3071	-7.36086	-7.14452	-7.25547
1209	Q13444;Q13444-3;Q13444-4;Q13444-5;E9PN65;Q13444-6;Q13444-7;Q13444-2;Q13444-8;Q13444-9;Q13444-10;A6NG98;Q13444-11	Disintegrin and metalloproteinase domain-containing protein 15	ADAM15	>sp|Q13444|ADA15_HUMAN Disintegrin and metalloproteinase domain-containing protein 15 OS=Homo sapiens GN=ADAM15 PE=1 SV=4;>sp|Q13444-3|ADA15_HUMAN Isoform 3 of Disintegrin and metalloproteinase domain-containing protein 15 OS=Homo sapiens GN=ADAM15;>sp|Q13			+	92.958	2.4493	1.5526	0.91136	NaN	NaN	NaN		0.044319	1	76.5394	76.5394	76.5394	0	0	0	-16.4186	-16.4186	-16.4186	0	0	0
3749	P78536;P78536-2;E7EUI5;A6H8L4	Disintegrin and metalloproteinase domain-containing protein 17	ADAM17	>sp|P78536|ADA17_HUMAN Disintegrin and metalloproteinase domain-containing protein 17 OS=Homo sapiens GN=ADAM17 PE=1 SV=1;>sp|P78536-2|ADA17_HUMAN Isoform B of Disintegrin and metalloproteinase domain-containing protein 17 OS=Homo sapiens GN=ADAM17;>tr|E7E				93.02	0.98978	0.84552	0.8842	NaN	NaN	NaN		0.332955	1	129.5	117.819	133.279	0	0	0	36.4796	24.7991	40.2591	0	0	0
4041	Q13443;A0AVL1;Q13443-2;F8WC54;C9JPM3;C9J6H5	Disintegrin and metalloproteinase domain-containing protein 9	ADAM9	>sp|Q13443|ADAM9_HUMAN Disintegrin and metalloproteinase domain-containing protein 9 OS=Homo sapiens GN=ADAM9 PE=1 SV=1;>tr|A0AVL1|A0AVL1_HUMAN ADAM9 protein OS=Homo sapiens GN=ADAM9 PE=2 SV=1;>sp|Q13443-2|ADAM9_HUMAN Isoform 2 of Disintegrin and metallopr			+	90.555	1.9767	2.1045	1.0324	1.4498	1.4947	1.1083		0.000642551	0.774	117.908	114.777	120.288	81.6243	86.3752	89.986	27.3526	24.2218	29.7334	-8.93066	-4.17982	-0.569011
921	E7ENU4;P55265-4;P55265;P55265-2;H0YCK3;P55265-3	Double-stranded RNA-specific adenosine deaminase	ADAR	>tr|E7ENU4|E7ENU4_HUMAN Double-stranded RNA-specific adenosine deaminase OS=Homo sapiens GN=ADAR PE=4 SV=1;>sp|P55265-4|DSRAD_HUMAN Isoform 4 of Double-stranded RNA-specific adenosine deaminase OS=Homo sapiens GN=ADAR;>sp|P55265|DSRAD_HUMAN Double-stranded	+			140.83	1.0367	1.0443	0.98604	0.27895	2.066	6.0095	+	0.416505	0.148102	101.313	100.169	101.039	116.898	111.864	118.606	-39.5171	-40.6605	-39.7909	-23.9322	-28.9657	-22.2241
5622	Q96D53;Q96D53-2	Uncharacterized aarF domain-containing protein kinase 4	ADCK4	>sp|Q96D53|ADCK4_HUMAN Uncharacterized aarF domain-containing protein kinase 4 OS=Homo sapiens GN=ADCK4 PE=1 SV=2;>sp|Q96D53-2|ADCK4_HUMAN Isoform 2 of Uncharacterized aarF domain-containing protein kinase 4 OS=Homo sapiens GN=ADCK4			+	60.069	2.3444	1.9705	0.82318	NaN	NaN	NaN		0.00436463	1	40.6791	40.6791	40.6791	0	0	0	-19.3899	-19.3899	-19.3899	0	0	0
18	P35611-3;P35611;E7ENY0;A2A3N8;E7EV99;P35611-2;Q86XM2;Q96D30;H0Y9H2;D6RF25;D6RAH3;D6RJE2;H0YFD8;P35612;P35612-3;P35612-4;P35612-8;P35612-2;H0YG19	Alpha-adducin	ADD1	>sp|P35611-3|ADDA_HUMAN Isoform 3 of Alpha-adducin OS=Homo sapiens GN=ADD1;>sp|P35611|ADDA_HUMAN Alpha-adducin OS=Homo sapiens GN=ADD1 PE=1 SV=2;>tr|E7ENY0|E7ENY0_HUMAN Alpha-adducin OS=Homo sapiens GN=ADD1 PE=4 SV=1;>tr|A2A3N8|A2A3N8_HUMAN Adducin 1 (Alph			+	84.302	1.358	1.3593	0.91226	NaN	NaN	NaN		0.0358153	1	83.2668	81.8179	82.8932	0	0	0	-1.03517	-2.48413	-1.40882	0	0	0
6782	Q9UEY8;Q9UEY8-2	Gamma-adducin	ADD3	>sp|Q9UEY8|ADDG_HUMAN Gamma-adducin OS=Homo sapiens GN=ADD3 PE=1 SV=1;>sp|Q9UEY8-2|ADDG_HUMAN Isoform 1 of Gamma-adducin OS=Homo sapiens GN=ADD3				79.154	1.3357	1.3351	0.86723	NaN	NaN	NaN		0.149585	1	76.5394	76.5394	76.5394	0	0	0	-2.6146	-2.6146	-2.6146	0	0	0
2742	P11766;H0YAG8;D6RFE4;D6R9G2;D6RAY0	Alcohol dehydrogenase class-3	ADH5	>sp|P11766|ADHX_HUMAN Alcohol dehydrogenase class-3 OS=Homo sapiens GN=ADH5 PE=1 SV=4				39.724	0.88087	0.96192	1.0065	NaN	NaN	NaN		0.383124	1	41.1118	32.3545	32.6528	0	0	40.6791	1.38776	-7.36951	-7.07121	0	0	0.955074
6020	Q9BV57;Q9BV57-2;H7C382	1,2-dihydroxy-3-keto-5-methylthiopentene dioxygenase	ADI1	>sp|Q9BV57|MTND_HUMAN 1,2-dihydroxy-3-keto-5-methylthiopentene dioxygenase OS=Homo sapiens GN=ADI1 PE=1 SV=1;>sp|Q9BV57-2|MTND_HUMAN Isoform 2 of 1,2-dihydroxy-3-keto-5-methylthiopentene dioxygenase OS=Homo sapiens GN=ADI1			+	21.498	1.4585	1.4144	0.98972	NaN	NaN	NaN		0.0248912	1	16.285	16.285	16.285	0	0	0	-5.21299	-5.21299	-5.21299	0	0	0
3548	P55263;P55263-2;P55263-3;B7Z800	Adenosine kinase	ADK	>sp|P55263|ADK_HUMAN Adenosine kinase OS=Homo sapiens GN=ADK PE=1 SV=2;>sp|P55263-2|ADK_HUMAN Isoform Short of Adenosine kinase OS=Homo sapiens GN=ADK;>sp|P55263-3|ADK_HUMAN Isoform 3 of Adenosine kinase OS=Homo sapiens GN=ADK;>tr|B7Z800|B7Z800_HUMAN Adeno				40.545	0.9546	1.0239	1.0466	NaN	NaN	NaN		0.86359	1	40.6791	40.6791	40.6791	0	0	0	0.134074	0.134074	0.134074	0	0	0
6212	Q9H2P0;E9PQK8	Activity-dependent neuroprotector homeobox protein	ADNP	>sp|Q9H2P0|ADNP_HUMAN Activity-dependent neuroprotector homeobox protein OS=Homo sapiens GN=ADNP PE=1 SV=1	+	+		123.56	1.1069	0.95641	0.84659	0.60803	3.1297	5.2024	+	0.643078	3.71122e-05	102.225	102.225	102.225	164.973	165.235	165.036	-21.3348	-21.3348	-21.3348	41.4133	41.6751	41.476
4698	Q6IQ32;H0YM09;H0YLN6	ADNP homeobox protein 2	ADNP2	>sp|Q6IQ32|ADNP2_HUMAN ADNP homeobox protein 2 OS=Homo sapiens GN=ADNP2 PE=1 SV=1	+			122.83	NaN	NaN	NaN	1.3883	2.3748	2.5602		1	0.272368	56.2598	56.2598	56.2598	165.29	165.29	165.29	-66.5702	-66.5702	-66.5702	42.4605	42.4605	42.4605
5836	Q96SZ5	2-aminoethanethiol dioxygenase	ADO	>sp|Q96SZ5|AEDO_HUMAN 2-aminoethanethiol dioxygenase OS=Homo sapiens GN=ADO PE=1 SV=2			+	29.751	0.82421	0.77249	1.1222	NaN	NaN	NaN		0.00451458	1	25.3141	25.3141	25.3141	0	0	0	-4.43694	-4.43694	-4.43694	0	0	0
5942	Q9BRR6;Q9BRR6-2;E7EQY8;H3BRS6;Q9BRR6-3;Q9BRR6-4;Q9BRR6-5;H7BXT5;H3BU35;H3BN66;Q9BRR6-6;H3BTH4	ADP-dependent glucokinase	ADPGK	>sp|Q9BRR6|ADPGK_HUMAN ADP-dependent glucokinase OS=Homo sapiens GN=ADPGK PE=1 SV=1;>sp|Q9BRR6-2|ADPGK_HUMAN Isoform 2 of ADP-dependent glucokinase OS=Homo sapiens GN=ADPGK;>tr|E7EQY8|E7EQY8_HUMAN ADP-dependent glucokinase OS=Homo sapiens GN=ADPGK PE=4 SV=				54.088	1.1654	1.0318	0.98076	1.0152	0.97277	0.97813		0.70195	0.601873	40.6791	40.6791	40.6791	41.2333	41.3381	41.2494	-13.4089	-13.4089	-13.4089	-12.8547	-12.7499	-12.8386
6597	Q9NX46;B4DHV5;B7ZAN4	Poly(ADP-ribose) glycohydrolase ARH3	ADPRHL2	>sp|Q9NX46|ARHL2_HUMAN Poly(ADP-ribose) glycohydrolase ARH3 OS=Homo sapiens GN=ADPRHL2 PE=1 SV=1;>tr|B4DHV5|B4DHV5_HUMAN Poly(ADP-ribose) glycohydrolase ARH3 OS=Homo sapiens GN=ADPRHL2 PE=2 SV=1				38.946	1.1635	0.94268	0.84534	NaN	NaN	NaN		0.271853	1	39.951	40.0529	39.9181	0	0	0	1.00504	1.10685	0.972116	0	0	0
2979	P25098;E9PRV7;P35626;Q8N433	Beta-adrenergic receptor kinase 1	ADRBK1	>sp|P25098|ARBK1_HUMAN Beta-adrenergic receptor kinase 1 OS=Homo sapiens GN=ADRBK1 PE=1 SV=2;>tr|E9PRV7|E9PRV7_HUMAN Beta-adrenergic receptor kinase 1 OS=Homo sapiens GN=ADRBK1 PE=4 SV=1				79.573	1.0454	1.0381	1.0412	0.88284	1.0798	0.94196		0.794193	0.695655	62.291	61.7938	61.4175	76.5394	76.5394	76.5394	-17.282	-17.7792	-18.1555	-3.0336	-3.0336	-3.0336
4336	Q16186;E9PEC0	Proteasomal ubiquitin receptor ADRM1	ADRM1	>sp|Q16186|ADRM1_HUMAN Proteasomal ubiquitin receptor ADRM1 OS=Homo sapiens GN=ADRM1 PE=1 SV=2;>tr|E9PEC0|E9PEC0_HUMAN Proteasomal ubiquitin receptor ADRM1 OS=Homo sapiens GN=ADRM1 PE=4 SV=2				42.153	1.1335	1.0541	1.0273	NaN	NaN	NaN		0.872087	1	43.1888	42.642	42.9186	56.2598	56.2598	56.2598	1.03585	0.488986	0.765583	14.1068	14.1068	14.1068
3087	P30566;E7ERF4;P30566-2;B4DUM2;B0QY75;B4DEP1	Adenylosuccinate lyase	ADSL	>sp|P30566|PUR8_HUMAN Adenylosuccinate lyase OS=Homo sapiens GN=ADSL PE=1 SV=2;>tr|E7ERF4|E7ERF4_HUMAN Adenylosuccinate lyase OS=Homo sapiens GN=ADSL PE=4 SV=1;>sp|P30566-2|PUR8_HUMAN Isoform 2 of Adenylosuccinate lyase OS=Homo sapiens GN=ADSL;>tr|B4DUM2|B	+		+	54.889	0.97912	0.91546	0.95947	0.20952	0.97883	4.9188		0.0723228	0.54204	41.5254	41.8264	41.6002	55.8564	51.9941	56.2432	-13.3636	-13.0626	-13.2888	0.967412	-2.8949	1.35419
3084	P30520;F8W9D6;Q8N142-2;Q8N142;Q5SY84;G3V232;G3V5D8	Adenylosuccinate synthetase isozyme 2;Adenylosuccinate synthetase	ADSS	>sp|P30520|PURA2_HUMAN Adenylosuccinate synthetase isozyme 2 OS=Homo sapiens GN=ADSS PE=1 SV=3;>tr|F8W9D6|F8W9D6_HUMAN Adenylosuccinate synthetase OS=Homo sapiens GN=ADSS PE=3 SV=1				50.097	1.0098	1.0454	0.9889	NaN	NaN	NaN		0.878445	1	40.6791	40.6791	40.6791	0	0	0	-9.41793	-9.41793	-9.41793	0	0	0
4533	Q5NDL2;A8K2U1;Q5NDL2-3;B4E243;Q5NDL2-2;F5H225;C9JQM7;C9J4G5	Uncharacterized glycosyltransferase AER61	AER61;C3orf64	>sp|Q5NDL2|EOGT_HUMAN EGF domain-specific O-linked N-acetylglucosamine transferase OS=Homo sapiens GN=EOGT PE=2 SV=1;>tr|A8K2U1|A8K2U1_HUMAN Protein EOGT OS=Homo sapiens GN=EOGT PE=2 SV=1;>sp|Q5NDL2-3|EOGT_HUMAN Isoform 3 of EGF domain-specific O-linked N-				62.01	0.97691	0.95888	1.031	0.90605	1.0008	1.1002		0.495371	0.558139	56.2598	56.2598	56.2598	56.2598	56.2598	56.2598	-5.75019	-5.75019	-5.75019	-5.75019	-5.75019	-5.75019
1096	E9PDT7;Q8N556	Actin filament-associated protein 1	AFAP1	>tr|E9PDT7|E9PDT7_HUMAN Actin filament-associated protein 1 OS=Homo sapiens GN=AFAP1 PE=4 SV=1;>sp|Q8N556|AFAP1_HUMAN Actin filament-associated protein 1 OS=Homo sapiens GN=AFAP1 PE=1 SV=2				89.794	1.6104	1.124	0.76054	NaN	NaN	NaN		0.882894	1	76.5394	76.5394	76.5394	0	0	0	-13.2546	-13.2546	-13.2546	0	0	0
6805	Q9UHB7;Q9UHB7-2;Q9UHB7-3	AF4/FMR2 family member 4	AFF4	>sp|Q9UHB7|AFF4_HUMAN AF4/FMR2 family member 4 OS=Homo sapiens GN=AFF4 PE=1 SV=1;>sp|Q9UHB7-2|AFF4_HUMAN Isoform 2 of AF4/FMR2 family member 4 OS=Homo sapiens GN=AFF4				127.46	1.5343	1.5526	1.0064	NaN	NaN	NaN		0.112703	1	102.225	102.225	102.225	0	0	0	-25.2348	-25.2348	-25.2348	0	0	0
5295	Q8TA92;Q9Y4W6	AFG3-like protein 2	AFG3L2	>tr|Q8TA92|Q8TA92_HUMAN AFG3-like protein 2 (Fragment) OS=Homo sapiens GN=AFG3L2 PE=2 SV=1;>sp|Q9Y4W6|AFG32_HUMAN AFG3-like protein 2 OS=Homo sapiens GN=AFG3L2 PE=1 SV=2				90.193	0.94656	0.93122	0.96227	0.86352	0.8052	1.0174		0.234272	0.122588	79.6665	79.4255	79.4255	76.5394	76.5394	76.5394	-10.5265	-10.7675	-10.7675	-13.6536	-13.6536	-13.6536
538	Q6ULP2;Q6ULP2-4;Q6ULP2-2;Q6ULP2-5;B8ZZI9;Q6ULP2-3	Aftiphilin	AFTPH	>sp|Q6ULP2|AFTIN_HUMAN Aftiphilin OS=Homo sapiens GN=AFTPH PE=1 SV=2;>sp|Q6ULP2-4|AFTIN_HUMAN Isoform 4 of Aftiphilin OS=Homo sapiens GN=AFTPH;>sp|Q6ULP2-2|AFTIN_HUMAN Isoform 2 of Aftiphilin OS=Homo sapiens GN=AFTPH;>sp|Q6ULP2-5|AFTIN_HUMAN Isoform 5 of A				102.2	1.4193	1.2356	0.88045	NaN	NaN	NaN		0.606742	1	102.225	102.225	102.225	0	0	0	0.0251596	0.0251596	0.0251596	0	0	0
2918	P20933;H0Y9C7;H0Y8L9	N(4)-(beta-N-acetylglucosaminyl)-L-asparaginase;Glycosylasparaginase alpha chain;Glycosylasparaginase beta chain	AGA	>sp|P20933|ASPG_HUMAN N(4)-(beta-N-acetylglucosaminyl)-L-asparaginase OS=Homo sapiens GN=AGA PE=1 SV=2;>tr|H0Y9C7|H0Y9C7_HUMAN Glycosylasparaginase beta chain (Fragment) OS=Homo sapiens GN=AGA PE=4 SV=1				37.208	0.93443	0.83485	0.94866	NaN	NaN	NaN		0.175062	1	32.0326	36.8313	33.242	0	0	0	-5.17543	-0.376683	-3.96599	0	0	0
1155	E9PHX7;F5GYJ2;P52594;P52594-3;P52594-2;B8ZZY2;C9J2I0	Arf-GAP domain and FG repeat-containing protein 1	AGFG1	>tr|E9PHX7|E9PHX7_HUMAN Arf-GAP domain and FG repeat-containing protein 1 OS=Homo sapiens GN=AGFG1 PE=4 SV=1;>tr|F5GYJ2|F5GYJ2_HUMAN Arf-GAP domain and FG repeat-containing protein 1 OS=Homo sapiens GN=AGFG1 PE=4 SV=1;>sp|P52594|AGFG1_HUMAN Arf-GAP domain				60.766	0.8904	0.95292	1.0086	NaN	NaN	NaN		0.380077	1	56.2598	56.2598	56.2598	0	0	0	-4.50619	-4.50619	-4.50619	0	0	0
1064	Q53H12;E9PC15;E9PG39	Acylglycerol kinase, mitochondrial	AGK	>sp|Q53H12|AGK_HUMAN Acylglycerol kinase, mitochondrial OS=Homo sapiens GN=AGK PE=1 SV=2;>tr|E9PC15|E9PC15_HUMAN Acylglycerol kinase, mitochondrial OS=Homo sapiens GN=AGK PE=4 SV=1;>tr|E9PG39|E9PG39_HUMAN Acylglycerol kinase, mitochondrial OS=Homo sapiens				47.137	0.90972	0.94406	0.96023	NaN	NaN	NaN		0.269308	1	40.6791	40.6791	40.6791	0	0	0	-6.45793	-6.45793	-6.45793	0	0	0
3161	P35573;P35573-3;P35573-2	Glycogen debranching enzyme;4-alpha-glucanotransferase;Amylo-alpha-1,6-glucosidase	AGL	>sp|P35573|GDE_HUMAN Glycogen debranching enzyme OS=Homo sapiens GN=AGL PE=1 SV=3;>sp|P35573-3|GDE_HUMAN Isoform 6 of Glycogen debranching enzyme OS=Homo sapiens GN=AGL;>sp|P35573-2|GDE_HUMAN Isoform 5 of Glycogen debranching enzyme OS=Homo sapiens GN=AGL				174.76	0.96857	0.92449	0.99421	1.0202	0.91464	0.9429		0.375999	0.545698	163.227	163.178	162.63	165.29	165.29	165.29	-11.5333	-11.5815	-12.1302	-9.46951	-9.46951	-9.46951
5958	Q9BSE5	Agmatinase, mitochondrial	AGMAT	>sp|Q9BSE5|SPEB_HUMAN Agmatinase, mitochondrial OS=Homo sapiens GN=AGMAT PE=1 SV=2			+	37.66	0.83541	0.82889	1.1674	NaN	NaN	NaN		0.0809373	1	25.3141	25.3141	25.3141	0	0	0	-12.3459	-12.3459	-12.3459	0	0	0
5209	Q8NAT1	Uncharacterized glycosyltransferase AGO61	AGO61	>sp|Q8NAT1|GTDC2_HUMAN Glycosyltransferase-like domain-containing protein 2 OS=Homo sapiens GN=GTDC2 PE=2 SV=1			+	66.615	0.27722	0.21324	0.78181	NaN	NaN	NaN		0.000163842	1	161.938	142.738	138.291	0	0	0	95.3234	76.1227	71.6759	0	0	0
5900	Q99943;Q9HBM8	1-acyl-sn-glycerol-3-phosphate acyltransferase alpha	AGPAT1	>sp|Q99943|PLCA_HUMAN 1-acyl-sn-glycerol-3-phosphate acyltransferase alpha OS=Homo sapiens GN=AGPAT1 PE=2 SV=2;>tr|Q9HBM8|Q9HBM8_HUMAN 1-acyl-sn-glycerol-3-phosphate acyltransferase alpha OS=Homo sapiens GN=AGPAT1 PE=2 SV=1				31.716	0.93475	0.94214	1.0758	NaN	NaN	NaN		0.513298	1	100.149	91.6939	77.7517	25.3141	25.3141	25.3141	68.4329	59.9779	46.0357	-6.40194	-6.40194	-6.40194
6482	Q9NRZ7-3;Q9NRZ7;Q9NRZ7-2;E7EPU6;C9JL26	1-acyl-sn-glycerol-3-phosphate acyltransferase gamma	AGPAT3	>sp|Q9NRZ7-3|PLCC_HUMAN Isoform 3 of 1-acyl-sn-glycerol-3-phosphate acyltransferase gamma OS=Homo sapiens GN=AGPAT3;>sp|Q9NRZ7|PLCC_HUMAN 1-acyl-sn-glycerol-3-phosphate acyltransferase gamma OS=Homo sapiens GN=AGPAT3 PE=1 SV=1;>sp|Q9NRZ7-2|PLCC_HUMAN Isofo				45.514	1.307	1.0336	0.85894	NaN	NaN	NaN		0.815405	1	215.356	215.356	215.356	0	0	0	169.842	169.842	169.842	0	0	0
6481	Q9NRZ5;B4DSF9;Q5TEE8;G3XAF1;B4DMU6;Q6AI25;H0Y5R3	1-acyl-sn-glycerol-3-phosphate acyltransferase delta	AGPAT4	>sp|Q9NRZ5|PLCD_HUMAN 1-acyl-sn-glycerol-3-phosphate acyltransferase delta OS=Homo sapiens GN=AGPAT4 PE=1 SV=1				44.021	1.2582	0.93747	0.74329	NaN	NaN	NaN		0.525529	1	0	0	0	0	0	0	0	0	0	0	0	0
6517	Q9NUQ2;H0YC22;E5RH21	1-acyl-sn-glycerol-3-phosphate acyltransferase epsilon	AGPAT5	>sp|Q9NUQ2|PLCE_HUMAN 1-acyl-sn-glycerol-3-phosphate acyltransferase epsilon OS=Homo sapiens GN=AGPAT5 PE=1 SV=3			+	42.072	0.90533	0.82963	1.0457	1.1704	1.0372	0.93878		0.0872503	0.962634	31.3594	33.95	31.8633	31.4707	31.5931	32.0364	-10.7126	-8.122	-10.2087	-10.6013	-10.4789	-10.0356
4965	Q86UL3;E5RHA6;E5RIA1	Glycerol-3-phosphate acyltransferase 4	AGPAT6	>sp|Q86UL3|GPAT4_HUMAN Glycerol-3-phosphate acyltransferase 4 OS=Homo sapiens GN=AGPAT6 PE=1 SV=1;>tr|E5RHA6|E5RHA6_HUMAN Glycerol-3-phosphate acyltransferase 4 OS=Homo sapiens GN=AGPAT6 PE=4 SV=1;>tr|E5RIA1|E5RIA1_HUMAN Glycerol-3-phosphate acyltransferas				52.07	1.1117	1.1524	1.0713	NaN	NaN	NaN		0.915625	1	215.356	215.356	215.356	0	0	0	163.286	163.286	163.286	0	0	0
4459	Q53EU6	Glycerol-3-phosphate acyltransferase 3	AGPAT9	>sp|Q53EU6|GPAT3_HUMAN Glycerol-3-phosphate acyltransferase 3 OS=Homo sapiens GN=AGPAT9 PE=1 SV=2				48.705	NaN	NaN	NaN	1.0442	1.0118	1.011		1	0.71765	215.356	215.356	215.356	40.6791	40.6791	40.6791	166.651	166.651	166.651	-8.02593	-8.02593	-8.02593
1883	O00116;F5H632;B8ZZ81	Alkyldihydroxyacetonephosphate synthase, peroxisomal	AGPS	>sp|O00116|ADAS_HUMAN Alkyldihydroxyacetonephosphate synthase, peroxisomal OS=Homo sapiens GN=AGPS PE=1 SV=1				72.911	1.077	1.0242	0.94418	1.047	1.016	0.95238		0.831218	0.705163	61.0281	61.3277	61.0578	59.9846	59.5222	60.5463	-11.8829	-11.5833	-11.8532	-12.9264	-13.3888	-12.3647
2504	O95994;B5MC07;C9J3E2;H7C3Z9;Q8TD06;B5MC62;H7C040	Anterior gradient protein 2 homolog	AGR2	>sp|O95994|AGR2_HUMAN Anterior gradient protein 2 homolog OS=Homo sapiens GN=AGR2 PE=1 SV=1;>tr|B5MC07|B5MC07_HUMAN Anterior gradient protein 2 homolog OS=Homo sapiens GN=AGR2 PE=4 SV=1;>tr|C9J3E2|C9J3E2_HUMAN Anterior gradient protein 2 homolog (Fragment)			+	19.979	1.9224	0.63225	0.39094	NaN	NaN	NaN		1.0961e-05	1	16.285	16.285	16.285	0	0	0	-3.69399	-3.69399	-3.69399	0	0	0
1929	O00468;E9PD05;H0Y5U1	Agrin	AGRN	>sp|O00468|AGRIN_HUMAN Agrin OS=Homo sapiens GN=AGRN PE=1 SV=4			+	214.84	3.559	2.4039	0.79307	NaN	NaN	NaN		2.32274e-21	1	193.739	186.453	184.343	0	0	0	-21.1008	-28.3874	-30.4973	0	0	0
4770	Q6RW13;Q6RW13-2	Type-1 angiotensin II receptor-associated protein	AGTRAP	>sp|Q6RW13|ATRAP_HUMAN Type-1 angiotensin II receptor-associated protein OS=Homo sapiens GN=AGTRAP PE=1 SV=1;>sp|Q6RW13-2|ATRAP_HUMAN Isoform 2 of Type-1 angiotensin II receptor-associated protein OS=Homo sapiens GN=AGTRAP				17.419	1.0976	1.0849	1.0857	1.0858	1.6386	1.6878		0.830493	0.770555	113.785	84.7618	103.363	16.285	16.285	16.285	96.3655	67.3428	85.944	-1.13399	-1.13399	-1.13399
5440	Q8WYP5-2;Q8WYP5-3;Q8WYP5;H7C4S1	Protein ELYS	AHCTF1	>sp|Q8WYP5-2|ELYS_HUMAN Isoform 2 of Protein ELYS OS=Homo sapiens GN=AHCTF1;>sp|Q8WYP5-3|ELYS_HUMAN Isoform 3 of Protein ELYS OS=Homo sapiens GN=AHCTF1;>sp|Q8WYP5|ELYS_HUMAN Protein ELYS OS=Homo sapiens GN=AHCTF1 PE=1 SV=3	+			256	1.0475	0.93415	0.90869	0.51578	2.3629	4.186		0.299526	0.119461	194.251	190.466	191.634	214.163	213.211	213.395	-61.7486	-65.5345	-64.3658	-41.8373	-42.7892	-42.6055
2963	P23526;F5H737	Adenosylhomocysteinase	AHCY	>sp|P23526|SAHH_HUMAN Adenosylhomocysteinase OS=Homo sapiens GN=AHCY PE=1 SV=4;>tr|F5H737|F5H737_HUMAN Adenosylhomocysteinase OS=Homo sapiens GN=AHCY PE=3 SV=1				47.716	0.97765	0.96879	0.97489	0.86791	0.82831	0.97431		0.575192	0.272051	43.5908	43.2818	43.5561	40.6791	40.6791	40.6791	-4.12525	-4.43425	-4.15992	-7.03693	-7.03693	-7.03693
2163	O43865;O43865-2	Putative adenosylhomocysteinase 2	AHCYL1	>sp|O43865|SAHH2_HUMAN Putative adenosylhomocysteinase 2 OS=Homo sapiens GN=AHCYL1 PE=1 SV=2;>sp|O43865-2|SAHH2_HUMAN Isoform 2 of Putative adenosylhomocysteinase 2 OS=Homo sapiens GN=AHCYL1			+	58.951	1.3627	1.3783	0.9768	NaN	NaN	NaN		0.00256731	1	53.8088	57.3669	57.3208	0	0	0	-5.14219	-1.58406	-1.63022	0	0	0
4605	Q5TGY3	AT-hook DNA-binding motif-containing protein 1	AHDC1	>sp|Q5TGY3|AHDC1_HUMAN AT-hook DNA-binding motif-containing protein 1 OS=Homo sapiens GN=AHDC1 PE=1 SV=1				168.35	1.5398	1.3079	0.95369	0.84034	0.91621	0.99664	+	0.254698	0.533955	165.29	165.29	165.29	215.356	215.356	215.356	-3.05951	-3.05951	-3.05951	47.0055	47.0055	47.0055
3926	Q09666;Q8N274;A1A586;E9PLK4;E9PJC6;E9PKR9;E9PJZ0;E9PLZ1;E9PQE3	Neuroblast differentiation-associated protein AHNAK	AHNAK	>sp|Q09666|AHNK_HUMAN Neuroblast differentiation-associated protein AHNAK OS=Homo sapiens GN=AHNAK PE=1 SV=2	+			629.09	0.90474	1.0274	1.0589	0.30166	1.4086	4.2548	+	0.353666	0.413213	191.427	193.299	192.696	187.899	194.058	182.553	-437.663	-435.791	-436.394	-441.191	-435.032	-446.537
5033	Q8IVF2;Q8IVF2-3;Q8IVF2-2	Protein AHNAK2	AHNAK2	>sp|Q8IVF2|AHNK2_HUMAN Protein AHNAK2 OS=Homo sapiens GN=AHNAK2 PE=1 SV=2;>sp|Q8IVF2-3|AHNK2_HUMAN Isoform 3 of Protein AHNAK2 OS=Homo sapiens GN=AHNAK2	+		+	616.62	0.92086	1.0818	1.1028	0.15328	0.98413	5.5651	+	0.0632675	0.83731	203.977	204.173	204.635	97.4393	132.078	112.51	-412.643	-412.447	-411.985	-519.181	-484.542	-504.11
3170	P35869;A9YTQ3-2;A9YTQ3-3;A9YTQ3;E5RFG4;G3V143;E5RGQ2	Aryl hydrocarbon receptor	AHR	>sp|P35869|AHR_HUMAN Aryl hydrocarbon receptor OS=Homo sapiens GN=AHR PE=1 SV=2			+	96.146	3.9957	3.0941	0.83981	1.9985	2.4078	1.2581	+	2.25397e-11	0.127048	76.5394	76.5394	76.5394	102.225	102.225	102.225	-19.6066	-19.6066	-19.6066	6.07916	6.07916	6.07916
2455	O95433;B4DUR9;G3V438;H0YJG7;H0YJU2;G3V3W9;H0YJ63;H0YJG6	Activator of 90 kDa heat shock protein ATPase homolog 1	AHSA1	>sp|O95433|AHSA1_HUMAN Activator of 90 kDa heat shock protein ATPase homolog 1 OS=Homo sapiens GN=AHSA1 PE=1 SV=1;>tr|B4DUR9|B4DUR9_HUMAN Activator of 90 kDa heat shock protein ATPase homolog 1 OS=Homo sapiens GN=AHSA1 PE=2 SV=1;>tr|G3V438|G3V438_HUMAN Act				38.274	1.0871	1.0297	0.98948	NaN	NaN	NaN		0.894817	1	40.6791	40.6791	40.6791	56.2598	56.2598	56.2598	2.40507	2.40507	2.40507	17.9858	17.9858	17.9858
5587	Q96BJ3;F5H715;Q96BJ3-3;Q96BJ3-2	Axin interactor, dorsalization-associated protein	AIDA	>sp|Q96BJ3|AIDA_HUMAN Axin interactor, dorsalization-associated protein OS=Homo sapiens GN=AIDA PE=1 SV=1;>tr|F5H715|F5H715_HUMAN Axin interactor, dorsalization-associated protein OS=Homo sapiens GN=AIDA PE=4 SV=1				35.023	0.83064	0.85284	1.1756	NaN	NaN	NaN		0.178578	1	34.4884	32.8185	33.6627	0	0	0	-0.53463	-2.20448	-1.36028	0	0	0
2494	O95831;O95831-3;O95831-4;Q1L6K4;O95831-2;E9PMA0;Q2QKE4	Apoptosis-inducing factor 1, mitochondrial	AIFM1;PDCD8	>sp|O95831|AIFM1_HUMAN Apoptosis-inducing factor 1, mitochondrial OS=Homo sapiens GN=AIFM1 PE=1 SV=1;>sp|O95831-3|AIFM1_HUMAN Isoform 3 of Apoptosis-inducing factor 1, mitochondrial OS=Homo sapiens GN=AIFM1;>sp|O95831-4|AIFM1_HUMAN Isoform 4 of Apoptosis-i				66.9	0.92037	0.94917	1.0002	NaN	NaN	NaN		0.214466	1	56.895	56.8018	56.7582	0	0	0	-10.005	-10.0982	-10.1418	0	0	0
5940	Q9BRQ8;C9JI05;Q9BRQ8-2	Apoptosis-inducing factor 2	AIFM2	>sp|Q9BRQ8|AIFM2_HUMAN Apoptosis-inducing factor 2 OS=Homo sapiens GN=AIFM2 PE=1 SV=1;>tr|C9JI05|C9JI05_HUMAN Apoptosis-inducing factor 2 OS=Homo sapiens GN=AIFM2 PE=4 SV=1;>sp|Q9BRQ8-2|AIFM2_HUMAN Isoform 2 of Apoptosis-inducing factor 2 OS=Homo sapiens G				40.526	1.1732	1.1267	1.0351	NaN	NaN	NaN		0.833443	1	40.6791	40.6791	40.6791	102.225	102.225	102.225	0.153074	0.153074	0.153074	61.6992	61.6992	61.6992
913	Q9NVV5;Q9NVV5-2;E7ENG8;Q9NVV5-4;Q5T2H4;Q9NVV5-3;Q5T2H3;Q5T2H0;Q9NVV5-5;B4DPX2;Q5THU2	Androgen-induced gene 1 protein	AIG1	>sp|Q9NVV5|AIG1_HUMAN Androgen-induced gene 1 protein OS=Homo sapiens GN=AIG1 PE=1 SV=2;>sp|Q9NVV5-2|AIG1_HUMAN Isoform 2 of Androgen-induced gene 1 protein OS=Homo sapiens GN=AIG1;>tr|E7ENG8|E7ENG8_HUMAN Androgen-induced gene 1 protein OS=Homo sapiens GN=			+	28.222	0.86471	0.64663	0.67071	NaN	NaN	NaN		0.0246334	1	186.312	180.12	189.286	25.3141	25.3141	25.3141	158.09	151.898	161.064	-2.90794	-2.90794	-2.90794
7125	Q9Y4K1;F5H7N3;B4DU04;Q96QW7	Absent in melanoma 1 protein	AIM1	>sp|Q9Y4K1|AIM1_HUMAN Absent in melanoma 1 protein OS=Homo sapiens GN=AIM1 PE=1 SV=3;>tr|F5H7N3|F5H7N3_HUMAN Absent in melanoma 1 protein OS=Homo sapiens GN=AIM1 PE=4 SV=1				188.67	0.85456	0.91427	1.0146	NaN	NaN	NaN		0.32391	1	165.182	165.163	165.148	0	0	0	-23.4881	-23.5072	-23.5221	0	0	0
1166	E9PIR9;Q8N1P7;E7EX92	Absent in melanoma 1-like protein	AIM1L	>tr|E9PIR9|E9PIR9_HUMAN Absent in melanoma 1-like protein OS=Homo sapiens GN=AIM1L PE=4 SV=1;>sp|Q8N1P7|AIM1L_HUMAN Absent in melanoma 1-like protein OS=Homo sapiens GN=AIM1L PE=2 SV=1			+	86.721	3.2344	2.1651	0.53854	NaN	NaN	NaN		0.0007826	1	165.29	109.678	165.29	0	0	0	78.5695	22.9573	78.5695	0	0	0
3962	Q12904-2;Q12904;B4DNK3;D6R937	Aminoacyl tRNA synthase complex-interacting multifunctional protein 1;Endothelial monocyte-activating polypeptide 2	AIMP1	>sp|Q12904-2|AIMP1_HUMAN Isoform 2 of Aminoacyl tRNA synthase complex-interacting multifunctional protein 1 OS=Homo sapiens GN=AIMP1;>sp|Q12904|AIMP1_HUMAN Aminoacyl tRNA synthase complex-interacting multifunctional protein 1 OS=Homo sapiens GN=AIMP1 PE=1				37.039	1.0003	0.98516	1.0137	NaN	NaN	NaN		0.490411	1	40.1959	40.2711	40.2026	0	0	0	3.15694	3.2321	3.1636	0	0	0
3998	Q13155;F8W950;A8MU58;F8WCL2	Aminoacyl tRNA synthase complex-interacting multifunctional protein 2	AIMP2	>sp|Q13155|AIMP2_HUMAN Aminoacyl tRNA synthase complex-interacting multifunctional protein 2 OS=Homo sapiens GN=AIMP2 PE=1 SV=2;>tr|F8W950|F8W950_HUMAN Aminoacyl tRNA synthase complex-interacting multifunctional protein 2 OS=Homo sapiens GN=AIMP2 PE=4 SV=1				35.348	1.0687	1.0598	0.94777	0.91458	1.1055	1.1105		0.69306	0.863463	25.2536	25.2254	25.1964	26.3316	26.2668	26.5694	-10.0944	-10.1226	-10.1516	-9.01641	-9.08117	-8.77862
1892	O00170;E9PPD7;E9PMH2	AH receptor-interacting protein;Peptidyl-prolyl cis-trans isomerase	AIP	>sp|O00170|AIP_HUMAN AH receptor-interacting protein OS=Homo sapiens GN=AIP PE=1 SV=2;>tr|E9PPD7|E9PPD7_HUMAN Peptidyl-prolyl cis-trans isomerase (Fragment) OS=Homo sapiens GN=AIP PE=4 SV=1;>tr|E9PMH2|E9PMH2_HUMAN Peptidyl-prolyl cis-trans isomerase (Fragm			+	37.636	1.1449	0.82829	0.9758	NaN	NaN	NaN		0.0406374	1	29.1791	30.6804	31.8443	0	0	0	-8.45693	-6.95564	-5.79167	0	0	0
5718	Q96IF1;H0YJL9	LIM domain-containing protein ajuba	AJUBA	>sp|Q96IF1|AJUBA_HUMAN LIM domain-containing protein ajuba OS=Homo sapiens GN=AJUBA PE=1 SV=1				56.933	1.3177	1.1589	0.93207	NaN	NaN	NaN		0.823753	1	56.2598	56.2598	56.2598	0	0	0	-0.673189	-0.673189	-0.673189	0	0	0
2534	Q5T9B7;P00568;H0Y4J6;H0YID2	Adenylate kinase isoenzyme 1	AK1	>tr|Q5T9B7|Q5T9B7_HUMAN Adenylate kinase 1 OS=Homo sapiens GN=AK1 PE=2 SV=1;>sp|P00568|KAD1_HUMAN Adenylate kinase isoenzyme 1 OS=Homo sapiens GN=AK1 PE=1 SV=3;>tr|H0Y4J6|H0Y4J6_HUMAN Adenylate kinase isoenzyme 1 (Fragment) OS=Homo sapiens GN=AK1 PE=3 SV=1				23.411	0.9764	0.97267	1.0604	NaN	NaN	NaN		0.377797	1	23.3589	23.2423	23.2462	0	0	40.6791	-0.0520809	-0.16874	-0.164812	0	0	17.2681
1447	P54819;F8W1A4;P54819-2;P54819-5;P54819-6;F8VY04;G3V213	Adenylate kinase 2, mitochondrial	AK2	>sp|P54819|KAD2_HUMAN Adenylate kinase 2, mitochondrial OS=Homo sapiens GN=AK2 PE=1 SV=2;>tr|F8W1A4|F8W1A4_HUMAN Adenylate kinase 2, mitochondrial OS=Homo sapiens GN=AK2 PE=3 SV=1;>sp|P54819-2|KAD2_HUMAN Isoform 2 of Adenylate kinase 2, mitochondrial OS=Ho				26.477	0.97649	0.94731	0.9689	NaN	NaN	NaN	+	0.269833	1
6840	Q9UIJ7;E7ET30;Q9UIJ7-2	GTP:AMP phosphotransferase, mitochondrial	AK3	>sp|Q9UIJ7|KAD3_HUMAN GTP:AMP phosphotransferase, mitochondrial OS=Homo sapiens GN=AK3 PE=1 SV=4;>tr|E7ET30|E7ET30_HUMAN GTP:AMP phosphotransferase, mitochondrial OS=Homo sapiens GN=AK3 PE=3 SV=1;>sp|Q9UIJ7-2|KAD3_HUMAN Isoform 2 of GTP:AMP phosphotransfer				25.565	1.1069	0.94082	0.86428	NaN	NaN	NaN		0.245278	1	25.3141	25.3141	25.3141	0	0	0	-0.250939	-0.250939	-0.250939	0	0	0
3010	P27144;D3DQ64	Adenylate kinase isoenzyme 4, mitochondrial	AK4	>sp|P27144|KAD4_HUMAN Adenylate kinase isoenzyme 4, mitochondrial OS=Homo sapiens GN=AK4 PE=1 SV=1;>tr|D3DQ64|D3DQ64_HUMAN Adenylate kinase isoenzyme 4, mitochondrial OS=Homo sapiens GN=AK4 PE=3 SV=1				25.268	0.91714	0.95833	1.0533	NaN	NaN	NaN		0.317311	1	25.3141	25.3141	25.3141	0	0	0	0.0460609	0.0460609	0.0460609	0	0	0
5486	Q92667;Q92667-2;I3L0W0;I3NI36;I3L2N7;I3L2A2;I3L3V6;I3L0V5;I3L0K6;I3L364;I3L3K1	A-kinase anchor protein 1, mitochondrial	AKAP1	>sp|Q92667|AKAP1_HUMAN A-kinase anchor protein 1, mitochondrial OS=Homo sapiens GN=AKAP1 PE=1 SV=1;>sp|Q92667-2|AKAP1_HUMAN Isoform 2 of A-kinase anchor protein 1, mitochondrial OS=Homo sapiens GN=AKAP1;>tr|I3L0W0|I3L0W0_HUMAN A-kinase anchor protein 1, mi				97.34	1.0045	0.98515	1.0147	NaN	NaN	NaN		0.800963	1	66.202	73.8722	72.2032	165.29	165.29	165.29	-31.138	-23.4678	-25.1368	67.9505	67.9505	67.9505
6873	Q9UKA4	A-kinase anchor protein 11	AKAP11	>sp|Q9UKA4|AKA11_HUMAN A-kinase anchor protein 11 OS=Homo sapiens GN=AKAP11 PE=1 SV=1				210.51	0.99721	1.2812	1.0524	NaN	NaN	NaN		0.549604	1	165.29	165.29	165.29	215.356	215.356	215.356	-45.2195	-45.2195	-45.2195	4.84552	4.84552	4.84552
3950	Q12802;Q12802-2;H7BYL5;Q12802-4;H0Y4V5;H0YMW2;A8MYJ1;F5H8M3;H0YLH1;E7EWV9;Q12802-5	A-kinase anchor protein 13	AKAP13	>sp|Q12802|AKP13_HUMAN A-kinase anchor protein 13 OS=Homo sapiens GN=AKAP13 PE=1 SV=2;>sp|Q12802-2|AKP13_HUMAN Isoform 2 of A-kinase anchor protein 13 OS=Homo sapiens GN=AKAP13;>tr|H7BYL5|H7BYL5_HUMAN A-kinase anchor protein 13 OS=Homo sapiens GN=AKAP13 PE				307.55	1.0131	1.0075	0.95555	NaN	NaN	NaN		0.950823	1	75.4621	83.5907	77.5687	0	0	0	-232.088	-223.959	-229.981	0	0	0
3825	Q02040;Q02040-3;Q02040-2	A-kinase anchor protein 17A	AKAP17A	>sp|Q02040|AK17A_HUMAN A-kinase anchor protein 17A OS=Homo sapiens GN=AKAP17A PE=1 SV=2;>sp|Q02040-3|AK17A_HUMAN Isoform 3 of A-kinase anchor protein 17A OS=Homo sapiens GN=AKAP17A;>sp|Q02040-2|AK17A_HUMAN Isoform 2 of A-kinase anchor protein 17A OS=Homo s	+			80.735	0.98023	1.0212	1.1015	0.20675	2.1985	12.91		0.89764	0.29816	76.5394	76.5394	76.5394	102.225	102.225	102.225	-4.1956	-4.1956	-4.1956	21.4902	21.4902	21.4902
7012	Q9Y2D5-6;Q9Y2D5-4;Q9Y2D5-5;Q9Y2D5-7;Q9Y2D5;C9JVY5;C9JZH4	A-kinase anchor protein 2	AKAP2	>sp|Q9Y2D5-6|AKAP2_HUMAN Isoform 4 of A-kinase anchor protein 2 OS=Homo sapiens GN=AKAP2;>sp|Q9Y2D5-4|AKAP2_HUMAN Isoform 2 of A-kinase anchor protein 2 OS=Homo sapiens GN=AKAP2;>sp|Q9Y2D5-5|AKAP2_HUMAN Isoform 3 of A-kinase anchor protein 2 OS=Homo sapien				120.63	1.1344	1.1025	0.97553	NaN	NaN	NaN		0.39287	1	123.324	124.808	122.301	0	0	0	2.69408	4.17764	1.67096	0	0	0
201	B1ALY0;D3YTA4;Q8IXS6-2;Q8IXS6;C9JA33	Paralemmin-2	AKAP2;PALM2	>tr|B1ALY0|B1ALY0_HUMAN A kinase (PRKA) anchor protein 2 (Fragment) OS=Homo sapiens GN=AKAP2 PE=4 SV=1;>tr|D3YTA4|D3YTA4_HUMAN HCG28765, isoform CRA_c OS=Homo sapiens GN=PALM2 PE=4 SV=1;>sp|Q8IXS6-2|PALM2_HUMAN Isoform 2 of Paralemmin-2 OS=Homo sapiens GN=			+	47.626	0.47366	0.55167	1.1026	NaN	NaN	NaN		0.00335572	1	169.446	165.373	165.368	0	0	0	121.82	117.747	117.742	0	0	0
2155	O43823	A-kinase anchor protein 8	AKAP8	>sp|O43823|AKAP8_HUMAN A-kinase anchor protein 8 OS=Homo sapiens GN=AKAP8 PE=1 SV=1	+			76.107	0.98357	0.96556	0.90336	0.4644	2.8031	5.7546		0.522392	0.113992	76.5394	76.5394	76.5394	102.225	102.225	102.225	0.432405	0.432405	0.432405	26.1182	26.1182	26.1182
6928	Q9ULX6	A-kinase anchor protein 8-like	AKAP8L	>sp|Q9ULX6|AKP8L_HUMAN A-kinase anchor protein 8-like OS=Homo sapiens GN=AKAP8L PE=1 SV=3				71.648	1.0001	0.96927	1.005	NaN	NaN	NaN		0.524757	1	76.5394	76.5394	76.5394	0	0	0	4.8914	4.8914	4.8914	0	0	0
1350	Q99996-6;Q99996;Q99996-2;Q99996-3;F5H3X5;Q99996-5;F8WCY9;Q99996-4;H7BYL6;Q6PJH3;H7BZV6	A-kinase anchor protein 9	AKAP9	>sp|Q99996-6|AKAP9_HUMAN Isoform 6 of A-kinase anchor protein 9 OS=Homo sapiens GN=AKAP9;>sp|Q99996|AKAP9_HUMAN A-kinase anchor protein 9 OS=Homo sapiens GN=AKAP9 PE=1 SV=3;>sp|Q99996-2|AKAP9_HUMAN Isoform 2 of A-kinase anchor protein 9 OS=Homo sapiens GN=				455.42	1.1722	1.0185	0.89784	NaN	NaN	NaN		0.837106	1	215.356	215.356	215.356	0	0	0	-240.064	-240.064	-240.064	0	0	0
2788	P14550;Q5T621	Alcohol dehydrogenase [NADP(+)]	AKR1A1	>sp|P14550|AK1A1_HUMAN Alcohol dehydrogenase [NADP(+)] OS=Homo sapiens GN=AKR1A1 PE=1 SV=3				36.573	0.99802	0.9575	0.96175	NaN	NaN	NaN	+	0.230036	1	39.3044	39.489	39.5128	0	0	0	2.73142	2.91601	2.93984	0	0	0
2172	O60218	Aldo-keto reductase family 1 member B10	AKR1B10	>sp|O60218|AK1BA_HUMAN Aldo-keto reductase family 1 member B10 OS=Homo sapiens GN=AKR1B10 PE=1 SV=2			+	36.019	3.7069	0.62718	0.16329	NaN	NaN	NaN		1.08602e-17	1	27.1433	26.0635	28.7113	76.5394	76.5394	76.5394	-8.87573	-9.95549	-7.30773	40.5204	40.5204	40.5204
3865	Q04828;H0Y804;A6NHU4	Aldo-keto reductase family 1 member C1	AKR1C1	>sp|Q04828|AK1C1_HUMAN Aldo-keto reductase family 1 member C1 OS=Homo sapiens GN=AKR1C1 PE=1 SV=1;>tr|H0Y804|H0Y804_HUMAN Aldo-keto reductase family 1 member C1 (Fragment) OS=Homo sapiens GN=AKR1C1 PE=4 SV=1	+			36.788	1.9595	0.95893	0.47305	0.32647	1.205	4.3324		0.389847	0.93641	29.5737	29.4593	29.568	50.3048	38.7496	51.7948	-7.21431	-7.32868	-7.21996	13.5168	1.9616	15.0068
3486	P52895;B4DK69;P52895-2	Aldo-keto reductase family 1 member C2	AKR1C2	>sp|P52895|AK1C2_HUMAN Aldo-keto reductase family 1 member C2 OS=Homo sapiens GN=AKR1C2 PE=1 SV=3;>tr|B4DK69|B4DK69_HUMAN Aldo-keto reductase family 1 member C2 OS=Homo sapiens GN=AKR1C2 PE=2 SV=1			+	36.735	1.8928	0.861	0.40218	NaN	NaN	NaN		0.0055961	1	26.7296	26.5962	26.695	0	0	56.2598	-10.0054	-10.1388	-10.04	0	0	19.5248
3246	P42330;B4DL37;P17516;E9PBP5	Aldo-keto reductase family 1 member C3	AKR1C3	>sp|P42330|AK1C3_HUMAN Aldo-keto reductase family 1 member C3 OS=Homo sapiens GN=AKR1C3 PE=1 SV=4;>tr|B4DL37|B4DL37_HUMAN Aldo-keto reductase family 1 member C3 OS=Homo sapiens GN=AKR1C3 PE=2 SV=1				36.853	2.1213	0.95209	0.47198	NaN	NaN	NaN		0.291711	1	26.2918	26.0267	25.9812	0	0	0	-10.5612	-10.8263	-10.8718	0	0	0
3461	P51857;P51857-2;P51857-3;Q96LK9	3-oxo-5-beta-steroid 4-dehydrogenase	AKR1D1	>sp|P51857|AK1D1_HUMAN 3-oxo-5-beta-steroid 4-dehydrogenase OS=Homo sapiens GN=AKR1D1 PE=1 SV=1;>sp|P51857-2|AK1D1_HUMAN Isoform 2 of 3-oxo-5-beta-steroid 4-dehydrogenase OS=Homo sapiens GN=AKR1D1;>sp|P51857-3|AK1D1_HUMAN Isoform 3 of 3-oxo-5-beta-steroid				37.376	2.0767	0.96632	0.48966	NaN	NaN	NaN		0.330318	1	30.0774	30.1885	30.1559	0	0	0	-7.29858	-7.18746	-7.22007	0	0	0
2120	O43488;H3BLU7;H7C5H7	Aflatoxin B1 aldehyde reductase member 2	AKR7A2	>sp|O43488|ARK72_HUMAN Aflatoxin B1 aldehyde reductase member 2 OS=Homo sapiens GN=AKR7A2 PE=1 SV=3;>tr|H3BLU7|H3BLU7_HUMAN Aflatoxin B1 aldehyde reductase member 2 (Fragment) OS=Homo sapiens GN=AKR7A2 PE=4 SV=1				39.589	1.0333	1.0013	1.0155	0.87685	0.90306	0.9941		0.839199	0.228721	25.3141	25.3141	25.3141	25.3141	25.3141	25.3141	-14.2749	-14.2749	-14.2749	-14.2749	-14.2749	-14.2749
2413	O95154	Aflatoxin B1 aldehyde reductase member 3	AKR7A3	>sp|O95154|ARK73_HUMAN Aflatoxin B1 aldehyde reductase member 3 OS=Homo sapiens GN=AKR7A3 PE=1 SV=2				37.206	1.1165	0.95275	0.87051	NaN	NaN	NaN		0.39834	1	25.3141	25.3141	25.3141	0	0	0	-11.8919	-11.8919	-11.8919	0	0	0
3101	P31749;B7Z5R1;G3V3K5;G3V3X1;Q9Y243;Q9Y243-2;G3V2I6;G3V4I6	RAC-alpha serine/threonine-protein kinase	AKT1	>sp|P31749|AKT1_HUMAN RAC-alpha serine/threonine-protein kinase OS=Homo sapiens GN=AKT1 PE=1 SV=2;>tr|B7Z5R1|B7Z5R1_HUMAN RAC-alpha serine/threonine-protein kinase OS=Homo sapiens GN=AKT1 PE=2 SV=1				55.686	0.95815	0.9724	0.93136	NaN	NaN	NaN	+	0.406832	1	56.2598	56.2598	56.2598	0	0	0	0.573811	0.573811	0.573811	0	0	0
5579	Q96B36;Q96B36-2;H9KV91	Proline-rich AKT1 substrate 1	AKT1S1	>sp|Q96B36|AKTS1_HUMAN Proline-rich AKT1 substrate 1 OS=Homo sapiens GN=AKT1S1 PE=1 SV=1;>sp|Q96B36-2|AKTS1_HUMAN Isoform 2 of Proline-rich AKT1 substrate 1 OS=Homo sapiens GN=AKT1S1				27.383	0.85755	1.3449	1.4775	NaN	NaN	NaN		0.489772	1	40.6791	40.6791	40.6791	0	0	0	13.2961	13.2961	13.2961	0	0	0
3102	P31751;Q0VAN0;B7Z8Z9;E7EVP8;A8MX96;C9JIJ1;C9JC83;Q6P4H3;C9J258;C9JIF6;C9JHS6	RAC-beta serine/threonine-protein kinase	AKT2	>sp|P31751|AKT2_HUMAN RAC-beta serine/threonine-protein kinase OS=Homo sapiens GN=AKT2 PE=1 SV=2;>tr|Q0VAN0|Q0VAN0_HUMAN AKT2 protein OS=Homo sapiens GN=AKT2 PE=2 SV=1;>tr|B7Z8Z9|B7Z8Z9_HUMAN RAC-beta serine/threonine-protein kinase OS=Homo sapiens GN=AKT2				55.768	0.8183	0.98153	1.152	NaN	NaN	NaN		0.511865	1	56.2598	56.2598	56.2598	0	0	0	0.491811	0.491811	0.491811	0	0	0
2774	P13716;P13716-2;B7ZBK6	Delta-aminolevulinic acid dehydratase	ALAD	>sp|P13716|HEM2_HUMAN Delta-aminolevulinic acid dehydratase OS=Homo sapiens GN=ALAD PE=1 SV=1;>sp|P13716-2|HEM2_HUMAN Isoform 2 of Delta-aminolevulinic acid dehydratase OS=Homo sapiens GN=ALAD;>tr|B7ZBK6|B7ZBK6_HUMAN Aminolevulinate, delta-, dehydratase (F				36.294	0.90012	1.0171	1.1713	NaN	NaN	NaN		0.900615	1	25.3141	25.3141	25.3141	0	0	0	-10.9799	-10.9799	-10.9799	0	0	0
366	Q13740;B4DTU0;Q13740-2;F5GXJ9;H7C543;Q6ZS95	CD166 antigen	ALCAM	>sp|Q13740|CD166_HUMAN CD166 antigen OS=Homo sapiens GN=ALCAM PE=1 SV=2;>tr|B4DTU0|B4DTU0_HUMAN CD166 antigen OS=Homo sapiens GN=ALCAM PE=2 SV=1;>sp|Q13740-2|CD166_HUMAN Isoform 2 of CD166 antigen OS=Homo sapiens GN=ALCAM;>tr|F5GXJ9|F5GXJ9_HUMAN CD166 anti			+	65.102	1.2164	1.2202	0.97002	1.1322	1.1268	1.008		0.0246531	0.941261	77.23	77.2159	77.1633	96.2257	96.5602	95.46	12.128	12.1139	12.0613	31.1237	31.4582	30.358
5101	Q8IZ83;Q8IZ83-3;F5H4B6;F8WBH3;Q8IZ83-2	Aldehyde dehydrogenase family 16 member A1	ALDH16A1	>sp|Q8IZ83|A16A1_HUMAN Aldehyde dehydrogenase family 16 member A1 OS=Homo sapiens GN=ALDH16A1 PE=1 SV=2;>sp|Q8IZ83-3|A16A1_HUMAN Isoform 3 of Aldehyde dehydrogenase family 16 member A1 OS=Homo sapiens GN=ALDH16A1;>tr|F5H4B6|F5H4B6_HUMAN Aldehyde dehydrogen				85.126	0.97541	0.95986	0.97226	NaN	NaN	NaN		0.471329	1	76.5394	76.5394	76.5394	0	0	0	-8.5866	-8.5866	-8.5866	0	0	0
3530	P54886;P54886-2	Delta-1-pyrroline-5-carboxylate synthase;Glutamate 5-kinase;Gamma-glutamyl phosphate reductase	ALDH18A1	>sp|P54886|P5CS_HUMAN Delta-1-pyrroline-5-carboxylate synthase OS=Homo sapiens GN=ALDH18A1 PE=1 SV=2;>sp|P54886-2|P5CS_HUMAN Isoform Short of Delta-1-pyrroline-5-carboxylate synthase OS=Homo sapiens GN=ALDH18A1				87.301	1.1455	0.99368	0.88415	NaN	NaN	NaN		0.886104	1	75.9276	76.1123	76.0856	0	0	0	-11.3734	-11.1887	-11.2154	0	0	0
2520	P00352;H0Y4S2;Q5SYQ8;Q5SYQ9;Q5SYQ7;H0Y2X5	Retinal dehydrogenase 1	ALDH1A1	>sp|P00352|AL1A1_HUMAN Retinal dehydrogenase 1 OS=Homo sapiens GN=ALDH1A1 PE=1 SV=2;>tr|H0Y4S2|H0Y4S2_HUMAN Retinal dehydrogenase 1 OS=Homo sapiens GN=ALDH1A1 PE=3 SV=1			+	54.861	1.9066	0.82465	0.39017	NaN	NaN	NaN		0.00230018	1	55.8592	55.9742	55.888	0	0	0	0.998158	1.11317	1.02697	0	0	0
3092	P30837;B4DLJ0;P47895;H0YKF9	Aldehyde dehydrogenase X, mitochondrial	ALDH1B1	>sp|P30837|AL1B1_HUMAN Aldehyde dehydrogenase X, mitochondrial OS=Homo sapiens GN=ALDH1B1 PE=1 SV=3				57.206	1.08	1.0015	0.89837	NaN	NaN	NaN		0.944955	1	44.7538	44.8903	44.9991	0	0	0	-12.4522	-12.3157	-12.2069	0	0	0
2587	P05091;F8VXI5;E7EUE5;F8W0A9;F8VP50;O94788;F5H2Y9;F5H3R1;H0YMG7;O94788-2;H0YM00;H0YKL3	Aldehyde dehydrogenase, mitochondrial	ALDH2	>sp|P05091|ALDH2_HUMAN Aldehyde dehydrogenase, mitochondrial OS=Homo sapiens GN=ALDH2 PE=1 SV=2;>tr|F8VXI5|F8VXI5_HUMAN Aldehyde dehydrogenase, mitochondrial OS=Homo sapiens GN=ALDH2 PE=3 SV=1;>tr|E7EUE5|E7EUE5_HUMAN Aldehyde dehydrogenase, mitochondrial O				56.381	1.0156	0.98924	0.975	NaN	NaN	NaN		0.962284	1	45.9115	46.1414	46.3147	0	0	0	-10.4695	-10.2396	-10.0663	0	0	0
1605	H0Y3F3;P30838;E9PNN6;C9JMC5;E7ERM4;I3L3I9;A8MYB8;C9JKT2;I3L1H6;I3L4E5;I3L3W9	Aldehyde dehydrogenase;Aldehyde dehydrogenase, dimeric NADP-preferring	ALDH3A1	>tr|H0Y3F3|H0Y3F3_HUMAN Aldehyde dehydrogenase OS=Homo sapiens GN=ALDH3A1 PE=3 SV=1;>sp|P30838|AL3A1_HUMAN Aldehyde dehydrogenase, dimeric NADP-preferring OS=Homo sapiens GN=ALDH3A1 PE=1 SV=3;>tr|E9PNN6|E9PNN6_HUMAN Aldehyde dehydrogenase, dimeric NADP-pre			+	57.412	1.6455	0.87722	0.54617	NaN	NaN	NaN		0.0855194	1	40.6791	40.6791	40.6791	0	0	0	-16.7329	-16.7329	-16.7329	0	0	0
3448	P51648-2;P51648;I3L1M4;I3L0X1;C9JGJ2;I3L2W1;P43353;P43353-2;P48448;E9PJV0	Fatty aldehyde dehydrogenase	ALDH3A2	>sp|P51648-2|AL3A2_HUMAN Isoform 2 of Fatty aldehyde dehydrogenase OS=Homo sapiens GN=ALDH3A2;>sp|P51648|AL3A2_HUMAN Fatty aldehyde dehydrogenase OS=Homo sapiens GN=ALDH3A2 PE=1 SV=1				57.669	0.98791	0.96476	0.94897	0.94677	0.93452	0.98509		0.482107	0.310357	44.4007	44.2305	43.9236	42.1215	41.9854	42.344	-13.2683	-13.4385	-13.7454	-15.5475	-15.6836	-15.325
3064	P30038;D2D4A3;P30038-2;Q5TF55;C9JTC4;E9PF68	Delta-1-pyrroline-5-carboxylate dehydrogenase, mitochondrial	ALDH4A1	>sp|P30038|AL4A1_HUMAN Delta-1-pyrroline-5-carboxylate dehydrogenase, mitochondrial OS=Homo sapiens GN=ALDH4A1 PE=1 SV=3;>tr|D2D4A3|D2D4A3_HUMAN Delta-1-pyrroline-5-carboxylate dehydrogenase, mitochondrial OS=Homo sapiens GN=ALDH4A1 PE=2 SV=1;>sp|P30038-2|			+	61.719	1.079	0.89635	0.82961	NaN	NaN	NaN		0.0610202	1	56.2598	56.2598	56.2598	0	0	0	-5.45919	-5.45919	-5.45919	0	0	0
1564	G5E949;P51649;C9J8Q5;F5H328	Succinate-semialdehyde dehydrogenase, mitochondrial	ALDH5A1	>tr|G5E949|G5E949_HUMAN Aldehyde dehydrogenase 5 family, member A1 (Succinate-semialdehyde dehydrogenase), isoform CRA_a OS=Homo sapiens GN=ALDH5A1 PE=3 SV=1;>sp|P51649|SSDH_HUMAN Succinate-semialdehyde dehydrogenase, mitochondrial OS=Homo sapiens GN=ALDH5			+	58.653	0.95921	0.87156	0.96433	NaN	NaN	NaN		0.07598	1	44.5986	44.6243	44.1917	40.6791	40.6791	40.6791	-14.0544	-14.0287	-14.4613	-17.9739	-17.9739	-17.9739
3831	Q02252;G3V4Z4	Methylmalonate-semialdehyde dehydrogenase [acylating], mitochondrial	ALDH6A1	>sp|Q02252|MMSA_HUMAN Methylmalonate-semialdehyde dehydrogenase [acylating], mitochondrial OS=Homo sapiens GN=ALDH6A1 PE=1 SV=2;>tr|G3V4Z4|G3V4Z4_HUMAN Methylmalonate-semialdehyde dehydrogenase [acylating], mitochondrial OS=Homo sapiens GN=ALDH6A1 PE=3 SV=				57.839	0.98607	1.0042	1.1659	NaN	NaN	NaN		0.5941	1	40.9985	40.9583	40.8522	0	0	0	-16.8405	-16.8807	-16.9868	0	0	0
3355	P49419;P49419-2;E7EPT3;F8VS02;P49419-3;H0YHM6;F8VVF2;F8WD33;F8WDY6	Alpha-aminoadipic semialdehyde dehydrogenase	ALDH7A1	>sp|P49419|AL7A1_HUMAN Alpha-aminoadipic semialdehyde dehydrogenase OS=Homo sapiens GN=ALDH7A1 PE=1 SV=5;>sp|P49419-2|AL7A1_HUMAN Isoform 2 of Alpha-aminoadipic semialdehyde dehydrogenase OS=Homo sapiens GN=ALDH7A1;>tr|E7EPT3|E7EPT3_HUMAN Alpha-aminoadipic	+			58.486	0.97714	0.99679	1.0003	0.3156	0.90828	2.6622		0.959618	0.367047	41.1328	41.0426	41.1774	54.7261	50.6131	55.2599	-17.3532	-17.4434	-17.3086	-3.75986	-7.87295	-3.22613
3343	P49189;B4DXY7	4-trimethylaminobutyraldehyde dehydrogenase	ALDH9A1	>sp|P49189|AL9A1_HUMAN 4-trimethylaminobutyraldehyde dehydrogenase OS=Homo sapiens GN=ALDH9A1 PE=1 SV=3;>tr|B4DXY7|B4DXY7_HUMAN 4-trimethylaminobutyraldehyde dehydrogenase OS=Homo sapiens GN=ALDH9A1 PE=2 SV=1				53.801	0.91668	0.96265	1.0447	NaN	NaN	NaN		0.327034	1	42.8405	42.6776	42.807	0	0	0	-10.9605	-11.1234	-10.994	0	0	0
2565	P04075;H3BQN4;H3BPS8;H3BUH7;H3BR04;H3BMQ8;H3BU78;H3BR68	Fructose-bisphosphate aldolase A;Fructose-bisphosphate aldolase	ALDOA	>sp|P04075|ALDOA_HUMAN Fructose-bisphosphate aldolase A OS=Homo sapiens GN=ALDOA PE=1 SV=2;>tr|H3BQN4|H3BQN4_HUMAN Fructose-bisphosphate aldolase OS=Homo sapiens GN=ALDOA PE=3 SV=1;>tr|H3BPS8|H3BPS8_HUMAN Fructose-bisphosphate aldolase A (Fragment) OS=Homo	+			39.42	1.0425	1.0191	0.99919	0.11609	0.93803	7.0448	+	0.670271	0.341603	41.9838	41.8005	41.9958	55.3338	52.6434	55.5064	2.56376	2.38051	2.57583	15.9138	13.2234	16.0864
2690	P09972;A8MVZ9;B7Z1N6;B7Z3K7;C9J8F3;P05062;C9J4K3;Q5T7D5	Fructose-bisphosphate aldolase C;Fructose-bisphosphate aldolase	ALDOC	>sp|P09972|ALDOC_HUMAN Fructose-bisphosphate aldolase C OS=Homo sapiens GN=ALDOC PE=1 SV=2;>tr|A8MVZ9|A8MVZ9_HUMAN Fructose-bisphosphate aldolase OS=Homo sapiens GN=ALDOC PE=3 SV=1;>tr|B7Z1N6|B7Z1N6_HUMAN Fructose-bisphosphate aldolase OS=Homo sapiens GN=A				39.455	1.0406	0.99871	0.96523	NaN	NaN	NaN		0.489577	1	40.6791	40.6791	40.6791	56.2598	56.2598	56.2598	1.22407	1.22407	1.22407	16.8048	16.8048	16.8048
5970	Q9BT22;B4DP08	Chitobiosyldiphosphodolichol beta-mannosyltransferase	ALG1	>sp|Q9BT22|ALG1_HUMAN Chitobiosyldiphosphodolichol beta-mannosyltransferase OS=Homo sapiens GN=ALG1 PE=1 SV=2;>tr|B4DP08|B4DP08_HUMAN Chitobiosyldiphosphodolichol beta-mannosyltransferase OS=Homo sapiens GN=ALG1 PE=2 SV=1				52.518	1.1315	0.99245	0.95827	1.1057	0.95517	0.94711		0.570917	0.667719	82.8666	76.3286	70.2998	40.6791	40.6791	40.6791	30.3486	23.8106	17.7818	-11.8389	-11.8389	-11.8389
4400	Q2TAA5	GDP-Man:Man(3)GlcNAc(2)-PP-Dol alpha-1,2-mannosyltransferase	ALG11	>sp|Q2TAA5|ALG11_HUMAN GDP-Man:Man(3)GlcNAc(2)-PP-Dol alpha-1,2-mannosyltransferase OS=Homo sapiens GN=ALG11 PE=1 SV=2				55.65	1.1667	1.1106	1.2625	0.89755	0.77131	1.1053		0.969348	0.247621	154.765	128.59	143.347	40.6791	40.6791	40.6791	99.1154	72.9402	87.6966	-14.9709	-14.9709	-14.9709
6401	Q9NP73-2;Q9NP73;D6RE84;Q9NP73-3	UDP-N-acetylglucosamine transferase subunit ALG13 homolog	ALG13	>sp|Q9NP73-2|ALG13_HUMAN Isoform 2 of UDP-N-acetylglucosamine transferase subunit ALG13 homolog OS=Homo sapiens GN=ALG13;>sp|Q9NP73|ALG13_HUMAN UDP-N-acetylglucosamine transferase subunit ALG13 homolog OS=Homo sapiens GN=ALG13 PE=1 SV=2;>tr|D6RE84|D6RE84_H				18.225	1.1378	1.1199	1.0024	NaN	NaN	NaN		0.659769	1	30.8865	27.9118	28.0053	0	0	0	12.6615	9.68678	9.78035	0	0	0
6259	Q9H553;Q9H553-2	Alpha-1,3/1,6-mannosyltransferase ALG2	ALG2	>sp|Q9H553|ALG2_HUMAN Alpha-1,3/1,6-mannosyltransferase ALG2 OS=Homo sapiens GN=ALG2 PE=2 SV=1;>sp|Q9H553-2|ALG2_HUMAN Isoform 2 of Alpha-1,3/1,6-mannosyltransferase ALG2 OS=Homo sapiens GN=ALG2			+	47.091	0.67822	0.79762	1.215	0.82684	0.82044	1.02		0.00718541	0.202475	40.6791	40.6791	40.6791	40.6791	40.6791	40.6791	-6.41193	-6.41193	-6.41193	-6.41193	-6.41193	-6.41193
355	C9JQW2;Q92685;C9J7S5;Q92685-2;B4DS50;H7C0X4	Dol-P-Man:Man(5)GlcNAc(2)-PP-Dol alpha-1,3-mannosyltransferase	ALG3	>tr|C9JQW2|C9JQW2_HUMAN Asparagine-linked glycosylation 3 homolog (Yeast, alpha-1,3-mannosyltransferase), isoform CRA_b OS=Homo sapiens GN=ALG3 PE=4 SV=1;>sp|Q92685|ALG3_HUMAN Dol-P-Man:Man(5)GlcNAc(2)-PP-Dol alpha-1,3-mannosyltransferase OS=Homo sapiens G				50.135	1.019	1.1069	1.1226	NaN	NaN	NaN		0.929985	1	215.356	215.356	215.356	0	0	0	165.221	165.221	165.221	0	0	0
7185	Q9Y673;Q9Y673-2;B4DR67	Dolichyl-phosphate beta-glucosyltransferase	ALG5	>sp|Q9Y673|ALG5_HUMAN Dolichyl-phosphate beta-glucosyltransferase OS=Homo sapiens GN=ALG5 PE=1 SV=1;>sp|Q9Y673-2|ALG5_HUMAN Isoform 2 of Dolichyl-phosphate beta-glucosyltransferase OS=Homo sapiens GN=ALG5;>tr|B4DR67|B4DR67_HUMAN Dolichyl-phosphate beta-glu				36.946	0.93637	0.95518	1.0281	0.92027	0.93109	0.92236		0.338581	0.289868	27.1936	26.5068	27.0593	25.3141	25.3141	25.3141	-9.7524	-10.4392	-9.88671	-11.6319	-11.6319	-11.6319
15	A2A2G4;Q9Y672;B4DHV8	Dolichyl pyrophosphate Man9GlcNAc2 alpha-1,3-glucosyltransferase	ALG6	>tr|A2A2G4|A2A2G4_HUMAN Asparagine-linked glycosylation 6 homolog (S. cerevisiae, alpha-1,3-glucosyltransferase) OS=Homo sapiens GN=ALG6 PE=4 SV=1;>sp|Q9Y672|ALG6_HUMAN Dolichyl pyrophosphate Man9GlcNAc2 alpha-1,3-glucosyltransferase OS=Homo sapiens GN=ALG				58.347	1.1071	0.87175	0.73621	NaN	NaN	NaN		0.2717	1	215.356	215.356	215.356	0	0	0	157.009	157.009	157.009	0	0	0
50	Q9BVK2;A6NDW6;H0YDD3;H0YDQ1;H0YEE0;H0YCV0;H0YDV4	Probable dolichyl pyrophosphate Glc1Man9GlcNAc2 alpha-1,3-glucosyltransferase	ALG8	>sp|Q9BVK2|ALG8_HUMAN Probable dolichyl pyrophosphate Glc1Man9GlcNAc2 alpha-1,3-glucosyltransferase OS=Homo sapiens GN=ALG8 PE=1 SV=2;>tr|A6NDW6|A6NDW6_HUMAN Asparagine-linked glycosylation 8 homolog (Yeast, alpha-1,3-glucosyltransferase), isoform CRA_c OS				60.087	1.0741	1.047	0.92386	NaN	NaN	NaN		0.847349	1	215.356	215.356	215.356	0	0	0	155.269	155.269	155.269	0	0	0
4743	Q6P6C2;Q6P6C2-2;F5H6G2	Probable alpha-ketoglutarate-dependent dioxygenase ABH5	ALKBH5	>sp|Q6P6C2|ALKB5_HUMAN Probable alpha-ketoglutarate-dependent dioxygenase ABH5 OS=Homo sapiens GN=ALKBH5 PE=1 SV=1;>sp|Q6P6C2-2|ALKB5_HUMAN Isoform 2 of Probable alpha-ketoglutarate-dependent dioxygenase ABH5 OS=Homo sapiens GN=ALKBH5;>tr|F5H6G2|F5H6G2_HUM				51.409	0.92211	1.0676	1.1504	NaN	NaN	NaN	+	0.834012	1	40.6791	40.6791	40.6791	0	0	0	-10.7299	-10.7299	-10.7299	0	0	0
5971	Q9BT30	Probable alpha-ketoglutarate-dependent dioxygenase ABH7	ALKBH7	>sp|Q9BT30|ALKB7_HUMAN Probable alpha-ketoglutarate-dependent dioxygenase ABH7 OS=Homo sapiens GN=ALKBH7 PE=2 SV=1				24.516	1.4238	1.3935	1.0768	NaN	NaN	NaN		0.439214	1	25.3141	25.3141	25.3141	0	0	0	0.798061	0.798061	0.798061	0	0	0
2596	P05187;P10696;P09923	Alkaline phosphatase, placental type;Alkaline phosphatase, placental-like	ALPP;ALPPL2	>sp|P05187|PPB1_HUMAN Alkaline phosphatase, placental type OS=Homo sapiens GN=ALPP PE=1 SV=2;>sp|P10696|PPBN_HUMAN Alkaline phosphatase, placental-like OS=Homo sapiens GN=ALPPL2 PE=1 SV=4				57.953	1.9998	0.99111	0.54461	1.7367	0.89524	0.57806		0.603721	0.327971	56.2598	56.2598	56.2598	56.2598	56.2598	56.2598	-1.69319	-1.69319	-1.69319	-1.69319	-1.69319	-1.69319
4646	Q60I27;Q60I27-2;Q60I27-3;G3V0I7;Q60I27-6;G5E9N5;F8WCP1;H7C0M4;Q60I27-5;Q60I27-4	ALS2 C-terminal-like protein	ALS2CL	>sp|Q60I27|AL2CL_HUMAN ALS2 C-terminal-like protein OS=Homo sapiens GN=ALS2CL PE=1 SV=1;>sp|Q60I27-2|AL2CL_HUMAN Isoform 2 of ALS2 C-terminal-like protein OS=Homo sapiens GN=ALS2CL;>sp|Q60I27-3|AL2CL_HUMAN Isoform 3 of ALS2 C-terminal-like protein OS=Homo				107.75	1.2416	0.9205	1.0865	1.3019	1.117	0.8984		0.379963	0.816739	24.4109	26.2233	25.6297	102.225	102.225	102.225	-83.3391	-81.5267	-82.1203	-5.52484	-5.52484	-5.52484
4976	E9PB61;Q86V81	THO complex subunit 4	ALYREF	>tr|E9PB61|E9PB61_HUMAN THO complex subunit 4 OS=Homo sapiens GN=ALYREF PE=4 SV=1;>sp|Q86V81|THOC4_HUMAN THO complex subunit 4 OS=Homo sapiens GN=ALYREF PE=1 SV=3				27.557	0.90882	0.98161	1.0438	NaN	NaN	NaN		0.547977	1	25.2326	25.2165	25.2518	0	0	0	-2.32443	-2.34053	-2.30522	0	0	0
7056	Q9Y303-3;Q9Y303-2;Q9Y303;H3BSV9;H3BTZ6;H3BQ15;H3BTE3;H3BSD5;H3BT49	Putative N-acetylglucosamine-6-phosphate deacetylase	AMDHD2	>sp|Q9Y303-3|NAGA_HUMAN Isoform 3 of Putative N-acetylglucosamine-6-phosphate deacetylase OS=Homo sapiens GN=AMDHD2;>sp|Q9Y303-2|NAGA_HUMAN Isoform 2 of Putative N-acetylglucosamine-6-phosphate deacetylase OS=Homo sapiens GN=AMDHD2;>sp|Q9Y303|NAGA_HUMAN Pu				63.594	1.0746	1.0654	1.1402	NaN	NaN	NaN		0.759943	1	40.6791	40.6791	40.6791	0	0	0	-22.9149	-22.9149	-22.9149	0	0	0
6888	Q9UKV5;H3BRK9	E3 ubiquitin-protein ligase AMFR	AMFR	>sp|Q9UKV5|AMFR2_HUMAN E3 ubiquitin-protein ligase AMFR OS=Homo sapiens GN=AMFR PE=1 SV=2				72.995	1.1682	1.3014	1.106	NaN	NaN	NaN		0.588077	1	78.8925	207.888	211.179	71.8945	25.3141	25.3141	5.89753	134.893	138.184	-1.10051	-47.6809	-47.6809
4938	Q86SJ2	Amphoterin-induced protein 2	AMIGO2	>sp|Q86SJ2|AMGO2_HUMAN Amphoterin-induced protein 2 OS=Homo sapiens GN=AMIGO2 PE=1 SV=1			+	57.933	2.3384	3.448	1.3405	NaN	NaN	NaN		2.62695e-34	1	67.3714	73.4753	72.1928	76.5394	76.5394	76.5394	9.43843	15.5423	14.2598	18.6064	18.6064	18.6064
3813	Q01433;H0Y360;Q01433-2;E9PNG0;Q01433-4;Q01433-3;H0YCL9;E9PJF6;H0YF16;E9PIJ1	AMP deaminase 2	AMPD2	>sp|Q01433|AMPD2_HUMAN AMP deaminase 2 OS=Homo sapiens GN=AMPD2 PE=1 SV=2;>tr|H0Y360|H0Y360_HUMAN AMP deaminase 2 (Fragment) OS=Homo sapiens GN=AMPD2 PE=4 SV=1;>sp|Q01433-2|AMPD2_HUMAN Isoform Ex1A-2-3 of AMP deaminase 2 OS=Homo sapiens GN=AMPD2;>tr|E9PNG0				100.69	0.97534	0.95992	0.9532	1.0222	0.99024	0.9924		0.339656	0.875683	76.5394	76.5394	76.5394	91.4297	90.2793	91.0801	-24.1506	-24.1506	-24.1506	-9.26033	-10.4107	-9.60995
1362	P49418;F5H533;P49418-2;F5H6E8;E7EMY9;H0Y7T8	Amphiphysin	AMPH	>sp|P49418|AMPH_HUMAN Amphiphysin OS=Homo sapiens GN=AMPH PE=1 SV=1;>tr|F5H533|F5H533_HUMAN Amphiphysin OS=Homo sapiens GN=AMPH PE=4 SV=1;>sp|P49418-2|AMPH_HUMAN Isoform 2 of Amphiphysin OS=Homo sapiens GN=AMPH;>tr|F5H6E8|F5H6E8_HUMAN Amphiphysin OS=Homo s				76.256	1.1093	1.0054	0.92485	NaN	NaN	NaN		0.943725	1	83.8733	81.953	83.2011	0	0	0	7.61727	5.69704	6.94507	0	0	0
4986	Q86W34;A6NLD9	Archaemetzincin-2	AMZ2	>sp|Q86W34|AMZ2_HUMAN Archaemetzincin-2 OS=Homo sapiens GN=AMZ2 PE=1 SV=2			+	41.263	1.4747	1.7218	1.1256	1.2035	1.0506	1.0789		0.0731368	0.973943	40.6791	40.6791	40.6791	40.6791	40.6791	40.6791	-0.583926	-0.583926	-0.583926	-0.583926	-0.583926	-0.583926
6181	Q9H1A4;H0Y564;F8WAS1	Anaphase-promoting complex subunit 1	ANAPC1	>sp|Q9H1A4|APC1_HUMAN Anaphase-promoting complex subunit 1 OS=Homo sapiens GN=ANAPC1 PE=1 SV=1;>tr|H0Y564|H0Y564_HUMAN Anaphase-promoting complex subunit 1 (Fragment) OS=Homo sapiens GN=ANAPC1 PE=4 SV=1				216.5	1.0948	0.97473	0.97046	1.0138	0.98806	1.0222		0.727685	0.998669	166.784	166.461	166.437	170.209	166.74	168.229	-49.7161	-50.0389	-50.0628	-46.2907	-49.7597	-48.2706
6930	Q9UM13;D6RA92;D6RD74;D6R9Q5;D6RB36	Anaphase-promoting complex subunit 10	ANAPC10	>sp|Q9UM13|APC10_HUMAN Anaphase-promoting complex subunit 10 OS=Homo sapiens GN=ANAPC10 PE=1 SV=1;>tr|D6RA92|D6RA92_HUMAN Anaphase-promoting complex subunit 10 (Fragment) OS=Homo sapiens GN=ANAPC10 PE=4 SV=1;>tr|D6RD74|D6RD74_HUMAN Anaphase-promoting compl				21.252	1.1588	1.1932	0.96592	NaN	NaN	NaN		0.819791	1	16.285	16.285	16.285	0	0	0	-4.96699	-4.96699	-4.96699	0	0	0
5627	Q96DE5	Anaphase-promoting complex subunit 16	ANAPC16	>sp|Q96DE5|APC16_HUMAN Anaphase-promoting complex subunit 16 OS=Homo sapiens GN=ANAPC16 PE=1 SV=1				11.667	1.3201	1.3145	0.99524	NaN	NaN	NaN		0.561549	1	12.8215	12.8215	12.8215	0	0	0	1.15452	1.15452	1.15452	0	0	0
6864	Q9UJX6;Q9UJX6-2	Anaphase-promoting complex subunit 2	ANAPC2	>sp|Q9UJX6|ANC2_HUMAN Anaphase-promoting complex subunit 2 OS=Homo sapiens GN=ANAPC2 PE=1 SV=1;>sp|Q9UJX6-2|ANC2_HUMAN Isoform 2 of Anaphase-promoting complex subunit 2 OS=Homo sapiens GN=ANAPC2	+			93.827	1.34	1.0823	0.95699	0.49828	1.0129	2.0868		0.909011	0.972866	76.5394	76.5394	76.5394	102.687	102.225	102.225	-17.2876	-17.2876	-17.2876	8.86005	8.39816	8.39816
1073	E9PCR4;Q9UJX5;Q9UJX5-2;D6RAP6;D6RFM7	Anaphase-promoting complex subunit 4	ANAPC4	>tr|E9PCR4|E9PCR4_HUMAN Anaphase-promoting complex subunit 4 OS=Homo sapiens GN=ANAPC4 PE=4 SV=1;>sp|Q9UJX5|APC4_HUMAN Anaphase-promoting complex subunit 4 OS=Homo sapiens GN=ANAPC4 PE=1 SV=2;>sp|Q9UJX5-2|APC4_HUMAN Isoform 2 of Anaphase-promoting complex	+			92.214	1.8956	0.89658	0.62378	0.15459	1.0835	6.9203		0.410857	0.874826	102.554	101.857	98.2052	114.354	114.363	112.885	10.3397	9.64335	5.99119	22.1399	22.1488	20.6709
6863	Q9UJX4;F5H0F9;E9PFB2;H0YFB5;F5H0N1;F5GY68;Q9UJX4-2;B4DFK4;F5H3S5;F5GZ05	Anaphase-promoting complex subunit 5	ANAPC5	>sp|Q9UJX4|APC5_HUMAN Anaphase-promoting complex subunit 5 OS=Homo sapiens GN=ANAPC5 PE=1 SV=2;>tr|F5H0F9|F5H0F9_HUMAN Anaphase-promoting complex subunit 5 OS=Homo sapiens GN=ANAPC5 PE=4 SV=1;>tr|E9PFB2|E9PFB2_HUMAN Anaphase-promoting complex subunit 5 OS=				85.076	1.3043	1.1643	0.98126	1.0897	1.0749	1.0186		0.52566	0.917706	76.5394	76.5394	76.5394	77.173	76.6336	77.1377	-8.5366	-8.5366	-8.5366	-7.90298	-8.44243	-7.93829
6862	Q9UJX3;Q9UJX3-2;F8VQY8;F8VYX8;H0YIX7	Anaphase-promoting complex subunit 7	ANAPC7	>sp|Q9UJX3|APC7_HUMAN Anaphase-promoting complex subunit 7 OS=Homo sapiens GN=ANAPC7 PE=1 SV=4;>sp|Q9UJX3-2|APC7_HUMAN Isoform 2 of Anaphase-promoting complex subunit 7 OS=Homo sapiens GN=ANAPC7				66.855	1.2108	1.199	1.1144	NaN	NaN	NaN	+	0.351967	1	56.2598	56.2598	56.2598	0	0	0	-10.5952	-10.5952	-10.5952	0	0	0
2825	P16157-14;P16157-12;P16157;P16157-3;P16157-16;P16157-5;P16157-8;P16157-10;P16157-21;P16157-15;P16157-13;P16157-4;P16157-7;P16157-6;P16157-9;P16157-11;E7EVX7;P16157-2;H0YBS0;H0YAY8	Ankyrin-1	ANK1	>sp|P16157-14|ANK1_HUMAN Isoform Er13 of Ankyrin-1 OS=Homo sapiens GN=ANK1;>sp|P16157-12|ANK1_HUMAN Isoform Er11 of Ankyrin-1 OS=Homo sapiens GN=ANK1;>sp|P16157|ANK1_HUMAN Ankyrin-1 OS=Homo sapiens GN=ANK1 PE=1 SV=3;>sp|P16157-3|ANK1_HUMAN Isoform Er5 of A				217.48	1.0579	1.0076	0.95663	1.0012	0.93591	0.98712		0.702899	0.600913	162.084	162.61	162.266	176.152	171.059	174.684	-55.3964	-54.8702	-55.2136	-41.3283	-46.4208	-42.796
3814	Q01484;Q01484-2;F8WEF9;Q01484-5;E9PHW9;B7Z651;H0Y8Y2;Q01484-7;H0YAG3;D6R9U4;D6RIY9	Ankyrin-2	ANK2	>sp|Q01484|ANK2_HUMAN Ankyrin-2 OS=Homo sapiens GN=ANK2 PE=1 SV=4;>sp|Q01484-2|ANK2_HUMAN Isoform 2 of Ankyrin-2 OS=Homo sapiens GN=ANK2;>tr|F8WEF9|F8WEF9_HUMAN Ankyrin-2 OS=Homo sapiens GN=ANK2 PE=4 SV=1;>sp|Q01484-5|ANK2_HUMAN Isoform 4 of Ankyrin-2 OS=H				433.71	0.92124	0.92628	1.3191	0.86911	0.85101	0.98779		0.471629	0.330494	165.29	165.29	165.29	201.525	199.83	194.092	-268.42	-268.42	-268.42	-232.185	-233.88	-239.618
867	D6RHE1		ANK2	>tr|D6RHE1|D6RHE1_HUMAN Ankyrin-2 (Fragment) OS=Homo sapiens GN=ANK2 PE=4 SV=1				176.11	NaN	NaN	NaN	0.71787	0.93437	1.3806		1	0.65339	165.29	165.29	165.29	215.356	215.356	215.356	-10.8195	-10.8195	-10.8195	39.2455	39.2455	39.2455
6732	Q9P2R3;Q9P2R3-4;Q9P2R3-2;I3L2C5;F5H754;I3L3P8;I3L1Z9	Ankyrin repeat and FYVE domain-containing protein 1	ANKFY1	>sp|Q9P2R3|ANFY1_HUMAN Ankyrin repeat and FYVE domain-containing protein 1 OS=Homo sapiens GN=ANKFY1 PE=1 SV=2;>sp|Q9P2R3-4|ANFY1_HUMAN Isoform 4 of Ankyrin repeat and FYVE domain-containing protein 1 OS=Homo sapiens GN=ANKFY1;>sp|Q9P2R3-2|ANFY1_HUMAN Isof				128.4	1.0159	1.0361	1.0429	NaN	NaN	NaN		0.787904	1	102.225	102.225	102.225	102.225	102.225	102.225	-26.1748	-26.1748	-26.1748	-26.1748	-26.1748	-26.1748
5056	Q8IWZ2;Q8IWZ3-4;Q8IWZ3;E9PF56;E9PDP5;Q8TEF1;E7ETA2;H3BLS9;H7BXD7;H7C2F5;H0Y4P6;H0Y472;H0Y785;H0Y7Y3;F6WFL0;Q8IWZ3-2;F5GZ24;Q8IWZ3-5;Q8IWZ3-3;D6RHC4;H7C0V5	Ankyrin repeat and KH domain-containing protein 1	ANKHD1;FLJ00246	>tr|Q8IWZ2|Q8IWZ2_HUMAN Ankyrin repeat and KH domain-containing protein 1 OS=Homo sapiens GN=ANKHD1-EIF4EBP3 PE=2 SV=1;>sp|Q8IWZ3-4|ANKH1_HUMAN Isoform 4 of Ankyrin repeat and KH domain-containing protein 1 OS=Homo sapiens GN=ANKHD1;>sp|Q8IWZ3|ANKH1_HUMAN				277.17	1.165	1.093	0.92425	0.68484	0.97728	1.3474		0.814856	0.427783	200.166	200.099	199.728	56.2598	56.2598	56.2598	-77.0045	-77.0714	-77.4417	-220.91	-220.91	-220.91
5008	Q86XL3;F5H2H5;Q86XL3-2;A8KAG3;F5H6J0;F5H1D4;F5H417;F5H1E7	Ankyrin repeat and LEM domain-containing protein 2	ANKLE2	>sp|Q86XL3|ANKL2_HUMAN Ankyrin repeat and LEM domain-containing protein 2 OS=Homo sapiens GN=ANKLE2 PE=1 SV=4;>tr|F5H2H5|F5H2H5_HUMAN Ankyrin repeat and LEM domain-containing protein 2 OS=Homo sapiens GN=ANKLE2 PE=4 SV=1;>sp|Q86XL3-2|ANKL2_HUMAN Isoform 2				104.11	1.1119	1.194	1.0614	NaN	NaN	NaN		0.326901	1	102.225	102.225	102.225	165.29	165.29	165.29	-1.88484	-1.88484	-1.88484	61.1805	61.1805	61.1805
1659	Q8IZ07;H0YIN8;Q6ZTN6-3;Q6ZTN6;E9PGV0;Q6ZTN6-2;B3KMT9;F8VXL4;F8VZZ3;F8VWA1	Ankyrin repeat domain-containing protein 13A	ANKRD13A	>sp|Q8IZ07|AN13A_HUMAN Ankyrin repeat domain-containing protein 13A OS=Homo sapiens GN=ANKRD13A PE=1 SV=3;>tr|H0YIN8|H0YIN8_HUMAN Ankyrin repeat domain-containing protein 13A (Fragment) OS=Homo sapiens GN=ANKRD13A PE=4 SV=1				67.618	0.90813	0.90659	0.94734	NaN	NaN	NaN		0.365656	1	76.5394	76.5394	76.5394	0	0	0	8.9214	8.9214	8.9214	0	0	0
1001	O75179;O75179-2;E7EUV3;H0YM23;G5E964;H0YLQ3;E7EWI7;O75179-4;O75179-3;C9JRC1;H0YMS3;B3KU50;O75179-5	Ankyrin repeat domain-containing protein 17	ANKRD17	>sp|O75179|ANR17_HUMAN Ankyrin repeat domain-containing protein 17 OS=Homo sapiens GN=ANKRD17 PE=1 SV=3;>sp|O75179-2|ANR17_HUMAN Isoform 2 of Ankyrin repeat domain-containing protein 17 OS=Homo sapiens GN=ANKRD17;>tr|E7EUV3|E7EUV3_HUMAN Ankyrin repeat doma				274.25	1.0424	1.0919	1.0176	NaN	NaN	NaN		0.962898	1	201.396	204.131	200.836	0	0	0	-72.8538	-70.119	-73.4138	0	0	0
2034	O15084-4;O15084-1;O15084;O15084-2;B4DIW9;Q8N8A2-3;F5H682;Q8N8A2-5	Serine/threonine-protein phosphatase 6 regulatory ankyrin repeat subunit A	ANKRD28	>sp|O15084-4|ANR28_HUMAN Isoform 4 of Serine/threonine-protein phosphatase 6 regulatory ankyrin repeat subunit A OS=Homo sapiens GN=ANKRD28;>sp|O15084-1|ANR28_HUMAN Isoform 3 of Serine/threonine-protein phosphatase 6 regulatory ankyrin repeat subunit A OS=				116.12	0.83195	0.8825	1.0403	0.99585	1.0828	1.1443		0.205736	0.969023	102.225	102.225	102.225	102.225	102.225	102.225	-13.8948	-13.8948	-13.8948	-13.8948	-13.8948	-13.8948
673	Q6NXT1;D3YTC9;C9JU48	Ankyrin repeat domain-containing protein 54	ANKRD54	>sp|Q6NXT1|ANR54_HUMAN Ankyrin repeat domain-containing protein 54 OS=Homo sapiens GN=ANKRD54 PE=1 SV=2;>tr|D3YTC9|D3YTC9_HUMAN Ankyrin repeat domain 54 OS=Homo sapiens GN=ANKRD54 PE=4 SV=1;>tr|C9JU48|C9JU48_HUMAN Ankyrin repeat domain 54 (Fragment) OS=Hom				32.505	1.3109	1.1413	0.94705	NaN	NaN	NaN		0.827387	1	25.3141	25.3141	25.3141	0	0	0	-7.19094	-7.19094	-7.19094	0	0	0
5481	Q92625;E7EM84;Q05CP0	Ankyrin repeat and SAM domain-containing protein 1A	ANKS1A	>sp|Q92625|ANS1A_HUMAN Ankyrin repeat and SAM domain-containing protein 1A OS=Homo sapiens GN=ANKS1A PE=1 SV=4				123.11	1.3555	1.1281	0.92879	NaN	NaN	NaN		0.733839	1	102.225	102.225	102.225	0	0	0	-20.8848	-20.8848	-20.8848	0	0	0
6318	Q9H8Y5;B8ZZS4;C9JS61;C9K022	Ankyrin repeat and zinc finger domain-containing protein 1	ANKZF1	>sp|Q9H8Y5|ANKZ1_HUMAN Ankyrin repeat and zinc finger domain-containing protein 1 OS=Homo sapiens GN=ANKZF1 PE=1 SV=1;>tr|B8ZZS4|B8ZZS4_HUMAN Ankyrin repeat and zinc finger domain-containing protein 1 OS=Homo sapiens GN=ANKZF1 PE=4 SV=1				80.926	1.0853	1.0901	1.1021	NaN	NaN	NaN		0.828134	1	76.5394	76.5394	76.5394	0	0	0	-4.3866	-4.3866	-4.3866	0	0	0
6438	Q9NQW6;Q9NQW6-2;H7C1K5;H7C3S1;H7C1C2;C9JJT6;H7C167;H7C0Y6;C9J0G4	Actin-binding protein anillin	ANLN	>sp|Q9NQW6|ANLN_HUMAN Actin-binding protein anillin OS=Homo sapiens GN=ANLN PE=1 SV=2;>sp|Q9NQW6-2|ANLN_HUMAN Isoform 2 of Actin-binding protein anillin OS=Homo sapiens GN=ANLN	+		+	124.2	1.0107	1.2599	1.2064	0.074682	0.60824	8.8675		0.0277653	0.115738	102.767	102.631	102.662	165.29	165.29	165.29	-21.4327	-21.5692	-21.5377	41.0905	41.0905	41.0905
6567	Q9NW15;Q9NW15-2;C9JHS1;Q9NW15-3;Q9NW15-4;C9J670;C9JPY2;C9JQC9;C9IYD3;C9JH90;C9JA49;C9IZD0;H7C3N6;C9JJS5	Anoctamin-10	ANO10	>sp|Q9NW15|ANO10_HUMAN Anoctamin-10 OS=Homo sapiens GN=ANO10 PE=1 SV=2;>sp|Q9NW15-2|ANO10_HUMAN Isoform 2 of Anoctamin-10 OS=Homo sapiens GN=ANO10;>tr|C9JHS1|C9JHS1_HUMAN Anoctamin-10 OS=Homo sapiens GN=ANO10 PE=4 SV=2;>sp|Q9NW15-3|ANO10_HUMAN Isoform 3 of				76.328	0.88984	0.96411	0.99581	NaN	NaN	NaN		0.470468	1	213.267	214.256	211.817	0	0	0	136.939	137.928	135.489	0	0	0
1049	Q4KMQ2-2;Q4KMQ2;E9PB30;E9PCT2	Anoctamin-6	ANO6	>sp|Q4KMQ2-2|ANO6_HUMAN Isoform 2 of Anoctamin-6 OS=Homo sapiens GN=ANO6;>sp|Q4KMQ2|ANO6_HUMAN Anoctamin-6 OS=Homo sapiens GN=ANO6 PE=1 SV=2;>tr|E9PB30|E9PB30_HUMAN Anoctamin-6 OS=Homo sapiens GN=ANO6 PE=4 SV=1;>tr|E9PCT2|E9PCT2_HUMAN Anoctamin-6 OS=Homo s				108.43	1.0203	1.0479	1.0446	NaN	NaN	NaN		0.99469	1	203.32	204.174	201.604	0	0	0	94.8904	95.7437	93.1741	0	0	0
1237	P39687;F2Z3H3;H0YN26;H7BZ09;O43423;O95626	Acidic leucine-rich nuclear phosphoprotein 32 family member A	ANP32A	>sp|P39687|AN32A_HUMAN Acidic leucine-rich nuclear phosphoprotein 32 family member A OS=Homo sapiens GN=ANP32A PE=1 SV=1;>tr|F2Z3H3|F2Z3H3_HUMAN Acidic leucine-rich nuclear phosphoprotein 32 family member A OS=Homo sapiens GN=ANP32A PE=4 SV=2;>tr|H0YN26|H0	+			28.585	0.90211	0.91219	0.99215	0.13457	1.1021	8.9946	+	0.107671	0.751891	25.6123	25.85	26.2245	40.6791	40.6791	40.6791	-2.97275	-2.73505	-2.36055	12.0941	12.0941	12.0941
5487	Q92688;Q92688-2;Q5T6W8	Acidic leucine-rich nuclear phosphoprotein 32 family member B	ANP32B	>sp|Q92688|AN32B_HUMAN Acidic leucine-rich nuclear phosphoprotein 32 family member B OS=Homo sapiens GN=ANP32B PE=1 SV=1;>sp|Q92688-2|AN32B_HUMAN Isoform 2 of Acidic leucine-rich nuclear phosphoprotein 32 family member B OS=Homo sapiens GN=ANP32B;>tr|Q5T6W				28.787	0.88327	0.96193	1.0347	NaN	NaN	NaN	+	0.366166	1	25.3141	25.3141	25.3141	0	0	0	-3.47294	-3.47294	-3.47294	0	0	0
5984	Q9BTT0;Q5TB20;E9PPH5;Q5TB19;E9PEA6;Q5TB25;E9PI45	Acidic leucine-rich nuclear phosphoprotein 32 family member E	ANP32E	>sp|Q9BTT0|AN32E_HUMAN Acidic leucine-rich nuclear phosphoprotein 32 family member E OS=Homo sapiens GN=ANP32E PE=1 SV=1;>tr|Q5TB20|Q5TB20_HUMAN Acidic (Leucine-rich) nuclear phosphoprotein 32 family, member E OS=Homo sapiens GN=ANP32E PE=2 SV=1;>tr|E9PPH5	+			30.692	0.82488	0.92882	1.0232	0.077662	0.98697	14.079	+	0.131911	0.525279	25.3141	25.3141	25.3141	43.8639	41.1621	45.2986	-5.37794	-5.37794	-5.37794	13.1719	10.4701	14.6066
2802	P15144;B4DP96;H0YMC1;H0YKT6;H0YLZ8	Aminopeptidase N	ANPEP	>sp|P15144|AMPN_HUMAN Aminopeptidase N OS=Homo sapiens GN=ANPEP PE=1 SV=4;>tr|B4DP96|B4DP96_HUMAN Uncharacterized protein OS=Homo sapiens GN=ANPEP PE=2 SV=1			+	109.54	1.0073	0.80051	0.83358	NaN	NaN	NaN		0.0658144	1	102.225	102.225	102.225	0	0	0	-7.31484	-7.31484	-7.31484	0	0	0
2567	P04083;Q5T3N1;Q5T3N0	Annexin A1;Annexin	ANXA1	>sp|P04083|ANXA1_HUMAN Annexin A1 OS=Homo sapiens GN=ANXA1 PE=1 SV=2;>tr|Q5T3N1|Q5T3N1_HUMAN Annexin (Fragment) OS=Homo sapiens GN=ANXA1 PE=2 SV=1	+			38.714	0.89695	1.0292	1.1109	0.15598	1.4266	8.909	+	0.707554	0.710802	37.6853	37.8277	37.9443	50.2831	49.0449	50.887	-1.02869	-0.886288	-0.769721	11.5691	10.3309	12.173
925	E7EP43;Q9UJ72	Annexin A10	ANXA10	>tr|E7EP43|E7EP43_HUMAN Annexin A10 OS=Homo sapiens GN=ANXA10 PE=4 SV=1;>sp|Q9UJ72|ANX10_HUMAN Annexin A10 OS=Homo sapiens GN=ANXA10 PE=1 SV=3				37.256	2.8167	1.0153	0.38461	1.8471	0.58938	0.34831		0.763555	0.0258999	25.3141	25.3141	25.3141	25.3141	25.3141	25.3141	-11.9419	-11.9419	-11.9419	-11.9419	-11.9419	-11.9419
375	P50995;B4DVE7;E9PDK5;E9PDS7;H0Y6E1;Q5T0G9;E5RIN3	Annexin A11;Annexin	ANXA11	>sp|P50995|ANX11_HUMAN Annexin A11 OS=Homo sapiens GN=ANXA11 PE=1 SV=1;>tr|B4DVE7|B4DVE7_HUMAN Annexin OS=Homo sapiens GN=ANXA11 PE=2 SV=1;>tr|E9PDK5|E9PDK5_HUMAN Annexin OS=Homo sapiens GN=ANXA11 PE=3 SV=1				54.389	0.92593	0.97847	1.0787	NaN	NaN	NaN	+	0.669338	1	52.3304	52.1068	52.1086	0	0	0	-2.05861	-2.28217	-2.28043	0	0	0
2632	P07355-2;P07355;H0YN42;H0YMU9;H0YMD0;A6NMY6;H0YM50;B3KRQ1;H0YNP5;H0YKS4;H0YL33;H0YN28;H0YMM1;H0YKX9;H0YMT9;H0YLV6;H0YKZ7;H0YMW4;H0YNA0;H0YKL9;H0YKV8;H0YN52;H0YMD9;H0YKN4;H0YNB8;H0YLE2	Annexin A2;Annexin;Putative annexin A2-like protein	ANXA2;ANXA2P2	>sp|P07355-2|ANXA2_HUMAN Isoform 2 of Annexin A2 OS=Homo sapiens GN=ANXA2;>sp|P07355|ANXA2_HUMAN Annexin A2 OS=Homo sapiens GN=ANXA2 PE=1 SV=2;>tr|H0YN42|H0YN42_HUMAN Annexin (Fragment) OS=Homo sapiens GN=ANXA2 PE=3 SV=1;>tr|H0YMU9|H0YMU9_HUMAN Annexin OS=	+			40.411	0.99125	0.99654	0.98723	0.18028	0.89063	4.8812		0.905204	0.28563	31.2146	31.0727	30.9824	44.0522	43.3771	44.0452	-9.1964	-9.3383	-9.42855	3.64123	2.96612	3.63419
2754	P12429;D6RA82;D6RFG5;D6RCA8;D6RAZ8;D6RFJ9	Annexin A3;Annexin	ANXA3	>sp|P12429|ANXA3_HUMAN Annexin A3 OS=Homo sapiens GN=ANXA3 PE=1 SV=3;>tr|D6RA82|D6RA82_HUMAN Annexin OS=Homo sapiens GN=ANXA3 PE=3 SV=1	+			36.375	1.1898	1.0336	0.86103	0.20789	0.87797	4.9767		0.835905	0.381549	25.3327	25.3422	25.3314	40.6791	40.6791	40.6791	-11.0423	-11.0328	-11.0436	4.30407	4.30407	4.30407
2681	P09525;Q6P452;B4DDF9	Annexin A4;Annexin	ANXA4	>sp|P09525|ANXA4_HUMAN Annexin A4 OS=Homo sapiens GN=ANXA4 PE=1 SV=4;>tr|Q6P452|Q6P452_HUMAN Annexin OS=Homo sapiens GN=ANXA4 PE=2 SV=1;>tr|B4DDF9|B4DDF9_HUMAN Annexin OS=Homo sapiens GN=ANXA4 PE=2 SV=1	+			35.882	1.0664	0.98989	0.949	0.28361	1.1048	4.8777	+	0.829446	0.961206	26.0473	25.9758	26.2981	40.6791	40.6791	40.6791	-9.83474	-9.90617	-9.58386	4.79707	4.79707	4.79707
2670	P08758;E7ENQ5;D6RBL5;D6RBE9;E9PHT9;D6RCN3	Annexin A5;Annexin	ANXA5	>sp|P08758|ANXA5_HUMAN Annexin A5 OS=Homo sapiens GN=ANXA5 PE=1 SV=2;>tr|E7ENQ5|E7ENQ5_HUMAN Annexin OS=Homo sapiens GN=ANXA5 PE=3 SV=1;>tr|D6RBL5|D6RBL5_HUMAN Annexin OS=Homo sapiens GN=ANXA5 PE=3 SV=1;>tr|D6RBE9|D6RBE9_HUMAN Annexin OS=Homo sapiens GN=AN	+			35.936	0.84847	0.98499	1.1351	0.10354	1.4384	15.234	+	0.804958	0.388114	25.841	25.7365	25.8325	40.6688	40.9429	40.8579	-10.095	-10.1995	-10.1035	4.7328	5.00693	4.92193
96	A6NN80;E5RK69;E5RFF0;E5RJF5;E5RI05;E5RJR0;E5RIU8;H0YC77	Annexin	ANXA6	>tr|A6NN80|A6NN80_HUMAN Annexin OS=Homo sapiens GN=ANXA6 PE=3 SV=3;>tr|E5RK69|E5RK69_HUMAN Annexin OS=Homo sapiens GN=ANXA6 PE=3 SV=1				75.276	0.92286	0.82341	0.94931	NaN	NaN	NaN		0.189229	1
2649	P08133;E9PGK1;B7Z582;E7EMC6;E5RK63	Annexin A6;Annexin	ANXA6	>sp|P08133|ANXA6_HUMAN Annexin A6 OS=Homo sapiens GN=ANXA6 PE=1 SV=3;>tr|E9PGK1|E9PGK1_HUMAN Annexin OS=Homo sapiens GN=ANXA6 PE=3 SV=1;>tr|B7Z582|B7Z582_HUMAN Annexin OS=Homo sapiens GN=ANXA6 PE=2 SV=1;>tr|E7EMC6|E7EMC6_HUMAN Annexin OS=Homo sapiens GN=AN				75.872	1.0035	0.98889	0.95902	NaN	NaN	NaN	+	0.983232	1	75.2888	75.4195	75.218	0	0	102.225	-0.583236	-0.452545	-0.653964	0	0	26.3532
274	P20073;P20073-2;B4DHY4;B4DT77	Annexin A7;Annexin	ANXA7	>sp|P20073|ANXA7_HUMAN Annexin A7 OS=Homo sapiens GN=ANXA7 PE=1 SV=3;>sp|P20073-2|ANXA7_HUMAN Isoform 2 of Annexin A7 OS=Homo sapiens GN=ANXA7;>tr|B4DHY4|B4DHY4_HUMAN Annexin OS=Homo sapiens GN=ANXA7 PE=2 SV=1;>tr|B4DT77|B4DT77_HUMAN Annexin OS=Homo sapien				52.739	1.0148	1.0078	1.0156	NaN	NaN	NaN		0.884053	1	40.6224	40.6372	40.619	40.6791	40.6791	40.6791	-12.1166	-12.1018	-12.12	-12.0599	-12.0599	-12.0599
2781	P13928;Q5T2P8;Q5VTM3;Q5T2P7;B4DTC9;F5H7X5	Annexin A8;Annexin A8-like protein 1;Annexin	ANXA8;ANXA8L1	>sp|P13928|ANXA8_HUMAN Annexin A8 OS=Homo sapiens GN=ANXA8 PE=1 SV=3;>sp|Q5T2P8|AXA81_HUMAN Annexin A8-like protein 1 OS=Homo sapiens GN=ANXA8L1 PE=2 SV=1;>tr|Q5VTM3|Q5VTM3_HUMAN Annexin OS=Homo sapiens GN=ANXA8 PE=3 SV=1;>tr|Q5T2P7|Q5T2P7_HUMAN Annexin OS	+			36.881	1.1935	1.0882	0.91275	0.17888	1.1884	5.7112		0.15796	0.909952	25.3262	25.3151	25.3136	40.6791	40.6791	40.6791	-11.5548	-11.5659	-11.5674	3.79807	3.79807	3.79807
4616	Q5VT79;F5GX16;Q5VT79-2;E7EVD9	Annexin A8-like protein 2;Annexin	ANXA8L2	>sp|Q5VT79|AXA82_HUMAN Annexin A8-like protein 2 OS=Homo sapiens GN=ANXA8L2 PE=2 SV=1;>tr|F5GX16|F5GX16_HUMAN Annexin OS=Homo sapiens GN=ANXA8L2 PE=3 SV=1;>sp|Q5VT79-2|AXA82_HUMAN Isoform 2 of Annexin A8-like protein 2 OS=Homo sapiens GN=ANXA8L2;>tr|E7EVD9				36.865	1.1454	1.1201	0.93022	NaN	NaN	NaN		0.661104	1
3886	Q06278;H7BXF7;H7C3Q1	Aldehyde oxidase	AOX1	>sp|Q06278|ADO_HUMAN Aldehyde oxidase OS=Homo sapiens GN=AOX1 PE=2 SV=2				147.92	1.2815	1.0436	0.82494	0.91161	0.90478	0.96094		0.997739	0.430868	81.9529	89.3958	84.0929	165.29	165.29	165.29	-65.9671	-58.5242	-63.8271	17.3705	17.3705	17.3705
3935	Q10567-3;Q10567;Q10567-2;F8WDL0;C9J1E7;H7C034	AP-1 complex subunit beta-1	AP1B1	>sp|Q10567-3|AP1B1_HUMAN Isoform C of AP-1 complex subunit beta-1 OS=Homo sapiens GN=AP1B1;>sp|Q10567|AP1B1_HUMAN AP-1 complex subunit beta-1 OS=Homo sapiens GN=AP1B1 PE=1 SV=2;>sp|Q10567-2|AP1B1_HUMAN Isoform B of AP-1 complex subunit beta-1 OS=Homo sapie				103.56	0.99793	0.96794	0.9973	0.9587	0.93922	0.98041		0.657787	0.491084	84.9432	82.7528	83.6459	102.225	102.225	102.225	-18.6168	-20.8072	-19.9141	-1.33484	-1.33484	-1.33484
243	B3KXW5;O43747-2;O43747;E7EUH1;F5GZV5;H3BNR4;H3BNN2;H3BUN9;H3BR36;B4DGE1;H3BN71;B3KNW1;H3BRM7;H3BV30;H3BS13;H3BN75	AP-1 complex subunit gamma-1	AP1G1	>tr|B3KXW5|B3KXW5_HUMAN AP-1 complex subunit gamma-1 OS=Homo sapiens GN=AP1G1 PE=2 SV=1;>sp|O43747-2|AP1G1_HUMAN Isoform 2 of AP-1 complex subunit gamma-1 OS=Homo sapiens GN=AP1G1;>sp|O43747|AP1G1_HUMAN AP-1 complex subunit gamma-1 OS=Homo sapiens GN=AP1G1				94.139	0.99677	0.96515	1.0175	0.93919	0.99029	1.0777		0.61988	0.680344	77.2141	77.057	77.1679	79.2784	78.9629	79.2947	-16.9249	-17.082	-16.9711	-14.8606	-15.1761	-14.8443
2333	O75843;Q86V28;B4E3E1;G3V532;H0YJ08;H0YJ47;G3V3Z2;G3V2V9	AP-1 complex subunit gamma-like 2	AP1G2	>sp|O75843|AP1G2_HUMAN AP-1 complex subunit gamma-like 2 OS=Homo sapiens GN=AP1G2 PE=1 SV=1;>tr|Q86V28|Q86V28_HUMAN AP-1 complex subunit gamma-like 2 OS=Homo sapiens GN=AP1G2 PE=2 SV=1;>tr|B4E3E1|B4E3E1_HUMAN AP-1 complex subunit gamma-like 2 OS=Homo sapie				87.116	1.2847	1.047	0.86698	1.346	1.0404	0.82727		0.993242	0.955702	76.5394	76.5394	76.5394	76.5394	76.5394	76.5394	-10.5766	-10.5766	-10.5766	-10.5766	-10.5766	-10.5766
6070	Q9BXS5;Q9BXS5-2;E7ENJ6;B4DDG7;Q9Y6Q5-2;Q9Y6Q5	AP-1 complex subunit mu-1	AP1M1	>sp|Q9BXS5|AP1M1_HUMAN AP-1 complex subunit mu-1 OS=Homo sapiens GN=AP1M1 PE=1 SV=3;>sp|Q9BXS5-2|AP1M1_HUMAN Isoform 2 of AP-1 complex subunit mu-1 OS=Homo sapiens GN=AP1M1;>tr|E7ENJ6|E7ENJ6_HUMAN AP-1 complex subunit mu-1 OS=Homo sapiens GN=AP1M1 PE=4 SV=				48.586	1.023	0.99219	0.98739	0.96647	0.93744	0.99947		0.470611	0.530558	43.2299	43.5897	42.7592	40.6791	40.6791	40.6791	-5.35614	-4.99632	-5.82684	-7.90693	-7.90693	-7.90693
3638	P61966;H7C1E4;P61966-2	AP-1 complex subunit sigma-1A	AP1S1	>sp|P61966|AP1S1_HUMAN AP-1 complex subunit sigma-1A OS=Homo sapiens GN=AP1S1 PE=1 SV=1;>tr|H7C1E4|H7C1E4_HUMAN AP-1 complex subunit sigma-1A (Fragment) OS=Homo sapiens GN=AP1S1 PE=4 SV=1;>sp|P61966-2|AP1S1_HUMAN Isoform 2 of AP-1 complex subunit sigma-1A				18.733	1.0102	1.0143	0.97582	1.1544	1.0288	1.0223		0.762214	0.701011	23.4905	23.8936	22.3529	12.8215	12.8215	12.8215	4.75751	5.16064	3.61988	-5.91148	-5.91148	-5.91148
546	Q96PC3-2;Q96PC3;Q96PC3-4;B8ZZZ1;Q96PC3-3;G5E966;F8W8K9	AP-1 complex subunit sigma-3	AP1S3	>sp|Q96PC3-2|AP1S3_HUMAN Isoform 2 of AP-1 complex subunit sigma-3 OS=Homo sapiens GN=AP1S3;>sp|Q96PC3|AP1S3_HUMAN AP-1 complex subunit sigma-3 OS=Homo sapiens GN=AP1S3 PE=2 SV=1;>sp|Q96PC3-4|AP1S3_HUMAN Isoform 4 of AP-1 complex subunit sigma-3 OS=Homo sa				19.444	1.1402	1.0796	0.97095	1.1802	1.1282	1.0276		0.918944	0.953741	16.285	16.285	16.285	12.8215	12.8215	12.8215	-3.15899	-3.15899	-3.15899	-6.62248	-6.62248	-6.62248
2485	O95782;O95782-2	AP-2 complex subunit alpha-1	AP2A1	>sp|O95782|AP2A1_HUMAN AP-2 complex subunit alpha-1 OS=Homo sapiens GN=AP2A1 PE=1 SV=3;>sp|O95782-2|AP2A1_HUMAN Isoform B of AP-2 complex subunit alpha-1 OS=Homo sapiens GN=AP2A1				107.54	0.99254	0.97692	0.97465	0.99772	0.89005	0.94386		0.935798	0.245533	80.2027	79.7099	79.9253	102.121	102.157	102.122	-27.3373	-27.8301	-27.6147	-5.41946	-5.38343	-5.41785
2401	O94973-2;O94973;C9J1S3;O94973-3;E7ESQ4;E9PJJ7;E7EVC3;E9PBJ2;E9PR62;H0YEG0;H0YDE9;E9PNC4;E9PQP4;E9PPY8;E9PS94;E9PPZ3	AP-2 complex subunit alpha-2	AP2A2	>sp|O94973-2|AP2A2_HUMAN Isoform 2 of AP-2 complex subunit alpha-2 OS=Homo sapiens GN=AP2A2;>sp|O94973|AP2A2_HUMAN AP-2 complex subunit alpha-2 OS=Homo sapiens GN=AP2A2 PE=1 SV=2;>tr|C9J1S3|C9J1S3_HUMAN AP-2 complex subunit alpha-2 OS=Homo sapiens GN=AP2A2				104.09	0.989	0.96319	0.99469	0.84885	0.77001	0.98091		0.387579	0.0283125	76.5394	76.5394	76.5394	102.225	102.225	102.225	-27.5506	-27.5506	-27.5506	-1.86484	-1.86484	-1.86484
3707	P63010-2;P63010;Q7Z451;F5GYG9	AP-2 complex subunit beta	AP2B1	>sp|P63010-2|AP2B1_HUMAN Isoform 2 of AP-2 complex subunit beta OS=Homo sapiens GN=AP2B1;>sp|P63010|AP2B1_HUMAN AP-2 complex subunit beta OS=Homo sapiens GN=AP2B1 PE=1 SV=1;>tr|Q7Z451|Q7Z451_HUMAN AP-2 complex subunit beta OS=Homo sapiens GN=AP2B1 PE=2 SV=				105.69	0.97287	1.0049	1.0164	0.9749	0.99745	0.99932		0.58861	0.853464	82.7441	81.6277	81.8665	101.985	101.961	101.804	-22.9459	-24.0623	-23.8235	-3.70457	-3.72935	-3.88584
5619	Q96CW1;E9PFW3;Q96CW1-2;F5H0H0;B4DJB1;C9JJ47;C9JGT8;C9JTK4;C9JJD3;C9JPV8;H7C4C3	AP-2 complex subunit mu	AP2M1	>sp|Q96CW1|AP2M1_HUMAN AP-2 complex subunit mu OS=Homo sapiens GN=AP2M1 PE=1 SV=2;>tr|E9PFW3|E9PFW3_HUMAN AP-2 complex subunit mu OS=Homo sapiens GN=AP2M1 PE=4 SV=1;>sp|Q96CW1-2|AP2M1_HUMAN Isoform 2 of AP-2 complex subunit mu OS=Homo sapiens GN=AP2M1;>tr|				49.654	1.0046	1.1037	1.085	0.95597	0.97951	1.1227		0.366869	0.593964	48.7896	48.4353	53.9443	40.6791	40.6791	40.6791	-0.864361	-1.21871	4.29031	-8.97493	-8.97493	-8.97493
3507	P53680;P53680-2	AP-2 complex subunit sigma	AP2S1	>sp|P53680|AP2S1_HUMAN AP-2 complex subunit sigma OS=Homo sapiens GN=AP2S1 PE=1 SV=2;>sp|P53680-2|AP2S1_HUMAN Isoform 2 of AP-2 complex subunit sigma OS=Homo sapiens GN=AP2S1				17.018	1.1587	1.122	1.0351	1.2234	1.0746	0.94992		0.560082	0.963043	24.2791	24.3401	24.1276	13.1816	13.0513	13.1252	7.26108	7.32213	7.10961	-3.8364	-3.96672	-3.89283
1896	O00203;E5RJ68;F5GXG9;F5H093;H0YBD0;O00203-2	AP-3 complex subunit beta-1	AP3B1	>sp|O00203|AP3B1_HUMAN AP-3 complex subunit beta-1 OS=Homo sapiens GN=AP3B1 PE=1 SV=3;>tr|E5RJ68|E5RJ68_HUMAN AP-3 complex subunit beta-1 OS=Homo sapiens GN=AP3B1 PE=4 SV=1;>tr|F5GXG9|F5GXG9_HUMAN AP-3 complex subunit beta-1 OS=Homo sapiens GN=AP3B1 PE=4 S				121.32	0.94839	0.97214	1.0232	NaN	NaN	NaN		0.857902	1	102.479	102.191	102.356	0	0	0	-18.8408	-19.1293	-18.9643	0	0	0
1965	O14617-5;O14617;O14617-4;G5E988;O14617-2;E7EMM2;O14617-3	AP-3 complex subunit delta-1	AP3D1	>sp|O14617-5|AP3D1_HUMAN Isoform 5 of AP-3 complex subunit delta-1 OS=Homo sapiens GN=AP3D1;>sp|O14617|AP3D1_HUMAN AP-3 complex subunit delta-1 OS=Homo sapiens GN=AP3D1 PE=1 SV=1;>sp|O14617-4|AP3D1_HUMAN Isoform 4 of AP-3 complex subunit delta-1 OS=Homo sa				136.65	0.93525	0.97052	1.0277	0.90217	0.96853	1.0588		0.85686	0.83674	114.973	111.872	111.543	165.29	165.29	165.29	-21.6772	-24.7779	-25.1067	28.6405	28.6405	28.6405
7043	Q9Y2T2;P53677;E5RJ52;H0YBM0;Q7Z472;E7ER80;H0YBA0	AP-3 complex subunit mu-1	AP3M1	>sp|Q9Y2T2|AP3M1_HUMAN AP-3 complex subunit mu-1 OS=Homo sapiens GN=AP3M1 PE=1 SV=1				46.939	0.98041	1.0685	1.0479	0.89237	0.93664	1.0297		0.707879	0.458878	41.814	41.034	41.046	40.6791	40.6791	40.6791	-5.12495	-5.90502	-5.89299	-6.25993	-6.25993	-6.25993
5467	Q92572;F5H459	AP-3 complex subunit sigma-1	AP3S1	>sp|Q92572|AP3S1_HUMAN AP-3 complex subunit sigma-1 OS=Homo sapiens GN=AP3S1 PE=1 SV=1				21.732	0.92055	1.0314	1.1151	1.1271	1.085	1.0392		0.818494	0.721318	16.285	16.285	16.285	15.5626	15.5419	15.5829	-5.44699	-5.44699	-5.44699	-6.16941	-6.19006	-6.14908
6958	Q9UPM8;H0YKX4;H0YL95;H0YK95;H0YK94	AP-4 complex subunit epsilon-1	AP4E1	>sp|Q9UPM8|AP4E1_HUMAN AP-4 complex subunit epsilon-1 OS=Homo sapiens GN=AP4E1 PE=1 SV=2;>tr|H0YKX4|H0YKX4_HUMAN AP-4 complex subunit epsilon-1 OS=Homo sapiens GN=AP4E1 PE=4 SV=1				127.29	0.92734	1.1071	1.1089	NaN	NaN	NaN		0.736152	1	102.225	102.225	102.225	102.225	102.225	102.225	-25.0648	-25.0648	-25.0648	-25.0648	-25.0648	-25.0648
608	C9JC87;O00189;C9IZL5;C9JWL4;C9JMG3;F8WCR6;H7C0A0;H0Y6K1;H7BZV3;F8WCC5;F8WDR3	AP-4 complex subunit mu-1	AP4M1	>tr|C9JC87|C9JC87_HUMAN AP-4 complex subunit mu-1 OS=Homo sapiens GN=AP4M1 PE=4 SV=1;>sp|O00189|AP4M1_HUMAN AP-4 complex subunit mu-1 OS=Homo sapiens GN=AP4M1 PE=1 SV=2;>tr|C9IZL5|C9IZL5_HUMAN AP-4 complex subunit mu-1 OS=Homo sapiens GN=AP4M1 PE=4 SV=1;>t				50.69	NaN	NaN	NaN	1.1044	1.0184	1.0048		1	0.946584	40.6791	40.6791	40.6791	40.6791	40.6791	40.6791	-10.0109	-10.0109	-10.0109	-10.0109	-10.0109	-10.0109
7142	Q9Y587;Q9Y587-2;Q86U36;G3V2N8;G3V3X7;G3V5J6;G3V4P7	AP-4 complex subunit sigma-1	AP4S1	>sp|Q9Y587|AP4S1_HUMAN AP-4 complex subunit sigma-1 OS=Homo sapiens GN=AP4S1 PE=2 SV=1;>sp|Q9Y587-2|AP4S1_HUMAN Isoform 2 of AP-4 complex subunit sigma-1 OS=Homo sapiens GN=AP4S1;>tr|Q86U36|Q86U36_HUMAN AP-4 complex subunit sigma-1 OS=Homo sapiens GN=AP4S1				17.005	NaN	NaN	NaN	1.279	1.1912	0.84261		1	0.796279	12.8215	12.8215	12.8215	12.8215	12.8215	12.8215	-4.18348	-4.18348	-4.18348	-4.18348	-4.18348	-4.18348
4406	Q2VPB7	AP-5 complex subunit beta-1	AP5B1	>sp|Q2VPB7|AP5B1_HUMAN AP-5 complex subunit beta-1 OS=Homo sapiens GN=AP5B1 PE=1 SV=4				93.948	1.4354	1.4895	1.1127	1.3035	1.296	1.1406		0.218964	0.793851	76.5394	76.5394	76.5394	76.5394	76.5394	76.5394	-17.4086	-17.4086	-17.4086	-17.4086	-17.4086	-17.4086
6524	Q9NUS5	AP-5 complex subunit sigma-1	AP5S1	>sp|Q9NUS5|AP5S1_HUMAN AP-5 complex subunit sigma-1 OS=Homo sapiens GN=AP5S1 PE=1 SV=1				22.522	NaN	NaN	NaN	1.1258	1.131	1.0301		1	0.951706	25.3141	25.3141	25.3141	25.3141	25.3141	25.3141	2.79206	2.79206	2.79206	2.79206	2.79206	2.79206
2102	O43299;O43299-2;O43299-3	AP-5 complex subunit zeta-1	AP5Z1	>sp|O43299|AP5Z1_HUMAN AP-5 complex subunit zeta-1 OS=Homo sapiens GN=AP5Z1 PE=1 SV=2;>sp|O43299-2|AP5Z1_HUMAN Isoform 2 of AP-5 complex subunit zeta-1 OS=Homo sapiens GN=AP5Z1			+	88.604	1.6749	1.7932	1.1459	0.97145	1.1634	1.2919		0.0734054	0.892286	76.5394	76.5394	76.5394	76.5394	76.5394	76.5394	-12.0646	-12.0646	-12.0646	-12.0646	-12.0646	-12.0646
1980	O14727;O14727-2;O14727-4;O14727-3;O14727-5;C9JLV4;O14727-6	Apoptotic protease-activating factor 1	APAF1	>sp|O14727|APAF_HUMAN Apoptotic protease-activating factor 1 OS=Homo sapiens GN=APAF1 PE=1 SV=2;>sp|O14727-2|APAF_HUMAN Isoform 2 of Apoptotic protease-activating factor 1 OS=Homo sapiens GN=APAF1;>sp|O14727-4|APAF_HUMAN Isoform 4 of Apoptotic protease-act				141.84	1.1153	0.9847	1.0631	0.88772	0.93857	1.092		0.717449	0.649761	102.225	102.225	102.225	121.958	118.498	120.375	-39.6148	-39.6148	-39.6148	-19.8823	-23.342	-21.4647
415	Q7Z5R6;B4E100;Q9NWJ6	Amyloid beta A4 precursor protein-binding family B member 1-interacting protein	APBB1IP	>sp|Q7Z5R6|AB1IP_HUMAN Amyloid beta A4 precursor protein-binding family B member 1-interacting protein OS=Homo sapiens GN=APBB1IP PE=1 SV=1;>tr|B4E100|B4E100_HUMAN Amyloid beta A4 precursor protein-binding family B member 1-interacting protein OS=Homo sapi				73.182	1.4221	1.3959	1.0922	NaN	NaN	NaN		0.209151	1	76.5394	76.5394	76.5394	0	0	0	3.3574	3.3574	3.3574	0	0	0
628	C9JIF9;P13798;H7C393;H7C1U0;C9JLK2;F8WEH5;H0YFE5	Acylamino-acid-releasing enzyme	APEH	>tr|C9JIF9|C9JIF9_HUMAN Acylamino-acid-releasing enzyme OS=Homo sapiens GN=APEH PE=4 SV=1;>sp|P13798|ACPH_HUMAN Acylamino-acid-releasing enzyme OS=Homo sapiens GN=APEH PE=1 SV=4				81.673	0.98934	0.9661	1.0161	0.95866	0.78594	0.96455		0.620815	0.137593	76.1634	77.253	76.4993	76.5394	76.5394	76.5394	-5.50958	-4.41999	-5.17372	-5.1336	-5.1336	-5.1336
3017	P27695;G3V3M6;G3V5Q1;G3V3C7;G3V359;G3V5M0;H7C4A8;G3V5D9;G3V3Y6;G3V574;G3V2D9	DNA-(apurinic or apyrimidinic site) lyase;DNA-(apurinic or apyrimidinic site) lyase, mitochondrial	APEX1	>sp|P27695|APEX1_HUMAN DNA-(apurinic or apyrimidinic site) lyase OS=Homo sapiens GN=APEX1 PE=1 SV=2;>tr|G3V3M6|G3V3M6_HUMAN DNA-(apurinic or apyrimidinic site) lyase (Fragment) OS=Homo sapiens GN=APEX1 PE=4 SV=1;>tr|G3V5Q1|G3V5Q1_HUMAN DNA-(apurinic or apy				35.554	0.92117	0.94228	0.95386	NaN	NaN	NaN	+	0.215939	1	33.8993	34.1024	34.0706	0	0	0	-1.65469	-1.45156	-1.48339	0	0	0
6112	Q9BZZ5-2;Q9BZZ5;G3V1C3;Q9BZZ5-3;Q9BZZ5-5;Q9BZZ5-1;B4DDR3;H0YER7;E9PQK6	Apoptosis inhibitor 5	API5	>sp|Q9BZZ5-2|API5_HUMAN Isoform 2 of Apoptosis inhibitor 5 OS=Homo sapiens GN=API5;>sp|Q9BZZ5|API5_HUMAN Apoptosis inhibitor 5 OS=Homo sapiens GN=API5 PE=1 SV=3;>tr|G3V1C3|G3V1C3_HUMAN Apoptosis inhibitor 5 OS=Homo sapiens GN=API5 PE=4 SV=1;>sp|Q9BZZ5-3|AP				56.769	0.93017	1.0754	1.117	0.98912	1.1357	1.0448		0.488241	0.985723	56.2598	56.2598	56.2598	56.2598	56.2598	56.2598	-0.509189	-0.509189	-0.509189	-0.509189	-0.509189	-0.509189
5694	Q96GX9	Probable methylthioribulose-1-phosphate dehydratase	APIP	>sp|Q96GX9|MTNB_HUMAN Probable methylthioribulose-1-phosphate dehydratase OS=Homo sapiens GN=APIP PE=1 SV=1				27.125	1.0962	1.0269	1.0081	NaN	NaN	NaN		0.831342	1	25.3141	25.3141	25.3141	0	0	0	-1.81094	-1.81094	-1.81094	0	0	0
1297	Q06481;H7BXI4;Q06481-3;Q06481-2;Q06481-4;F5GZY0;F5H845;Q06481-5;B4DKY3	Amyloid-like protein 2	APLP2	>sp|Q06481|APLP2_HUMAN Amyloid-like protein 2 OS=Homo sapiens GN=APLP2 PE=1 SV=2;>tr|H7BXI4|H7BXI4_HUMAN Amyloid-like protein 2 OS=Homo sapiens GN=APLP2 PE=4 SV=1;>sp|Q06481-3|APLP2_HUMAN Isoform 3 of Amyloid-like protein 2 OS=Homo sapiens GN=APLP2;>sp|Q06			+	86.955	2.9192	4.0446	1.3119	NaN	NaN	NaN		2.54888e-34	1	75.4284	83.3782	78.7041	0	0	165.29	-11.5266	-3.57684	-8.25095	0	0	78.3355
6396	Q9HDC9;H0Y512;Q9HDC9-2	Adipocyte plasma membrane-associated protein	APMAP;C20orf3	>sp|Q9HDC9|APMAP_HUMAN Adipocyte plasma membrane-associated protein OS=Homo sapiens GN=APMAP PE=1 SV=2;>tr|H0Y512|H0Y512_HUMAN Protein C20orf3 (Fragment) OS=Homo sapiens GN=C20orf3 PE=4 SV=1;>sp|Q9HDC9-2|APMAP_HUMAN Isoform 2 of Adipocyte plasma membrane-a				46.48	0.95486	0.99305	1.042	0.85187	0.85264	1.0022		0.595762	0.151326	73.3506	42.2336	42.2034	65.9997	40.8036	41.8709	26.8706	-4.24637	-4.27662	19.5197	-5.67642	-4.60913
5243	Q8NCW5;Q8NCW5-2;Q5T3I4;Q5T3I3	NAD(P)H-hydrate epimerase	APOA1BP	>sp|Q8NCW5|NNRE_HUMAN NAD(P)H-hydrate epimerase OS=Homo sapiens GN=APOA1BP PE=1 SV=2;>sp|Q8NCW5-2|NNRE_HUMAN Isoform 2 of NAD(P)H-hydrate epimerase OS=Homo sapiens GN=APOA1BP				31.674	0.92651	0.97349	0.99854	NaN	NaN	NaN		0.31201	1	25.3141	25.3141	25.3141	0	0	0	-6.35994	-6.35994	-6.35994	0	0	0
2568	P04114;F5H109;A8MUN2	Apolipoprotein B-100;Apolipoprotein B-48	APOB	>sp|P04114|APOB_HUMAN Apolipoprotein B-100 OS=Homo sapiens GN=APOB PE=1 SV=2;>tr|F5H109|F5H109_HUMAN Apolipoprotein B-48 OS=Homo sapiens GN=APOB PE=4 SV=1	+	+	+	515.6	0.0853	0.092942	1.0548	0.21875	0.54106	1.6471	+	3.69191e-24	0.0228812	186.197	166.109	178.73	171.934	165.523	165.744	-329.403	-349.491	-336.87	-343.666	-350.077	-349.856
167	B0QYD3;Q9UH17;B0QYD2;Q9UH17-2;P31941;P31941-2	Probable DNA dC->dU-editing enzyme APOBEC-3B	APOBEC3B	>tr|B0QYD3|B0QYD3_HUMAN Apolipoprotein B mRNA editing enzyme, catalytic polypeptide-like 3B OS=Homo sapiens GN=APOBEC3B PE=4 SV=1;>sp|Q9UH17|ABC3B_HUMAN Probable DNA dC->dU-editing enzyme APOBEC-3B OS=Homo sapiens GN=APOBEC3B PE=1 SV=1;>tr|B0QYD2|B0QYD2_HU				57.208	1.257	1.2717	1.0712	1.0701	1.0779	1.1134		0.176116	0.935653	25.3141	25.3141	25.3141	29.8118	28.8384	29.5036	-31.8939	-31.8939	-31.8939	-27.3962	-28.3696	-27.7044
6471	Q9NRW3	Probable DNA dC->dU-editing enzyme APOBEC-3C	APOBEC3C	>sp|Q9NRW3|ABC3C_HUMAN Probable DNA dC->dU-editing enzyme APOBEC-3C OS=Homo sapiens GN=APOBEC3C PE=1 SV=2			+	22.826	1.0986	1.2993	1.2225	1.1548	1.3134	1.1927		0.0928772	0.704096	20.785	23.3882	20.2054	20.6908	20.5725	20.8652	-2.04101	0.562179	-2.62062	-2.13522	-2.25349	-1.96076
5028	Q8IUX4;Q8IUX4-3;Q8IUX4-2;Q9HC16-3	DNA dC->dU-editing enzyme APOBEC-3F	APOBEC3F	>sp|Q8IUX4|ABC3F_HUMAN DNA dC->dU-editing enzyme APOBEC-3F OS=Homo sapiens GN=APOBEC3F PE=1 SV=3				45.02	NaN	NaN	NaN	1.0284	0.88985	0.92292		1	0.351187	40.6791	40.6791	40.6791	40.6791	40.6791	40.6791	-4.34093	-4.34093	-4.34093	-4.34093	-4.34093	-4.34093
6370	Q9HC16	DNA dC->dU-editing enzyme APOBEC-3G	APOBEC3G	>sp|Q9HC16|ABC3G_HUMAN DNA dC->dU-editing enzyme APOBEC-3G OS=Homo sapiens GN=APOBEC3G PE=1 SV=1				46.407	1.1919	1.0598	0.94466	1.1182	0.85899	0.80478		0.857884	0.263737	40.6791	40.6791	40.6791	40.6791	40.6791	40.6791	-5.72793	-5.72793	-5.72793	-5.72793	-5.72793	-5.72793
5921	Q9BQE5;E9PM95;B0QYK8	Apolipoprotein L2	APOL2	>sp|Q9BQE5|APOL2_HUMAN Apolipoprotein L2 OS=Homo sapiens GN=APOL2 PE=1 SV=1				37.092	1.1602	1.0366	0.90185	NaN	NaN	NaN		0.96106	1	25.4226	25.4859	25.3809	0	0	0	-11.6694	-11.6061	-11.7111	0	0	0
1767	Q9BUR5;H7C1U8;Q9BUR5-2;C9J574;G3V1B6	Apolipoprotein O	APOO	>sp|Q9BUR5|APOO_HUMAN Apolipoprotein O OS=Homo sapiens GN=APOO PE=1 SV=1;>tr|H7C1U8|H7C1U8_HUMAN Apolipoprotein O (Fragment) OS=Homo sapiens GN=APOO PE=4 SV=1;>sp|Q9BUR5-2|APOO_HUMAN Isoform 2 of Apolipoprotein O OS=Homo sapiens GN=APOO;>tr|C9J574|C9J574_H				22.284	1.0027	0.9218	0.99413	NaN	NaN	NaN		0.254187	1	16.2743	16.2741	16.266	0	0	0	-6.00972	-6.00995	-6.01805	0	0	0
4786	Q6UXV4;C9J5N9	Apolipoprotein O-like	APOOL	>sp|Q6UXV4|APOOL_HUMAN Apolipoprotein O-like OS=Homo sapiens GN=APOOL PE=1 SV=1;>tr|C9J5N9|C9J5N9_HUMAN Apolipoprotein O-like OS=Homo sapiens GN=APOOL PE=4 SV=2				29.159	1.0545	1.0019	1.0116	NaN	NaN	NaN		0.721113	1	25.3141	25.3141	25.3141	0	0	0	-3.84494	-3.84494	-3.84494	0	0	0
281	P05067;P05067-8;B4DII8;E9PG40;P05067-9;P05067-7;P05067-6;P05067-4;E9PEV0;P05067-10;P05067-5;P05067-3;H7C0V9;H7C104;H7C2L2;P05067-2	Amyloid beta A4 protein;N-APP;Soluble APP-alpha;Soluble APP-beta;C99;Beta-amyloid protein 42;Beta-amyloid protein 40;C83;P3(42);P3(40);C80;Gamma-secretase C-terminal fragment 59;Gamma-secretase C-terminal fragment 57;Gamma-secretase C-terminal fragment 50;C31	APP	>sp|P05067|A4_HUMAN Amyloid beta A4 protein OS=Homo sapiens GN=APP PE=1 SV=3;>sp|P05067-8|A4_HUMAN Isoform APP751 of Amyloid beta A4 protein OS=Homo sapiens GN=APP;>tr|B4DII8|B4DII8_HUMAN Gamma-secretase C-terminal fragment 50 OS=Homo sapiens GN=APP PE=2 S			+	86.942	4.3876	2.9585	1.0766	2.0357	1.9742	0.93613		2.54933e-10	0.20485	82.46	94.5901	91.4078	102.225	102.225	102.225	-4.48199	7.6481	4.46576	15.2832	15.2832	15.2832
5480	Q92624	Amyloid protein-binding protein 2	APPBP2	>sp|Q92624|APBP2_HUMAN Amyloid protein-binding protein 2 OS=Homo sapiens GN=APPBP2 PE=1 SV=2				66.853	NaN	NaN	NaN	4.8938	4.1377	0.9033		1	0.00102167	0	56.2598	0	56.2598	56.2598	56.2598	0	-10.5932	0	-10.5932	-10.5932	-10.5932
6876	Q9UKG1;C9JAB0;C9K0C4	DCC-interacting protein 13-alpha	APPL1	>sp|Q9UKG1|DP13A_HUMAN DCC-interacting protein 13-alpha OS=Homo sapiens GN=APPL1 PE=1 SV=1				79.663	1.0634	1.0389	1.0331	NaN	NaN	NaN		0.992166	1	76.5394	76.5394	76.5394	0	0	0	-3.1236	-3.1236	-3.1236	0	0	0
1450	F8W1P5;Q8NEU8;F5GZG0;F8VXB0;H0YH86;F8VWV2;F8VS86	DCC-interacting protein 13-beta	APPL2	>tr|F8W1P5|F8W1P5_HUMAN DCC-interacting protein 13-beta OS=Homo sapiens GN=APPL2 PE=4 SV=1;>sp|Q8NEU8|DP13B_HUMAN DCC-interacting protein 13-beta OS=Homo sapiens GN=APPL2 PE=1 SV=3;>tr|F5GZG0|F5GZG0_HUMAN DCC-interacting protein 13-beta OS=Homo sapiens GN=				75.183	1.2369	1.0061	0.77926	NaN	NaN	NaN		0.715442	1	76.5394	76.5394	76.5394	0	0	0	1.3564	1.3564	1.3564	0	0	0
2637	P07741;H3BQB1;G5E9J2;H3BQZ9;H3BQF1;H3BSW3	Adenine phosphoribosyltransferase	APRT	>sp|P07741|APT_HUMAN Adenine phosphoribosyltransferase OS=Homo sapiens GN=APRT PE=1 SV=2;>tr|H3BQB1|H3BQB1_HUMAN Adenine phosphoribosyltransferase (Fragment) OS=Homo sapiens GN=APRT PE=4 SV=1;>tr|G5E9J2|G5E9J2_HUMAN Adenine phosphoribosyltransferase OS=Hom				19.608	0.91104	0.96322	1.0656	NaN	NaN	NaN	+	0.367133	1	16.2595	16.2602	16.2618	0	0	0	-3.34854	-3.34782	-3.34624	0	0	0
4879	Q7Z2E3;Q7Z2E3-7;Q7Z2E3-8;Q7Z2E3-3;H7BXV7;Q7Z2E3-11;Q7Z2E3-9;Q7Z2E3-10;Q7Z2E3-5;F8W6G5;Q7Z2E3-4;Q6JV81;C9JZ40;Q7Z2E3-2;C9J8U3;Q7Z2E3-6;E7EVB7;Q6JV79;F8WBM3;E7EUY4;F8WBD6;Q6JV82	Aprataxin	APTX	>sp|Q7Z2E3|APTX_HUMAN Aprataxin OS=Homo sapiens GN=APTX PE=1 SV=2;>sp|Q7Z2E3-7|APTX_HUMAN Isoform 7 of Aprataxin OS=Homo sapiens GN=APTX;>sp|Q7Z2E3-8|APTX_HUMAN Isoform 8 of Aprataxin OS=Homo sapiens GN=APTX;>sp|Q7Z2E3-3|APTX_HUMAN Isoform 3 of Aprataxin O				40.74	1.0743	1.2405	1.0303	1.1066	1.0718	0.94241		0.635902	0.910143	40.6791	40.6791	40.6791	39.9595	39.8753	39.9154	-0.0609261	-0.0609261	-0.0609261	-0.780509	-0.864705	-0.824611
2186	O60306;H0YH15;H0YLN9	Intron-binding protein aquarius	AQR	>sp|O60306|AQR_HUMAN Intron-binding protein aquarius OS=Homo sapiens GN=AQR PE=1 SV=4				171.29	0.9975	1.0117	1.0283	1.0181	0.99416	1.0354		0.875329	0.961206	166.984	166.629	166.156	165.29	165.29	165.29	-4.30598	-4.6605	-5.1338	-5.99951	-5.99951	-5.99951
2709	P10398;H7C560;H7C4S5	Serine/threonine-protein kinase A-Raf	ARAF;BRAF	>sp|P10398|ARAF_HUMAN Serine/threonine-protein kinase A-Raf OS=Homo sapiens GN=ARAF PE=1 SV=2;>tr|H7C560|H7C560_HUMAN Serine/threonine-protein kinase B-raf (Fragment) OS=Homo sapiens GN=BRAF PE=3 SV=1				67.585	1.3672	1.0545	0.66782	NaN	NaN	NaN		0.928388	1	76.5394	76.5394	76.5394	0	0	0	8.9544	8.9544	8.9544	0	0	0
5782	Q96P48;Q96P48-3;Q96P48-1;Q96P48-4;Q96P48-2;E7EU13;Q96P48-7;Q96P48-5;H3BLV2;F8WBT0;F5GWN4;F5GWQ2;H0YGD1	Arf-GAP with Rho-GAP domain, ANK repeat and PH domain-containing protein 1	ARAP1	>sp|Q96P48|ARAP1_HUMAN Arf-GAP with Rho-GAP domain, ANK repeat and PH domain-containing protein 1 OS=Homo sapiens GN=ARAP1 PE=1 SV=3;>sp|Q96P48-3|ARAP1_HUMAN Isoform 3 of Arf-GAP with Rho-GAP domain, ANK repeat and PH domain-containing protein 1 OS=Homo sa				162.19	1.0567	1.0173	0.98986	NaN	NaN	NaN		0.87614	1	158.639	159.363	158.958	0	0	0	-3.55107	-2.82731	-3.23217	0	0	0
5443	Q8WZ64	Arf-GAP with Rho-GAP domain, ANK repeat and PH domain-containing protein 2	ARAP2	>sp|Q8WZ64|ARAP2_HUMAN Arf-GAP with Rho-GAP domain, ANK repeat and PH domain-containing protein 2 OS=Homo sapiens GN=ARAP2 PE=1 SV=3				193.45	0.64535	1.0181	1.1947	NaN	NaN	NaN		0.793707	1	165.29	165.29	167.389	0	0	0	-28.1595	-28.1595	-26.0615	0	0	0
3323	B0YIW6;P48444;E9PEU4;Q6P1Q5;E9PK34	Coatomer subunit delta	ARCN1	>tr|B0YIW6|B0YIW6_HUMAN Archain 1, isoform CRA_a OS=Homo sapiens GN=ARCN1 PE=4 SV=1;>sp|P48444|COPD_HUMAN Coatomer subunit delta OS=Homo sapiens GN=ARCN1 PE=1 SV=1;>tr|E9PEU4|E9PEU4_HUMAN Coatomer subunit delta OS=Homo sapiens GN=ARCN1 PE=4 SV=1				61.626	0.98835	1.0194	1.0136	0.93906	1.3314	1.4738		0.665247	0.909887	57.3412	57.2116	57.438	76.5394	76.5394	76.5394	-4.28485	-4.41445	-4.188	14.9134	14.9134	14.9134
3770	P84077;F5H3A6	ADP-ribosylation factor 1	ARF1	>sp|P84077|ARF1_HUMAN ADP-ribosylation factor 1 OS=Homo sapiens GN=ARF1 PE=1 SV=2;>tr|F5H3A6|F5H3A6_HUMAN ADP-ribosylation factor 1 OS=Homo sapiens GN=ARF1 PE=3 SV=1				20.697	0.94604	1.0082	1.0262	1.0626	1.0425	0.99822		0.683741	0.576683	20.8954	19.8431	20.3049	16.0058	16.0148	16.0169	0.198379	-0.853928	-0.39209	-4.69121	-4.68215	-4.68008
2876	P18085;C9JAK5;C9JPM4;F8WDB3;F8WCJ5	ADP-ribosylation factor 4	ARF4	>sp|P18085|ARF4_HUMAN ADP-ribosylation factor 4 OS=Homo sapiens GN=ARF4 PE=1 SV=3;>tr|C9JAK5|C9JAK5_HUMAN ADP-ribosylation factor 4 OS=Homo sapiens GN=ARF4 PE=3 SV=1;>tr|C9JPM4|C9JPM4_HUMAN ADP-ribosylation factor 4 (Fragment) OS=Homo sapiens GN=ARF4 PE=3				20.511	0.95564	1.0251	1.0299	1.0565	1.0514	1.0205		0.844702	0.735296	26.2715	27.9803	40.9146	16.2102	16.2276	16.2215	5.76052	7.46932	20.4036	-4.30079	-4.28344	-4.28953
3771	P84085;C9J1Z8	ADP-ribosylation factor 5	ARF5	>sp|P84085|ARF5_HUMAN ADP-ribosylation factor 5 OS=Homo sapiens GN=ARF5 PE=1 SV=2;>tr|C9J1Z8|C9J1Z8_HUMAN ADP-ribosylation factor 5 (Fragment) OS=Homo sapiens GN=ARF5 PE=3 SV=1				20.529	1.0354	1.0338	0.96227	0.77501	0.92682	0.98667		0.876523	0.22084	20.885	19.098	20.9791	16.285	16.285	16.285	0.355965	-1.43101	0.450127	-4.24399	-4.24399	-4.24399
3667	P62330	ADP-ribosylation factor 6	ARF6	>sp|P62330|ARF6_HUMAN ADP-ribosylation factor 6 OS=Homo sapiens GN=ARF6 PE=1 SV=2				20.082	0.94759	1.0307	1.0062	1.0961	1.1127	1.0505		0.83028	0.764878	16.285	16.285	16.285	16.285	16.285	16.285	-3.79699	-3.79699	-3.79699	-3.79699	-3.79699	-3.79699
5178	Q8N6T3-2;Q8N6T3;Q8N6T3-3;E7EV62;F8VWH9;F8W1U7;E5RHC5;E5RHT6;B7Z8H8;F8VWB3;E5RHH7;E5RGL6;E5RIU2	ADP-ribosylation factor GTPase-activating protein 1	ARFGAP1	>sp|Q8N6T3-2|ARFG1_HUMAN Isoform 2 of ADP-ribosylation factor GTPase-activating protein 1 OS=Homo sapiens GN=ARFGAP1;>sp|Q8N6T3|ARFG1_HUMAN ADP-ribosylation factor GTPase-activating protein 1 OS=Homo sapiens GN=ARFGAP1 PE=1 SV=2;>sp|Q8N6T3-3|ARFG1_HUMAN Is				45.675	1.0131	1.0446	1.0047	NaN	NaN	NaN		0.985378	1	40.6791	40.6791	40.6791	0	0	0	-4.99593	-4.99593	-4.99593	0	0	0
1577	Q8N6H7;G5E9L0;E9PQP3;B4DX29;B4E327;E9PIY6;H0YDN9;E9PMU9;E9PN48;E9PK28;E9PJT7;H0YDX1;E9PM63;E9PMR9;E9PNY8;E9PM18;H0YF45	ADP-ribosylation factor GTPase-activating protein 2	ARFGAP2	>sp|Q8N6H7|ARFG2_HUMAN ADP-ribosylation factor GTPase-activating protein 2 OS=Homo sapiens GN=ARFGAP2 PE=1 SV=1;>tr|G5E9L0|G5E9L0_HUMAN ADP-ribosylation factor GTPase-activating protein 2 OS=Homo sapiens GN=ARFGAP2 PE=4 SV=1;>tr|E9PQP3|E9PQP3_HUMAN ADP-rib				56.72	1.349	1.1583	0.94097	NaN	NaN	NaN		0.457699	1	56.2598	56.2598	56.2598	0	0	0	-0.460189	-0.460189	-0.460189	0	0	0
696	Q9NP61;E9PB03;C9JZR4;B0QYV8;B0QYV9	ADP-ribosylation factor GTPase-activating protein 3	ARFGAP3	>sp|Q9NP61|ARFG3_HUMAN ADP-ribosylation factor GTPase-activating protein 3 OS=Homo sapiens GN=ARFGAP3 PE=1 SV=1;>tr|E9PB03|E9PB03_HUMAN ADP-ribosylation factor GTPase-activating protein 3 OS=Homo sapiens GN=ARFGAP3 PE=4 SV=1;>tr|C9JZR4|C9JZR4_HUMAN ADP-rib				56.928	1.1988	1.197	0.98353	NaN	NaN	NaN		0.240242	1	56.2598	56.2598	56.2598	0	0	0	-0.668189	-0.668189	-0.668189	0	0	0
7197	Q9Y6D6;E5RIF2;E5RHL7;E5RJB2;E5RHZ1	Brefeldin A-inhibited guanine nucleotide-exchange protein 1	ARFGEF1	>sp|Q9Y6D6|BIG1_HUMAN Brefeldin A-inhibited guanine nucleotide-exchange protein 1 OS=Homo sapiens GN=ARFGEF1 PE=1 SV=2;>tr|E5RIF2|E5RIF2_HUMAN Brefeldin A-inhibited guanine nucleotide-exchange protein 1 OS=Homo sapiens GN=ARFGEF1 PE=4 SV=1				208.76	0.97245	0.99459	1.0018	1.0267	0.94045	0.97767		0.943407	0.742788	168.798	168.652	168.761	170.615	170.445	170.447	-39.9619	-40.1083	-39.9992	-38.1452	-38.3154	-38.3131
7196	Q9Y6D5;F5H3H3	Brefeldin A-inhibited guanine nucleotide-exchange protein 2	ARFGEF2	>sp|Q9Y6D5|BIG2_HUMAN Brefeldin A-inhibited guanine nucleotide-exchange protein 2 OS=Homo sapiens GN=ARFGEF2 PE=1 SV=3				202.04	1.0036	0.99871	1.0055	0.86684	0.86681	0.97246		0.934814	0.280767	166.391	166.434	166.376	165.29	165.29	165.29	-35.6494	-35.6056	-35.6636	-36.7495	-36.7495	-36.7495
3496	P53367;B4DS69	Arfaptin-1	ARFIP1	>sp|P53367|ARFP1_HUMAN Arfaptin-1 OS=Homo sapiens GN=ARFIP1 PE=1 SV=2;>tr|B4DS69|B4DS69_HUMAN Arfaptin-1 OS=Homo sapiens GN=ARFIP1 PE=2 SV=1				41.738	1.1187	1.0677	0.96561	NaN	NaN	NaN		0.681806	1	40.6791	40.6791	40.6791	0	0	0	-1.05893	-1.05893	-1.05893	0	0	0
3495	P53365;P53365-2;E9PRV8;E9PPY7	Arfaptin-2	ARFIP2	>sp|P53365|ARFP2_HUMAN Arfaptin-2 OS=Homo sapiens GN=ARFIP2 PE=1 SV=1;>sp|P53365-2|ARFP2_HUMAN Isoform 2 of Arfaptin-2 OS=Homo sapiens GN=ARFIP2				37.855	1.3204	1.1301	0.869	NaN	NaN	NaN		0.48356	1	40.6791	40.6791	40.6791	0	0	0	2.82407	2.82407	2.82407	0	0	0
4090	Q13795;Q13795-2	ADP-ribosylation factor-related protein 1	ARFRP1	>sp|Q13795|ARFRP_HUMAN ADP-ribosylation factor-related protein 1 OS=Homo sapiens GN=ARFRP1 PE=1 SV=1;>sp|Q13795-2|ARFRP_HUMAN Isoform 2 of ADP-ribosylation factor-related protein 1 OS=Homo sapiens GN=ARFRP1				22.614	1.1447	1.062	0.91301	NaN	NaN	NaN		0.876566	1	19.9918	18.5585	19.0578	0	0	0	-2.62223	-4.05553	-3.55623	0	0	0
3904	Q07960;E9PCG8;H0YE29;E9PNR6	Rho GTPase-activating protein 1	ARHGAP1	>sp|Q07960|RHG01_HUMAN Rho GTPase-activating protein 1 OS=Homo sapiens GN=ARHGAP1 PE=1 SV=1;>tr|E9PCG8|E9PCG8_HUMAN Rho GTPase-activating protein 1 OS=Homo sapiens GN=ARHGAP1 PE=4 SV=2;>tr|H0YE29|H0YE29_HUMAN Rho GTPase-activating protein 1 (Fragment) OS=H				50.435	1.0164	1.0211	1.0072	0.79284	1.0247	1.1594		0.70072	0.989861	40.6962	40.6854	40.6935	40.9549	40.7305	40.9285	-9.73883	-9.7496	-9.74153	-9.48007	-9.70455	-9.50651
4455	Q8IWW6;Q504X1;Q8IWW6-2;Q8IWW6-3;H0Y5D8	Rho GTPase-activating protein 12	ARHGAP12	>sp|Q8IWW6|RHG12_HUMAN Rho GTPase-activating protein 12 OS=Homo sapiens GN=ARHGAP12 PE=1 SV=1;>tr|Q504X1|Q504X1_HUMAN ARHGAP12 protein OS=Homo sapiens GN=ARHGAP12 PE=2 SV=1;>sp|Q8IWW6-2|RHG12_HUMAN Isoform 2 of Rho GTPase-activating protein 12 OS=Homo sapi				96.253	1.1599	0.97561	1.5229	NaN	NaN	NaN		0.646515	1	76.5394	76.5394	76.5394	0	0	0	-19.7136	-19.7136	-19.7136	0	0	0
4669	Q68EM7;Q68EM7-5;Q68EM7-6;Q68EM7-2;Q68EM7-7;Q68EM7-4;C9IZD3;I3L460;I3L4Y5;I3L3P1;I3L1S9;I3L4P0	Rho GTPase-activating protein 17	ARHGAP17	>sp|Q68EM7|RHG17_HUMAN Rho GTPase-activating protein 17 OS=Homo sapiens GN=ARHGAP17 PE=1 SV=1;>sp|Q68EM7-5|RHG17_HUMAN Isoform 5 of Rho GTPase-activating protein 17 OS=Homo sapiens GN=ARHGAP17;>sp|Q68EM7-6|RHG17_HUMAN Isoform 6 of Rho GTPase-activating pro				95.436	1.0309	0.97088	0.90938	NaN	NaN	NaN		0.506853	1	102.162	102.165	102.146	0	0	0	6.72574	6.72925	6.71029	0	0	0
5137	Q8N392;Q8N392-2	Rho GTPase-activating protein 18	ARHGAP18	>sp|Q8N392|RHG18_HUMAN Rho GTPase-activating protein 18 OS=Homo sapiens GN=ARHGAP18 PE=1 SV=3;>sp|Q8N392-2|RHG18_HUMAN Isoform 2 of Rho GTPase-activating protein 18 OS=Homo sapiens GN=ARHGAP18				74.976	1.1407	0.99392	0.86045	NaN	NaN	NaN		0.62129	1	81.4549	81.134	82.7167	0	0	0	6.4789	6.15799	7.74069	0	0	0
4578	Q5T5U3;E9PED6;F8W9U9;Q5T5U3-3;E7ESW5;F8W7V1;Q5JSD8;H0Y468;H0Y5T2	Rho GTPase-activating protein 21	ARHGAP21	>sp|Q5T5U3|RHG21_HUMAN Rho GTPase-activating protein 21 OS=Homo sapiens GN=ARHGAP21 PE=1 SV=1;>tr|E9PED6|E9PED6_HUMAN Rho GTPase-activating protein 21 OS=Homo sapiens GN=ARHGAP21 PE=4 SV=1				217.33	1.046	1.2476	1.0447	NaN	NaN	NaN		0.491108	1	165.29	165.29	165.29	0	0	0	-52.0395	-52.0395	-52.0395	0	0	0
4457	Q52LW3;F8VWZ8;Q52LW3-2	Rho GTPase-activating protein 29	ARHGAP29	>sp|Q52LW3|RHG29_HUMAN Rho GTPase-activating protein 29 OS=Homo sapiens GN=ARHGAP29 PE=1 SV=2;>tr|F8VWZ8|F8VWZ8_HUMAN Rho GTPase-activating protein 29 OS=Homo sapiens GN=ARHGAP29 PE=4 SV=1				142.06	1.097	1.2234	1.185	NaN	NaN	NaN		0.406767	1	102.225	102.225	102.225	165.29	165.29	165.29	-39.8348	-39.8348	-39.8348	23.2305	23.2305	23.2305
4391	Q2M1Z3	Rho GTPase-activating protein 31	ARHGAP31	>sp|Q2M1Z3|RHG31_HUMAN Rho GTPase-activating protein 31 OS=Homo sapiens GN=ARHGAP31 PE=1 SV=2				156.98	1.3811	1.1535	0.92633	NaN	NaN	NaN		0.579196	1	165.29	165.29	165.29	0	0	0	8.31049	8.31049	8.31049	0	0	0
107	A7KAX9;A7KAX9-2;H0Y810;G3V174;A7KAX9-3;C9JQQ7;O14559;O14559-11;O14559-10	Rho GTPase-activating protein 32	ARHGAP32	>sp|A7KAX9|RHG32_HUMAN Rho GTPase-activating protein 32 OS=Homo sapiens GN=ARHGAP32 PE=1 SV=1;>sp|A7KAX9-2|RHG32_HUMAN Isoform 2 of Rho GTPase-activating protein 32 OS=Homo sapiens GN=ARHGAP32;>tr|H0Y810|H0Y810_HUMAN Rho GTPase-activating protein 32 OS=Hom				230.53	0.16813	NaN	NaN	1.1914	1.0237	0.93726		1	0.998307	79.2347	141.151	113.941	215.356	215.356	215.356	-151.295	-89.3792	-116.589	-15.1745	-15.1745	-15.1745
6478	Q9NRY4;Q9NRY4-2;A2RRE5	Rho GTPase-activating protein 35	ARHGAP35;GRLF1	>sp|Q9NRY4|RHG35_HUMAN Rho GTPase-activating protein 35 OS=Homo sapiens GN=ARHGAP35 PE=1 SV=2;>sp|Q9NRY4-2|RHG35_HUMAN Isoform 2 of Rho GTPase-activating protein 35 OS=Homo sapiens GN=ARHGAP35;>tr|A2RRE5|A2RRE5_HUMAN GRLF1 protein OS=Homo sapiens GN=GRLF1				172.23	0.95193	1.0343	1.0257	NaN	NaN	NaN		0.732292	1	165.29	165.29	165.29	165.29	165.29	165.29	-6.93951	-6.93951	-6.93951	-6.93951	-6.93951	-6.93951
3977	Q13017;Q13017-2;Q13017-4;Q13017-3;G3V360;G3V444	Rho GTPase-activating protein 5	ARHGAP5	>sp|Q13017|RHG05_HUMAN Rho GTPase-activating protein 5 OS=Homo sapiens GN=ARHGAP5 PE=1 SV=2;>sp|Q13017-2|RHG05_HUMAN Isoform 2 of Rho GTPase-activating protein 5 OS=Homo sapiens GN=ARHGAP5				172.46	1.259	1.243	0.9156	NaN	NaN	NaN		0.155042	1	164.697	165.273	162.385	0	0	0	-7.76309	-7.18704	-10.0749	0	0	0
3472	P52565;A8MXW0	Rho GDP-dissociation inhibitor 1	ARHGDIA	>sp|P52565|GDIR1_HUMAN Rho GDP-dissociation inhibitor 1 OS=Homo sapiens GN=ARHGDIA PE=1 SV=3;>tr|A8MXW0|A8MXW0_HUMAN Rho GDP-dissociation inhibitor 1 OS=Homo sapiens GN=ARHGDIA PE=2 SV=2	+			23.207	0.99788	0.98005	0.95315	0.077556	0.8264	10.707	+	0.65391	0.166491	26.9059	27.1481	26.8423	40.5839	40.3794	40.5665	3.69887	3.94108	3.63527	17.3769	17.1724	17.3595
5510	Q92888-3;Q92888;Q92888-2;Q6NX52;H0Y2T4	Rho guanine nucleotide exchange factor 1	ARHGEF1	>sp|Q92888-3|ARHG1_HUMAN Isoform 3 of Rho guanine nucleotide exchange factor 1 OS=Homo sapiens GN=ARHGEF1;>sp|Q92888|ARHG1_HUMAN Rho guanine nucleotide exchange factor 1 OS=Homo sapiens GN=ARHGEF1 PE=1 SV=2;>sp|Q92888-2|ARHG1_HUMAN Isoform 2 of Rho guanine				104.06	1.0689	0.99451	0.95268	NaN	NaN	NaN		0.791976	1	102.225	102.225	102.225	0	0	0	-1.83484	-1.83484	-1.83484	0	0	0
2035	O15085-2;O15085;F8W8P9	Rho guanine nucleotide exchange factor 11	ARHGEF11	>sp|O15085-2|ARHGB_HUMAN Isoform 2 of Rho guanine nucleotide exchange factor 11 OS=Homo sapiens GN=ARHGEF11;>sp|O15085|ARHGB_HUMAN Rho guanine nucleotide exchange factor 11 OS=Homo sapiens GN=ARHGEF11 PE=1 SV=1;>tr|F8W8P9|F8W8P9_HUMAN Rho guanine nucleotid				172.24	0.9995	1.0853	1.0051	NaN	NaN	NaN		0.862107	1	165.29	165.29	165.29	40.6791	40.6791	40.6791	-6.94951	-6.94951	-6.94951	-131.561	-131.561	-131.561
6671	Q9NZN5;Q9NZN5-2;E9PMR6	Rho guanine nucleotide exchange factor 12	ARHGEF12	>sp|Q9NZN5|ARHGC_HUMAN Rho guanine nucleotide exchange factor 12 OS=Homo sapiens GN=ARHGEF12 PE=1 SV=1;>sp|Q9NZN5-2|ARHGC_HUMAN Isoform 2 of Rho guanine nucleotide exchange factor 12 OS=Homo sapiens GN=ARHGEF12;>tr|E9PMR6|E9PMR6_HUMAN Rho guanine nucleotid				173.23	1.1491	1.0864	0.96696	NaN	NaN	NaN		0.83214	1	165.29	165.29	165.29	0	0	0	-7.93951	-7.93951	-7.93951	0	0	0
4816	Q6ZSZ5;Q6ZSZ5-2;I3L3Q1;Q6ZSZ5-3;I3L2Q6	Rho guanine nucleotide exchange factor 18	ARHGEF18	>sp|Q6ZSZ5|ARHGI_HUMAN Rho guanine nucleotide exchange factor 18 OS=Homo sapiens GN=ARHGEF18 PE=1 SV=3;>sp|Q6ZSZ5-2|ARHGI_HUMAN Isoform 2 of Rho guanine nucleotide exchange factor 18 OS=Homo sapiens GN=ARHGEF18;>tr|I3L3Q1|I3L3Q1_HUMAN Uncharacterized prote				130.78	1.0131	1.0723	1.1004	0.94175	1.0252	1.0152		0.636739	0.984742	102.225	102.225	102.225	77.2231	76.9504	76.9078	-28.5548	-28.5548	-28.5548	-53.5569	-53.8296	-53.8722
4631	Q5VY93;Q92974;Q92974-2;Q92974-3;B7Z977;F5H3H5	Rho guanine nucleotide exchange factor 2	ARHGEF2	>tr|Q5VY93|Q5VY93_HUMAN Rho guanine nucleotide exchange factor 2 OS=Homo sapiens GN=ARHGEF2 PE=2 SV=1;>sp|Q92974|ARHG2_HUMAN Rho guanine nucleotide exchange factor 2 OS=Homo sapiens GN=ARHGEF2 PE=1 SV=4;>sp|Q92974-2|ARHG2_HUMAN Isoform 2 of Rho guanine nuc			+	111.49	1.1223	1.1548	1.0651	NaN	NaN	NaN		0.0591577	1	102.225	102.225	102.225	0	0	0	-9.26484	-9.26484	-9.26484	0	0	0
1053	Q96DR7;E9PBD0	Rho guanine nucleotide exchange factor 26	ARHGEF26	>sp|Q96DR7|ARHGQ_HUMAN Rho guanine nucleotide exchange factor 26 OS=Homo sapiens GN=ARHGEF26 PE=1 SV=4;>tr|E9PBD0|E9PBD0_HUMAN Rho guanine nucleotide exchange factor 26 OS=Homo sapiens GN=ARHGEF26 PE=4 SV=1			+	97.344	0.63667	0.4694	0.71694	NaN	NaN	NaN		0.00864367	1	102.225	102.225	102.225	0	0	0	4.88116	4.88116	4.88116	0	0	0
5363	Q8TER5;Q8TER5-4;Q8TER5-3;Q8TER5-2;G3V5C1;G3V3N2;G3V485	Rho guanine nucleotide exchange factor 40	ARHGEF40	>sp|Q8TER5|ARH40_HUMAN Rho guanine nucleotide exchange factor 40 OS=Homo sapiens GN=ARHGEF40 PE=1 SV=3;>sp|Q8TER5-4|ARH40_HUMAN Isoform 4 of Rho guanine nucleotide exchange factor 40 OS=Homo sapiens GN=ARHGEF40;>sp|Q8TER5-3|ARH40_HUMAN Isoform 3 of Rho gua				164.66	1.1546	1.0634	0.95996	NaN	NaN	NaN		0.803795	1	165.29	165.29	165.29	0	0	0	0.630492	0.630492	0.630492	0	0	0
3943	Q12774;H0Y895;Q12774-2;B3KQX6;C9J591;A5YM69	Rho guanine nucleotide exchange factor 5	ARHGEF5	>sp|Q12774|ARHG5_HUMAN Rho guanine nucleotide exchange factor 5 OS=Homo sapiens GN=ARHGEF5 PE=1 SV=3;>tr|H0Y895|H0Y895_HUMAN Rho guanine nucleotide exchange factor 5 (Fragment) OS=Homo sapiens GN=ARHGEF5 PE=4 SV=1;>sp|Q12774-2|ARHG5_HUMAN Isoform 2 of Rho				176.8	1.2671	1.1404	0.92183	1.4556	1.1885	0.95029		0.560219	0.874768	147.588	155.201	154.635	186.376	172.366	174.16	-29.2116	-21.599	-22.1649	9.57553	-4.43377	-2.64006
198	Q14155-5;B7Z6G2;B1ALK7;Q14155-1;Q14155;Q14155-3;Q14155-2;Q14155-6;H0YFH7;E7EUY6;E9PDQ5;E7EU80;E7ENL8;B1ANY6;C9JDI6;Q15052;B7Z3C7;F5H8B2;Q15052-2;B7Z6D9;C9JAD7	Rho guanine nucleotide exchange factor 7	ARHGEF7	>sp|Q14155-5|ARHG7_HUMAN Isoform 5 of Rho guanine nucleotide exchange factor 7 OS=Homo sapiens GN=ARHGEF7;>tr|B7Z6G2|B7Z6G2_HUMAN Rho guanine nucleotide exchange factor 7 OS=Homo sapiens GN=ARHGEF7 PE=2 SV=1;>tr|B1ALK7|B1ALK7_HUMAN Rho guanine nucleotide e				82.57	0.9454	1.0184	1.0501	NaN	NaN	NaN		0.986014	1	76.5394	76.5394	76.5394	0	0	0	-6.0306	-6.0306	-6.0306	0	0	0
1956	O14497;O14497-2;O14497-3;H0Y488;Q96SM7;H0YCU6;H0YEW5	AT-rich interactive domain-containing protein 1A	ARID1A	>sp|O14497|ARI1A_HUMAN AT-rich interactive domain-containing protein 1A OS=Homo sapiens GN=ARID1A PE=1 SV=3;>sp|O14497-2|ARI1A_HUMAN Isoform 2 of AT-rich interactive domain-containing protein 1A OS=Homo sapiens GN=ARID1A;>sp|O14497-3|ARI1A_HUMAN Isoform 3	+			242.04	0.81241	0.84441	0.97219	0.62465	1.7771	2.7899		0.237524	0.315605	167.398	148.233	166.398	167.296	128.323	185.39	-74.642	-93.8071	-75.642	-74.744	-113.717	-56.6497
5272	Q8NFD5-3;Q8NFD5-2;Q8NFD5;H0Y7H8;Q8NFD5-4;H0Y2R3;C9JZD6;H0Y3S9	AT-rich interactive domain-containing protein 1B	ARID1B	>sp|Q8NFD5-3|ARI1B_HUMAN Isoform 3 of AT-rich interactive domain-containing protein 1B OS=Homo sapiens GN=ARID1B;>sp|Q8NFD5-2|ARI1B_HUMAN Isoform 2 of AT-rich interactive domain-containing protein 1B OS=Homo sapiens GN=ARID1B;>sp|Q8NFD5|ARI1B_HUMAN AT-rich				241.46	1.1559	0.9771	0.90234	1.1117	1.0198	0.94809		0.724598	0.944001	165.29	165.29	165.29	150.544	152.016	152.648	-76.1695	-76.1695	-76.1695	-90.9162	-89.4442	-88.8125
1342	F5H333		ARID1B	>tr|F5H333|F5H333_HUMAN AT-rich interactive domain-containing protein 1B OS=Homo sapiens GN=ARID1B PE=4 SV=1				35.508	NaN	NaN	NaN	1.2291	1.0612	0.63578		1	0.844089	0	0	0	186.344	187.059	182.746	0	0	0	150.836	151.551	147.238
4659	Q68CP9;Q68CP9-3;F8WCU9;F8W108;E7ENG3;Q68CP9-2	AT-rich interactive domain-containing protein 2	ARID2	>sp|Q68CP9|ARID2_HUMAN AT-rich interactive domain-containing protein 2 OS=Homo sapiens GN=ARID2 PE=1 SV=2;>sp|Q68CP9-3|ARID2_HUMAN Isoform 3 of AT-rich interactive domain-containing protein 2 OS=Homo sapiens GN=ARID2;>tr|F8WCU9|F8WCU9_HUMAN AT-rich interac	+			197.39	1.2045	1.1271	0.91494	0.42756	1.2114	3.0535		0.757432	0.831211	165.29	165.29	165.29	209.015	211.449	210.316	-32.0995	-32.0995	-32.0995	11.6248	14.0586	12.9265
5898	Q99856;H3BQ92	AT-rich interactive domain-containing protein 3A	ARID3A	>sp|Q99856|ARI3A_HUMAN AT-rich interactive domain-containing protein 3A OS=Homo sapiens GN=ARID3A PE=1 SV=2	+			62.888	NaN	NaN	NaN	0.28802	2.3023	8.9628	+	1	0.155671	0	0	0	110.11	120.476	111.233	0	0	0	47.2224	57.5882	48.3449
3046	P29374;P29374-2;P29374-3;H7C485;C9J1W3;C9JIF4;F8WAR5	AT-rich interactive domain-containing protein 4A	ARID4A	>sp|P29374|ARI4A_HUMAN AT-rich interactive domain-containing protein 4A OS=Homo sapiens GN=ARID4A PE=1 SV=3;>sp|P29374-2|ARI4A_HUMAN Isoform II of AT-rich interactive domain-containing protein 4A OS=Homo sapiens GN=ARID4A;>sp|P29374-3|ARI4A_HUMAN Isoform I	+	+		142.75	NaN	NaN	NaN	0.31105	2.9721	7.6054	+	1	0.00913522	56.2598	56.2598	56.2598	202.44	202.576	204.619	-86.4902	-86.4902	-86.4902	59.6901	59.8258	61.8691
4443	Q4LE39;G8JLI1;Q4LE39-3;F8WB31;Q4LE39-4	AT-rich interactive domain-containing protein 4B	ARID4B	>sp|Q4LE39|ARI4B_HUMAN AT-rich interactive domain-containing protein 4B OS=Homo sapiens GN=ARID4B PE=1 SV=2;>tr|G8JLI1|G8JLI1_HUMAN AT-rich interactive domain-containing protein 4B OS=Homo sapiens GN=ARID4B PE=4 SV=1;>sp|Q4LE39-3|ARI4B_HUMAN Isoform 3 of A	+	+		147.81	0.91598	1.2115	1.0809	0.30635	2.7952	8.2546	+	0.693474	0.000486416	39.4724	39.2511	45.523	195.59	183.921	200.751	-108.338	-108.559	-102.287	47.7804	36.1114	52.941
4191	Q14865;Q14865-2;Q14865-3	AT-rich interactive domain-containing protein 5B	ARID5B	>sp|Q14865|ARI5B_HUMAN AT-rich interactive domain-containing protein 5B OS=Homo sapiens GN=ARID5B PE=1 SV=3;>sp|Q14865-2|ARI5B_HUMAN Isoform 2 of AT-rich interactive domain-containing protein 5B OS=Homo sapiens GN=ARID5B				132.37	NaN	NaN	NaN	2.2828	2.2822	0.98843	+	1	0.00878577	76.5394	76.5394	76.5394	106.237	104.333	104.809	-55.8306	-55.8306	-55.8306	-26.1326	-28.0369	-27.5609
7133	Q9Y4X5;H0Y2Q2;H3BNB9;H3BSK4	E3 ubiquitin-protein ligase ARIH1	ARIH1	>sp|Q9Y4X5|ARI1_HUMAN E3 ubiquitin-protein ligase ARIH1 OS=Homo sapiens GN=ARIH1 PE=1 SV=2;>tr|H0Y2Q2|H0Y2Q2_HUMAN E3 ubiquitin-protein ligase ARIH1 OS=Homo sapiens GN=ARIH1 PE=4 SV=1				64.117	0.90851	0.93327	1.0444	NaN	NaN	NaN		0.207793	1	56.2598	56.2598	56.2598	0	0	0	-7.85719	-7.85719	-7.85719	0	0	0
2446	O95376;H7C0R0;H0Y3N1;C9JZ71;C9JBC5;F8WCS4;C9JCL4	E3 ubiquitin-protein ligase ARIH2	ARIH2	>sp|O95376|ARI2_HUMAN E3 ubiquitin-protein ligase ARIH2 OS=Homo sapiens GN=ARIH2 PE=1 SV=1;>tr|H7C0R0|H7C0R0_HUMAN E3 ubiquitin-protein ligase ARIH2 OS=Homo sapiens GN=ARIH2 PE=4 SV=1;>tr|H0Y3N1|H0Y3N1_HUMAN E3 ubiquitin-protein ligase ARIH2 OS=Homo sapien				57.818	0.94273	0.87774	0.94037	NaN	NaN	NaN		0.194203	1	56.2598	56.2598	56.2598	0	0	0	-1.55819	-1.55819	-1.55819	0	0	0
384	P40616;B4DWW1;F8VYN9;B4DZG7;F8VP63;F8W1Z8;F8VP99	ADP-ribosylation factor-like protein 1	ARL1	>sp|P40616|ARL1_HUMAN ADP-ribosylation factor-like protein 1 OS=Homo sapiens GN=ARL1 PE=1 SV=1;>tr|B4DWW1|B4DWW1_HUMAN ADP-ribosylation factor-like protein 1 OS=Homo sapiens GN=ARL1 PE=2 SV=1;>tr|F8VYN9|F8VYN9_HUMAN ADP-ribosylation factor-like protein 1 O	+			20.417	1.1447	1.1928	1.0367	0.32192	1.0641	3.4664		0.182165	0.887523	20.3158	19.4368	20.4102	21.3101	17.9803	21.3118	-0.101173	-0.980167	-0.00682484	0.893064	-2.43674	0.894772
6619	Q9NXU5	ADP-ribosylation factor-like protein 15	ARL15	>sp|Q9NXU5|ARL15_HUMAN ADP-ribosylation factor-like protein 15 OS=Homo sapiens GN=ARL15 PE=1 SV=1				22.876	1.2226	1.0769	0.86454	NaN	NaN	NaN		0.981755	1	21.6921	20.9668	21.6975	0	0	0	-1.18385	-1.90924	-1.17848	0	0	0
3174	P36404;G3V184	ADP-ribosylation factor-like protein 2	ARL2	>sp|P36404|ARL2_HUMAN ADP-ribosylation factor-like protein 2 OS=Homo sapiens GN=ARL2 PE=1 SV=4;>tr|G3V184|G3V184_HUMAN ADP-ribosylation factor-like protein 2 OS=Homo sapiens GN=ARL2 PE=3 SV=1				20.878	1.1857	1.2379	1.0414	NaN	NaN	NaN	+	0.157485	1	16.285	16.285	16.285	0	0	0	-4.59299	-4.59299	-4.59299	0	0	0
1725	Q9Y2Y0;Q9Y2Y0-2;H3BU49;H3BM52	ADP-ribosylation factor-like protein 2-binding protein	ARL2BP	>sp|Q9Y2Y0|AR2BP_HUMAN ADP-ribosylation factor-like protein 2-binding protein OS=Homo sapiens GN=ARL2BP PE=1 SV=1;>sp|Q9Y2Y0-2|AR2BP_HUMAN Isoform 2 of ADP-ribosylation factor-like protein 2-binding protein OS=Homo sapiens GN=ARL2BP;>tr|H3BU49|H3BU49_HUMAN				18.822	1.0329	1.1375	1.3059	NaN	NaN	NaN		0.831766	1	16.285	16.285	16.285	0	0	0	-2.53699	-2.53699	-2.53699	0	0	0
3175	P36405	ADP-ribosylation factor-like protein 3	ARL3	>sp|P36405|ARL3_HUMAN ADP-ribosylation factor-like protein 3 OS=Homo sapiens GN=ARL3 PE=1 SV=2				20.455	1.1176	0.98138	0.92647	NaN	NaN	NaN		0.625631	1	16.285	16.285	16.285	0	0	0	-4.16999	-4.16999	-4.16999	0	0	0
6163	Q9H0F7-2;Q9H0F7;C9IZ13;H7C5H6	ADP-ribosylation factor-like protein 6	ARL6	>sp|Q9H0F7-2|ARL6_HUMAN Isoform 2 of ADP-ribosylation factor-like protein 6 OS=Homo sapiens GN=ARL6;>sp|Q9H0F7|ARL6_HUMAN ADP-ribosylation factor-like protein 6 OS=Homo sapiens GN=ARL6 PE=1 SV=1;>tr|C9IZ13|C9IZ13_HUMAN ADP-ribosylation factor-like protein				21.96	1.1505	1.2149	1.0145	NaN	NaN	NaN		0.793015	1	16.285	16.285	16.285	0	0	0	-5.67499	-5.67499	-5.67499	0	0	0
1694	H3BN98;Q15041;H3BPJ2;F5GXP4;F5GY14;H3BS91;H3BTX6	ADP-ribosylation factor-like protein 6-interacting protein 1	ARL6IP1	>tr|H3BN98|H3BN98_HUMAN Uncharacterized protein (Fragment) OS=Homo sapiens PE=4 SV=2;>sp|Q15041|AR6P1_HUMAN ADP-ribosylation factor-like protein 6-interacting protein 1 OS=Homo sapiens GN=ARL6IP1 PE=1 SV=2;>tr|H3BPJ2|H3BPJ2_HUMAN ADP-ribosylation factor-li				27.168	1.1545	1.1497	1.0321	0.84085	0.92042	1.0357		0.802002	0.202199	34.6238	46.4305	42.3997	16.285	16.285	16.285	7.45575	19.2625	15.2317	-10.883	-10.883	-10.883
245	Q66PJ3;Q66PJ3-2;Q66PJ3-3;Q66PJ3-4;F8WCT1;B3V0L1;H7BZV4;F5GYV5;F5H7X4;Q66PJ3-5;F8WEP2	ADP-ribosylation factor-like protein 6-interacting protein 4	ARL6IP4	>sp|Q66PJ3|AR6P4_HUMAN ADP-ribosylation factor-like protein 6-interacting protein 4 OS=Homo sapiens GN=ARL6IP4 PE=1 SV=1;>sp|Q66PJ3-2|AR6P4_HUMAN Isoform 2 of ADP-ribosylation factor-like protein 6-interacting protein 4 OS=Homo sapiens GN=ARL6IP4;>sp|Q66PJ				38.395	1.3305	1.2153	1.0086	NaN	NaN	NaN		0.465649	1	25.3141	25.3141	25.3141	0	0	0	-13.0809	-13.0809	-13.0809	0	0	0
2344	O75915;B4DWQ6;F8WF33;C9JQU6;F8WF90	PRA1 family protein 3	ARL6IP5	>sp|O75915|PRAF3_HUMAN PRA1 family protein 3 OS=Homo sapiens GN=ARL6IP5 PE=1 SV=1				21.614	0.94142	0.95886	1.1217	0.6904	0.76116	1.1728		0.501006	0.0166693	138.919	142.53	142.218	34.1718	34.423	33.5762	117.305	120.916	120.604	12.5578	12.809	11.9622
5177	Q8N6S5	ADP-ribosylation factor-like protein 6-interacting protein 6	ARL6IP6	>sp|Q8N6S5|AR6P6_HUMAN ADP-ribosylation factor-like protein 6-interacting protein 6 OS=Homo sapiens GN=ARL6IP6 PE=1 SV=1				24.676	1.4707	1.6311	1.0422	NaN	NaN	NaN		0.171262	1	65.8799	71.1403	43.7045	0	0	0	41.2039	46.4643	19.0285	0	0	0
5589	Q96BM9	ADP-ribosylation factor-like protein 8A	ARL8A	>sp|Q96BM9|ARL8A_HUMAN ADP-ribosylation factor-like protein 8A OS=Homo sapiens GN=ARL8A PE=1 SV=1				21.416	0.91895	1.0081	1.1496	0.90956	1.0436	1.2138		0.696124	0.584059	16.285	16.285	16.285	16.285	16.285	16.285	-5.13099	-5.13099	-5.13099	-5.13099	-5.13099	-5.13099
6544	Q9NVJ2;B4DI85	ADP-ribosylation factor-like protein 8B	ARL8B	>sp|Q9NVJ2|ARL8B_HUMAN ADP-ribosylation factor-like protein 8B OS=Homo sapiens GN=ARL8B PE=1 SV=1				21.539	0.85158	1.0016	1.1407	0.90525	1.0454	1.1975		0.748601	0.689522	19.3073	18.7446	18.8937	16.285	16.285	16.285	-2.23172	-2.79444	-2.64531	-5.25399	-5.25399	-5.25399
6555	Q9NVT9;E5RJ86;B4E2W7;E5RHK3;E9PR92	Armadillo repeat-containing protein 1	ARMC1	>sp|Q9NVT9|ARMC1_HUMAN Armadillo repeat-containing protein 1 OS=Homo sapiens GN=ARMC1 PE=1 SV=1;>tr|E5RJ86|E5RJ86_HUMAN Armadillo repeat-containing protein 1 (Fragment) OS=Homo sapiens GN=ARMC1 PE=4 SV=1;>tr|B4E2W7|B4E2W7_HUMAN Armadillo repeat-containing				31.28	1.3294	1.3965	1.1226	NaN	NaN	NaN		0.287012	1	25.3141	25.3141	25.3141	0	0	0	-5.96594	-5.96594	-5.96594	0	0	0
5132	Q8N2F6;Q8N2F6-2;Q8N2F6-3;Q8N2F6-4;Q8N2F6-5;F5GX65;H7C2M7;C9J5N7;H7BXQ8	Armadillo repeat-containing protein 10	ARMC10	>sp|Q8N2F6|ARM10_HUMAN Armadillo repeat-containing protein 10 OS=Homo sapiens GN=ARMC10 PE=1 SV=1;>sp|Q8N2F6-2|ARM10_HUMAN Isoform 2 of Armadillo repeat-containing protein 10 OS=Homo sapiens GN=ARMC10;>sp|Q8N2F6-3|ARM10_HUMAN Isoform 3 of Armadillo repeat-				37.54	0.87892	0.88592	0.9982	0.92111	0.92464	0.97472		0.233997	0.279006	25.3141	25.3141	25.3141	25.3141	25.3141	25.3141	-12.2259	-12.2259	-12.2259	-12.2259	-12.2259	-12.2259
4712	Q6NXE6;Q6NXE6-2;B4E1N1;F5GYG2;F5H4P3;F5GWV0;H0YH65;F5GWK8;F5H2K4;F5H2X2;F5H6J3;H0YGQ5;F5H052;H0YGL0;F5H3X1;F5GZP0;F5H7V0	Armadillo repeat-containing protein 6	ARMC6	>sp|Q6NXE6|ARMC6_HUMAN Armadillo repeat-containing protein 6 OS=Homo sapiens GN=ARMC6 PE=1 SV=2;>sp|Q6NXE6-2|ARMC6_HUMAN Isoform 2 of Armadillo repeat-containing protein 6 OS=Homo sapiens GN=ARMC6;>tr|B4E1N1|B4E1N1_HUMAN Armadillo repeat-containing protein				54.141	1.1009	1.3234	1.1874	0.81355	0.80922	1.0413	+	0.298729	0.0814111	40.6791	40.6791	40.6791	40.125	39.9614	40.0407	-13.4619	-13.4619	-13.4619	-14.016	-14.1796	-14.1003
124	Q8IUR7;A8MTG8;Q8IUR7-2;F5GWK4;Q8IUR7-3;B7Z441;B7Z637;H0YGM5;G5E9V6;Q8IUR7-6;G5E9V7;C9J2I1;C9JAA7;C9JBY2;C9J8P8;H7C4J4;H7C5H2;H7C5B7	Armadillo repeat-containing protein 8	ARMC8	>sp|Q8IUR7|ARMC8_HUMAN Armadillo repeat-containing protein 8 OS=Homo sapiens GN=ARMC8 PE=1 SV=2;>tr|A8MTG8|A8MTG8_HUMAN Armadillo repeat-containing protein 8 OS=Homo sapiens GN=ARMC8 PE=4 SV=3;>sp|Q8IUR7-2|ARMC8_HUMAN Isoform 2 of Armadillo repeat-containi				75.509	0.75901	0.91288	0.92799	1.0768	1.0855	1.023		0.361069	0.860224	56.2598	56.2598	56.2598	57.7729	56.6397	57.2639	-19.2492	-19.2492	-19.2492	-17.7361	-18.8693	-18.2451
4891	Q7Z3E5;Q7Z3E5-2;H7BZY2;H7C3U7;H7BZA2;C9J535;C9JW07;H7C2P6	LisH domain-containing protein ARMC9	ARMC9	>sp|Q7Z3E5|ARMC9_HUMAN LisH domain-containing protein ARMC9 OS=Homo sapiens GN=ARMC9 PE=2 SV=2;>sp|Q7Z3E5-2|ARMC9_HUMAN Isoform 2 of LisH domain-containing protein ARMC9 OS=Homo sapiens GN=ARMC9				91.761	1.3704	1.0892	0.76609	1.4411	1.0722	0.74981		0.581916	0.913289	79.6626	79.149	79.9731	76.5394	76.5394	76.5394	-12.0984	-12.612	-11.7879	-15.2216	-15.2216	-15.2216
6799	Q9UH62;H3BV87	Armadillo repeat-containing X-linked protein 3	ARMCX3	>sp|Q9UH62|ARMX3_HUMAN Armadillo repeat-containing X-linked protein 3 OS=Homo sapiens GN=ARMCX3 PE=1 SV=1				42.5	1.0935	1.2325	1.1414	NaN	NaN	NaN		0.455307	1	45.319	47.11	50.1329	0	0	0	2.81898	4.60997	7.63286	0	0	0
1455	O00327;O00327-8;O00327-7;O00327-1;H7BXW2;O00327-9;F8W6J9;O00327-6;O00327-4;O00327-5;O00327-3;H0YER9;E9PPV4	Aryl hydrocarbon receptor nuclear translocator-like protein 1	ARNTL	>sp|O00327|BMAL1_HUMAN Aryl hydrocarbon receptor nuclear translocator-like protein 1 OS=Homo sapiens GN=ARNTL PE=1 SV=2;>sp|O00327-8|BMAL1_HUMAN Isoform 8 of Aryl hydrocarbon receptor nuclear translocator-like protein 1 OS=Homo sapiens GN=ARNTL;>sp|O00327-	+			68.761	NaN	NaN	NaN	0.21951	1.5921	5.4842		1	0.689468	0	0	0	102.225	102.225	102.225	0	0	0	33.4642	33.4642	33.4642
5492	Q92747;E9PF58;B4DLQ7	Actin-related protein 2/3 complex subunit 1A	ARPC1A	>sp|Q92747|ARC1A_HUMAN Actin-related protein 2/3 complex subunit 1A OS=Homo sapiens GN=ARPC1A PE=1 SV=2;>tr|E9PF58|E9PF58_HUMAN Actin-related protein 2/3 complex subunit 1A OS=Homo sapiens GN=ARPC1A PE=4 SV=1;>tr|B4DLQ7|B4DLQ7_HUMAN Actin-related protein 2				41.569	0.97653	0.92496	0.96069	NaN	NaN	NaN		0.21432	1	42.9321	41.159	40.8967	0	0	0	1.36309	-0.410017	-0.672314	0	0	0
2044	O15143;F8WCG3;C9J6C8;C9JFG9;C9JQM8;C9JEY1;C9J4Z7;C9K057;C9JBJ7;C9JTT6;F8WEB3;C9JM51;F8VXW2	Actin-related protein 2/3 complex subunit 1B	ARPC1B	>sp|O15143|ARC1B_HUMAN Actin-related protein 2/3 complex subunit 1B OS=Homo sapiens GN=ARPC1B PE=1 SV=3;>tr|F8WCG3|F8WCG3_HUMAN Actin-related protein 2/3 complex subunit 1B OS=Homo sapiens GN=ARPC1B PE=4 SV=1	+			40.949	0.93374	1.0018	1.0226	0.45211	1.2006	2.4366		0.88715	0.768239	38.4291	37.1914	37.9744	39.8501	39.3256	39.8634	-2.51993	-3.75762	-2.97461	-1.09887	-1.62342	-1.08556
2045	O15144;H7C3F9;G5E9J0;C9JTV5;G5E9S7	Actin-related protein 2/3 complex subunit 2	ARPC2	>sp|O15144|ARPC2_HUMAN Actin-related protein 2/3 complex subunit 2 OS=Homo sapiens GN=ARPC2 PE=1 SV=1	+			34.333	0.95016	1.016	1.0297	0.30195	0.88523	2.1933		0.895629	0.327627	25.9673	26.1752	26.0845	32.674	31.5282	38.6263	-8.36573	-8.1578	-8.24846	-1.65899	-2.80477	4.29331
2046	O15145;B4DM63;C9JZD1;F8VR50	Actin-related protein 2/3 complex subunit 3	ARPC3	>sp|O15145|ARPC3_HUMAN Actin-related protein 2/3 complex subunit 3 OS=Homo sapiens GN=ARPC3 PE=1 SV=3;>tr|B4DM63|B4DM63_HUMAN Actin-related protein 2/3 complex subunit 3 OS=Homo sapiens GN=ARPC3 PE=2 SV=1				20.546	0.96305	1.0161	1.0083	1.0442	1.0294	0.94335		0.891016	0.503991	16.2837	16.2825	16.2823	16.285	16.285	16.285	-4.26231	-4.26354	-4.26374	-4.26099	-4.26099	-4.26099
684	C9JWM7;P59998;F8WCF6;E7ETI0;H7C0A3;F8WDD7;F6TTL5;F8WE39;F8WDW3	Actin-related protein 2/3 complex subunit 4	ARPC4;ARPC4-TTLL3	>tr|C9JWM7|C9JWM7_HUMAN Actin-related protein 2/3 complex subunit 4 OS=Homo sapiens GN=ARPC4 PE=4 SV=1;>sp|P59998|ARPC4_HUMAN Actin-related protein 2/3 complex subunit 4 OS=Homo sapiens GN=ARPC4 PE=1 SV=3;>tr|F8WCF6|F8WCF6_HUMAN Actin-related protein 2/3 c				21.588	0.9507	0.97645	1.0037	1.0487	1.1131	1.1431		0.468982	0.779457	17.6648	17.6324	18.2415	16.4046	16.3103	16.4802	-3.92317	-3.95558	-3.34653	-5.18339	-5.27773	-5.10782
2078	O15511;O15511-2;B1ALC0	Actin-related protein 2/3 complex subunit 5	ARPC5	>sp|O15511|ARPC5_HUMAN Actin-related protein 2/3 complex subunit 5 OS=Homo sapiens GN=ARPC5 PE=1 SV=3;>sp|O15511-2|ARPC5_HUMAN Isoform 2 of Actin-related protein 2/3 complex subunit 5 OS=Homo sapiens GN=ARPC5;>tr|B1ALC0|B1ALC0_HUMAN Actin-related protein 2				16.32	0.99312	1.0381	1.0009	NaN	NaN	NaN		0.835595	1	13.0635	13.0409	13.0613	0	0	25.3141	-3.25654	-3.27913	-3.25874	0	0	8.99406
5907	Q9BPX5	Actin-related protein 2/3 complex subunit 5-like protein	ARPC5L	>sp|Q9BPX5|ARP5L_HUMAN Actin-related protein 2/3 complex subunit 5-like protein OS=Homo sapiens GN=ARPC5L PE=1 SV=1				16.941	0.94296	0.98716	1.0204	NaN	NaN	NaN	+	0.409089	1	16.285	16.285	16.285	0	0	0	-0.655992	-0.655992	-0.655992	0	0	0
3353	P49407;P49407-2;E9PM35;H0YET9	Beta-arrestin-1	ARRB1	>sp|P49407|ARRB1_HUMAN Beta-arrestin-1 OS=Homo sapiens GN=ARRB1 PE=1 SV=2;>sp|P49407-2|ARRB1_HUMAN Isoform 1B of Beta-arrestin-1 OS=Homo sapiens GN=ARRB1;>tr|E9PM35|E9PM35_HUMAN Beta-arrestin-1 (Fragment) OS=Homo sapiens GN=ARRB1 PE=4 SV=1				47.065	1.2187	0.97414	0.88895	NaN	NaN	NaN		0.519383	1	40.6791	40.6791	40.6791	0	0	0	-6.38593	-6.38593	-6.38593	0	0	0
1503	P15289;F8WCC8	Arylsulfatase A;Arylsulfatase A component B;Arylsulfatase A component C	ARSA	>sp|P15289|ARSA_HUMAN Arylsulfatase A OS=Homo sapiens GN=ARSA PE=1 SV=3;>tr|F8WCC8|F8WCC8_HUMAN Arylsulfatase A component C OS=Homo sapiens GN=ARSA PE=4 SV=1				53.588	1.1781	1.0709	1.0313	NaN	NaN	NaN		0.928503	1	56.2598	56.2598	56.2598	0	0	0	2.67181	2.67181	2.67181	0	0	0
3454	P51689;P51689-3;P51689-2;H7C327;Q5FYA8;P54793	Arylsulfatase D	ARSD	>sp|P51689|ARSD_HUMAN Arylsulfatase D OS=Homo sapiens GN=ARSD PE=1 SV=2;>sp|P51689-3|ARSD_HUMAN Isoform 3 of Arylsulfatase D OS=Homo sapiens GN=ARSD				64.859	NaN	NaN	NaN	1.2791	1.1482	0.91227		1	0.858295	0	0	0	55.7088	56.2472	56.0015	0	0	0	-9.1502	-8.61185	-8.85745
1284	F5GYY5;P51690;F5H324;C9J5G7	Arylsulfatase E	ARSE	>tr|F5GYY5|F5GYY5_HUMAN Arylsulfatase E OS=Homo sapiens GN=ARSE PE=4 SV=1;>sp|P51690|ARSE_HUMAN Arylsulfatase E OS=Homo sapiens GN=ARSE PE=1 SV=2;>tr|F5H324|F5H324_HUMAN Arylsulfatase E OS=Homo sapiens GN=ARSE PE=4 SV=1				68.243	1.7944	0.92636	0.59486	1.3945	0.84015	0.60708		0.371575	0.0627381	56.2598	56.2598	56.2598	56.2137	56.2329	55.8396	-11.9832	-11.9832	-11.9832	-12.0293	-12.0101	-12.4034
634	O00192;E9PDC3;O00192-2;C9JJX6	Armadillo repeat protein deleted in velo-cardio-facial syndrome	ARVCF	>sp|O00192|ARVC_HUMAN Armadillo repeat protein deleted in velo-cardio-facial syndrome OS=Homo sapiens GN=ARVCF PE=1 SV=1;>tr|E9PDC3|E9PDC3_HUMAN Armadillo repeat protein deleted in velo-cardio-facial syndrome OS=Homo sapiens GN=ARVCF PE=4 SV=1;>sp|O00192-2			+	104.64	0.65503	0.59116	0.9816	NaN	NaN	NaN		0.0340082	1	80.2685	93.5067	87.5719	0	0	0	-24.3715	-11.1333	-17.0681	0	0	0
6363	Q9HBK9	Arsenite methyltransferase	AS3MT	>sp|Q9HBK9|AS3MT_HUMAN Arsenite methyltransferase OS=Homo sapiens GN=AS3MT PE=1 SV=3				41.747	1.0787	1.2147	0.96262	NaN	NaN	NaN		0.45897	1	40.6791	40.6791	40.6791	0	0	0	-1.06793	-1.06793	-1.06793	0	0	0
900	Q13510-2;Q13510;E7EMM4;E9PDS0;E7ERV9	Acid ceramidase;Acid ceramidase subunit alpha;Acid ceramidase subunit beta	ASAH1	>sp|Q13510-2|ASAH1_HUMAN Isoform 2 of Acid ceramidase OS=Homo sapiens GN=ASAH1;>sp|Q13510|ASAH1_HUMAN Acid ceramidase OS=Homo sapiens GN=ASAH1 PE=1 SV=5;>tr|E7EMM4|E7EMM4_HUMAN Acid ceramidase subunit beta OS=Homo sapiens GN=ASAH1 PE=4 SV=1;>tr|E9PDS0|E9PD				46.503	1.11	1.0487	0.89056	NaN	NaN	NaN		0.936237	1	29.6647	30.795	30.5506	0	0	0	-16.8383	-15.708	-15.9524	0	0	0
6911	Q9ULH1;F8WBW0;Q9ULH1-2;H0YBF7;H0YBY9;H0YBM4;E5RHD7	Arf-GAP with SH3 domain, ANK repeat and PH domain-containing protein 1	ASAP1	>sp|Q9ULH1|ASAP1_HUMAN Arf-GAP with SH3 domain, ANK repeat and PH domain-containing protein 1 OS=Homo sapiens GN=ASAP1 PE=1 SV=4;>tr|F8WBW0|F8WBW0_HUMAN Arf-GAP with SH3 domain, ANK repeat and PH domain-containing protein 1 OS=Homo sapiens GN=ASAP1 PE=4 SV				125.5	0.90761	1.0135	1.0659	NaN	NaN	NaN		0.990869	1	102.225	102.225	102.225	0	0	0	-23.2748	-23.2748	-23.2748	0	0	0
2085	O43150-2;O43150	Arf-GAP with SH3 domain, ANK repeat and PH domain-containing protein 2	ASAP2	>sp|O43150-2|ASAP2_HUMAN Isoform 2 of Arf-GAP with SH3 domain, ANK repeat and PH domain-containing protein 2 OS=Homo sapiens GN=ASAP2;>sp|O43150|ASAP2_HUMAN Arf-GAP with SH3 domain, ANK repeat and PH domain-containing protein 2 OS=Homo sapiens GN=ASAP2 PE=				106.98	0.91576	0.95819	1.1021	NaN	NaN	NaN		0.669382	1	102.225	102.225	102.225	0	0	0	-4.75484	-4.75484	-4.75484	0	0	0
5350	Q8TDY4;Q8TDY4-3;H0YER8;F5H0U0;H0YEB0	Arf-GAP with SH3 domain, ANK repeat and PH domain-containing protein 3	ASAP3	>sp|Q8TDY4|ASAP3_HUMAN Arf-GAP with SH3 domain, ANK repeat and PH domain-containing protein 3 OS=Homo sapiens GN=ASAP3 PE=1 SV=1;>sp|Q8TDY4-3|ASAP3_HUMAN Isoform 3 of Arf-GAP with SH3 domain, ANK repeat and PH domain-containing protein 3 OS=Homo sapiens GN				99.154	1.2693	1.0873	0.83607	NaN	NaN	NaN		0.906919	1	102.225	102.225	102.225	0	102.225	0	3.07116	3.07116	3.07116	0	3.07116	0
6583	Q9NWX5;B4DRC4;Q9NWX5-2	Ankyrin repeat and SOCS box protein 6	ASB6	>sp|Q9NWX5|ASB6_HUMAN Ankyrin repeat and SOCS box protein 6 OS=Homo sapiens GN=ASB6 PE=1 SV=1;>tr|B4DRC4|B4DRC4_HUMAN Ankyrin repeat and SOCS box protein 6 OS=Homo sapiens GN=ASB6 PE=2 SV=1;>sp|Q9NWX5-2|ASB6_HUMAN Isoform 2 of Ankyrin repeat and SOCS box p				47.135	NaN	NaN	NaN	0.96976	1.1164	1.2164		1	0.955148	0	0	0	38.927	39.1768	38.8979	0	0	0	-8.20796	-7.9582	-8.23715
5204	F5H874;Q8N9N2-2;Q8N9N2;H0YCB3;B3KU20;H0YE76;E9PQZ6;H0YER2;E9PM82;E9PR40;E9PSA3;E9PKM6;E9PL92;E9PJM2;E9PQ44	Activating signal cointegrator 1 complex subunit 1	ASCC1	>tr|F5H874|F5H874_HUMAN Activating signal cointegrator 1 complex subunit 1 OS=Homo sapiens GN=ASCC1 PE=4 SV=1;>sp|Q8N9N2-2|ASCC1_HUMAN Isoform 2 of Activating signal cointegrator 1 complex subunit 1 OS=Homo sapiens GN=ASCC1;>sp|Q8N9N2|ASCC1_HUMAN Activatin				43.611	1.1425	1.2369	1.0793	NaN	NaN	NaN		0.198029	1	41.5711	41.8409	41.8918	0	0	0	-2.03988	-1.77014	-1.71917	0	0	0
6188	Q9H1I8;F5H6J9;B1AH60;B1AH59;Q9H1I8-2;H7C3Y4;F8WAQ6;F2Z2W4	Activating signal cointegrator 1 complex subunit 2	ASCC2	>sp|Q9H1I8|ASCC2_HUMAN Activating signal cointegrator 1 complex subunit 2 OS=Homo sapiens GN=ASCC2 PE=1 SV=3;>tr|F5H6J9|F5H6J9_HUMAN Activating signal cointegrator 1 complex subunit 2 OS=Homo sapiens GN=ASCC2 PE=4 SV=1				86.359	0.99025	1.0357	1.01	1.0156	0.97377	1.0815		0.949505	0.680629	76.8728	77.0887	76.8189	81.2226	80.3852	80.7105	-9.48622	-9.27033	-9.54011	-5.1364	-5.97378	-5.64853
5138	Q8N3C0;Q8N3C0-4;E5RFZ0;Q8N3C0-3	Activating signal cointegrator 1 complex subunit 3	ASCC3	>sp|Q8N3C0|ASCC3_HUMAN Activating signal cointegrator 1 complex subunit 3 OS=Homo sapiens GN=ASCC3 PE=1 SV=3			+	251.46	1.1135	1.1784	1.0553	1.0859	1.1131	1.0316		0.025066	0.759306	168.289	167.884	168.22	190.406	194.925	195.13	-83.1708	-83.5757	-83.24	-61.0544	-56.5354	-56.3304
7004	Q9Y294	Histone chaperone ASF1A	ASF1A	>sp|Q9Y294|ASF1A_HUMAN Histone chaperone ASF1A OS=Homo sapiens GN=ASF1A PE=1 SV=1			+	22.968	1.6534	1.6036	0.87573	NaN	NaN	NaN		0.00938834	1	16.285	16.285	16.285	0	0	0	-6.68299	-6.68299	-6.68299	0	0	0
6549	Q9NVP2	Histone chaperone ASF1B	ASF1B	>sp|Q9NVP2|ASF1B_HUMAN Histone chaperone ASF1B OS=Homo sapiens GN=ASF1B PE=1 SV=1			+	22.433	3.8505	4.1256	1.1193	NaN	NaN	NaN	+	4.85847e-23	1	16.285	16.285	16.285	0	0	0	-6.14799	-6.14799	-6.14799	0	0	0
6449	Q9NR48;Q9NR48-2	Histone-lysine N-methyltransferase ASH1L	ASH1L	>sp|Q9NR48|ASH1L_HUMAN Histone-lysine N-methyltransferase ASH1L OS=Homo sapiens GN=ASH1L PE=1 SV=2;>sp|Q9NR48-2|ASH1L_HUMAN Isoform 2 of Histone-lysine N-methyltransferase ASH1L OS=Homo sapiens GN=ASH1L				332.79	NaN	NaN	NaN	2.3221	2.6227	1.2409	+	1	0.024801	0	0	0	215.356	184.285	99.3518	0	0	0	-117.434	-148.505	-233.438
1406	Q9UBL3;Q9UBL3-3;F5H8F7;Q9UBL3-2;H0YBF6;H0YAQ0	Set1/Ash2 histone methyltransferase complex subunit ASH2	ASH2L	>sp|Q9UBL3|ASH2L_HUMAN Set1/Ash2 histone methyltransferase complex subunit ASH2 OS=Homo sapiens GN=ASH2L PE=1 SV=1;>sp|Q9UBL3-3|ASH2L_HUMAN Isoform 3 of Set1/Ash2 histone methyltransferase complex subunit ASH2 OS=Homo sapiens GN=ASH2L;>tr|F5H8F7|F5H8F7_HUM				68.722	0.98755	0.92285	0.78597	NaN	NaN	NaN		0.330969	1	76.5394	76.5394	76.5394	0	0	0	7.8174	7.8174	7.8174	0	0	0
2577	P04424;E7EMI0;E9PE48;F8W943;Q6XYD2	Argininosuccinate lyase	ASL	>sp|P04424|ARLY_HUMAN Argininosuccinate lyase OS=Homo sapiens GN=ASL PE=1 SV=4;>tr|E7EMI0|E7EMI0_HUMAN Argininosuccinate lyase OS=Homo sapiens GN=ASL PE=3 SV=1;>tr|E9PE48|E9PE48_HUMAN Argininosuccinate lyase OS=Homo sapiens GN=ASL PE=3 SV=1;>tr|F8W943|F8W9				51.657	1.0908	1.0698	0.97821	1.0204	0.97039	1.0331		0.626634	0.666366	40.6791	40.6791	40.6791	40.6791	40.6791	40.6791	-10.9779	-10.9779	-10.9779	-10.9779	-10.9779	-10.9779
2134	O43681	ATPase ASNA1	ASNA1	>sp|O43681|ASNA_HUMAN ATPase ASNA1 OS=Homo sapiens GN=ASNA1 PE=1 SV=2				38.792	0.97354	0.98499	1.0379	1.0349	0.95757	0.96814		0.543567	0.489329	40.9655	41.1017	41.041	40.6791	40.6791	40.6791	2.17347	2.30971	2.24904	1.88707	1.88707	1.88707
1070	P08243;E9PCI3;E9PCX6;F8WEJ5;C9J057;C9JT45;C9JM09;C9JLN6	Asparagine synthetase [glutamine-hydrolyzing];Asparagine synthetase	ASNS	>sp|P08243|ASNS_HUMAN Asparagine synthetase [glutamine-hydrolyzing] OS=Homo sapiens GN=ASNS PE=1 SV=4;>tr|E9PCI3|E9PCI3_HUMAN Asparagine synthetase OS=Homo sapiens GN=ASNS PE=4 SV=1;>tr|E9PCX6|E9PCX6_HUMAN Asparagine synthetase OS=Homo sapiens GN=ASNS PE=4				64.369	1.1776	1.0634	0.89572	1.0348	1.0209	1.0273	+	0.640968	0.67436	56.7741	56.8321	56.8664	64.0051	62.0226	66.9305	-7.59491	-7.5369	-7.50258	-0.363858	-2.34639	2.56152
3277	P45381;I3L0T3;I3L4M0	Aspartoacylase	ASPA	>sp|P45381|ACY2_HUMAN Aspartoacylase OS=Homo sapiens GN=ASPA PE=1 SV=1				35.735	0.99857	1.1149	0.98606	NaN	NaN	NaN		0.747089	1	25.3141	25.3141	25.3141	0	0	0	-10.4209	-10.4209	-10.4209	0	0	0
3948	Q12797;F5H667;F8W7A9;E5RG56;Q12797-2;Q8TB28;Q9H291;B7ZM95;B4DIC9;E5RG29;Q6NXR7;E5RHJ2;Q12797-3;Q12797-4;G3XAN5	Aspartyl/asparaginyl beta-hydroxylase	ASPH	>sp|Q12797|ASPH_HUMAN Aspartyl/asparaginyl beta-hydroxylase OS=Homo sapiens GN=ASPH PE=1 SV=3;>tr|F5H667|F5H667_HUMAN Aspartyl/asparaginyl beta-hydroxylase OS=Homo sapiens GN=ASPH PE=4 SV=1				85.862	0.93708	0.98861	1.0467	0.8548	0.90481	1.0457		0.918659	0.272866	97.3656	97.7891	96.1158	91.7408	92.1986	91.1255	11.5036	11.9271	10.2538	5.87879	6.33664	5.26346
5108	Q8IZT6;Q8IZT6-2;Q5VYL4;E7EQ84	Abnormal spindle-like microcephaly-associated protein	ASPM	>sp|Q8IZT6|ASPM_HUMAN Abnormal spindle-like microcephaly-associated protein OS=Homo sapiens GN=ASPM PE=1 SV=2;>sp|Q8IZT6-2|ASPM_HUMAN Isoform 2 of Abnormal spindle-like microcephaly-associated protein OS=Homo sapiens GN=ASPM;>tr|Q5VYL4|Q5VYL4_HUMAN Abnorma				409.8	NaN	NaN	NaN	2.2977	2.2309	0.92021		1	0.172098	0	0	215.356	202.352	211.652	198.551	0	0	-194.444	-207.448	-198.148	-211.249
6103	Q9BZE9-2;Q9BZE9;Q9BZE9-3;C9JAL9;Q9BZE9-4	Tether containing UBX domain for GLUT4	ASPSCR1	>sp|Q9BZE9-2|ASPC1_HUMAN Isoform 2 of Tether containing UBX domain for GLUT4 OS=Homo sapiens GN=ASPSCR1;>sp|Q9BZE9|ASPC1_HUMAN Tether containing UBX domain for GLUT4 OS=Homo sapiens GN=ASPSCR1 PE=1 SV=1;>sp|Q9BZE9-3|ASPC1_HUMAN Isoform 3 of Tether containi				69.989	1.0587	0.93308	0.88219	NaN	NaN	NaN		0.273246	1	76.2915	75.2251	75.214	0	0	0	6.30254	5.23612	5.22501	0	0	0
2538	P00966;Q5T6L6;Q5T6L5;Q5T6L7	Argininosuccinate synthase	ASS1	>sp|P00966|ASSY_HUMAN Argininosuccinate synthase OS=Homo sapiens GN=ASS1 PE=1 SV=2				46.53	0.91438	0.92933	0.93178	NaN	NaN	NaN	+	0.120728	1	41.2797	41.0412	40.9594	0	0	0	-5.25031	-5.48879	-5.57055	0	0	0
6546	Q9NVM9;B4DNK1;H0YI01;H0YH12;F5GZE7;F5H457;F5H5W1;H0YIA9;F8VRX9;H7BXF9	Protein asunder homolog	Asun;ASUN	>sp|Q9NVM9|ASUN_HUMAN Protein asunder homolog OS=Homo sapiens GN=Asun PE=1 SV=2;>tr|B4DNK1|B4DNK1_HUMAN Protein ASUN OS=Homo sapiens GN=ASUN PE=2 SV=1	+			80.224	1.438	1.3237	1.1593	0.20033	0.91574	4.5581	+	0.550459	0.550785	76.5394	76.5394	76.5394	102.225	102.225	102.225	-3.6846	-3.6846	-3.6846	22.0012	22.0012	22.0012
5227	Q8NBU5;Q8NBU5-2;B4E2J1	ATPase family AAA domain-containing protein 1	ATAD1	>sp|Q8NBU5|ATAD1_HUMAN ATPase family AAA domain-containing protein 1 OS=Homo sapiens GN=ATAD1 PE=1 SV=1;>sp|Q8NBU5-2|ATAD1_HUMAN Isoform 2 of ATPase family AAA domain-containing protein 1 OS=Homo sapiens GN=ATAD1;>tr|B4E2J1|B4E2J1_HUMAN ATPase family AAA d				40.744	1.1075	1.1075	0.9614	1.2061	1.2412	0.94009		0.666566	0.817656	40.6791	40.6791	40.6791	40.6791	40.6791	40.6791	-0.0649261	-0.0649261	-0.0649261	-0.0649261	-0.0649261	-0.0649261
4763	Q6PL18;Q6PL18-2;Q9ULI0;Q9ULI0-2	ATPase family AAA domain-containing protein 2	ATAD2	>sp|Q6PL18|ATAD2_HUMAN ATPase family AAA domain-containing protein 2 OS=Homo sapiens GN=ATAD2 PE=1 SV=1	+	+		158.55	1.3804	1.3635	1.0088	0.5184	2.9941	8.5844	+	0.28488	0.00771596	162.767	162.282	161.278	111.983	103.735	125.32	4.21655	3.73217	2.72803	-46.5673	-54.8153	-33.2295
6543	Q9NVI7-2;Q9NVI7;H0Y2W2;G3V1I6;E9PDY1;A6NMA2;Q5SV16;Q5T2N8;Q5SV15;Q5T9A4-2;A6NFL3;Q5T9A2	ATPase family AAA domain-containing protein 3A	ATAD3A	>sp|Q9NVI7-2|ATD3A_HUMAN Isoform 2 of ATPase family AAA domain-containing protein 3A OS=Homo sapiens GN=ATAD3A;>sp|Q9NVI7|ATD3A_HUMAN ATPase family AAA domain-containing protein 3A OS=Homo sapiens GN=ATAD3A PE=1 SV=2;>tr|H0Y2W2|H0Y2W2_HUMAN ATPase family A			+	66.217	0.90776	0.90757	0.98793	NaN	NaN	NaN		0.0742219	1	56.9707	56.9731	56.8114	0	0	0	-9.24631	-9.24386	-9.40558	0	0	0
4592	Q5T9A4;Q5T9A4-3;A8MSP6	ATPase family AAA domain-containing protein 3B	ATAD3B	>sp|Q5T9A4|ATD3B_HUMAN ATPase family AAA domain-containing protein 3B OS=Homo sapiens GN=ATAD3B PE=1 SV=1;>sp|Q5T9A4-3|ATD3B_HUMAN Isoform 3 of ATPase family AAA domain-containing protein 3B OS=Homo sapiens GN=ATAD3B;>tr|A8MSP6|A8MSP6_HUMAN ATPase family A				72.572	0.72667	0.83481	1.2368	NaN	NaN	NaN		0.295853	1	76.5394	76.5394	76.5394	0	0	0	3.9674	3.9674	3.9674	0	0	0
2431	O95260;O95260-2;H0Y5C2;F5GXE4;B4E107;B4DK25;B3KWA3;Q5SQQ1	Arginyl-tRNA--protein transferase 1	ATE1	>sp|O95260|ATE1_HUMAN Arginyl-tRNA--protein transferase 1 OS=Homo sapiens GN=ATE1 PE=1 SV=2;>sp|O95260-2|ATE1_HUMAN Isoform ATE1-2 of Arginyl-tRNA--protein transferase 1 OS=Homo sapiens GN=ATE1;>tr|H0Y5C2|H0Y5C2_HUMAN Arginyl-tRNA--protein transferase 1 (F				59.09	1.0685	1.0227	0.95543	NaN	NaN	NaN		0.732812	1	80.1065	85.3957	81.8523	0	0	0	21.0165	26.3057	22.7623	0	0	0
2859	P17544;P17544-6;P17544-3;P17544-2;P17544-4;P17544-5;P15336;G8JLM5;B8ZZU6;E9PBF9;F5H629;H7C2N6;E9PEK8;A4D7V1;Q8TAR1	Cyclic AMP-dependent transcription factor ATF-7	ATF7	>sp|P17544|ATF7_HUMAN Cyclic AMP-dependent transcription factor ATF-7 OS=Homo sapiens GN=ATF7 PE=1 SV=2;>sp|P17544-6|ATF7_HUMAN Isoform 6 of Cyclic AMP-dependent transcription factor ATF-7 OS=Homo sapiens GN=ATF7;>sp|P17544-3|ATF7_HUMAN Isoform 2 of Cyclic	+			52.967	NaN	NaN	NaN	0.14738	1.274	7.8005	+	1	0.840043	56.2598	56.2598	56.2598	77.1371	77.3948	77.6818	3.29281	3.29281	3.29281	24.1701	24.4278	24.7148
1258	F5GX74;Q6VMQ6;G3V1U0;Q6VMQ6-2;A8MV73;F5GYR7	Activating transcription factor 7-interacting protein 1	ATF7IP	>tr|F5GX74|F5GX74_HUMAN Activating transcription factor 7-interacting protein 1 OS=Homo sapiens GN=ATF7IP PE=4 SV=1;>sp|Q6VMQ6|MCAF1_HUMAN Activating transcription factor 7-interacting protein 1 OS=Homo sapiens GN=ATF7IP PE=1 SV=3;>tr|G3V1U0|G3V1U0_HUMAN A				137.49	0.91276	1.0296	1.0501	NaN	NaN	NaN		0.730587	1	124.794	136.048	144.088	0	0	0	-12.6957	-1.44201	6.5983	0	0	0
1219	E9PQZ8;O75143;O75143-2;O75143-3;B4DFI4;E9PML6;H0YEM7;E9PPR2	Autophagy-related protein 13	ATG13	>tr|E9PQZ8|E9PQZ8_HUMAN Autophagy-related protein 13 OS=Homo sapiens GN=ATG13 PE=4 SV=1;>sp|O75143|ATG13_HUMAN Autophagy-related protein 13 OS=Homo sapiens GN=ATG13 PE=1 SV=1;>sp|O75143-2|ATG13_HUMAN Isoform 2 of Autophagy-related protein 13 OS=Homo sapien				60.154	1.4949	1.2802	0.91015	NaN	NaN	NaN		0.501318	1	56.2598	56.2598	56.2598	0	0	0	-3.89419	-3.89419	-3.89419	0	0	0
4658	Q676U5;E7EVC7;Q676U5-2;Q676U5-3;Q676U5-5;Q676U5-4;E7EVS5;C9JAY7;C9J1B2;C9JK97	Autophagy-related protein 16-1	ATG16L1	>sp|Q676U5|A16L1_HUMAN Autophagy-related protein 16-1 OS=Homo sapiens GN=ATG16L1 PE=1 SV=2;>tr|E7EVC7|E7EVC7_HUMAN Autophagy-related protein 16-1 OS=Homo sapiens GN=ATG16L1 PE=4 SV=1;>sp|Q676U5-2|A16L1_HUMAN Isoform 2 of Autophagy-related protein 16-1 OS=H				68.264	1.1274	0.92244	0.92725	NaN	NaN	NaN		0.51983	1	56.2598	56.2598	56.2598	0	0	0	-12.0042	-12.0042	-12.0042	0	0	0
4403	Q2TAZ0-3;Q2TAZ0;H7C3T2;A0AUL9;Q2TAZ0-4	Autophagy-related protein 2 homolog A	ATG2A	>sp|Q2TAZ0-3|ATG2A_HUMAN Isoform 2 of Autophagy-related protein 2 homolog A OS=Homo sapiens GN=ATG2A;>sp|Q2TAZ0|ATG2A_HUMAN Autophagy-related protein 2 homolog A OS=Homo sapiens GN=ATG2A PE=1 SV=3;>tr|H7C3T2|H7C3T2_HUMAN Autophagy-related protein 2 homolog				213.08	1.2636	1.3055	1.1082	1.1382	1.0768	1.0733		0.266606	0.876275	165.29	165.29	165.29	214.044	214.069	213.907	-47.7895	-47.7895	-47.7895	0.963726	0.989486	0.82708
5597	Q96BY7	Autophagy-related protein 2 homolog B	ATG2B	>sp|Q96BY7|ATG2B_HUMAN Autophagy-related protein 2 homolog B OS=Homo sapiens GN=ATG2B PE=1 SV=5				232.76	0.98106	1.1294	1.214	0.95442	1.1185	1.0465		0.795697	0.827872	165.29	165.29	165.29	215.356	215.356	215.356	-67.4695	-67.4695	-67.4695	-17.4045	-17.4045	-17.4045
6500	Q9NT62;Q9NT62-2;F8WDI0;C9JNW8	Ubiquitin-like-conjugating enzyme ATG3	ATG3	>sp|Q9NT62|ATG3_HUMAN Ubiquitin-like-conjugating enzyme ATG3 OS=Homo sapiens GN=ATG3 PE=1 SV=1;>sp|Q9NT62-2|ATG3_HUMAN Isoform 2 of Ubiquitin-like-conjugating enzyme ATG3 OS=Homo sapiens GN=ATG3				35.864	0.90172	0.8846	1.1017	0.97317	1.0059	1.0621		0.140414	0.998873	40.6791	40.6791	40.6791	40.3073	40.4132	40.6498	4.81507	4.81507	4.81507	4.44329	4.54924	4.78585
7129	Q9Y4P1-2;Q9Y4P1;Q9Y4P1-6;F5H7P2;Q9Y4P1-4;F8WD71;C9J5D3;Q9Y4P1-3;C9JIK8;C9JQ72;H7C2A6;C9J3C0;F2Z2K8	Cysteine protease ATG4B	ATG4B	>sp|Q9Y4P1-2|ATG4B_HUMAN Isoform 2 of Cysteine protease ATG4B OS=Homo sapiens GN=ATG4B;>sp|Q9Y4P1|ATG4B_HUMAN Cysteine protease ATG4B OS=Homo sapiens GN=ATG4B PE=1 SV=2;>sp|Q9Y4P1-6|ATG4B_HUMAN Isoform 6 of Cysteine protease ATG4B OS=Homo sapiens GN=ATG4B;				52.529	1.0782	0.98125	0.96842	NaN	NaN	NaN		0.611098	1	40.6791	40.6791	40.6791	0	0	0	-11.8499	-11.8499	-11.8499	0	0	0
2440	O95352;O95352-2;E9PB95;C9JFF4;C9J415;C9JE55;C9JKA3;C9JNU2;H7C2J8;H7C059;H7BZ92;H7C2R3;F8WDY9;C9JGL2;H7C369	Ubiquitin-like modifier-activating enzyme ATG7	ATG7	>sp|O95352|ATG7_HUMAN Ubiquitin-like modifier-activating enzyme ATG7 OS=Homo sapiens GN=ATG7 PE=1 SV=1;>sp|O95352-2|ATG7_HUMAN Isoform 2 of Ubiquitin-like modifier-activating enzyme ATG7 OS=Homo sapiens GN=ATG7;>tr|E9PB95|E9PB95_HUMAN Ubiquitin-like modifi				77.959	0.89296	0.92698	1.0723	0.94081	1.0036	1.0986		0.289979	0.724925	76.5394	76.5394	76.5394	76.5394	76.5394	76.5394	-1.4196	-1.4196	-1.4196	-1.4196	-1.4196	-1.4196
4889	Q7Z3C6;Q7Z3C6-2;H7C152;H7C1G6;Q7Z3C6-3;C9JD65	Autophagy-related protein 9A	ATG9A	>sp|Q7Z3C6|ATG9A_HUMAN Autophagy-related protein 9A OS=Homo sapiens GN=ATG9A PE=1 SV=3;>sp|Q7Z3C6-2|ATG9A_HUMAN Isoform 2 of Autophagy-related protein 9A OS=Homo sapiens GN=ATG9A				94.446	1.8958	1.3211	0.73218	NaN	NaN	NaN		0.440759	1	215.356	215.356	215.356	0	0	0	120.91	120.91	120.91	0	0	0
3105	P31939;E9PBU3;F5GWY2;H7C1S2;H7C084;C9JLK0;H7BZU3;F8WEF0	Bifunctional purine biosynthesis protein PURH;Phosphoribosylaminoimidazolecarboxamide formyltransferase;IMP cyclohydrolase	ATIC	>sp|P31939|PUR9_HUMAN Bifunctional purine biosynthesis protein PURH OS=Homo sapiens GN=ATIC PE=1 SV=3;>tr|E9PBU3|E9PBU3_HUMAN Phosphoribosylaminoimidazolecarboxamide formyltransferase OS=Homo sapiens GN=ATIC PE=4 SV=1;>tr|F5GWY2|F5GWY2_HUMAN Phosphoribosyl				64.615	1.014	0.95225	0.92802	NaN	NaN	NaN		0.339849	1	56.3507	56.3642	56.3701	0	0	0	-8.26428	-8.2508	-8.24491	0	0	0
494	Q8NHH9;B7Z7X8;Q8NHH9-2;Q8NHH9-4;Q8NHH9-3;B5MCN0;C9JQQ5;H7C3A2;F8WD04;Q8WXF7;G5E9T1;C9JC25	Atlastin-2	ATL2	>sp|Q8NHH9|ATLA2_HUMAN Atlastin-2 OS=Homo sapiens GN=ATL2 PE=1 SV=2;>tr|B7Z7X8|B7Z7X8_HUMAN Atlastin-2 OS=Homo sapiens GN=ATL2 PE=2 SV=1;>sp|Q8NHH9-2|ATLA2_HUMAN Isoform 2 of Atlastin-2 OS=Homo sapiens GN=ATL2;>sp|Q8NHH9-4|ATLA2_HUMAN Isoform 4 of Atlastin				66.228	1.1088	1.08	1.0071	0.96801	0.94705	1.0272		0.694878	0.449511	69.7218	63.6505	65.4644	53.8421	54.1505	53.787	3.49382	-2.57752	-0.763606	-12.3859	-12.0775	-12.441
4676	Q6DD88;F5H6I7;C9JUU1;F5GWF8	Atlastin-3	ATL3	>sp|Q6DD88|ATLA3_HUMAN Atlastin-3 OS=Homo sapiens GN=ATL3 PE=1 SV=1;>tr|F5H6I7|F5H6I7_HUMAN Atlastin-3 OS=Homo sapiens GN=ATL3 PE=4 SV=1;>tr|C9JUU1|C9JUU1_HUMAN Atlastin-3 OS=Homo sapiens GN=ATL3 PE=4 SV=1				60.541	0.9284	0.98917	1.0272	0.82721	0.89889	1.0234		0.706428	0.117392	68.3441	73.8961	68.9413	55.4914	55.8162	55.6886	7.80312	13.3551	8.4003	-5.04963	-4.72478	-4.85235
4016	Q13315;E9PIN0;H0YCK8;E9PIQ5;E9PRG7;H0YDU7;E7EV38;H0YCZ1	Serine-protein kinase ATM	ATM	>sp|Q13315|ATM_HUMAN Serine-protein kinase ATM OS=Homo sapiens GN=ATM PE=1 SV=3	+			350.71	1.1759	1.0343	0.88157	0.49468	0.95866	1.8893		0.946378	0.674929	196.694	199.04	196.501	210.593	213.904	213.066	-154.016	-151.67	-154.209	-140.117	-136.806	-137.644
3518	P54259;H0Y2L6	Atrophin-1	ATN1	>sp|P54259|ATN1_HUMAN Atrophin-1 OS=Homo sapiens GN=ATN1 PE=1 SV=3;>tr|H0Y2L6|H0Y2L6_HUMAN Atrophin-1 OS=Homo sapiens GN=ATN1 PE=4 SV=1				125.41	NaN	NaN	NaN	1.0859	1.0913	1.0247		1	0.87089	165.29	165.29	165.29	113.374	119.884	117.957	39.8805	39.8805	39.8805	-12.0356	-5.52608	-7.45319
882	E5RIM7;O00244;E5RGN3	Copper transport protein ATOX1	ATOX1	>tr|E5RIM7|E5RIM7_HUMAN Copper transport protein ATOX1 OS=Homo sapiens GN=ATOX1 PE=4 SV=1;>sp|O00244|ATOX1_HUMAN Copper transport protein ATOX1 OS=Homo sapiens GN=ATOX1 PE=1 SV=1;>tr|E5RGN3|E5RGN3_HUMAN Copper transport protein ATOX1 OS=Homo sapiens GN=ATO				7.8741	0.91432	1.0382	1.0429	NaN	NaN	NaN		0.901707	1	12.8215	12.8215	12.8215	0	0	0	4.94742	4.94742	4.94742	0	0	0
6391	Q9HD20;Q9HD20-2;Q9HD20-3;H7C3H2	Probable cation-transporting ATPase 13A1	ATP13A1	>sp|Q9HD20|AT131_HUMAN Probable cation-transporting ATPase 13A1 OS=Homo sapiens GN=ATP13A1 PE=1 SV=2;>sp|Q9HD20-2|AT131_HUMAN Isoform B of Probable cation-transporting ATPase 13A1 OS=Homo sapiens GN=ATP13A1				132.95	0.8851	0.9551	1.1085	0.81076	0.81015	1.0944		0.351482	0.205108	173.061	174.663	172.558	105.431	105.168	104.54	40.1113	41.7126	39.6078	-27.5188	-27.7818	-28.4095
6294	Q9H7F0;C9JN92;Q9H7F0-2;C9J7Z7	Probable cation-transporting ATPase 13A3	ATP13A3	>sp|Q9H7F0|AT133_HUMAN Probable cation-transporting ATPase 13A3 OS=Homo sapiens GN=ATP13A3 PE=1 SV=4;>tr|C9JN92|C9JN92_HUMAN Probable cation-transporting ATPase 13A3 OS=Homo sapiens GN=ATP13A3 PE=3 SV=1;>sp|Q9H7F0-2|AT133_HUMAN Isoform 2 of Probable cation				138.04	1.3644	1.3801	1.0882	NaN	NaN	NaN		0.272311	1	215.356	215.356	215.356	0	0	0	77.3155	77.3155	77.3155	0	0	0
1345	F5H3A1;P05023;B7Z3U6;P05023-2;H7BXX5;E9PC51;B7Z2T0;F5H6J6;P13637;E9PC07;B7Z1Q9;F5H0J0;B4DIQ8;H0Y7C1;Q5TC01;Q5TC02;B4DHD7;E9PHR6;Q5TC05	Sodium/potassium-transporting ATPase subunit alpha-1	ATP1A1	>tr|F5H3A1|F5H3A1_HUMAN Sodium/potassium-transporting ATPase subunit alpha-1 OS=Homo sapiens GN=ATP1A1 PE=3 SV=1;>sp|P05023|AT1A1_HUMAN Sodium/potassium-transporting ATPase subunit alpha-1 OS=Homo sapiens GN=ATP1A1 PE=1 SV=1;>tr|B7Z3U6|B7Z3U6_HUMAN ATPase,			+	113	1.1862	1.2763	1.0742	1.4588	1.4819	0.99488		1.04074e-06	0.650027	171.46	174.716	174.697	118.608	116.824	121.258	58.4602	61.7163	61.6967	5.60764	3.82424	8.25818
2586	P05026;P05026-2;A6NGH2;B7Z9S8	Sodium/potassium-transporting ATPase subunit beta-1	ATP1B1	>sp|P05026|AT1B1_HUMAN Sodium/potassium-transporting ATPase subunit beta-1 OS=Homo sapiens GN=ATP1B1 PE=1 SV=1;>sp|P05026-2|AT1B1_HUMAN Isoform 2 of Sodium/potassium-transporting ATPase subunit beta-1 OS=Homo sapiens GN=ATP1B1;>tr|A6NGH2|A6NGH2_HUMAN Sodiu			+	35.061	1.217	1.3589	1.0697	1.2765	1.2803	1.0307		0.0167814	0.626278	61.8091	60.4579	58.2522	41.4171	41.227	41.2269	26.7481	25.3969	23.1912	6.3561	6.16597	6.16588
3524	P54709;B7Z1N7;C9JA36;C9JXZ1;F8WBY4;H7C547;C9J6S2;H7C4L9	Sodium/potassium-transporting ATPase subunit beta-3	ATP1B3	>sp|P54709|AT1B3_HUMAN Sodium/potassium-transporting ATPase subunit beta-3 OS=Homo sapiens GN=ATP1B3 PE=1 SV=1;>tr|B7Z1N7|B7Z1N7_HUMAN Sodium/potassium-transporting ATPase subunit beta-3 OS=Homo sapiens GN=ATP1B3 PE=2 SV=1;>tr|C9JA36|C9JA36_HUMAN Sodium/po			+	31.512	1.2874	1.3788	1.0263	1.2814	1.2955	1.0758		0.016157	0.754949	40.8521	40.2772	39.0286	39.5975	38.9067	39.0409	9.34005	8.76518	7.51663	8.08551	7.39471	7.52895
2837	P16615;P16615-3;P16615-2;P16615-5;P16615-4;H7C5W9;Q93084-5;Q93084-6;Q93084;Q93084-7;Q93084-3;Q93084-2;Q93084-4;H3BVB2;F8VSH0	Sarcoplasmic/endoplasmic reticulum calcium ATPase 2	ATP2A2	>sp|P16615|AT2A2_HUMAN Sarcoplasmic/endoplasmic reticulum calcium ATPase 2 OS=Homo sapiens GN=ATP2A2 PE=1 SV=1;>sp|P16615-3|AT2A2_HUMAN Isoform 3 of Sarcoplasmic/endoplasmic reticulum calcium ATPase 2 OS=Homo sapiens GN=ATP2A2;>sp|P16615-2|AT2A2_HUMAN Isof			+	114.76	1.2962	1.3543	1.0066	0.98316	1.1103	1.0308		3.66302e-09	0.840397	176.455	177.386	177.815	104.308	103.854	104.449	61.6951	62.6258	63.0548	-10.452	-10.9057	-10.3106
2903	P20020;P20020-4;P20020-3;P20020-6;P20020-2;P20020-5;E7ERY9;Q01814;Q01814-5;Q01814-8;Q01814-6;F5H7F7;H0Y7S3;E7EME2;Q01814-2;Q01814-3;Q01814-7;Q01814-4;H0YHH6;E9PEG5;F8W1V5	Plasma membrane calcium-transporting ATPase 1	ATP2B1	>sp|P20020|AT2B1_HUMAN Plasma membrane calcium-transporting ATPase 1 OS=Homo sapiens GN=ATP2B1 PE=1 SV=3;>sp|P20020-4|AT2B1_HUMAN Isoform C of Plasma membrane calcium-transporting ATPase 1 OS=Homo sapiens GN=ATP2B1;>sp|P20020-3|AT2B1_HUMAN Isoform B of Pla				138.75	1.1093	1.1396	1.0275	NaN	NaN	NaN		0.239172	1	203.578	204.023	203.228	0	0	0	64.8283	65.2731	64.4777	0	0	0
4361	Q16720-7;Q16720-8;Q16720;Q16720-4;Q16720-2;Q16720-5;Q16720-3;Q16720-6	Plasma membrane calcium-transporting ATPase 3	ATP2B3	>sp|Q16720-7|AT2B3_HUMAN Isoform XG of Plasma membrane calcium-transporting ATPase 3 OS=Homo sapiens GN=ATP2B3;>sp|Q16720-8|AT2B3_HUMAN Isoform ZG of Plasma membrane calcium-transporting ATPase 3 OS=Homo sapiens GN=ATP2B3;>sp|Q16720|AT2B3_HUMAN Plasma memb				124.23	0.96438	1.1023	1.0507	NaN	NaN	NaN		0.962492	1	201.59	193.669	195.919	215.356	215.356	215.356	77.3598	69.4395	71.6892	91.1255	91.1255	91.1255
2965	P23634;P23634-8;P23634-6;P23634-7;P23634-2;P23634-3;P23634-4;P23634-5;H7BY13;H7BZS8;H0YDG5	Plasma membrane calcium-transporting ATPase 4	ATP2B4	>sp|P23634|AT2B4_HUMAN Plasma membrane calcium-transporting ATPase 4 OS=Homo sapiens GN=ATP2B4 PE=1 SV=2;>sp|P23634-8|AT2B4_HUMAN Isoform ZD of Plasma membrane calcium-transporting ATPase 4 OS=Homo sapiens GN=ATP2B4;>sp|P23634-6|AT2B4_HUMAN Isoform XB of P				137.92	1.0433	1.0816	1.0195	0.87297	1.105	1.1966		0.297195	0.971859	192.797	191.485	191.631	144.864	143.57	146.593	54.8772	53.565	53.7112	6.94415	5.64988	8.67262
3786	P98194-6;H0Y2Q7;P98194;P98194-4;H0Y9V7;G3XAH8;G8JLN9;P98194-5;P98194-3;E7ERC6;P98194-2;H0Y9S7;H0Y8X9;D6RHV9;D6REJ1;D6RGE9	Calcium-transporting ATPase type 2C member 1	ATP2C1	>sp|P98194-6|AT2C1_HUMAN Isoform 6 of Calcium-transporting ATPase type 2C member 1 OS=Homo sapiens GN=ATP2C1;>tr|H0Y2Q7|H0Y2Q7_HUMAN Calcium-transporting ATPase type 2C member 1 OS=Homo sapiens GN=ATP2C1 PE=3 SV=1;>sp|P98194|AT2C1_HUMAN Calcium-transportin				105.06	1.098	1.1289	1.0279	1.5427	1.3961	0.98829		0.848501	0.708537	211.921	212.649	211.855	76.5394	76.5394	76.5394	106.861	107.589	106.795	-28.5206	-28.5206	-28.5206
2987	P25705;A8K092	ATP synthase subunit alpha, mitochondrial;ATP synthase subunit alpha	ATP5A1	>sp|P25705|ATPA_HUMAN ATP synthase subunit alpha, mitochondrial OS=Homo sapiens GN=ATP5A1 PE=1 SV=1;>tr|A8K092|A8K092_HUMAN ATP synthase subunit alpha OS=Homo sapiens GN=ATP5A1 PE=2 SV=1	+			59.75	0.99885	0.94779	0.96887	0.81013	2.9027	4.5918		0.314775	0.11193	51.2793	51.3556	51.1227	96.4293	115.436	111.683	-8.47071	-8.39437	-8.62732	36.6793	55.6864	51.9326
2613	P06576;F8VPV9;H0YH81;F8W079;F8W0P7;H0YI37;F8VQY0	ATP synthase subunit beta, mitochondrial;ATP synthase subunit beta	ATP5B	>sp|P06576|ATPB_HUMAN ATP synthase subunit beta, mitochondrial OS=Homo sapiens GN=ATP5B PE=1 SV=3;>tr|F8VPV9|F8VPV9_HUMAN ATP synthase subunit beta OS=Homo sapiens GN=ATP5B PE=3 SV=1;>tr|H0YH81|H0YH81_HUMAN ATP synthase subunit beta (Fragment) OS=Homo sapi				56.559	1.0041	0.96682	0.97312	NaN	NaN	NaN		0.46628	1	41.8613	41.7445	41.815	0	0	0	-14.6977	-14.8145	-14.744	0	0	0
299	P36542-2;B4DL14	ATP synthase gamma chain	ATP5C1	>sp|P36542-2|ATPG_HUMAN Isoform Heart of ATP synthase subunit gamma, mitochondrial OS=Homo sapiens GN=ATP5C1;>tr|B4DL14|B4DL14_HUMAN ATP synthase gamma chain OS=Homo sapiens GN=ATP5C1 PE=2 SV=1				32.881	0.93739	0.92168	0.96717	NaN	NaN	NaN		0.106515	1	25.543	25.4462	25.4574	0	0	0	-7.33798	-7.43484	-7.42357	0	0	0
3071	P30049	ATP synthase subunit delta, mitochondrial	ATP5D	>sp|P30049|ATPD_HUMAN ATP synthase subunit delta, mitochondrial OS=Homo sapiens GN=ATP5D PE=1 SV=2				17.49	1.0509	0.96697	0.98912	NaN	NaN	NaN		0.282424	1	12.8215	12.8215	12.8215	0	0	0	-4.66848	-4.66848	-4.66848	0	0	0
3561	P56381;Q5VTU8	ATP synthase subunit epsilon, mitochondrial;ATP synthase subunit epsilon-like protein, mitochondrial	ATP5E;ATP5EP2	>sp|P56381|ATP5E_HUMAN ATP synthase subunit epsilon, mitochondrial OS=Homo sapiens GN=ATP5E PE=1 SV=2;>sp|Q5VTU8|AT5EL_HUMAN ATP synthase subunit epsilon-like protein, mitochondrial OS=Homo sapiens GN=ATP5EP2 PE=1 SV=1				5.7797	0.95322	0.96873	0.99541	NaN	NaN	NaN		0.332425	1	12.8215	12.8215	12.8215	0	0	0	7.04182	7.04182	7.04182	0	0	0
2975	P24539;Q5QNZ2	ATP synthase subunit b, mitochondrial	ATP5F1	>sp|P24539|AT5F1_HUMAN ATP synthase subunit b, mitochondrial OS=Homo sapiens GN=ATP5F1 PE=1 SV=2;>tr|Q5QNZ2|Q5QNZ2_HUMAN ATP synthase subunit b, mitochondrial OS=Homo sapiens GN=ATP5F1 PE=2 SV=1				28.908	0.97715	0.99324	0.9516	1.0248	0.98612	0.94639		0.902916	0.590687	27.1499	27.0634	27.2244	25.3141	25.3141	25.3141	-1.75812	-1.84459	-1.68365	-3.59394	-3.59394	-3.59394
2353	O75947;O75947-2;F5H608	ATP synthase subunit d, mitochondrial	ATP5H	>sp|O75947|ATP5H_HUMAN ATP synthase subunit d, mitochondrial OS=Homo sapiens GN=ATP5H PE=1 SV=3;>sp|O75947-2|ATP5H_HUMAN Isoform 2 of ATP synthase subunit d, mitochondrial OS=Homo sapiens GN=ATP5H				18.491	1.003	1.0048	0.96758	NaN	NaN	NaN		0.858943	1	16.285	16.285	16.285	0	0	0	-2.20599	-2.20599	-2.20599	0	0	0
3562	P56385	ATP synthase subunit e, mitochondrial	ATP5I	>sp|P56385|ATP5I_HUMAN ATP synthase subunit e, mitochondrial OS=Homo sapiens GN=ATP5I PE=1 SV=2				7.9331	1.0239	1.0333	0.98101	NaN	NaN	NaN		0.859593	1	12.8215	12.8215	12.8215	0	0	0	4.88842	4.88842	4.88842	0	0	0
1469	P56134;F8W7V3	ATP synthase subunit f, mitochondrial	ATP5J2	>sp|P56134|ATPK_HUMAN ATP synthase subunit f, mitochondrial OS=Homo sapiens GN=ATP5J2 PE=1 SV=3;>tr|F8W7V3|F8W7V3_HUMAN ATP synthase subunit f, mitochondrial OS=Homo sapiens GN=ATP5J2 PE=4 SV=1				10.918	1.021	1.0958	0.93557	0.82316	0.96405	1.0569		0.987207	0.408922	18.2464	18.507	20.2182	12.8215	12.8215	12.8215	7.32837	7.58902	9.30024	1.90352	1.90352	1.90352
2356	O75964;E9PN17	ATP synthase subunit g, mitochondrial	ATP5L	>sp|O75964|ATP5L_HUMAN ATP synthase subunit g, mitochondrial OS=Homo sapiens GN=ATP5L PE=1 SV=3;>tr|E9PN17|E9PN17_HUMAN ATP synthase subunit g, mitochondrial OS=Homo sapiens GN=ATP5L PE=4 SV=1				11.428	1.065	1.038	0.96391	0.85073	0.92466	1.0764		0.961529	0.344692	17.4889	17.2496	18.386	12.8215	12.8215	12.8215	6.06091	5.82163	6.95801	1.39352	1.39352	1.39352
3317	P48047;H7C0C1;H7C068;H7C086	ATP synthase subunit O, mitochondrial	ATP5O	>sp|P48047|ATPO_HUMAN ATP synthase subunit O, mitochondrial OS=Homo sapiens GN=ATP5O PE=1 SV=1;>tr|H7C0C1|H7C0C1_HUMAN Uncharacterized protein (Fragment) OS=Homo sapiens PE=4 SV=1				23.277	0.99953	0.96399	0.98829	NaN	NaN	NaN		0.347054	1	16.2813	16.2828	16.2812	0	0	0	-6.9957	-6.99425	-6.99579	0	0	0
5892	Q99766;Q8WXQ4;Q99766-2;Q99766-3	ATP synthase subunit s, mitochondrial	ATP5S	>sp|Q99766|ATP5S_HUMAN ATP synthase subunit s, mitochondrial OS=Homo sapiens GN=ATP5S PE=1 SV=3				24.866	0.98438	0.99921	1.0419	NaN	NaN	NaN		0.700691	1	16.285	16.285	16.285	0	0	0	-8.58099	-8.58099	-8.58099	0	0	0
1283	F5GYX8;F5H4W7;Q9NW81;Q9NW81-3;E9PDC6;Q9NW81-2	ATP synthase subunit s-like protein	ATP5SL	>tr|F5GYX8|F5GYX8_HUMAN ATP synthase subunit s-like protein OS=Homo sapiens GN=ATP5SL PE=4 SV=1;>tr|F5H4W7|F5H4W7_HUMAN ATP synthase subunit s-like protein OS=Homo sapiens GN=ATP5SL PE=4 SV=1;>sp|Q9NW81|AT5SL_HUMAN ATP synthase subunit s-like protein OS=Ho				37.546	1.2242	1.0807	0.86014	NaN	NaN	NaN		0.99697	1	25.3141	25.3141	25.3141	0	0	0	-12.2319	-12.2319	-12.2319	0	0	0
4328	Q15904;F8W684;A6QRJ1;A6NLC6	V-type proton ATPase subunit S1	ATP6AP1	>sp|Q15904|VAS1_HUMAN V-type proton ATPase subunit S1 OS=Homo sapiens GN=ATP6AP1 PE=1 SV=2;>tr|F8W684|F8W684_HUMAN V-type proton ATPase subunit S1 OS=Homo sapiens GN=ATP6AP1 PE=4 SV=1			+	52.025	1.7862	1.4274	1.0218	2.4647	2.2544	1		0.00680108	0.126065	46.0402	48.4022	49.6436	51.4698	53.8533	53.9141	-5.98478	-3.62285	-2.38141	-0.555192	1.82827	1.88907
502	O75787;B7Z9I3;B7Z1I9;H0Y750;B7Z413;H7C3E1;H7C240;B7Z487	Renin receptor	ATP6AP2	>sp|O75787|RENR_HUMAN Renin receptor OS=Homo sapiens GN=ATP6AP2 PE=1 SV=2;>tr|B7Z9I3|B7Z9I3_HUMAN Renin receptor OS=Homo sapiens GN=ATP6AP2 PE=2 SV=1;>tr|B7Z1I9|B7Z1I9_HUMAN Renin receptor OS=Homo sapiens GN=ATP6AP2 PE=2 SV=1;>tr|H0Y750|H0Y750_HUMAN Renin			+	39.008	2.1266	1.9216	1.0917	NaN	NaN	NaN		2.17452e-07	1	21.1976	23.6305	23.2705	0	0	0	-17.8104	-15.3775	-15.7375	0	0	0
1365	Q93050-3;F5H569;Q93050;Q93050-1;B7Z641;F5H1T6	V-type proton ATPase 116 kDa subunit a isoform 1	ATP6V0A1	>sp|Q93050-3|VPP1_HUMAN Isoform 3 of V-type proton ATPase 116 kDa subunit a isoform 1 OS=Homo sapiens GN=ATP6V0A1;>tr|F5H569|F5H569_HUMAN V-type proton ATPase 116 kDa subunit a isoform 1 OS=Homo sapiens GN=ATP6V0A1 PE=4 SV=1;>sp|Q93050|VPP1_HUMAN V-type pr				96.599	0.88563	0.9448	1.1457	NaN	NaN	NaN		0.441232	1	192.408	196.32	194.104	0	0	0	95.8093	99.7209	97.5047	0	0	0
7110	Q9Y487;Q8TBM3;F5H5F3;F5GX48;F5H847	V-type proton ATPase 116 kDa subunit a isoform 2	ATP6V0A2	>sp|Q9Y487|VPP2_HUMAN V-type proton ATPase 116 kDa subunit a isoform 2 OS=Homo sapiens GN=ATP6V0A2 PE=1 SV=2				98.081	1.1742	1.0667	1.1059	NaN	NaN	NaN		0.933174	1	215.356	215.356	215.356	0	0	0	117.275	117.275	117.275	0	0	0
1710	P27449;H3BR50	V-type proton ATPase 16 kDa proteolipid subunit	ATP6V0C	>sp|P27449|VATL_HUMAN V-type proton ATPase 16 kDa proteolipid subunit OS=Homo sapiens GN=ATP6V0C PE=1 SV=1;>tr|H3BR50|H3BR50_HUMAN V-type proton ATPase 16 kDa proteolipid subunit OS=Homo sapiens GN=ATP6V0C PE=3 SV=1				15.736	0.78584	0.91991	1.1283	NaN	NaN	NaN		0.213271	1	92.4887	94.8852	89.5594	12.8215	12.8215	12.8215	76.7527	79.1492	73.8234	-2.91448	-2.91448	-2.91448
1279	F5GYQ1;P61421;F8WEN9;H3BQJ1;H3BSG7;H3BQB4;H3BPS0;H3BTB4;H3BMN7;H3BTB5;H3BUQ0	V-type proton ATPase subunit d 1	ATP6V0D1	>tr|F5GYQ1|F5GYQ1_HUMAN V-type proton ATPase subunit d 1 OS=Homo sapiens GN=ATP6V0D1 PE=4 SV=1;>sp|P61421|VA0D1_HUMAN V-type proton ATPase subunit d 1 OS=Homo sapiens GN=ATP6V0D1 PE=1 SV=1;>tr|F8WEN9|F8WEN9_HUMAN V-type proton ATPase subunit d 1 OS=Homo sa				44.659	0.93668	1.2121	1.1799	0.94627	1.101	1.1658		0.324924	0.870107	31.8168	31.5748	32.9378	39.7309	39.6624	39.8086	-12.8422	-13.0842	-11.7212	-4.92809	-4.99659	-4.85036
5195	Q8N8Y2	V-type proton ATPase subunit d 2	ATP6V0D2	>sp|Q8N8Y2|VA0D2_HUMAN V-type proton ATPase subunit d 2 OS=Homo sapiens GN=ATP6V0D2 PE=2 SV=1				40.426	0.96998	1.127	1.1399	0.86145	1.1484	1.2872		0.889278	0.969228	25.3141	25.3141	25.3141	40.6791	40.6791	40.6791	-15.1119	-15.1119	-15.1119	0.253074	0.253074	0.253074
3200	P38606;B7Z1R5;B7Z2V6;C9JVW8;C9JA17	V-type proton ATPase catalytic subunit A	ATP6V1A	>sp|P38606|VATA_HUMAN V-type proton ATPase catalytic subunit A OS=Homo sapiens GN=ATP6V1A PE=1 SV=2;>tr|B7Z1R5|B7Z1R5_HUMAN V-type proton ATPase catalytic subunit A OS=Homo sapiens GN=ATP6V1A PE=2 SV=1;>tr|B7Z2V6|B7Z2V6_HUMAN V-type proton ATPase catalytic				68.303	1.0029	0.99754	1.0155	NaN	NaN	NaN	+	0.872011	1	62.9001	63.2354	63.4922	0	0	0	-5.40285	-5.06763	-4.81081	0	0	0
2921	P21281;B4DFM5;B4DQI9;H0YC04;P15313;C9JL73;B4DWH7;E5RGH6;H0YAT8;C9JNS9;C9J5E3;H0YC45;C9JZ02	V-type proton ATPase subunit B, brain isoform	ATP6V1B2	>sp|P21281|VATB2_HUMAN V-type proton ATPase subunit B, brain isoform OS=Homo sapiens GN=ATP6V1B2 PE=1 SV=3;>tr|B4DFM5|B4DFM5_HUMAN Uncharacterized protein OS=Homo sapiens GN=ATP6V1B2 PE=2 SV=1				56.5	0.95083	0.962	1.027	NaN	NaN	NaN		0.417447	1	54.9147	47.447	47.5134	0	0	0	-1.58532	-9.05304	-8.98663	0	0	0
2922	P21283;E7EV59;Q8NEY4;Q8NEY4-2	V-type proton ATPase subunit C 1	ATP6V1C1	>sp|P21283|VATC1_HUMAN V-type proton ATPase subunit C 1 OS=Homo sapiens GN=ATP6V1C1 PE=1 SV=4;>tr|E7EV59|E7EV59_HUMAN V-type proton ATPase subunit C 1 OS=Homo sapiens GN=ATP6V1C1 PE=4 SV=1				43.941	1.0347	1.0996	1.0695	0.91678	1.0115	1.086		0.588386	0.978906	40.6791	40.6791	40.6791	40.6791	40.6791	40.6791	-3.26193	-3.26193	-3.26193	-3.26193	-3.26193	-3.26193
7153	Q9Y5K8;G3V2S6;G3V559;H0YJH8;G3V2V6;H0YJS0;G3V3T8;G3V341;G3V5S7;H0YJ55	V-type proton ATPase subunit D	ATP6V1D	>sp|Q9Y5K8|VATD_HUMAN V-type proton ATPase subunit D OS=Homo sapiens GN=ATP6V1D PE=1 SV=1;>tr|G3V2S6|G3V2S6_HUMAN V-type proton ATPase subunit D OS=Homo sapiens GN=ATP6V1D PE=4 SV=1;>tr|G3V559|G3V559_HUMAN V-type proton ATPase subunit D OS=Homo sapiens GN=			+	28.262	0.92134	0.73824	1.0653	NaN	NaN	NaN		0.00118101	1	25.3141	25.3141	25.3141	0	0	0	-2.94794	-2.94794	-2.94794	0	0	0
3179	P36543;P36543-2;A8MUN4;C9J8H1;Q96A05	V-type proton ATPase subunit E 1	ATP6V1E1	>sp|P36543|VATE1_HUMAN V-type proton ATPase subunit E 1 OS=Homo sapiens GN=ATP6V1E1 PE=1 SV=1;>sp|P36543-2|VATE1_HUMAN Isoform 2 of V-type proton ATPase subunit E 1 OS=Homo sapiens GN=ATP6V1E1;>tr|A8MUN4|A8MUN4_HUMAN V-type proton ATPase subunit E 1 OS=Hom				26.145	1.0452	1.1725	1.0716	NaN	NaN	NaN		0.227636	1	25.3141	25.3141	25.3141	0	0	0	-0.830939	-0.830939	-0.830939	0	0	0
569	C9J2K4;Q16864	V-type proton ATPase subunit F	ATP6V1F	>tr|C9J2K4|C9J2K4_HUMAN V-type proton ATPase subunit F OS=Homo sapiens GN=ATP6V1F PE=3 SV=1;>sp|Q16864|VATF_HUMAN V-type proton ATPase subunit F OS=Homo sapiens GN=ATP6V1F PE=1 SV=2			+	16.401	1.2574	1.3589	1.0305	NaN	NaN	NaN		0.050893	1	12.91	12.8948	12.8938	0	0	0	-3.49104	-3.5062	-3.50716	0	0	0
2274	O75348;C9JRT2;O95670;F2Z307;Q5HYU8;C9JYK3	V-type proton ATPase subunit G 1	ATP6V1G1	>sp|O75348|VATG1_HUMAN V-type proton ATPase subunit G 1 OS=Homo sapiens GN=ATP6V1G1 PE=1 SV=3				13.757	1.1071	1.1357	1.0711	NaN	NaN	NaN		0.674368	1	12.8215	12.8215	12.8215	0	0	0	-0.935478	-0.935478	-0.935478	0	0	0
6828	Q9UI12;Q9UI12-2;G3V126;E5RG90;H0YB41;E5RFZ9;E5RHH0;E5RG49;E5RJG1;E5RK31	V-type proton ATPase subunit H	ATP6V1H	>sp|Q9UI12|VATH_HUMAN V-type proton ATPase subunit H OS=Homo sapiens GN=ATP6V1H PE=1 SV=1;>sp|Q9UI12-2|VATH_HUMAN Isoform 2 of V-type proton ATPase subunit H OS=Homo sapiens GN=ATP6V1H;>tr|G3V126|G3V126_HUMAN ATPase, H+ transporting, lysosomal 50/57kDa, V1			+	55.882	1.1447	1.2254	1.0376	1.1594	1.1116	0.96672		0.0679568	0.864993	59.3211	58.5805	58.404	43.394	43.2242	43.1558	3.43914	2.69853	2.522	-12.488	-12.6578	-12.7262
496	Q9NTI2;B7Z880;F5GZN5;F8W9B3;Q9NTI2-3	Probable phospholipid-transporting ATPase IB	ATP8A2	>sp|Q9NTI2|AT8A2_HUMAN Probable phospholipid-transporting ATPase IB OS=Homo sapiens GN=ATP8A2 PE=2 SV=2;>tr|B7Z880|B7Z880_HUMAN Probable phospholipid-transporting ATPase IB OS=Homo sapiens GN=ATP8A2 PE=2 SV=1;>tr|F5GZN5|F5GZN5_HUMAN Probable phospholipid-t			+	129.24	1.8551	2.0619	1.0282	NaN	NaN	NaN		5.11135e-16	1	0	0	0	0	0	0	0	0	0	0	0	0
2249	O75110;O75110-2	Probable phospholipid-transporting ATPase IIA	ATP9A	>sp|O75110|ATP9A_HUMAN Probable phospholipid-transporting ATPase IIA OS=Homo sapiens GN=ATP9A PE=1 SV=3;>sp|O75110-2|ATP9A_HUMAN Isoform Short of Probable phospholipid-transporting ATPase IIA OS=Homo sapiens GN=ATP9A				118.58	1.1567	1.1013	0.96019	0.5443	0.93752	1.4248		0.939393	0.445721	215.356	215.356	215.356	136.51	162.848	119.479	96.7755	96.7755	96.7755	17.9302	44.2683	0.898607
492	B7Z7I6;I3L448;Q5TC12;A8MRA7;I3L1W9;B7Z7D6;H0YEW4;E9PPX6	ATP synthase mitochondrial F1 complex assembly factor 1	ATPAF1	>tr|B7Z7I6|B7Z7I6_HUMAN ATP synthase mitochondrial F1 complex assembly factor 1 OS=Homo sapiens GN=ATPAF1 PE=2 SV=1;>tr|I3L448|I3L448_HUMAN ATP synthase mitochondrial F1 complex assembly factor 1 OS=Homo sapiens GN=ATPAF1 PE=4 SV=1;>sp|Q5TC12|ATPF1_HUMAN A			+	27.438	0.68665	0.82394	1.1461	NaN	NaN	NaN		0.0499873	1	104.147	102.811	104.541	0	0	0	76.7094	75.3732	77.1029	0	0	0
5166	Q8N5M1;E9PMH4;C9J2Q2	ATP synthase mitochondrial F1 complex assembly factor 2	ATPAF2	>sp|Q8N5M1|ATPF2_HUMAN ATP synthase mitochondrial F1 complex assembly factor 2 OS=Homo sapiens GN=ATPAF2 PE=1 SV=1;>tr|E9PMH4|E9PMH4_HUMAN ATP synthase mitochondrial F1 complex assembly factor 2 OS=Homo sapiens GN=ATPAF2 PE=4 SV=1;>tr|C9J2Q2|C9J2Q2_HUMAN A				32.772	1.1794	1.0122	0.8311	NaN	NaN	NaN		0.650988	1	25.3141	25.3141	25.3141	0	0	0	-7.45794	-7.45794	-7.45794	0	0	0
1679	Q7L8W6;H0YNH5;H0YND7	ATP-binding domain-containing protein 4	ATPBD4	>sp|Q7L8W6|ATBD4_HUMAN ATP-binding domain-containing protein 4 OS=Homo sapiens GN=ATPBD4 PE=1 SV=3;>tr|H0YNH5|H0YNH5_HUMAN ATP-binding domain-containing protein 4 (Fragment) OS=Homo sapiens GN=ATPBD4 PE=4 SV=1;>tr|H0YND7|H0YND7_HUMAN ATP-binding domain-con			+	30.306	0.58685	0.59791	0.92154	NaN	NaN	NaN		0.000779632	1	25.3141	25.3141	25.3141	0	0	0	-4.99194	-4.99194	-4.99194	0	0	0
6838	Q9UII2;Q9UII2-2;Q9UII2-3;H7C614	ATPase inhibitor, mitochondrial	ATPIF1	>sp|Q9UII2|ATIF1_HUMAN ATPase inhibitor, mitochondrial OS=Homo sapiens GN=ATPIF1 PE=1 SV=1;>sp|Q9UII2-2|ATIF1_HUMAN Isoform 2 of ATPase inhibitor, mitochondrial OS=Homo sapiens GN=ATPIF1;>sp|Q9UII2-3|ATIF1_HUMAN Isoform 3 of ATPase inhibitor, mitochondrial			+	12.249	2.0677	2.3108	1.1644	NaN	NaN	NaN		0.00401431	1	12.8215	12.8215	12.8215	0	0	0	0.572522	0.572522	0.572522	0	0	0
4056	Q13535;Q13535-2;Q13535-3;H0Y9K2;D6RFJ6;D6RIG7;H0Y8R8	Serine/threonine-protein kinase ATR	ATR	>sp|Q13535|ATR_HUMAN Serine/threonine-protein kinase ATR OS=Homo sapiens GN=ATR PE=1 SV=3;>sp|Q13535-2|ATR_HUMAN Isoform 2 of Serine/threonine-protein kinase ATR OS=Homo sapiens GN=ATR;>sp|Q13535-3|ATR_HUMAN Isoform 3 of Serine/threonine-protein kinase ATR	+			301.36	1.3243	1.2841	0.95222	0.45526	0.86241	1.9754		0.308282	0.254614	124.584	124.879	113.064	215.2	214.817	215.072	-176.776	-176.481	-188.296	-86.1596	-86.5431	-86.288
5430	Q8WXE1;Q8WXE1-3;Q8WXE1-2;B5MEB7;C9IZM8;F8WE08;F8WEI5	ATR-interacting protein	ATRIP	>sp|Q8WXE1|ATRIP_HUMAN ATR-interacting protein OS=Homo sapiens GN=ATRIP PE=1 SV=1;>sp|Q8WXE1-3|ATRIP_HUMAN Isoform 3 of ATR-interacting protein OS=Homo sapiens GN=ATRIP;>sp|Q8WXE1-2|ATRIP_HUMAN Isoform 2 of ATR-interacting protein OS=Homo sapiens GN=ATRIP;	+	+		85.837	NaN	NaN	NaN	0.18948	0.58932	3.0771	+	1	0.0348903	0	0	0	118.072	116.002	121.104	0	0	0	32.2347	30.1647	35.2666
2338	O75882;O75882-2;O75882-3;H7BXY8	Attractin	ATRN	>sp|O75882|ATRN_HUMAN Attractin OS=Homo sapiens GN=ATRN PE=1 SV=2;>sp|O75882-2|ATRN_HUMAN Isoform 2 of Attractin OS=Homo sapiens GN=ATRN;>sp|O75882-3|ATRN_HUMAN Isoform 3 of Attractin OS=Homo sapiens GN=ATRN;>tr|H7BXY8|H7BXY8_HUMAN Attractin OS=Homo sapien			+	158.54	2.2576	1.8079	0.94488	NaN	NaN	NaN		0.0404583	1	165.29	165.29	165.29	0	0	0	6.75049	6.75049	6.75049	0	0	0
3289	P46100;P46100-4;P46100-3;P46100-5;P46100-2;P46100-6;F8WDE0;H0Y3T0;H7BYW8	Transcriptional regulator ATRX	ATRX	>sp|P46100|ATRX_HUMAN Transcriptional regulator ATRX OS=Homo sapiens GN=ATRX PE=1 SV=5;>sp|P46100-4|ATRX_HUMAN Isoform 3 of Transcriptional regulator ATRX OS=Homo sapiens GN=ATRX;>sp|P46100-3|ATRX_HUMAN Isoform 2 of Transcriptional regulator ATRX OS=Homo s	+	+		282.58	1.234	1.055	0.95576	0.25836	3.0818	9.623	+	0.946943	0.00277702	204.318	205.715	204.559	170.203	132.536	201.994	-78.2622	-76.8654	-78.0214	-112.377	-150.044	-80.5865
6737	Q9UBB4;Q9UBB4-2;E7ESH8;B1AHE4;H0Y7N2	Ataxin-10	ATXN10	>sp|Q9UBB4|ATX10_HUMAN Ataxin-10 OS=Homo sapiens GN=ATXN10 PE=1 SV=1;>sp|Q9UBB4-2|ATX10_HUMAN Isoform 2 of Ataxin-10 OS=Homo sapiens GN=ATXN10;>tr|E7ESH8|E7ESH8_HUMAN Ataxin-10 OS=Homo sapiens GN=ATXN10 PE=4 SV=2			+	53.488	1.739	1.5418	0.97673	1.7725	1.5985	0.91355		0.000559214	0.205783	40.6791	40.6791	40.6791	40.6791	40.6791	40.6791	-12.8089	-12.8089	-12.8089	-12.8089	-12.8089	-12.8089
5884	Q99700;Q99700-4;Q99700-2;H0YH87;F8VQP2;Q24JQ7	Ataxin-2	ATXN2	>sp|Q99700|ATX2_HUMAN Ataxin-2 OS=Homo sapiens GN=ATXN2 PE=1 SV=2;>sp|Q99700-4|ATX2_HUMAN Isoform 4 of Ataxin-2 OS=Homo sapiens GN=ATXN2;>sp|Q99700-2|ATX2_HUMAN Isoform 2 of Ataxin-2 OS=Homo sapiens GN=ATXN2;>tr|H0YH87|H0YH87_HUMAN Ataxin-2 (Fragment) OS=H				140.28	1.1634	1.1404	0.95567	1.0191	1.0152	1.0143		0.420513	0.985814	102.829	103.019	102.819	155.074	156.729	156.582	-37.451	-37.261	-37.4608	14.7937	16.4485	16.3023
1445	F8W0B5		ATXN2	>tr|F8W0B5|F8W0B5_HUMAN Ataxin-2 (Fragment) OS=Homo sapiens GN=ATXN2 PE=4 SV=1				25.092	NaN	NaN	NaN	0.90687	0.95131	0.97296		1	0.59079	0	0	0	165.29	165.29	165.29	0	0	0	140.198	140.198	140.198
5420	Q8WWM7;H3BRB0	Ataxin-2-like protein	ATXN2L	>sp|Q8WWM7|ATX2L_HUMAN Ataxin-2-like protein OS=Homo sapiens GN=ATXN2L PE=1 SV=2				113.37	0.95757	0.99213	0.99769	0.96778	1.031	1.0162		0.904987	0.9721	102.225	102.225	102.225	34.9616	152.086	152.974	-11.1448	-11.1448	-11.1448	-78.4084	38.7164	39.6043
662	F5H4C0;H0YFR2;F5H7N7;F5H096;F5H211;E9PEE0;E9PE62;P54252;P54252-2;C9JQV6;E9PB63;G3V3R7;G3V4U9;E9PJN5;G3V526;G3V5H3;G3V4F4;G3V4F5;G3V3S5;G3V390;G3V4B1;D6R9I5;D3VVP3;G3V3A6	Ataxin-3	ATXN3	>tr|F5H4C0|F5H4C0_HUMAN Ataxin-3 OS=Homo sapiens GN=ATXN3 PE=4 SV=1;>tr|H0YFR2|H0YFR2_HUMAN Ataxin-3 OS=Homo sapiens GN=ATXN3 PE=4 SV=1;>tr|F5H7N7|F5H7N7_HUMAN Ataxin-3 OS=Homo sapiens GN=ATXN3 PE=4 SV=1;>tr|F5H096|F5H096_HUMAN Ataxin-3 OS=Homo sapiens GN=				43.273	1.3245	1.0775	0.90096	NaN	NaN	NaN		0.991386	1	40.6791	40.6791	40.6791	0	0	0	-2.59393	-2.59393	-2.59393	0	0	0
5692	Q96GX2	Putative ataxin-7-like protein 3B	ATXN7L3B	>sp|Q96GX2|A7L3B_HUMAN Putative ataxin-7-like protein 3B OS=Homo sapiens GN=ATXN7L3B PE=3 SV=2				10.771	1.5511	1.4275	1.0078	NaN	NaN	NaN		0.39698	1	12.8215	12.8215	12.8215	0	0	0	2.05052	2.05052	2.05052	0	0	0
7188	Q9Y679;Q9Y679-2;G8JLM8;Q9Y679-3	Ancient ubiquitous protein 1	AUP1	>sp|Q9Y679|AUP1_HUMAN Ancient ubiquitous protein 1 OS=Homo sapiens GN=AUP1 PE=1 SV=1;>sp|Q9Y679-2|AUP1_HUMAN Isoform Short of Ancient ubiquitous protein 1 OS=Homo sapiens GN=AUP1;>tr|G8JLM8|G8JLM8_HUMAN Ancient ubiquitous protein 1 OS=Homo sapiens GN=AUP1			+	53.028	0.90707	0.82687	0.84826	0.98644	1.1582	1.184		0.0271106	0.96286	53.0795	50.7061	50.6932	40.6791	40.6791	40.6791	0.051477	-2.32192	-2.33475	-12.3489	-12.3489	-12.3489
323	Q96GD4;B4DNM4;C7G535	Aurora kinase B	AURKB	>sp|Q96GD4|AURKB_HUMAN Aurora kinase B OS=Homo sapiens GN=AURKB PE=1 SV=3;>tr|B4DNM4|B4DNM4_HUMAN Aurora kinase B OS=Homo sapiens GN=AURKB PE=2 SV=1			+	39.31	0.99906	2.1748	2.1089	NaN	NaN	NaN		0.00186878	1	39.5142	37.7152	37.2474	0	0	0	0.204237	-1.59478	-2.06262	0	0	0
5435	Q8WXX7;Q8WXX7-2;H7C090;H7BZZ9	Autism susceptibility gene 2 protein	AUTS2	>sp|Q8WXX7|AUTS2_HUMAN Autism susceptibility gene 2 protein OS=Homo sapiens GN=AUTS2 PE=1 SV=1;>sp|Q8WXX7-2|AUTS2_HUMAN Isoform Short of Autism susceptibility gene 2 protein OS=Homo sapiens GN=AUTS2				138.98	NaN	NaN	NaN	1.5136	1.3	0.90335		1	0.542548	0	0	0	87.7823	87.9041	88.0741	0	0	0	-51.1977	-51.0759	-50.9059
5217	Q8NBF6;B8ZZW5;F8WCK7;Q8N6Z3	Late secretory pathway protein AVL9 homolog	AVL9	>sp|Q8NBF6|AVL9_HUMAN Late secretory pathway protein AVL9 homolog OS=Homo sapiens GN=AVL9 PE=1 SV=1;>tr|B8ZZW5|B8ZZW5_HUMAN Late secretory pathway protein AVL9 homolog OS=Homo sapiens GN=AVL9 PE=4 SV=1;>tr|F8WCK7|F8WCK7_HUMAN Late secretory pathway protein				71.947	1.2569	1.1088	0.97262	1.1896	0.90518	0.9995		0.877877	0.341992	76.5394	76.5394	76.5394	66.0364	64.4509	65.4239	4.5924	4.5924	4.5924	-5.91062	-7.49606	-6.52309
2050	O15169;O15169-2;H0Y830	Axin-1	AXIN1	>sp|O15169|AXIN1_HUMAN Axin-1 OS=Homo sapiens GN=AXIN1 PE=1 SV=2;>sp|O15169-2|AXIN1_HUMAN Isoform 2 of Axin-1 OS=Homo sapiens GN=AXIN1				95.634	NaN	NaN	NaN	1.1298	1.1358	1.0388		1	0.813088	165.29	165.29	165.29	95.4288	96.2032	96.3444	69.6565	69.6565	69.6565	-0.205243	0.569225	0.710374
7042	Q9Y2T1;E7ES00;F5GX43	Axin-2	AXIN2	>sp|Q9Y2T1|AXIN2_HUMAN Axin-2 OS=Homo sapiens GN=AXIN2 PE=1 SV=1;>tr|E7ES00|E7ES00_HUMAN Axin-2 OS=Homo sapiens GN=AXIN2 PE=4 SV=2				93.557	NaN	NaN	NaN	1.4096	1.11	0.81393		1	0.9626	0	0	0	96.9447	97.1327	97.1793	0	0	0	3.38773	3.5757	3.62226
3085	P30530;P30530-2;Q12866;E9PHX8;F8WED1;H7C3L9	Tyrosine-protein kinase receptor UFO	AXL	>sp|P30530|UFO_HUMAN Tyrosine-protein kinase receptor UFO OS=Homo sapiens GN=AXL PE=1 SV=3;>sp|P30530-2|UFO_HUMAN Isoform Short of Tyrosine-protein kinase receptor UFO OS=Homo sapiens GN=AXL			+	98.335	2.8953	3.1578	0.98598	NaN	NaN	NaN		2.04764e-09	1	102.225	102.225	102.225	0	0	0	3.89016	3.89016	3.89016	0	0	0
6960	Q9UPN4;Q9UPN4-2;I3L2J8;Q9UPN4-3;I3L2X7;I3L4M5;I3L316	5-azacytidine-induced protein 1	AZI1	>sp|Q9UPN4|AZI1_HUMAN 5-azacytidine-induced protein 1 OS=Homo sapiens GN=AZI1 PE=1 SV=3;>sp|Q9UPN4-2|AZI1_HUMAN Isoform 2 of 5-azacytidine-induced protein 1 OS=Homo sapiens GN=AZI1;>tr|I3L2J8|I3L2J8_HUMAN 5-azacytidine-induced protein 1 OS=Homo sapiens GN=				122.15	0.90343	0.73504	0.75684	NaN	NaN	NaN		0.177107	1	87.7556	85.3688	81.8146	0	0	0	-34.3944	-36.7812	-40.3354	0	0	0
3633	P61769;F5H6I0;H0YLF3	Beta-2-microglobulin;Beta-2-microglobulin form pI 5.3	B2M	>sp|P61769|B2MG_HUMAN Beta-2-microglobulin OS=Homo sapiens GN=B2M PE=1 SV=1;>tr|F5H6I0|F5H6I0_HUMAN Beta-2-microglobulin OS=Homo sapiens GN=B2M PE=3 SV=1;>tr|H0YLF3|H0YLF3_HUMAN Beta-2-microglobulin (Fragment) OS=Homo sapiens GN=B2M PE=3 SV=1			+	13.714	1.5789	1.6189	0.93222	NaN	NaN	NaN		5.14084e-10	1	13.3865	13.4263	13.3737	0	0	0	-0.327544	-0.287723	-0.340349	0	0	0
4795	Q6Y288	Beta-1,3-glucosyltransferase	B3GALTL	>sp|Q6Y288|B3GLT_HUMAN Beta-1,3-glucosyltransferase OS=Homo sapiens GN=B3GALTL PE=1 SV=2			+	56.563	0.66354	0.78077	1.2496	NaN	NaN	NaN		0.0274059	1	56.2598	56.2598	56.2598	0	0	0	-0.303189	-0.303189	-0.303189	0	0	0
2373	O94766;G3V150;B7ZAB3;E9PNA1;Q9NPZ5	Galactosylgalactosylxylosylprotein 3-beta-glucuronosyltransferase 3	B3GAT3	>sp|O94766|B3GA3_HUMAN Galactosylgalactosylxylosylprotein 3-beta-glucuronosyltransferase 3 OS=Homo sapiens GN=B3GAT3 PE=1 SV=2;>tr|G3V150|G3V150_HUMAN Beta-1,3-glucuronyltransferase 3 (Glucuronosyltransferase I), isoform CRA_a OS=Homo sapiens GN=B3GAT3 PE=				37.121	1.0728	1.1087	0.97862	1.1804	0.90429	0.9096		0.700624	0.383173	40.6791	40.6791	40.6791	40.6791	40.6791	40.6791	3.55807	3.55807	3.55807	3.55807	3.55807	3.55807
2806	P15291;P15291-2;F5H0P7;Q86XA6;B4DMM8	Beta-1,4-galactosyltransferase 1;Lactose synthase A protein;N-acetyllactosamine synthase;Beta-N-acetylglucosaminylglycopeptide beta-1,4-galactosyltransferase;Beta-N-acetylglucosaminyl-glycolipid beta-1,4-galactosyltransferase;Processed beta-1,4-galactosyltransferase 1	B4GALT1	>sp|P15291|B4GT1_HUMAN Beta-1,4-galactosyltransferase 1 OS=Homo sapiens GN=B4GALT1 PE=1 SV=5;>sp|P15291-2|B4GT1_HUMAN Isoform Short of Beta-1,4-galactosyltransferase 1 OS=Homo sapiens GN=B4GALT1;>tr|F5H0P7|F5H0P7_HUMAN Processed beta-1,4-galactosyltransfer			+	43.92	0.55922	0.5572	1.1306	1.0618	1.0492	1.1461		0.0079182	0.928966	52.676	49.2977	49.3826	40.6791	40.6791	40.6791	8.75604	5.37768	5.46258	-3.24093	-3.24093	-3.24093
2097	O43286;Q9UBX8;G3XA83;Q6NT09	Beta-1,4-galactosyltransferase 5;Beta-1,4-galactosyltransferase 6;Glucosylceramide beta-1,4-galactosyltransferase	B4GALT5;B4GALT6	>sp|O43286|B4GT5_HUMAN Beta-1,4-galactosyltransferase 5 OS=Homo sapiens GN=B4GALT5 PE=2 SV=1;>sp|Q9UBX8|B4GT6_HUMAN Beta-1,4-galactosyltransferase 6 OS=Homo sapiens GN=B4GALT6 PE=1 SV=1;>tr|G3XA83|G3XA83_HUMAN Beta-1,4-galactosyltransferase 6 OS=Homo sapie				45.118	1.2108	1.1317	1.0367	1.1825	1.1856	1.0621		0.735726	0.903371	45.5218	44.5462	44.3034	42.8663	42.7344	42.8549	0.40382	-0.571817	-0.814615	-2.25172	-2.38355	-2.26307
870	Q9UBV7;D6RJI5;H0Y9D6	Beta-1,4-galactosyltransferase 7;Xylosylprotein 4-beta-galactosyltransferase	B4GALT7	>sp|Q9UBV7|B4GT7_HUMAN Beta-1,4-galactosyltransferase 7 OS=Homo sapiens GN=B4GALT7 PE=1 SV=1;>tr|D6RJI5|D6RJI5_HUMAN Xylosylprotein 4-beta-galactosyltransferase OS=Homo sapiens GN=B4GALT7 PE=4 SV=1;>tr|H0Y9D6|H0Y9D6_HUMAN Xylosylprotein 4-beta-galactosyltr				37.405	NaN	NaN	NaN	1.152	0.9494	0.93742		1	0.587744	40.6791	40.6791	40.6791	40.6791	40.6791	40.6791	3.27407	3.27407	3.27407	3.27407	3.27407	3.27407
6582	Q9NWV8;Q9NWV8-3;H9KV33;Q9NWV8-2	BRISC and BRCA1-A complex member 1	BABAM1	>sp|Q9NWV8|BABA1_HUMAN BRISC and BRCA1-A complex member 1 OS=Homo sapiens GN=BABAM1 PE=1 SV=1;>sp|Q9NWV8-3|BABA1_HUMAN Isoform 3 of BRISC and BRCA1-A complex member 1 OS=Homo sapiens GN=BABAM1;>tr|H9KV33|H9KV33_HUMAN BRISC and BRCA1-A complex member 1 OS=H				36.56	1.1787	1.051	0.88069	NaN	NaN	NaN		0.908012	1	39.6039	38.8006	40.6791	0	0	0	3.0439	2.24061	4.11907	0	0	0
5520	Q92934;F5GY71;A8MXU7;F5GYS3;F5H1R6;F5H3B1	Bcl2 antagonist of cell death	BAD	>sp|Q92934|BAD_HUMAN Bcl2 antagonist of cell death OS=Homo sapiens GN=BAD PE=1 SV=3;>tr|F5GY71|F5GY71_HUMAN Bcl2 antagonist of cell death OS=Homo sapiens GN=BAD PE=4 SV=1				18.392	1.3683	1.065	1.0071	NaN	NaN	NaN		0.975674	1	16.285	16.285	16.285	0	0	0	-2.10699	-2.10699	-2.10699	0	0	0
2490	O95816;B4DXE2;A2A296	BAG family molecular chaperone regulator 2	BAG2	>sp|O95816|BAG2_HUMAN BAG family molecular chaperone regulator 2 OS=Homo sapiens GN=BAG2 PE=1 SV=1;>tr|B4DXE2|B4DXE2_HUMAN BAG family molecular chaperone regulator 2 OS=Homo sapiens GN=BAG2 PE=2 SV=1				23.772	0.93785	0.95161	1.0151	NaN	NaN	NaN		0.326456	1	25.1128	25.1304	25.1382	0	0	0	1.34084	1.35836	1.36621	0	0	0
2491	O95817	BAG family molecular chaperone regulator 3	BAG3	>sp|O95817|BAG3_HUMAN BAG family molecular chaperone regulator 3 OS=Homo sapiens GN=BAG3 PE=1 SV=3	+			61.594	0.98605	0.99292	1.0161	0.26815	1.0177	4.1893		0.973378	0.796213	76.2244	76.2817	76.21	101.601	97.1117	101.506	14.6304	14.6877	14.616	40.0072	35.5177	39.9122
620	C9JFK9		BAG3	>tr|C9JFK9|C9JFK9_HUMAN BAG family molecular chaperone regulator 3 (Fragment) OS=Homo sapiens GN=BAG3 PE=4 SV=1				34.759	1.1936	1.0816	1.0697	NaN	NaN	NaN		0.803928	1	76.5394	76.5394	76.5394	0	0	0	41.7804	41.7804	41.7804	0	0	0
176	G3V1Z5;P46379-3;P46379;B0UX83;P46379-2;F8VX53;F8VXY4;E7EMZ4;F6TH84;F6S6P2;H0Y710;F6U341;F6X9W3;F6VEM6;F6WML8;F6RG75;F6XTU0;F6U1F2;F6UR09;H0Y4L1;F6TC96;H0Y571;H0Y583;H0Y410;H0Y759;H0Y7K4	Large proline-rich protein BAG6	BAG6;BAT3	>tr|G3V1Z5|G3V1Z5_HUMAN HLA-B associated transcript 3, isoform CRA_c OS=Homo sapiens GN=BAG6 PE=4 SV=1;>sp|P46379-3|BAG6_HUMAN Isoform 3 of Large proline-rich protein BAG6 OS=Homo sapiens GN=BAG6;>sp|P46379|BAG6_HUMAN Large proline-rich protein BAG6 OS=Hom				122.35	1.2987	1.168	0.94962	1.2429	1.1031	0.96864		0.166142	0.803853	103.732	103.705	103.659	164.969	164.925	164.865	-18.6184	-18.6455	-18.6909	42.6186	42.5751	42.515
6979	Q9UQB8;Q9UQB8-2;I3L4C2;Q9UQB8-6;Q9UQB8-4;Q9UQB8-5;Q9UQB8-3;F8W878;B4DWA1;I3L3C6;I3L327;I3L3J7;I3L2M4;I3L1C8;I3L0M4;I3L125;I3L3C5;I3L526;I3L113;I3L2J6;I3L0Y9;I3L4A3	Brain-specific angiogenesis inhibitor 1-associated protein 2	BAIAP2	>sp|Q9UQB8|BAIP2_HUMAN Brain-specific angiogenesis inhibitor 1-associated protein 2 OS=Homo sapiens GN=BAIAP2 PE=1 SV=1;>sp|Q9UQB8-2|BAIP2_HUMAN Isoform 2 of Brain-specific angiogenesis inhibitor 1-associated protein 2 OS=Homo sapiens GN=BAIAP2;>tr|I3L4C2|				60.867	1.117	1.0313	0.91091	NaN	NaN	NaN		0.876523	1	56.2598	56.2598	56.2598	0	0	0	-4.60719	-4.60719	-4.60719	0	0	0
6817	Q9UHR4	Brain-specific angiogenesis inhibitor 1-associated protein 2-like protein 1	BAIAP2L1	>sp|Q9UHR4|BI2L1_HUMAN Brain-specific angiogenesis inhibitor 1-associated protein 2-like protein 1 OS=Homo sapiens GN=BAIAP2L1 PE=1 SV=2				56.882	1.0334	1.1975	1.1535	NaN	NaN	NaN		0.317311	1	56.2598	56.2598	56.2598	0	0	0	-0.622189	-0.622189	-0.622189	0	0	0
1147	Q16611;E9PHB7;C0H5Y7	Bcl-2 homologous antagonist/killer	BAK1	>sp|Q16611|BAK_HUMAN Bcl-2 homologous antagonist/killer OS=Homo sapiens GN=BAK1 PE=1 SV=1;>tr|E9PHB7|E9PHB7_HUMAN Bcl-2 homologous antagonist/killer OS=Homo sapiens GN=BAK1 PE=4 SV=1			+	23.408	0.86436	0.79342	0.90933	1.131	0.93676	0.8956		0.0632908	0.371904	25.3141	25.3141	25.3141	30.5452	38.0492	26.1306	1.90606	1.90606	1.90606	7.13716	14.6412	2.72263
2306	O75531	Barrier-to-autointegration factor	BANF1	>sp|O75531|BAF_HUMAN Barrier-to-autointegration factor OS=Homo sapiens GN=BANF1 PE=1 SV=1				10.058	0.8754	0.98213	1.0316	NaN	NaN	NaN		0.474078	1	12.8215	12.8215	12.8215	0	0	25.3141	2.76352	2.76352	2.76352	0	0	15.2561
1292	Q8N9N5;F5GZM0;Q8N9N5-5;Q8N9N5-4;Q8N9N5-2;Q8N9N5-6;Q8N9N5-3	Protein BANP	BANP	>sp|Q8N9N5|BANP_HUMAN Protein BANP OS=Homo sapiens GN=BANP PE=1 SV=3;>tr|F5GZM0|F5GZM0_HUMAN Protein BANP OS=Homo sapiens GN=BANP PE=4 SV=1;>sp|Q8N9N5-5|BANP_HUMAN Isoform 5 of Protein BANP OS=Homo sapiens GN=BANP;>sp|Q8N9N5-4|BANP_HUMAN Isoform 4 of Prote				56.494	0.63284	0.85796	1.2908	NaN	NaN	NaN		0.28692	1	56.2598	56.2598	56.2598	76.5394	76.5394	76.5394	-0.234189	-0.234189	-0.234189	20.0454	20.0454	20.0454
1457	Q92560;F8W6N3;H0Y8E8;C9J7L9	Ubiquitin carboxyl-terminal hydrolase BAP1	BAP1	>sp|Q92560|BAP1_HUMAN Ubiquitin carboxyl-terminal hydrolase BAP1 OS=Homo sapiens GN=BAP1 PE=1 SV=2;>tr|F8W6N3|F8W6N3_HUMAN Ubiquitin carboxyl-terminal hydrolase BAP1 OS=Homo sapiens GN=BAP1 PE=4 SV=1;>tr|H0Y8E8|H0Y8E8_HUMAN Ubiquitin carboxyl-terminal hydr				80.361	0.96336	0.92518	0.82156	NaN	NaN	NaN		0.503778	1	76.5394	76.5394	76.5394	0	0	0	-3.8216	-3.8216	-3.8216	0	0	0
3899	Q07812-2;Q07812;Q07812-8;Q07812-7;Q07812-5;Q07812-4;H0YA56;Q07812-6;Q07812-3	Apoptosis regulator BAX	BAX	>sp|Q07812-2|BAX_HUMAN Isoform Beta of Apoptosis regulator BAX OS=Homo sapiens GN=BAX;>sp|Q07812|BAX_HUMAN Apoptosis regulator BAX OS=Homo sapiens GN=BAX PE=1 SV=1;>sp|Q07812-8|BAX_HUMAN Isoform Sigma of Apoptosis regulator BAX OS=Homo sapiens GN=BAX;>sp|Q				24.22	1.074	0.95772	0.9256	1.1971	1.0524	0.95229		0.445703	0.693425	42.5421	40.8676	42.5942	16.2884	16.296	16.2975	18.3221	16.6476	18.3742	-7.93155	-7.92405	-7.92251
6464	Q9NRL2;Q9NRL2-2;F5H239;H0YJP5	Bromodomain adjacent to zinc finger domain protein 1A	BAZ1A	>sp|Q9NRL2|BAZ1A_HUMAN Bromodomain adjacent to zinc finger domain protein 1A OS=Homo sapiens GN=BAZ1A PE=1 SV=2;>sp|Q9NRL2-2|BAZ1A_HUMAN Isoform 2 of Bromodomain adjacent to zinc finger domain protein 1A OS=Homo sapiens GN=BAZ1A;>tr|F5H239|F5H239_HUMAN Bro	+			178.7	1.0379	1.0252	1.0603	0.24066	1.5536	6.4248	+	0.485731	0.552535	68.686	70.1076	74.2612	177.204	146.391	186.411	-110.014	-108.592	-104.439	-1.49588	-32.3087	7.71086
6837	Q9UIG0;Q9UIG0-2	Tyrosine-protein kinase BAZ1B	BAZ1B	>sp|Q9UIG0|BAZ1B_HUMAN Tyrosine-protein kinase BAZ1B OS=Homo sapiens GN=BAZ1B PE=1 SV=2;>sp|Q9UIG0-2|BAZ1B_HUMAN Isoform 2 of Tyrosine-protein kinase BAZ1B OS=Homo sapiens GN=BAZ1B	+	+		170.9	1.0369	1.0611	1.0521	0.51715	2.033	3.6959	+	0.614542	0.0502718	161.786	161.923	160.898	178.412	171.827	176.446	-9.11426	-8.97747	-10.0016	7.51167	0.927119	5.54621
1432	Q9UIF9;F8VU39;Q9UIF9-3;Q9UIF9-2;H0YII3;H0YHQ7;F8VWQ3	Bromodomain adjacent to zinc finger domain protein 2A	BAZ2A	>sp|Q9UIF9|BAZ2A_HUMAN Bromodomain adjacent to zinc finger domain protein 2A OS=Homo sapiens GN=BAZ2A PE=1 SV=4;>tr|F8VU39|F8VU39_HUMAN Bromodomain adjacent to zinc finger domain protein 2A OS=Homo sapiens GN=BAZ2A PE=4 SV=1;>sp|Q9UIF9-3|BAZ2A_HUMAN Isofor	+			211.2	1.0701	1.2132	0.99761	0.29143	1.3343	4.9148	+	0.779225	0.682397	165.29	165.29	165.29	215.356	215.356	214.67	-45.9095	-45.9095	-45.9095	4.15552	4.15552	3.46965
1578	G5E9L4;Q9UHQ4;C9JTE9;C9IYK6;H7C5E2;F8WB99;H0Y7N8;A6NME1;B7Z2L0;C9JGJ9;F8WDG1;C9JP06	B-cell receptor-associated protein 29	BCAP29	>tr|G5E9L4|G5E9L4_HUMAN B-cell receptor-associated protein 29 OS=Homo sapiens GN=BCAP29 PE=4 SV=1;>sp|Q9UHQ4|BAP29_HUMAN B-cell receptor-associated protein 29 OS=Homo sapiens GN=BCAP29 PE=1 SV=2;>tr|C9JTE9|C9JTE9_HUMAN B-cell receptor-associated protein 29				40.797	0.87795	0.94724	0.98961	NaN	NaN	NaN		0.412899	1	172.877	163.28	165.801	0	0	0	132.08	122.483	125.004	0	0	0
3441	P51572-2;P51572;C9J0M4;C9JQ75;C9JSP1;C9JMD7;C9JM14	B-cell receptor-associated protein 31	BCAP31	>sp|P51572-2|BAP31_HUMAN Isoform 2 of B-cell receptor-associated protein 31 OS=Homo sapiens GN=BCAP31;>sp|P51572|BAP31_HUMAN B-cell receptor-associated protein 31 OS=Homo sapiens GN=BCAP31 PE=1 SV=3;>tr|C9J0M4|C9J0M4_HUMAN B-cell receptor-associated protei				34.752	0.82013	0.9271	1.1176	0.59918	0.7738	1.1539		0.211543	0.00977332	106.235	108.012	107.716	25.3141	25.3141	25.3141	71.4832	73.2598	72.9636	-9.43794	-9.43794	-9.43794
1488	F8WA69;P56945	Breast cancer anti-estrogen resistance protein 1	BCAR1	>tr|F8WA69|F8WA69_HUMAN Breast cancer anti-estrogen resistance protein 1 OS=Homo sapiens GN=BCAR1 PE=4 SV=1;>sp|P56945|BCAR1_HUMAN Breast cancer anti-estrogen resistance protein 1 OS=Homo sapiens GN=BCAR1 PE=1 SV=2				95.453	1.0841	1.18	1.1214	NaN	NaN	NaN		0.18702	1	102.225	102.225	102.225	0	0	0	6.77216	6.77216	6.77216	0	0	0
2326	O75815;Q5TEW3;O75815-2	Breast cancer anti-estrogen resistance protein 3	BCAR3	>sp|O75815|BCAR3_HUMAN Breast cancer anti-estrogen resistance protein 3 OS=Homo sapiens GN=BCAR3 PE=1 SV=1;>tr|Q5TEW3|Q5TEW3_HUMAN Breast cancer anti-estrogen resistance 3 OS=Homo sapiens GN=BCAR3 PE=2 SV=1			+	92.565	0.79216	0.77599	1.1561	NaN	NaN	NaN		0.0669414	1	76.5394	76.5394	76.5394	40.6791	40.6791	40.6791	-16.0256	-16.0256	-16.0256	-51.8859	-51.8859	-51.8859
2349	O75934	Pre-mRNA-splicing factor SPF27	BCAS2	>sp|O75934|SPF27_HUMAN Pre-mRNA-splicing factor SPF27 OS=Homo sapiens GN=BCAS2 PE=1 SV=1				26.131	0.95697	0.98885	1.0156	NaN	NaN	NaN		0.56753	1	25.2899	25.2738	25.2592	0	0	0	-0.841094	-0.857221	-0.871826	0	0	0
6280	Q9H6U6;Q9H6U6-2;Q9H6U6-8;Q9H6U6-3;Q9H6U6-7;Q9H6U6-6	Breast carcinoma-amplified sequence 3	BCAS3	>sp|Q9H6U6|BCAS3_HUMAN Breast carcinoma-amplified sequence 3 OS=Homo sapiens GN=BCAS3 PE=1 SV=3;>sp|Q9H6U6-2|BCAS3_HUMAN Isoform 1 of Breast carcinoma-amplified sequence 3 OS=Homo sapiens GN=BCAS3;>sp|Q9H6U6-8|BCAS3_HUMAN Isoform 4 of Breast carcinoma-ampl	+			101.24	NaN	NaN	NaN	0.13241	0.90609	6.9008	+	1	0.45618	0	0	0	102.037	102.225	102.905	0	0	0	0.796531	0.98516	1.66485
2069	O15382;B3KSI3	Branched-chain-amino-acid aminotransferase, mitochondrial;Branched-chain-amino-acid aminotransferase	BCAT2	>sp|O15382|BCAT2_HUMAN Branched-chain-amino-acid aminotransferase, mitochondrial OS=Homo sapiens GN=BCAT2 PE=1 SV=2;>tr|B3KSI3|B3KSI3_HUMAN Branched-chain-amino-acid aminotransferase OS=Homo sapiens GN=BCAT2 PE=2 SV=1			+	44.287	1.1657	0.87488	0.85768	NaN	NaN	NaN		0.0496689	1	40.6791	40.6791	40.6791	40.6791	40.6791	40.6791	-3.60793	-3.60793	-3.60793	-3.60793	-3.60793	-3.60793
428	Q9P287-2;Q9P287;Q9P287-3;Q9P287-4;B4E318	BRCA2 and CDKN1A-interacting protein	BCCIP	>sp|Q9P287-2|BCCIP_HUMAN Isoform 2 of BRCA2 and CDKN1A-interacting protein OS=Homo sapiens GN=BCCIP;>sp|Q9P287|BCCIP_HUMAN BRCA2 and CDKN1A-interacting protein OS=Homo sapiens GN=BCCIP PE=1 SV=1;>sp|Q9P287-3|BCCIP_HUMAN Isoform 3 of BRCA2 and CDKN1A-intera				36.214	1.0399	1.0758	0.95854	0.89258	0.978	1.0862		0.808958	0.402007	43.7285	43.0572	43.8616	52.6189	52.3571	52.3229	7.51448	6.84315	7.6476	16.4049	16.1431	16.1089
1376	F5H5P2;P12694;B4DP47;E7ESE6;F5GXU9;H0YH31	2-oxoisovalerate dehydrogenase subunit alpha, mitochondrial	BCKDHA	>tr|F5H5P2|F5H5P2_HUMAN Uncharacterized protein OS=Homo sapiens PE=4 SV=1;>sp|P12694|ODBA_HUMAN 2-oxoisovalerate dehydrogenase subunit alpha, mitochondrial OS=Homo sapiens GN=BCKDHA PE=1 SV=2;>tr|B4DP47|B4DP47_HUMAN 2-oxoisovalerate dehydrogenase subunit a				54.202	1.0032	1.0477	0.99299	NaN	NaN	NaN		0.837343	1	40.6791	40.6791	40.6791	0	0	0	-13.5229	-13.5229	-13.5229	0	0	0
1996	O14874;A8MY43;Q96G95;H3BS02;H3BTL2;H3BNP3;H3BUV3	[3-methyl-2-oxobutanoate dehydrogenase [lipoamide]] kinase, mitochondrial	BCKDK	>sp|O14874|BCKD_HUMAN [3-methyl-2-oxobutanoate dehydrogenase [lipoamide]] kinase, mitochondrial OS=Homo sapiens GN=BCKDK PE=1 SV=2;>tr|A8MY43|A8MY43_HUMAN Branched chain ketoacid dehydrogenase kinase, isoform CRA_c OS=Homo sapiens GN=BCKDK PE=4 SV=1;>tr|Q9				46.36	1.2402	1.2417	0.96285	1.3045	1.2916	0.97614		0.185013	0.803377	40.6791	40.6791	40.6791	40.6791	40.6791	40.6791	-5.68093	-5.68093	-5.68093	-5.68093	-5.68093	-5.68093
2505	O95999	B-cell lymphoma/leukemia 10	BCL10	>sp|O95999|BCL10_HUMAN B-cell lymphoma/leukemia 10 OS=Homo sapiens GN=BCL10 PE=1 SV=1				26.251	0.96908	1.1231	1.1112	NaN	NaN	NaN		0.848267	1	25.3141	25.3141	25.3141	0	0	0	-0.936939	-0.936939	-0.936939	0	0	0
839	Q9C0K0;Q9C0K0-2;D3YTK1	B-cell lymphoma/leukemia 11B	BCL11B	>sp|Q9C0K0|BC11B_HUMAN B-cell lymphoma/leukemia 11B OS=Homo sapiens GN=BCL11B PE=1 SV=1;>sp|Q9C0K0-2|BC11B_HUMAN Isoform 2 of B-cell lymphoma/leukemia 11B OS=Homo sapiens GN=BCL11B;>tr|D3YTK1|D3YTK1_HUMAN B-cell lymphoma/leukemia 11B OS=Homo sapiens GN=BCL	+			95.518	NaN	NaN	NaN	0.66163	1.9925	4.9493	+	1	0.402928	0	0	0	165.29	165.29	165.29	0	0	0	69.7725	69.7725	69.7725
3900	Q07817;Q07817-3;Q5TE64;Q9H1R6;Q5QP56;Q07817-2;Q5QP59;P10415;C9JHD5;P10415-2	Bcl-2-like protein 1	BCL2L1	>sp|Q07817|B2CL1_HUMAN Bcl-2-like protein 1 OS=Homo sapiens GN=BCL2L1 PE=1 SV=1;>sp|Q07817-3|B2CL1_HUMAN Isoform Bcl-X(beta) of Bcl-2-like protein 1 OS=Homo sapiens GN=BCL2L1;>tr|Q5TE64|Q5TE64_HUMAN BCL2-like 1 (Fragment) OS=Homo sapiens GN=BCL2L1 PE=2 SV=				26.049	1.0353	1.2413	1.1476	1.0788	1.2281	1.16		0.316663	0.781791	25.3141	25.3141	25.3141	25.3141	25.3141	25.3141	-0.734939	-0.734939	-0.734939	-0.734939	-0.734939	-0.734939
6066	Q9BXK5;B7Z238;Q9BXK5-2;B3KPE7;E9PDD6;F2Z2C3;H0Y3R5	Bcl-2-like protein 13	BCL2L13	>sp|Q9BXK5|B2L13_HUMAN Bcl-2-like protein 13 OS=Homo sapiens GN=BCL2L13 PE=1 SV=1;>tr|B7Z238|B7Z238_HUMAN Bcl-2-like protein 13 OS=Homo sapiens GN=BCL2L13 PE=2 SV=1;>sp|Q9BXK5-2|B2L13_HUMAN Isoform 1 of Bcl-2-like protein 13 OS=Homo sapiens GN=BCL2L13				52.723	0.97226	0.9802	0.97615	NaN	NaN	NaN		0.585846	1	69.307	66.5557	71.8589	0	0	0	16.584	13.8327	19.1359	0	0	0
4447	Q4VC05-2;Q4VC05;Q9BQE9;Q9BQE9-3;C9JWD3;F8WDZ4;F8WE18;F2Z3H6	B-cell CLL/lymphoma 7 protein family member A;B-cell CLL/lymphoma 7 protein family member B	BCL7A;BCL7B	>sp|Q4VC05-2|BCL7A_HUMAN Isoform 2 of B-cell CLL/lymphoma 7 protein family member A OS=Homo sapiens GN=BCL7A;>sp|Q4VC05|BCL7A_HUMAN B-cell CLL/lymphoma 7 protein family member A OS=Homo sapiens GN=BCL7A PE=1 SV=1;>sp|Q9BQE9|BCL7B_HUMAN B-cell CLL/lymphoma	+			25.029	NaN	NaN	NaN	0.25105	2.4226	10.445		1	0.146809	0	0	0	64.4689	70.4621	62.5199	0	0	0	39.4399	45.4331	37.4909
1795	I3L1Q2;Q8WUZ0-2;Q8WUZ0;I3L4D5	B-cell CLL/lymphoma 7 protein family member C	BCL7C	>tr|I3L1Q2|I3L1Q2_HUMAN B-cell CLL/lymphoma 7 protein family member C (Fragment) OS=Homo sapiens GN=BCL7C PE=4 SV=1;>sp|Q8WUZ0-2|BCL7C_HUMAN Isoform 2 of B-cell CLL/lymphoma 7 protein family member C OS=Homo sapiens GN=BCL7C;>sp|Q8WUZ0|BCL7C_HUMAN B-cell C	+			32.725	NaN	NaN	NaN	0.71526	2.2028	3.4203		1	0.323156	0	0	0	40.6791	40.6791	40.6791	0	0	0	7.95407	7.95407	7.95407
698	Q86UU0;Q86UU0-2;E9PKJ9;C9K0G3;Q86UU0-4;B5ME99;Q86UU0-3;E9PIW0;E9PNR0;H0YCR3	B-cell CLL/lymphoma 9-like protein	BCL9L	>sp|Q86UU0|BCL9L_HUMAN B-cell CLL/lymphoma 9-like protein OS=Homo sapiens GN=BCL9L PE=1 SV=1;>sp|Q86UU0-2|BCL9L_HUMAN Isoform 2 of B-cell CLL/lymphoma 9-like protein OS=Homo sapiens GN=BCL9L;>tr|E9PKJ9|E9PKJ9_HUMAN B-cell CLL/lymphoma 9-like protein OS=Hom				157.13	1.0299	1.0818	1.0415	NaN	NaN	NaN		0.779615	1	165.29	165.29	165.29	0	0	0	8.16049	8.16049	8.16049	0	0	0
6630	Q9NYF8;Q9NYF8-2;Q9NYF8-4;H0YF14	Bcl-2-associated transcription factor 1	BCLAF1	>sp|Q9NYF8|BCLF1_HUMAN Bcl-2-associated transcription factor 1 OS=Homo sapiens GN=BCLAF1 PE=1 SV=2;>sp|Q9NYF8-2|BCLF1_HUMAN Isoform 2 of Bcl-2-associated transcription factor 1 OS=Homo sapiens GN=BCLAF1;>sp|Q9NYF8-4|BCLF1_HUMAN Isoform 4 of Bcl-2-associate	+			106.12	0.89891	0.91605	0.95753	0.15309	1.8036	10.297	+	0.144597	0.138076	102.1	102.128	102.426	157.734	156.772	158.637	-4.02015	-3.99212	-3.69439	51.6138	50.6523	52.5175
1180	E9PK91;Q9NYF8-3;E9PKI6;E9PQN2;E9PK09;E9PJA7;H0YF63;H0YF00		BCLAF1	>tr|E9PK91|E9PK91_HUMAN Bcl-2-associated transcription factor 1 OS=Homo sapiens GN=BCLAF1 PE=4 SV=1;>sp|Q9NYF8-3|BCLF1_HUMAN Isoform 3 of Bcl-2-associated transcription factor 1 OS=Homo sapiens GN=BCLAF1;>tr|E9PKI6|E9PKI6_HUMAN Bcl-2-associated transcripti	+			100.4	0.96447	0.90546	0.90626	0.21346	1.8654	8.6209		0.420431	0.515018	102.225	102.225	102.225	165.29	165.29	165.29	1.82516	1.82516	1.82516	64.8905	64.8905	64.8905
2732	P11274;P11274-2;H0Y2V4;H0Y554;A9UF05;A9UF01;E9PGJ4;A9UF04	Breakpoint cluster region protein	BCR	>sp|P11274|BCR_HUMAN Breakpoint cluster region protein OS=Homo sapiens GN=BCR PE=1 SV=2;>sp|P11274-2|BCR_HUMAN Isoform 2 of Breakpoint cluster region protein OS=Homo sapiens GN=BCR;>tr|H0Y2V4|H0Y2V4_HUMAN Breakpoint cluster region protein OS=Homo sapiens G				142.82	1.2258	1.1843	0.97418	NaN	NaN	NaN		0.721427	1	101.67	101.039	101.503	0	0	0	-41.1497	-41.7812	-41.3166	0	0	0
6998	Q9Y276;C9J8G3;C9J1S9;C9JAS4;H7C492;H7BZF6;C9J4Q9	Mitochondrial chaperone BCS1	BCS1L	>sp|Q9Y276|BCS1_HUMAN Mitochondrial chaperone BCS1 OS=Homo sapiens GN=BCS1L PE=1 SV=1;>tr|C9J8G3|C9J8G3_HUMAN Mitochondrial chaperone BCS1 (Fragment) OS=Homo sapiens GN=BCS1L PE=4 SV=1				47.534	1.1395	1.1057	1.0672	NaN	NaN	NaN		0.679915	1	44.2105	42.2348	40.8432	0	0	0	-3.32348	-5.29924	-6.69081	0	0	0
6012	Q9BUT1;Q9BUT1-2;D6RIR6;D6R9U8;D6RFG2;Q9BUT1-3;D6RBF6;D6R9P2	3-hydroxybutyrate dehydrogenase type 2	BDH2	>sp|Q9BUT1|BDH2_HUMAN 3-hydroxybutyrate dehydrogenase type 2 OS=Homo sapiens GN=BDH2 PE=1 SV=2;>sp|Q9BUT1-2|BDH2_HUMAN Isoform 2 of 3-hydroxybutyrate dehydrogenase type 2 OS=Homo sapiens GN=BDH2;>tr|D6RIR6|D6RIR6_HUMAN 3-hydroxybutyrate dehydrogenase type				26.724	1.0233	1.0944	1.1024	NaN	NaN	NaN	+	0.687869	1	25.3141	25.3141	25.3141	0	0	0	-1.40994	-1.40994	-1.40994	0	0	0
357	Q14457;B4DS82;E7EV84	Beclin-1	BECN1	>sp|Q14457|BECN1_HUMAN Beclin-1 OS=Homo sapiens GN=BECN1 PE=1 SV=2;>tr|B4DS82|B4DS82_HUMAN Beclin-1 OS=Homo sapiens GN=BECN1 PE=2 SV=1;>tr|E7EV84|E7EV84_HUMAN Beclin-1 OS=Homo sapiens GN=BECN1 PE=4 SV=1			+	51.896	0.90612	0.69631	1.0235	NaN	NaN	NaN		0.0222869	1	35.5181	40.0286	41.3848	0	0	0	-16.3779	-11.8674	-10.5112	0	0	0
4579	Q5T5X7	BEN domain-containing protein 3	BEND3	>sp|Q5T5X7|BEND3_HUMAN BEN domain-containing protein 3 OS=Homo sapiens GN=BEND3 PE=1 SV=1	+	+		94.474	NaN	NaN	NaN	0.76886	5.4649	6.6553	+	1	3.43069e-17	0	0	0	133.968	139.185	135.988	0	0	0	39.4941	44.7112	41.5142
878	Q8N7W2;Q8N7W2-3;E5RFC0;Q8N7W2-2	BEN domain-containing protein 7	BEND7	>sp|Q8N7W2|BEND7_HUMAN BEN domain-containing protein 7 OS=Homo sapiens GN=BEND7 PE=1 SV=2;>sp|Q8N7W2-3|BEND7_HUMAN Isoform 3 of BEN domain-containing protein 7 OS=Homo sapiens GN=BEND7;>tr|E5RFC0|E5RFC0_HUMAN BEN domain-containing protein 7 OS=Homo sapiens				57.549	NaN	NaN	NaN	0.70638	0.95695	1.4512		1	0.480843	0	0	0	40.912	36.0881	45.5233	0	0	0	-16.637	-21.4609	-12.0257
1765	H7C1N3;O15155;Q68DU7;C9JTT8;Q96EA0	BET1 homolog	BET1;DKFZp781C0425	>tr|H7C1N3|H7C1N3_HUMAN BET1 homolog (Fragment) OS=Homo sapiens GN=BET1 PE=4 SV=1;>sp|O15155|BET1_HUMAN BET1 homolog OS=Homo sapiens GN=BET1 PE=1 SV=1;>tr|Q68DU7|Q68DU7_HUMAN BET1 homolog OS=Homo sapiens GN=DKFZp781C0425 PE=2 SV=1;>tr|C9JTT8|C9JTT8_HUMAN B				14.872	0.99337	0.90902	0.92607	NaN	NaN	NaN		0.335313	1	12.8215	12.8215	12.8215	0	0	0	-2.05048	-2.05048	-2.05048	0	0	0
1957	O14503;Q9C0J9;B7Z8M6	Class E basic helix-loop-helix protein 40	BHLHE40	>sp|O14503|BHE40_HUMAN Class E basic helix-loop-helix protein 40 OS=Homo sapiens GN=BHLHE40 PE=1 SV=1	+	+		45.51	NaN	NaN	NaN	1.585	8.2565	5.7784	+	1	6.21655e-23	0	0	0	57.079	58.9539	58.1221	0	0	0	11.569	13.4439	12.6121
6210	Q9H2M3;Q9H2M3-2	S-methylmethionine--homocysteine S-methyltransferase BHMT2	BHMT2	>sp|Q9H2M3|BHMT2_HUMAN S-methylmethionine--homocysteine S-methyltransferase BHMT2 OS=Homo sapiens GN=BHMT2 PE=1 SV=1;>sp|Q9H2M3-2|BHMT2_HUMAN Isoform 2 of S-methylmethionine--homocysteine S-methyltransferase BHMT2 OS=Homo sapiens GN=BHMT2			+	40.354	2.3861	2.3727	1.0564	NaN	NaN	NaN		0.00048471	1	40.6791	40.6791	40.6791	0	0	0	0.325074	0.325074	0.325074	0	0	0
6269	Q9H694;Q9H694-2;A6NGY7	Protein bicaudal C homolog 1	BICC1	>sp|Q9H694|BICC1_HUMAN Protein bicaudal C homolog 1 OS=Homo sapiens GN=BICC1 PE=1 SV=2;>sp|Q9H694-2|BICC1_HUMAN Isoform 2 of Protein bicaudal C homolog 1 OS=Homo sapiens GN=BICC1;>tr|A6NGY7|A6NGY7_HUMAN Protein bicaudal C homolog 1 OS=Homo sapiens GN=BICC1			+	104.84	2.3199	1.8668	0.73654	NaN	NaN	NaN		0.000188962	1	102.225	102.225	102.225	0	0	0	-2.61484	-2.61484	-2.61484	0	0	0
5336	Q8TD16-2;Q8TD16	Protein bicaudal D homolog 2	BICD2	>sp|Q8TD16-2|BICD2_HUMAN Isoform 2 of Protein bicaudal D homolog 2 OS=Homo sapiens GN=BICD2;>sp|Q8TD16|BICD2_HUMAN Protein bicaudal D homolog 2 OS=Homo sapiens GN=BICD2 PE=1 SV=1				96.805	1.5908	1.1966	0.73668	NaN	NaN	NaN		0.607052	1	20.3235	24.7583	21.3143	0	0	0	-76.4815	-72.0467	-75.4907	0	0	0
3555	P55957-2;P55957;P55957-4;P55957-3	BH3-interacting domain death agonist;BH3-interacting domain death agonist p15;BH3-interacting domain death agonist p13;BH3-interacting domain death agonist p11	BID	>sp|P55957-2|BID_HUMAN Isoform 2 of BH3-interacting domain death agonist OS=Homo sapiens GN=BID;>sp|P55957|BID_HUMAN BH3-interacting domain death agonist OS=Homo sapiens GN=BID PE=1 SV=1;>sp|P55957-4|BID_HUMAN Isoform 4 of BH3-interacting domain death agon				26.836	1.2961	0.95246	0.7828	NaN	NaN	NaN		0.358308	1	16.2785	16.2752	16.2759	0	0	0	-10.5575	-10.5608	-10.5601	0	0	0
1936	O00499;O00499-5;O00499-2;O00499-3;O00499-11;O00499-6;O00499-4;O00499-8;O00499-7;O00499-10;O00499-9	Myc box-dependent-interacting protein 1	BIN1	>sp|O00499|BIN1_HUMAN Myc box-dependent-interacting protein 1 OS=Homo sapiens GN=BIN1 PE=1 SV=1;>sp|O00499-5|BIN1_HUMAN Isoform IID of Myc box-dependent-interacting protein 1 OS=Homo sapiens GN=BIN1;>sp|O00499-2|BIN1_HUMAN Isoform IIB of Myc box-dependent-				64.699	1.1225	1.0642	0.92335	NaN	NaN	NaN		0.801394	1	44.2378	45.5434	45.4664	0	0	0	-20.4612	-19.1556	-19.2326	0	0	0
403	Q13490;E9PMH5;B4E026;F5GYF2;H0YDY3;E9PIW1;Q13489;H0YEZ0;E9PNM6;E9PI77;E9PQZ9	Baculoviral IAP repeat-containing protein 2	BIRC2	>sp|Q13490|BIRC2_HUMAN Baculoviral IAP repeat-containing protein 2 OS=Homo sapiens GN=BIRC2 PE=1 SV=2;>tr|E9PMH5|E9PMH5_HUMAN Baculoviral IAP repeat-containing protein 2 OS=Homo sapiens GN=BIRC2 PE=4 SV=1;>tr|B4E026|B4E026_HUMAN Baculoviral IAP repeat-cont				69.899	NaN	NaN	NaN	0.85303	0.99373	1.0857		1	0.461742	0	56.2598	0	56.2598	56.2598	56.2598	0	-13.6392	0	-13.6392	-13.6392	-13.6392
1683	H3BLT4;O15392-2;O15392;G8JLJ6;O15392-4;O15392-5;O15392-3;O15392-6;O15392-7	Baculoviral IAP repeat-containing protein 5	BIRC5	>tr|H3BLT4|H3BLT4_HUMAN Baculoviral IAP repeat-containing protein 5 OS=Homo sapiens GN=BIRC5 PE=4 SV=1;>sp|O15392-2|BIRC5_HUMAN Isoform 2 of Baculoviral IAP repeat-containing protein 5 OS=Homo sapiens GN=BIRC5;>sp|O15392|BIRC5_HUMAN Baculoviral IAP repeat-				18.637	0.84108	0.88646	1.0038	NaN	NaN	NaN		0.357751	1	12.8215	12.8215	12.8215	0	0	0	-5.81548	-5.81548	-5.81548	0	0	0
6442	Q9NR09;H7C3P0;H7C094;REV__Q96C03	Baculoviral IAP repeat-containing protein 6	BIRC6	>sp|Q9NR09|BIRC6_HUMAN Baculoviral IAP repeat-containing protein 6 OS=Homo sapiens GN=BIRC6 PE=1 SV=2				530.25	1.1748	1.0819	0.9755	1.1025	1.0794	1.0201		0.796993	0.85578	214.562	214.41	214.426	210.794	211.844	211.335	-315.688	-315.84	-315.824	-319.456	-318.406	-318.915
1682	P54132;H0YNU5;F5H7R6;H0YLV8	Bloom syndrome protein	BLM	>sp|P54132|BLM_HUMAN Bloom syndrome protein OS=Homo sapiens GN=BLM PE=1 SV=1;>tr|H0YNU5|H0YNU5_HUMAN Bloom syndrome protein OS=Homo sapiens GN=BLM PE=4 SV=1;>tr|F5H7R6|F5H7R6_HUMAN Bloom syndrome protein OS=Homo sapiens GN=BLM PE=4 SV=1				159	0.85239	0.9827	1.0881	NaN	NaN	NaN	+	0.636818	1	76.5394	76.5394	76.5394	76.5394	76.5394	76.5394	-82.4606	-82.4606	-82.4606	-82.4606	-82.4606	-82.4606
4767	Q6QNY1;Q6QNY1-2	Biogenesis of lysosome-related organelles complex 1 subunit 2	BLOC1S2	>sp|Q6QNY1|BL1S2_HUMAN Biogenesis of lysosome-related organelles complex 1 subunit 2 OS=Homo sapiens GN=BLOC1S2 PE=1 SV=1;>sp|Q6QNY1-2|BL1S2_HUMAN Isoform 2 of Biogenesis of lysosome-related organelles complex 1 subunit 2 OS=Homo sapiens GN=BLOC1S2				15.961	1.3982	1.0616	0.84677	NaN	NaN	NaN		1	1	16.285	16.285	16.285	0	0	0	0.324008	0.324008	0.324008	0	0	0
4766	Q6QNY0	Biogenesis of lysosome-related organelles complex 1 subunit 3	BLOC1S3	>sp|Q6QNY0|BL1S3_HUMAN Biogenesis of lysosome-related organelles complex 1 subunit 3 OS=Homo sapiens GN=BLOC1S3 PE=1 SV=1				21.255	0.84221	0.94441	1.2349	NaN	NaN	NaN		0.421948	1	25.3141	25.3141	25.3141	0	0	0	4.05906	4.05906	4.05906	0	0	0
3490	P53004;C9J1E1	Biliverdin reductase A	BLVRA	>sp|P53004|BIEA_HUMAN Biliverdin reductase A OS=Homo sapiens GN=BLVRA PE=1 SV=2				33.428	0.99431	0.97521	0.96547	NaN	NaN	NaN	+	0.584778	1	36.7148	36.814	36.7248	0	0	0	3.28681	3.38599	3.29682	0	0	0
3068	P30043	Flavin reductase (NADPH)	BLVRB	>sp|P30043|BLVRB_HUMAN Flavin reductase (NADPH) OS=Homo sapiens GN=BLVRB PE=1 SV=3				22.119	0.92939	0.98204	1.0673	0.88599	0.93037	1.0832		0.617691	0.323942	24.9282	24.9732	24.967	26.7367	25.6043	27.0683	2.80925	2.8542	2.84801	4.61771	3.48528	4.94932
3146	P35226;Q5T8Z1;Q5T8Z4;P35227;Q5T8Z6;Q5T8Z5;E9PC92;Q5T8Z2	Polycomb complex protein BMI-1;Polycomb group RING finger protein 2	BMI1;PCGF2	>sp|P35226|BMI1_HUMAN Polycomb complex protein BMI-1 OS=Homo sapiens GN=BMI1 PE=1 SV=2;>tr|Q5T8Z1|Q5T8Z1_HUMAN BMI1 polycomb ring finger oncogene (Fragment) OS=Homo sapiens GN=BMI1 PE=2 SV=1;>tr|Q5T8Z4|Q5T8Z4_HUMAN BMI1 polycomb ring finger oncogene (Fragm	+			36.949	0.85675	0.93797	1.0559	0.32325	1.7915	5.6674	+	0.408429	0.618998	40.6791	40.6791	40.6791	56.2598	56.2598	56.2598	3.73007	3.73007	3.73007	19.3108	19.3108	19.3108
6499	Q9NSY1;H0Y9P1;Q9NSY1-2;Q9NSY1-3;C9JC56	BMP-2-inducible protein kinase	BMP2K	>sp|Q9NSY1|BMP2K_HUMAN BMP-2-inducible protein kinase OS=Homo sapiens GN=BMP2K PE=1 SV=2;>tr|H0Y9P1|H0Y9P1_HUMAN BMP-2-inducible protein kinase (Fragment) OS=Homo sapiens GN=BMP2K PE=4 SV=1;>sp|Q9NSY1-2|BMP2K_HUMAN Isoform 2 of BMP-2-inducible protein kina				129.17	0.9348	1.094	1.0512	1.0259	1.0535	1.0206		0.806978	0.948212	102.225	102.225	102.225	122.463	123.483	121.79	-26.9448	-26.9448	-26.9448	-6.70677	-5.68743	-7.3802
4176	Q14692;A8MV67;A8MXU9	Ribosome biogenesis protein BMS1 homolog	BMS1	>sp|Q14692|BMS1_HUMAN Ribosome biogenesis protein BMS1 homolog OS=Homo sapiens GN=BMS1 PE=1 SV=1	+			145.81	1.0283	1.0772	0.98269	0.42364	1.1146	2.9713	+	0.67791	0.920107	165.29	165.29	165.29	162.053	156.813	161.246	19.4805	19.4805	19.4805	16.2435	11.0034	15.4359
206	Q6ZN30;B1APH0;F5H586;F5H8G9;Q6ZN30-2;H0Y6W5;B4E3J2;Q06HC4;Q06HC1;Q01954;F5GY04;H0Y4J1;C9J4X6	Zinc finger protein basonuclin-2	BNC2	>sp|Q6ZN30|BNC2_HUMAN Zinc finger protein basonuclin-2 OS=Homo sapiens GN=BNC2 PE=2 SV=1;>tr|B1APH0|B1APH0_HUMAN Basonuclin 2 OS=Homo sapiens GN=BNC2 PE=4 SV=1;>tr|F5H586|F5H586_HUMAN Zinc finger protein basonuclin-2 OS=Homo sapiens GN=BNC2 PE=4 SV=1;>tr|F	+	+		122.33	NaN	NaN	NaN	0.78863	5.595	7.9921	+	1	1.50177e-09	0	0	0	154.988	162.038	161.729	0	0	0	32.6575	39.7078	39.3995
3974	Q12981;Q12981-1;Q12981-2;Q12981-3	Vesicle transport protein SEC20	BNIP1	>sp|Q12981|SEC20_HUMAN Vesicle transport protein SEC20 OS=Homo sapiens GN=BNIP1 PE=1 SV=3;>sp|Q12981-1|SEC20_HUMAN Isoform 3 of Vesicle transport protein SEC20 OS=Homo sapiens GN=BNIP1;>sp|Q12981-2|SEC20_HUMAN Isoform 2 of Vesicle transport protein SEC20 O				26.132	NaN	NaN	NaN	1.1342	1.0113	0.91863		1	0.482324	25.3141	25.3141	25.3141	25.3141	25.3141	25.3141	-0.817939	-0.817939	-0.817939	-0.817939	-0.817939	-0.817939
1759	Q12982-2;Q12982;H7C096;B4DS11;Q86WG3-3;C9J522;Q86WG3;F5GWF4;Q86WG3-2	BCL2/adenovirus E1B 19 kDa protein-interacting protein 2	BNIP2	>sp|Q12982-2|BNIP2_HUMAN Isoform 2 of BCL2/adenovirus E1B 19 kDa protein-interacting protein 2 OS=Homo sapiens GN=BNIP2;>sp|Q12982|BNIP2_HUMAN BCL2/adenovirus E1B 19 kDa protein-interacting protein 2 OS=Homo sapiens GN=BNIP2 PE=1 SV=1;>tr|H7C096|H7C096_HUM				43.134	1.1483	1.3063	1.1193	0.75339	0.8004	0.96415		0.528548	0.141316	40.6791	40.6791	40.6791	40.8479	40.7992	41.1931	-2.45493	-2.45493	-2.45493	-2.28615	-2.33483	-1.94095
5271	Q8NFC6;H0Y9Y2;C9J8U9	Biorientation of chromosomes in cell division protein 1-like 1	BOD1L1	>sp|Q8NFC6|BD1L1_HUMAN Biorientation of chromosomes in cell division protein 1-like 1 OS=Homo sapiens GN=BOD1L1 PE=1 SV=2				330.46	0.99969	1.0877	1.0894	NaN	NaN	NaN	+	0.915718	1	215.356	215.356	215.356	0	0	0	-115.104	-115.104	-115.104	0	0	0
7093	Q9Y3E2	BolA-like protein 1	BOLA1	>sp|Q9Y3E2|BOLA1_HUMAN BolA-like protein 1 OS=Homo sapiens GN=BOLA1 PE=1 SV=1				14.289	1.2946	1.1616	0.97849	NaN	NaN	NaN		0.819581	1	12.8215	12.8215	12.8215	0	0	0	-1.46748	-1.46748	-1.46748	0	0	0
6226	Q9H3K6;H3BVE0;H3BTW0;H3BV85;Q9H3K6-2	BolA-like protein 2	BOLA2;BOLA2B	>sp|Q9H3K6|BOLA2_HUMAN BolA-like protein 2 OS=Homo sapiens GN=BOLA2 PE=1 SV=1;>tr|H3BVE0|H3BVE0_HUMAN Uncharacterized protein (Fragment) OS=Homo sapiens PE=3 SV=1;>tr|H3BTW0|H3BTW0_HUMAN Uncharacterized protein (Fragment) OS=Homo sapiens PE=3 SV=1;>tr|H3BV	+			10.116	1.0351	1.0373	1.0325	0.058541	1.3893	25.185		0.885953	0.766	12.8215	12.8215	12.8215	25.3141	25.3141	25.3141	2.70552	2.70552	2.70552	15.1981	15.1981	15.1981
4116	Q14137;Q96Q25;E9PIF8	Ribosome biogenesis protein BOP1	BOP1;KM-PA-2	>sp|Q14137|BOP1_HUMAN Ribosome biogenesis protein BOP1 OS=Homo sapiens GN=BOP1 PE=1 SV=2;>tr|Q96Q25|Q96Q25_HUMAN KM-PA-2 protein OS=Homo sapiens GN=KM-PA-2 PE=2 SV=1				83.629	0.9717	0.91886	0.98766	NaN	NaN	NaN		0.300166	1	77.1915	77.4	77.2255	0	0	0	-6.43748	-6.22905	-6.40347	0	0	0
4991	Q86WA6;Q86WA6-2;B4DML3;Q49AI2;H7C0M3	Valacyclovir hydrolase	BPHL	>sp|Q86WA6|BPHL_HUMAN Valacyclovir hydrolase OS=Homo sapiens GN=BPHL PE=1 SV=1;>sp|Q86WA6-2|BPHL_HUMAN Isoform 2 of Valacyclovir hydrolase OS=Homo sapiens GN=BPHL;>tr|B4DML3|B4DML3_HUMAN Valacyclovir hydrolase OS=Homo sapiens GN=BPHL PE=2 SV=1;>tr|Q49AI2|Q				32.542	0.95185	1.0478	1.0081	1.0998	1.0629	0.93495		0.991383	0.724208	25.3141	25.3141	25.3141	25.3141	25.3141	25.3141	-7.22794	-7.22794	-7.22794	-7.22794	-7.22794	-7.22794
2496	O95861;B4DUS9;O95861-2;C9JI50;A6NF51;B4DPS5;F8W1J0;F8VZG4;F8VVW8;F8VRY7	3(2),5-bisphosphate nucleotidase 1	BPNT1	>sp|O95861|BPNT1_HUMAN 3(2),5-bisphosphate nucleotidase 1 OS=Homo sapiens GN=BPNT1 PE=1 SV=1;>tr|B4DUS9|B4DUS9_HUMAN 3(2),5-bisphosphate nucleotidase 1 OS=Homo sapiens GN=BPNT1 PE=2 SV=1;>sp|O95861-2|BPNT1_HUMAN Isoform 2 of 3(2),5-bisphosphate nu			+	33.392	0.91595	0.8669	0.9699	NaN	NaN	NaN		0.054685	1	40.6791	40.6791	40.6791	0	0	0	7.28707	7.28707	7.28707	0	0	0
3953	Q12830;Q12830-2;Q12830-4;F5GXF5;F5H176;E7ETD6	Nucleosome-remodeling factor subunit BPTF	BPTF	>sp|Q12830|BPTF_HUMAN Nucleosome-remodeling factor subunit BPTF OS=Homo sapiens GN=BPTF PE=1 SV=3;>sp|Q12830-2|BPTF_HUMAN Isoform 2 of Nucleosome-remodeling factor subunit BPTF OS=Homo sapiens GN=BPTF;>sp|Q12830-4|BPTF_HUMAN Isoform 4 of Nucleosome-remodel	+			338.26	0.81624	0.86489	1.051	0.34029	1.6302	4.6679	+	0.24746	0.418308	183.217	166.238	163.202	197.538	201.603	194.425	-155.043	-172.022	-175.058	-140.722	-136.657	-143.835
4758	Q6PJG6;Q6PJG6-3;Q6PJG6-2;F8WDN5	BRCA1-associated ATM activator 1	BRAT1	>sp|Q6PJG6|BRAT1_HUMAN BRCA1-associated ATM activator 1 OS=Homo sapiens GN=BRAT1 PE=1 SV=2			+	88.118	1.4158	1.3134	0.90051	1.273	1.0341	0.89004	+	0.0981518	0.917192	76.5394	76.5394	76.5394	76.8275	76.5833	78.267	-11.5786	-11.5786	-11.5786	-11.2905	-11.5347	-9.851
3294	P46736;P46736-3;P46736-2;H9KVA9;P46736-5;P46736-4;C9J8X9	Lys-63-specific deubiquitinase BRCC36	BRCC3	>sp|P46736|BRCC3_HUMAN Lys-63-specific deubiquitinase BRCC36 OS=Homo sapiens GN=BRCC3 PE=1 SV=2;>sp|P46736-3|BRCC3_HUMAN Isoform 3 of Lys-63-specific deubiquitinase BRCC36 OS=Homo sapiens GN=BRCC3;>sp|P46736-2|BRCC3_HUMAN Isoform 1 of Lys-63-specific deubi	+			36.072	0.97549	0.99825	0.95359	0.63474	1.0705	1.8154		0.624144	0.978254	27.9372	27.3016	27.4773	35.4408	29.2156	35.7684	-8.13485	-8.7704	-8.59467	-0.631242	-6.85645	-0.303616
2476	O95696-2;O95696;F5H6M9;C9IYC8	Bromodomain-containing protein 1	BRD1	>sp|O95696-2|BRD1_HUMAN Isoform 2 of Bromodomain-containing protein 1 OS=Homo sapiens GN=BRD1;>sp|O95696|BRD1_HUMAN Bromodomain-containing protein 1 OS=Homo sapiens GN=BRD1 PE=1 SV=1;>tr|F5H6M9|F5H6M9_HUMAN Bromodomain-containing protein 1 OS=Homo sapiens				133.24	1.2665	1.1574	0.95611	NaN	NaN	NaN		0.578583	1	60.522	60.1827	61.7856	102.225	102.225	123.858	-72.718	-73.0573	-71.4544	-31.0148	-31.0148	-9.38248
173	B0S7P1;P25440-2;P25440;H0Y5T9;H0Y6K2;F8VXF8;Q658Y7;B0V073;H0Y665;H0YAU3;B0V072;H0Y602;E9PIQ3;H0Y799;H0Y801;E9PKQ9	Bromodomain-containing protein 2	BRD2;DKFZp313H139	>tr|B0S7P1|B0S7P1_HUMAN Bromodomain containing 2 OS=Homo sapiens GN=BRD2 PE=4 SV=1;>sp|P25440-2|BRD2_HUMAN Isoform 2 of Bromodomain-containing protein 2 OS=Homo sapiens GN=BRD2;>sp|P25440|BRD2_HUMAN Bromodomain-containing protein 2 OS=Homo sapiens GN=BRD2				92.065	0.98958	0.956	0.98297	NaN	NaN	NaN		0.613811	1	102.225	102.225	102.225	0	0	0	10.1602	10.1602	10.1602	0	0	0
2238	O60885;Q4G0X8;O60885-2	Bromodomain-containing protein 4	BRD4	>sp|O60885|BRD4_HUMAN Bromodomain-containing protein 4 OS=Homo sapiens GN=BRD4 PE=1 SV=2;>tr|Q4G0X8|Q4G0X8_HUMAN BRD4 protein OS=Homo sapiens GN=BRD4 PE=2 SV=1;>sp|O60885-2|BRD4_HUMAN Isoform 2 of Bromodomain-containing protein 4 OS=Homo sapiens GN=BRD4				152.22	1.2233	1.1273	0.92811	1.0307	1.3863	1.2287	+	0.453926	0.435642	147.985	152.651	150.698	155.592	150.527	159.81	-4.23543	0.431067	-1.52182	3.37162	-1.69263	7.58983
6414	Q9NPI1-2;Q9NPI1;I3L4V5	Bromodomain-containing protein 7	BRD7	>sp|Q9NPI1-2|BRD7_HUMAN Isoform 2 of Bromodomain-containing protein 7 OS=Homo sapiens GN=BRD7;>sp|Q9NPI1|BRD7_HUMAN Bromodomain-containing protein 7 OS=Homo sapiens GN=BRD7 PE=1 SV=1;>tr|I3L4V5|I3L4V5_HUMAN Bromodomain-containing protein 7 (Fragment) OS=Ho	+			74.266	NaN	NaN	NaN	0.43714	1.7437	4.0968	+	1	0.608503	0	0	0	102.225	102.225	102.225	0	0	0	27.9592	27.9592	27.9592
6160	Q9H0E9-2;H7C127;B5MCW3;Q9H0E9-4;H7C179;H7C128;F8W820;H0Y2L9;H0YAH7		BRD8	>sp|Q9H0E9-2|BRD8_HUMAN Isoform 2 of Bromodomain-containing protein 8 OS=Homo sapiens GN=BRD8;>tr|H7C127|H7C127_HUMAN Bromodomain-containing protein 8 (Fragment) OS=Homo sapiens GN=BRD8 PE=4 SV=1;>tr|B5MCW3|B5MCW3_HUMAN Bromodomain-containing protein 8 OS=	+			102.84	0.89425	1.0319	1.4263	0.11369	1.4812	12.454	+	0.954023	0.381443	144.494	132.456	161.034	180.728	189.748	183.263	41.6536	29.6163	58.1944	77.8875	86.9081	80.4232
6313	Q9H8M2;Q9H8M2-6;Q9H8M2-1;Q9H8M2-3;Q9H8M2-2;H7BXS1;H0YBF1;H0YAW8;H0YBR9	Bromodomain-containing protein 9	BRD9	>sp|Q9H8M2|BRD9_HUMAN Bromodomain-containing protein 9 OS=Homo sapiens GN=BRD9 PE=1 SV=2;>sp|Q9H8M2-6|BRD9_HUMAN Isoform 6 of Bromodomain-containing protein 9 OS=Homo sapiens GN=BRD9;>sp|Q9H8M2-1|BRD9_HUMAN Isoform 5 of Bromodomain-containing protein 9 OS=	+			66.999	NaN	NaN	NaN	0.4487	2.0027	4.9899	+	1	0.310328	0	0	0	102.225	102.225	101.969	0	0	0	35.2262	35.2262	34.9697
6617	Q9NXR7-1;Q9NXR7;Q9NXR7-3;Q9NXR7-4;F8W733;H7BYD8;C9J2G0	BRCA1-A complex subunit BRE	BRE	>sp|Q9NXR7-1|BRE_HUMAN Isoform 1 of BRCA1-A complex subunit BRE OS=Homo sapiens GN=BRE;>sp|Q9NXR7|BRE_HUMAN BRCA1-A complex subunit BRE OS=Homo sapiens GN=BRE PE=1 SV=2;>sp|Q9NXR7-3|BRE_HUMAN Isoform 3 of BRCA1-A complex subunit BRE OS=Homo sapiens GN=BRE;				46.974	1.0438	1.0257	1.0947	1.1406	1.0277	0.99685		0.903218	0.948523	40.6791	40.6791	40.6791	40.6791	40.6791	40.6791	-6.29493	-6.29493	-6.29493	-6.29493	-6.29493	-6.29493
5436	Q8WY22;REV__Q96PE2	BRI3-binding protein	BRI3BP	>sp|Q8WY22|BRI3B_HUMAN BRI3-binding protein OS=Homo sapiens GN=BRI3BP PE=1 SV=1				27.835	0.99097	0.93923	0.98735	0.90208	0.81236	1.0974		0.303746	0.14889	21.9869	22.8616	22.7548	16.285	16.285	16.285	-5.84814	-4.97342	-5.08018	-11.55	-11.55	-11.55
5346	Q8TDN6	Ribosome biogenesis protein BRX1 homolog	BRIX1	>sp|Q8TDN6|BRX1_HUMAN Ribosome biogenesis protein BRX1 homolog OS=Homo sapiens GN=BRIX1 PE=1 SV=2	+			41.401	0.93343	0.94076	1.0042	0.21774	1.058	4.6554	+	0.299303	0.613849	42.5459	42.4671	43.4619	54.4981	47.1466	55.3178	1.14493	1.06611	2.06091	13.0971	5.74563	13.9168
217	Q5PSV4;B2RD65;H0YHD0	Breast cancer metastasis-suppressor 1-like protein	BRMS1L	>sp|Q5PSV4|BRM1L_HUMAN Breast cancer metastasis-suppressor 1-like protein OS=Homo sapiens GN=BRMS1L PE=1 SV=2;>tr|B2RD65|B2RD65_HUMAN Breast cancer metastasis-suppressor 1-like protein OS=Homo sapiens GN=BRMS1L PE=2 SV=1;>tr|H0YHD0|H0YHD0_HUMAN Breast canc	+			37.629	NaN	NaN	NaN	0.16075	1.1707	7.582	+	1	0.977874	0	0	0	58.3574	58.7137	56.9815	0	0	0	20.7284	21.0847	19.3525
4624	Q5VW32;B7Z9G5;F5GXQ0;Q5VW33	BRO1 domain-containing protein BROX	BROX;C1orf58	>sp|Q5VW32|BROX_HUMAN BRO1 domain-containing protein BROX OS=Homo sapiens GN=BROX PE=1 SV=1;>tr|B7Z9G5|B7Z9G5_HUMAN BRO1 domain-containing protein BROX OS=Homo sapiens GN=C1orf58 PE=2 SV=1;>tr|F5GXQ0|F5GXQ0_HUMAN BRO1 domain-containing protein BROX OS=Homo				46.476	0.99409	1.1218	1.0861	0.9226	1.0073	1.0107		0.657904	0.67095	40.6791	40.6791	40.6791	41.339	41.5854	41.6095	-5.79693	-5.79693	-5.79693	-5.13704	-4.89058	-4.86648
2465	O95563;Q5R3B4	Brain protein 44	BRP44	>sp|O95563|MPC2_HUMAN Mitochondrial pyruvate carrier 2 OS=Homo sapiens GN=BRP44 PE=1 SV=1;>tr|Q5R3B4|Q5R3B4_HUMAN Brain protein 44 (Fragment) OS=Homo sapiens GN=BRP44 PE=2 SV=1				14.279	1.0789	1.0719	0.96503	1.1535	1.0313	0.95446		0.985409	0.410275	34.2629	35.5213	36.5596	12.8215	12.8215	12.8215	19.9839	21.2423	22.2806	-1.45748	-1.45748	-1.45748
7167	Q9Y5U8;H7BXW7;Q5TI65	Brain protein 44-like protein	BRP44L	>sp|Q9Y5U8|MPC1_HUMAN Mitochondrial pyruvate carrier 1 OS=Homo sapiens GN=BRP44L PE=1 SV=1;>tr|H7BXW7|H7BXW7_HUMAN Brain protein 44-like protein OS=Homo sapiens GN=BRP44L PE=4 SV=1;>tr|Q5TI65|Q5TI65_HUMAN Brain protein 44-like OS=Homo sapiens GN=BRP44L PE=				12.347	1.1462	0.98396	0.97807	NaN	NaN	NaN		0.597605	1	12.8215	12.8215	12.8215	0	0	0	0.474522	0.474522	0.474522	0	0	0
3545	P55201;P55201-3;P55201-2;P55201-4;C9JHC0;C9JDK5	Peregrin	BRPF1	>sp|P55201|BRPF1_HUMAN Peregrin OS=Homo sapiens GN=BRPF1 PE=1 SV=2;>sp|P55201-3|BRPF1_HUMAN Isoform 3 of Peregrin OS=Homo sapiens GN=BRPF1;>sp|P55201-2|BRPF1_HUMAN Isoform 2 of Peregrin OS=Homo sapiens GN=BRPF1;>sp|P55201-4|BRPF1_HUMAN Isoform 4 of Peregri				137.5	NaN	NaN	NaN	0.96423	1.166	1.2657		1	0.842217	76.5394	76.5394	76.5394	161.821	161.736	162.348	-60.9606	-60.9606	-60.9606	24.3209	24.2361	24.8479
6905	Q9ULD4;Q17RB6;B7ZLN5;E9PI60;E9PSF3;F5H264;F6XDC4;H0Y7B4;A8WI61;A8WI62;H0Y7I6;Q9NWM1;E9PJ12	Bromodomain and PHD finger-containing protein 3	BRPF3	>sp|Q9ULD4|BRPF3_HUMAN Bromodomain and PHD finger-containing protein 3 OS=Homo sapiens GN=BRPF3 PE=1 SV=2;>tr|Q17RB6|Q17RB6_HUMAN BRPF3 protein OS=Homo sapiens GN=BRPF3 PE=2 SV=1;>tr|B7ZLN5|B7ZLN5_HUMAN BRPF3 protein OS=Homo sapiens GN=BRPF3 PE=2 SV=1;>tr|	+			135.74	NaN	NaN	NaN	0.84927	1.7617	2.6262		1	0.310423	76.5394	76.5394	76.5394	165.29	165.29	164.008	-59.2006	-59.2006	-59.2006	29.5505	29.5505	28.2676
602	Q9NW68-3;Q9NW68-7;Q9NW68;Q9NW68-2;C9JB13;Q9NW68-8;Q9NW68-9;B4DM89;E9PS77;Q9NW68-4;Q9NW68-5;E9PQA7;E9PNA9;F8W6C6	BSD domain-containing protein 1	BSDC1	>sp|Q9NW68-3|BSDC1_HUMAN Isoform 3 of BSD domain-containing protein 1 OS=Homo sapiens GN=BSDC1;>sp|Q9NW68-7|BSDC1_HUMAN Isoform 7 of BSD domain-containing protein 1 OS=Homo sapiens GN=BSDC1;>sp|Q9NW68|BSDC1_HUMAN BSD domain-containing protein 1 OS=Homo sap				51.166	1.2691	1.0906	0.83928	NaN	NaN	NaN		0.943516	1	56.2598	56.2598	56.2598	0	0	0	5.09381	5.09381	5.09381	0	0	0
1810	I3NI00;P35613;P35613-2;P35613-4;P35613-3;I3L4S8;I3L1R4;I3L192;A8MZ77;I3L4L2;I3L4U1	Basigin	BSG	>tr|I3NI00|I3NI00_HUMAN Basigin OS=Homo sapiens GN=BSG PE=4 SV=1;>sp|P35613|BASI_HUMAN Basigin OS=Homo sapiens GN=BSG PE=1 SV=2;>sp|P35613-2|BASI_HUMAN Isoform 2 of Basigin OS=Homo sapiens GN=BSG;>sp|P35613-4|BASI_HUMAN Isoform 4 of Basigin OS=Homo sapiens				46.4	1.3022	1.0732	0.90664	1.4938	1.272	0.88413		0.632064	0.659104	55.7548	55.7995	56.9078	39.8746	38.8525	38.7113	9.35482	9.39947	10.5078	-6.52536	-7.54754	-7.68865
931	E7EPE1;Q10589	Bone marrow stromal antigen 2	BST2	>tr|E7EPE1|E7EPE1_HUMAN Bone marrow stromal antigen 2 OS=Homo sapiens GN=BST2 PE=4 SV=1;>sp|Q10589|BST2_HUMAN Bone marrow stromal antigen 2 OS=Homo sapiens GN=BST2 PE=1 SV=1			+	23.635	1.4417	1.5465	0.98292	1.7606	1.7904	0.89166		0.000187421	0.501895	78.705	63.1298	71.2257	25.3141	25.3141	25.3141	55.07	39.4948	47.5907	1.67906	1.67906	1.67906
2020	O14981;Q59HB6;B4E0W6	TATA-binding protein-associated factor 172	BTAF1	>sp|O14981|BTAF1_HUMAN TATA-binding protein-associated factor 172 OS=Homo sapiens GN=BTAF1 PE=1 SV=2				206.89	1.0781	0.9663	0.92612	0.92738	0.88509	0.99496	+	0.637132	0.34481	165.29	165.29	165.29	165.29	165.29	165.29	-41.5995	-41.5995	-41.5995	-41.5995	-41.5995	-41.5995
103	A6QL63;A6QL63-2;A6QL63-3;E9PHS4;A6QL63-4;E9PRW7;Q8N961	Ankyrin repeat and BTB/POZ domain-containing protein BTBD11	BTBD11	>sp|A6QL63|BTBDB_HUMAN Ankyrin repeat and BTB/POZ domain-containing protein BTBD11 OS=Homo sapiens GN=BTBD11 PE=2 SV=3;>sp|A6QL63-2|BTBDB_HUMAN Isoform 2 of Ankyrin repeat and BTB/POZ domain-containing protein BTBD11 OS=Homo sapiens GN=BTBD11;>sp|A6QL63-3|				120.88	0.95626	1.0391	1.0748	1.8511	1.1147	0.64815		0.953821	0.784149	165.29	165.29	165.29	103.862	102.118	102.877	44.4105	44.4105	44.4105	-17.0184	-18.7624	-18.0026
2907	P20290;P20290-2;D6RDG3;H0Y9Y1	Transcription factor BTF3	BTF3	>sp|P20290|BTF3_HUMAN Transcription factor BTF3 OS=Homo sapiens GN=BTF3 PE=1 SV=1;>sp|P20290-2|BTF3_HUMAN Isoform 2 of Transcription factor BTF3 OS=Homo sapiens GN=BTF3			+	22.168	1.1885	1.286	0.99673	NaN	NaN	NaN		2.38361e-05	1	17.0099	16.6835	16.7619	0	0	0	-5.15808	-5.48451	-5.40611	0	0	0
5741	Q96K17;E9PL10;B3KNJ1;G3V1C6	Transcription factor BTF3 homolog 4	BTF3L4	>sp|Q96K17|BT3L4_HUMAN Transcription factor BTF3 homolog 4 OS=Homo sapiens GN=BTF3L4 PE=1 SV=1;>tr|E9PL10|E9PL10_HUMAN Transcription factor BTF3 homolog 4 OS=Homo sapiens GN=BTF3L4 PE=4 SV=1;>tr|B3KNJ1|B3KNJ1_HUMAN Basic transcription factor 3-like 4, isof				17.27	0.99982	0.98464	0.9091	NaN	NaN	NaN		0.375907	1	16.285	16.285	16.285	0	0	0	-0.984992	-0.984992	-0.984992	0	0	0
308	Q7KYR7;B4DLP9;Q7KYR7-3;B9ZVU6;Q7KYR7-1;Q7KYR7-4;E9PGR4;H7C542	Butyrophilin subfamily 2 member A1	BTN2A1	>sp|Q7KYR7|BT2A1_HUMAN Butyrophilin subfamily 2 member A1 OS=Homo sapiens GN=BTN2A1 PE=1 SV=3;>tr|B4DLP9|B4DLP9_HUMAN Butyrophilin subfamily 2 member A1 OS=Homo sapiens GN=BTN2A1 PE=2 SV=1;>sp|Q7KYR7-3|BT2A1_HUMAN Isoform 3 of Butyrophilin subfamily 2 memb				59.632	0.92268	1.0392	1.1177	NaN	NaN	NaN		0.782312	1	56.2598	56.2598	56.2598	56.2598	56.2598	56.2598	-3.37219	-3.37219	-3.37219	-3.37219	-3.37219	-3.37219
827	O00478;D0FY33;E9PCP5;C9JUV8;C9JQT8;C9JZT5;E9PRR1	Butyrophilin subfamily 3 member A3	BTN3A3	>sp|O00478|BT3A3_HUMAN Butyrophilin subfamily 3 member A3 OS=Homo sapiens GN=BTN3A3 PE=1 SV=1;>tr|D0FY33|D0FY33_HUMAN Butyrophilin subfamily 3 member A3 OS=Homo sapiens GN=BTN3A3 PE=4 SV=1;>tr|E9PCP5|E9PCP5_HUMAN Butyrophilin subfamily 3 member A3 OS=Homo			+	65.001	0.70555	0.60919	0.87411	NaN	NaN	NaN		0.0340002	1	53.7681	45.6881	47.5634	0	0	0	-11.2329	-19.3129	-17.4376	0	0	0
2209	O60566-3;O60566;C9JLW5;O60566-2;H3BSN5;H0YMK5	Mitotic checkpoint serine/threonine-protein kinase BUB1 beta	BUB1B	>sp|O60566-3|BUB1B_HUMAN Isoform 3 of Mitotic checkpoint serine/threonine-protein kinase BUB1 beta OS=Homo sapiens GN=BUB1B;>sp|O60566|BUB1B_HUMAN Mitotic checkpoint serine/threonine-protein kinase BUB1 beta OS=Homo sapiens GN=BUB1B PE=1 SV=3;>tr|C9JLW5|C9				121.38	1.3561	1.2362	0.95031	NaN	NaN	NaN		0.236038	1	102.225	102.225	102.225	0	0	0	-19.1548	-19.1548	-19.1548	0	0	0
2135	O43684;O43684-2;B4DDM6	Mitotic checkpoint protein BUB3	BUB3	>sp|O43684|BUB3_HUMAN Mitotic checkpoint protein BUB3 OS=Homo sapiens GN=BUB3 PE=1 SV=1;>sp|O43684-2|BUB3_HUMAN Isoform 2 of Mitotic checkpoint protein BUB3 OS=Homo sapiens GN=BUB3;>tr|B4DDM6|B4DDM6_HUMAN Mitotic checkpoint protein BUB3 OS=Homo sapiens GN=			+	37.154	1.1988	1.2502	1.0642	NaN	NaN	NaN	+	0.00882939	1	40.6791	40.6791	40.6791	0	0	0	3.52507	3.52507	3.52507	0	0	0
5930	Q9BRD0;Q9BRD0-2	BUD13 homolog	BUD13	>sp|Q9BRD0|BUD13_HUMAN BUD13 homolog OS=Homo sapiens GN=BUD13 PE=1 SV=1;>sp|Q9BRD0-2|BUD13_HUMAN Isoform 2 of BUD13 homolog OS=Homo sapiens GN=BUD13				70.52	3.0445	1.1122	0.48639	NaN	NaN	NaN		0.834897	1	76.5394	76.5394	76.5394	0	0	0	6.0194	6.0194	6.0194	0	0	0
3228	P41223;C9JNV2;C9JCD9;F8WCN7	Protein BUD31 homolog	BUD31	>sp|P41223|BUD31_HUMAN Protein BUD31 homolog OS=Homo sapiens GN=BUD31 PE=1 SV=2;>tr|C9JNV2|C9JNV2_HUMAN Protein BUD31 homolog OS=Homo sapiens GN=BUD31 PE=4 SV=1;>tr|C9JCD9|C9JCD9_HUMAN Protein BUD31 homolog OS=Homo sapiens GN=BUD31 PE=4 SV=1			+	17	1.5715	1.9103	1.1531	NaN	NaN	NaN	+	6.58437e-07	1	13.7949	13.8015	13.8078	0	0	0	-3.20511	-3.19854	-3.19222	0	0	0
4100	Q13895;H7BY94;F8WBL2	Bystin	BYSL	>sp|Q13895|BYST_HUMAN Bystin OS=Homo sapiens GN=BYSL PE=1 SV=3				49.601	1.1892	1.1863	1.0217	1.1373	1	0.99288	+	0.252823	0.563029	40.6791	40.6791	40.6791	40.6791	40.6791	40.6791	-8.92193	-8.92193	-8.92193	-8.92193	-8.92193	-8.92193
4850	Q7L1Q6-3;Q7L1Q6-4;Q7L1Q6;Q7L1Q6-2;C9IZ80;C9JFN4;H0Y503;C9JWF5;C9J188;C9JV57	Basic leucine zipper and W2 domain-containing protein 1	BZW1	>sp|Q7L1Q6-3|BZW1_HUMAN Isoform 3 of Basic leucine zipper and W2 domain-containing protein 1 OS=Homo sapiens GN=BZW1;>sp|Q7L1Q6-4|BZW1_HUMAN Isoform 4 of Basic leucine zipper and W2 domain-containing protein 1 OS=Homo sapiens GN=BZW1;>sp|Q7L1Q6|BZW1_HUMAN				51.281	1.0417	1.1027	1.0026	1.1238	1.1024	1.025		0.479896	0.965992	40.6791	40.6791	40.6791	40.6791	40.6791	40.6791	-10.6019	-10.6019	-10.6019	-10.6019	-10.6019	-10.6019
991	Q9Y6E2;E7ETZ4;B5MCH7;Q75MG1;B5MCE7;E7EMS9;F8WDX8;C9JF98;E9PFD4	Basic leucine zipper and W2 domain-containing protein 2	BZW2	>sp|Q9Y6E2|BZW2_HUMAN Basic leucine zipper and W2 domain-containing protein 2 OS=Homo sapiens GN=BZW2 PE=1 SV=1;>tr|E7ETZ4|E7ETZ4_HUMAN Basic leucine zipper and W2 domain-containing protein 2 (Fragment) OS=Homo sapiens GN=BZW2 PE=4 SV=1;>tr|B5MCH7|B5MCH7_H				48.162	1.181	1.0951	0.91193	1.1249	0.95886	0.93023		0.688626	0.543845	40.6791	40.6791	40.6791	40.6791	40.6791	40.6791	-7.48293	-7.48293	-7.48293	-7.48293	-7.48293	-7.48293
59	A6NG64;Q9H2I8	Leucine-rich repeat-containing protein C10orf11	C10orf11	>tr|A6NG64|A6NG64_HUMAN Leucine-rich repeat-containing protein C10orf11 OS=Homo sapiens GN=C10orf11 PE=4 SV=1;>sp|Q9H2I8|CJ011_HUMAN Leucine-rich repeat-containing protein C10orf11 OS=Homo sapiens GN=C10orf11 PE=1 SV=1				25.689	1.4119	1.0944	0.95494	NaN	NaN	NaN		0.912569	1	25.3141	25.3141	25.3141	0	0	0	-0.374939	-0.374939	-0.374939	0	0	0
26	A2VDF0;A2VDF0-2	Fucose mutarotase	C10orf125	>sp|A2VDF0|FUCM_HUMAN Fucose mutarotase OS=Homo sapiens GN=C10orf125 PE=1 SV=2;>sp|A2VDF0-2|FUCM_HUMAN Isoform 2 of Fucose mutarotase OS=Homo sapiens GN=C10orf125				16.765	1.0736	0.92336	1.0241	NaN	NaN	NaN		0.458127	1	16.285	16.285	16.285	0	0	0	-0.479992	-0.479992	-0.479992	0	0	0
4995	Q86WR7;D3DRR9;A6NDS2;Q86WR7-2	Uncharacterized protein C10orf47	C10orf47	>sp|Q86WR7|CJ047_HUMAN Uncharacterized protein C10orf47 OS=Homo sapiens GN=C10orf47 PE=1 SV=2;>tr|D3DRR9|D3DRR9_HUMAN Chromosome 10 open reading frame 47, isoform CRA_b OS=Homo sapiens GN=C10orf47 PE=4 SV=1				45.801	1.426	1.257	0.80378	NaN	NaN	NaN		0.434529	1	56.2598	56.2598	56.2598	0	0	0	10.4588	10.4588	10.4588	0	0	0
1599	Q9H7M9;H0Y2M9	Platelet receptor Gi24	C10orf54	>sp|Q9H7M9|GI24_HUMAN Platelet receptor Gi24 OS=Homo sapiens GN=C10orf54 PE=1 SV=3;>tr|H0Y2M9|H0Y2M9_HUMAN Platelet receptor Gi24 OS=Homo sapiens GN=C10orf54 PE=4 SV=1				33.908	NaN	NaN	NaN	1.5176	1.2281	0.88297		1	0.916695	56.2598	56.2598	56.2598	55.2347	49.9072	50.3554	22.3518	22.3518	22.3518	21.3267	15.9992	16.4474
4569	Q5T2E6;Q5T2E6-2;Q5T2E7	UPF0668 protein C10orf76	C10orf76	>sp|Q5T2E6|CJ076_HUMAN UPF0668 protein C10orf76 OS=Homo sapiens GN=C10orf76 PE=2 SV=1;>sp|Q5T2E6-2|CJ076_HUMAN Isoform 2 of UPF0668 protein C10orf76 OS=Homo sapiens GN=C10orf76				78.71	0.9086	0.86565	0.75184	0.97445	0.89586	0.99355		0.317122	0.306872	74.4585	73.6112	73.9507	78.7726	81.1006	75.054	-4.25154	-5.09878	-4.75932	0.0625533	2.39056	-3.65604
1192	E9PRG8;E9PLD3		C11orf48	>tr|E9PRG8|E9PRG8_HUMAN Uncharacterized protein C11orf48 OS=Homo sapiens GN=C11orf48 PE=4 SV=1;>tr|E9PLD3|E9PLD3_HUMAN Uncharacterized protein OS=Homo sapiens PE=4 SV=1				13.798	1.176	1.0364	0.96952	NaN	NaN	NaN		0.844452	1	16.285	16.285	16.285	25.3141	25.3141	25.3141	2.48701	2.48701	2.48701	11.5161	11.5161	11.5161
1261	G5EA39;F5H6E4;P60006;F5H3R3;F8WDQ6;F5H2T3;F5GXB9	Anaphase-promoting complex subunit 15	C11orf51;ANAPC15	>tr|G5EA39|G5EA39_HUMAN Chromosome 11 open reading frame 51, isoform CRA_c OS=Homo sapiens GN=C11orf51 PE=4 SV=1;>tr|F5H6E4|F5H6E4_HUMAN Protein C11orf51 (Fragment) OS=Homo sapiens GN=C11orf51 PE=4 SV=1;>sp|P60006|APC15_HUMAN Anaphase-promoting complex sub				22.03	1.1991	0.91372	0.82119	NaN	NaN	NaN		0.43887	1	16.285	16.285	16.285	0	0	0	-5.74499	-5.74499	-5.74499	0	0	0
6179	Q9H0W9;Q9H0W9-2;Q9H0W9-3;Q9H0W9-4;E9PJU8;E9PQS1;E9PPB5;E9PIP1;E9PLB3;E9PLC5;E9PSC3;E9PR95	Ester hydrolase C11orf54	C11orf54	>sp|Q9H0W9|CK054_HUMAN Ester hydrolase C11orf54 OS=Homo sapiens GN=C11orf54 PE=1 SV=1;>sp|Q9H0W9-2|CK054_HUMAN Isoform 2 of Ester hydrolase C11orf54 OS=Homo sapiens GN=C11orf54;>sp|Q9H0W9-3|CK054_HUMAN Isoform 3 of Ester hydrolase C11orf54 OS=Homo sapiens				35.117	1.0542	0.97571	0.92374	1.0735	0.97422	0.90725		0.426309	0.564977	25.7542	25.6975	25.8574	36.7948	36.6366	37.2208	-9.36278	-9.41953	-9.25965	1.6778	1.51956	2.10381
6289	E9PNP3;Q9H7C9;E9PLK9;Q9H7C9-2;E9PJP1;Q9H7C9-3;E9PR47;E9PIQ4	UPF0366 protein C11orf67	C11orf67	>tr|E9PNP3|E9PNP3_HUMAN UPF0366 protein C11orf67 OS=Homo sapiens GN=C11orf67 PE=4 SV=1;>sp|Q9H7C9|CK067_HUMAN UPF0366 protein C11orf67 OS=Homo sapiens GN=C11orf67 PE=1 SV=1;>tr|E9PLK9|E9PLK9_HUMAN UPF0366 protein C11orf67 OS=Homo sapiens GN=C11orf67 PE=4 S				15.588	1.1639	1.173	0.92665	NaN	NaN	NaN		0.692463	1	12.8215	12.8215	12.8215	40.6791	40.6791	40.6791	-2.76648	-2.76648	-2.76648	25.0911	25.0911	25.0911
6225	Q9H3H3-3;Q9H3H3-2;Q9H3H3	UPF0696 protein C11orf68	C11orf68	>sp|Q9H3H3-3|CK068_HUMAN Isoform 3 of UPF0696 protein C11orf68 OS=Homo sapiens GN=C11orf68;>sp|Q9H3H3-2|CK068_HUMAN Isoform 2 of UPF0696 protein C11orf68 OS=Homo sapiens GN=C11orf68;>sp|Q9H3H3|CK068_HUMAN UPF0696 protein C11orf68 OS=Homo sapiens GN=C11orf6				31.517	0.91303	0.95006	1.1165	NaN	NaN	NaN		0.328514	1	25.3141	25.3141	25.3141	0	0	0	-6.20294	-6.20294	-6.20294	0	0	0
4462	Q53FT3;E9PPG8;E9PJB2	Protein Hikeshi	C11orf73	>sp|Q53FT3|HIKES_HUMAN Protein Hikeshi OS=Homo sapiens GN=C11orf73 PE=1 SV=2;>tr|E9PPG8|E9PPG8_HUMAN Protein Hikeshi OS=Homo sapiens GN=C11orf73 PE=4 SV=1				21.627	1.1351	1.0952	1.0149	NaN	NaN	NaN		0.920251	1	16.285	16.285	16.285	0	0	0	-5.34199	-5.34199	-5.34199	0	0	0
695	Q8N6T0;C9JZP8;E9PPA3;Q8N6T0-2;E9PKZ8;B4DXL1;E9PKM2;E9PIE7;H0YD55;H0YDL3;E9PMI8;H0YD22;E9PMU2	Putative uncharacterized protein C11orf80	C11orf80	>sp|Q8N6T0|CK080_HUMAN Putative uncharacterized protein C11orf80 OS=Homo sapiens GN=C11orf80 PE=2 SV=1;>tr|C9JZP8|C9JZP8_HUMAN Putative uncharacterized protein C11orf80 OS=Homo sapiens GN=C11orf80 PE=4 SV=2;>tr|E9PPA3|E9PPA3_HUMAN Putative uncharacterized			+	58.061	0.37962	6.05	15.71	NaN	NaN	NaN		2.92422e-87	1	51.501	55.3169	55.6653	0	0	0	-6.55999	-2.74411	-2.39567	0	0	0
4780	Q6UW78	UPF0723 protein C11orf83	C11orf83	>sp|Q6UW78|CK083_HUMAN UPF0723 protein C11orf83 OS=Homo sapiens GN=C11orf83 PE=1 SV=2				10.081	0.81363	1.207	1.5608	NaN	NaN	NaN		0.71067	1	12.8215	12.8215	12.8215	0	0	0	2.74052	2.74052	2.74052	0	0	0
5998	Q9BUA3;H0YGY5;H0YGK9	Uncharacterized protein C11orf84	C11orf84	>sp|Q9BUA3|CK084_HUMAN Uncharacterized protein C11orf84 OS=Homo sapiens GN=C11orf84 PE=1 SV=3	+			41.036	NaN	NaN	NaN	0.12227	1.563	12.251	+	1	0.221025	0	0	0	108.563	109.281	104.58	0	0	0	67.5272	68.2452	63.5436
6356	Q9HB07;F8VR84;F5H641;F8VQQ3;H3BPH3	UPF0160 protein MYG1, mitochondrial	C12orf10	>sp|Q9HB07|MYG1_HUMAN UPF0160 protein MYG1, mitochondrial OS=Homo sapiens GN=C12orf10 PE=1 SV=2;>tr|F8VR84|F8VR84_HUMAN UPF0160 protein MYG1, mitochondrial OS=Homo sapiens GN=C12orf10 PE=4 SV=1;>tr|F5H641|F5H641_HUMAN UPF0160 protein MYG1, mitochondrial OS			+	42.449	1.0319	0.89141	0.93633	0.92332	0.86488	1.1721	+	0.0485562	0.350143	40.6791	40.6791	40.6791	40.6791	40.6791	40.6791	-1.76993	-1.76993	-1.76993	-1.76993	-1.76993	-1.76993
5387	Q8WUH6	UPF0444 transmembrane protein C12orf23	C12orf23	>sp|Q8WUH6|CL023_HUMAN UPF0444 transmembrane protein C12orf23 OS=Homo sapiens GN=C12orf23 PE=1 SV=1				11.748	1.2064	1.1346	0.9341	NaN	NaN	NaN		0.639194	1	17.2337	14.4978	15.3916	0	0	0	5.48573	2.74979	3.64358	0	0	0
5200	Q8N999;Q8N999-3	Uncharacterized protein C12orf29	C12orf29	>sp|Q8N999|CL029_HUMAN Uncharacterized protein C12orf29 OS=Homo sapiens GN=C12orf29 PE=1 SV=2;>sp|Q8N999-3|CL029_HUMAN Isoform 3 of Uncharacterized protein C12orf29 OS=Homo sapiens GN=C12orf29	+			37.49	NaN	NaN	NaN	0.068748	1.2222	17.98	+	1	0.912628	40.6791	40.6791	40.6791	56.2598	56.2598	56.2598	3.18907	3.18907	3.18907	18.7698	18.7698	18.7698
5163	Q8N5I9	Uncharacterized protein C12orf45	C12orf45	>sp|Q8N5I9|CL045_HUMAN Uncharacterized protein C12orf45 OS=Homo sapiens GN=C12orf45 PE=1 SV=2				20.123	1.0668	1.22	0.99073	NaN	NaN	NaN		0.533665	1	25.3141	25.3141	25.3141	0	0	0	5.19106	5.19106	5.19106	0	0	0
5876	Q99622;F5GXW5	Protein C10	C12orf57	>sp|Q99622|C10_HUMAN Protein C10 OS=Homo sapiens GN=C12orf57 PE=1 SV=1;>tr|F5GXW5|F5GXW5_HUMAN Protein C10 OS=Homo sapiens GN=C12orf57 PE=4 SV=1				13.178	1.2163	0.95325	0.81283	NaN	NaN	NaN		0.537101	1	12.8215	12.8215	12.8215	0	0	0	-0.356478	-0.356478	-0.356478	0	0	0
5762	Q96MD2;F5H2Q3	UPF0536 protein C12orf66	C12orf66	>sp|Q96MD2|CL066_HUMAN UPF0536 protein C12orf66 OS=Homo sapiens GN=C12orf66 PE=2 SV=4;>tr|F5H2Q3|F5H2Q3_HUMAN UPF0536 protein C12orf66 OS=Homo sapiens GN=C12orf66 PE=4 SV=1				50.414	NaN	NaN	NaN	0.85407	1.1272	0.83414		1	0.969667	76.5394	76.5394	76.5394	40.6791	40.6791	40.6791	26.1254	26.1254	26.1254	-9.73493	-9.73493	-9.73493
1425	F8VQD4;Q8TAD7	Overexpressed in colon carcinoma 1 protein	C12orf75;OCC1	>tr|F8VQD4|F8VQD4_HUMAN Protein C12orf75 (Fragment) OS=Homo sapiens GN=C12orf75 PE=4 SV=2;>sp|Q8TAD7|OCC1_HUMAN Overexpressed in colon carcinoma 1 protein OS=Homo sapiens GN=OCC1 PE=1 SV=2				9.3362	1.859	1.2118	0.62069	NaN	NaN	NaN		0.695373	1	12.8215	12.8215	12.8215	0	0	0	3.48532	3.48532	3.48532	0	0	0
6885	Q9UKR5	Probable ergosterol biosynthetic protein 28	C14orf1	>sp|Q9UKR5|ERG28_HUMAN Probable ergosterol biosynthetic protein 28 OS=Homo sapiens GN=C14orf1 PE=1 SV=1				15.864	1.051	1.1441	1.0815	0.85457	1.0037	1.146		0.77754	0.559273	30.9172	30.0971	29.645	12.8215	12.8215	12.8215	15.0532	14.2331	13.781	-3.04248	-3.04248	-3.04248
6575	Q9NWQ9	Uncharacterized protein C14orf119	C14orf119	>sp|Q9NWQ9|CN119_HUMAN Uncharacterized protein C14orf119 OS=Homo sapiens GN=C14orf119 PE=2 SV=1				16.009	0.94175	1.1258	1.1378	NaN	NaN	NaN		0.955348	1	0	0	0	0	0	0	0	0	0	0	0	0
5670	Q96FN9;F8W1H4	Probable D-tyrosyl-tRNA(Tyr) deacylase 2	C14orf126	>sp|Q96FN9|DTD2_HUMAN Probable D-tyrosyl-tRNA(Tyr) deacylase 2 OS=Homo sapiens GN=C14orf126 PE=2 SV=1				18.66	1.2349	1.0374	0.93797	NaN	NaN	NaN		0.92939	1	16.285	16.285	16.285	0	0	0	-2.37499	-2.37499	-2.37499	0	0	0
1540	G3V4K3;Q9H9C1;Q9H9C1-2;G3V549	Spermatogenesis-defective protein 39 homolog	C14orf133;SPE39	>tr|G3V4K3|G3V4K3_HUMAN Protein C14orf133 OS=Homo sapiens GN=C14orf133 PE=4 SV=1;>sp|Q9H9C1|SPE39_HUMAN Spermatogenesis-defective protein 39 homolog OS=Homo sapiens GN=SPE39 PE=1 SV=1;>sp|Q9H9C1-2|SPE39_HUMAN Isoform 2 of Spermatogenesis-defective protein				59.718	0.90751	0.96562	1.0638	NaN	NaN	NaN		0.50342	1	56.0675	56.0561	55.9571	0	0	0	-3.65048	-3.66189	-3.76088	0	0	0
6072	Q9BXV9	Uncharacterized protein C14orf142	C14orf142	>sp|Q9BXV9|CN142_HUMAN Uncharacterized protein C14orf142 OS=Homo sapiens GN=C14orf142 PE=2 SV=2				10.859	0.82522	0.86081	0.99623	NaN	NaN	NaN		0.214165	1	12.8215	12.8215	12.8215	0	0	0	1.96252	1.96252	1.96252	0	0	0
5651	Q96EM0;E9PKK7;D6RC46	Probable proline racemase	C14orf149	>sp|Q96EM0|PRCM_HUMAN Probable proline racemase OS=Homo sapiens GN=C14orf149 PE=1 SV=2				38.137	1.3216	0.89338	0.72409	NaN	NaN	NaN		0.116851	1	40.6791	40.6791	40.6791	0	0	0	2.54207	2.54207	2.54207	0	0	0
4890	Q7Z3D6-2;Q7Z3D6;Q7Z3D6-3;Q7Z3D6-5;G8JLP2;Q7Z3D6-4;H0YB09;H0YB62;H0YB11;E5RIU5;E5RJ62;E5RIL4;E5RJ87;Q7Z3D6-6;E5RGN8;E5RFZ6;E5RGP9;E5RFT5;E5RK56;E5RHG2	UPF0317 protein C14orf159, mitochondrial	C14orf159	>sp|Q7Z3D6-2|CN159_HUMAN Isoform 2 of UPF0317 protein C14orf159, mitochondrial OS=Homo sapiens GN=C14orf159;>sp|Q7Z3D6|CN159_HUMAN UPF0317 protein C14orf159, mitochondrial OS=Homo sapiens GN=C14orf159 PE=2 SV=2;>sp|Q7Z3D6-3|CN159_HUMAN Isoform 3 of UPF0317				66.926	1.0726	0.99708	0.95794	0.93993	0.89103	0.89662		0.817826	0.306184	56.2598	56.2598	56.2598	56.2598	56.2598	56.2598	-10.6662	-10.6662	-10.6662	-10.6662	-10.6662	-10.6662
6985	Q9Y224;G3V4C6;H0YJB9;G3V4E7	UPF0568 protein C14orf166	C14orf166	>sp|Q9Y224|CN166_HUMAN UPF0568 protein C14orf166 OS=Homo sapiens GN=C14orf166 PE=1 SV=1;>tr|G3V4C6|G3V4C6_HUMAN UPF0568 protein C14orf166 OS=Homo sapiens GN=C14orf166 PE=4 SV=1				28.068	0.99826	1.0244	1.0278	NaN	NaN	NaN		0.958716	1	25.3141	25.3141	25.3141	0	0	0	-2.75394	-2.75394	-2.75394	0	0	0
1544	G3V556;G3V5Q3;P56378	6.8 kDa mitochondrial proteolipid	C14orf2;MP68	>tr|G3V556|G3V556_HUMAN Protein C14orf2 OS=Homo sapiens GN=C14orf2 PE=4 SV=1;>tr|G3V5Q3|G3V5Q3_HUMAN Chromosome 14 open reading frame 2, isoform CRA_a OS=Homo sapiens GN=C14orf2 PE=4 SV=1;>sp|P56378|68MP_HUMAN 6.8 kDa mitochondrial proteolipid OS=Homo sapi				11.281	0.89479	1.0373	1.0709	NaN	NaN	NaN		0.6819	1	12.8215	12.8215	12.8215	0	0	0	1.54052	1.54052	1.54052	0	0	0
4954	Q86U38;A8MY76;B3KVY3	Pumilio domain-containing protein C14orf21	C14orf21	>sp|Q86U38|CN021_HUMAN Pumilio domain-containing protein C14orf21 OS=Homo sapiens GN=C14orf21 PE=1 SV=1;>tr|A8MY76|A8MY76_HUMAN Pumilio domain-containing protein C14orf21 OS=Homo sapiens GN=C14orf21 PE=4 SV=1				69.437	1.2786	1.1841	1.0487	1.2814	1.0731	0.96072		0.377401	0.97993	61.5354	57.6728	59.694	57.8633	58.7862	58.6606	-7.90155	-11.7642	-9.74305	-11.5737	-10.6508	-10.7764
1411	Q6PJG2;F6RU81;H7C1L3	Uncharacterized protein C14orf43	C14orf43	>sp|Q6PJG2|CN043_HUMAN Uncharacterized protein C14orf43 OS=Homo sapiens GN=C14orf43 PE=1 SV=2;>tr|F6RU81|F6RU81_HUMAN Uncharacterized protein C14orf43 (Fragment) OS=Homo sapiens GN=C14orf43 PE=4 SV=1;>tr|H7C1L3|H7C1L3_HUMAN Uncharacterized protein C14orf43				114.99	0.82952	1.1688	1.0293	NaN	NaN	NaN	+	0.656367	1	102.225	102.225	102.225	0	0	0	-12.7648	-12.7648	-12.7648	0	0	0
6324	Q9H972;Q9H972-2;G3V2P0;G3V4W6;G5E9D9;G3V396	Uncharacterized protein C14orf93	C14orf93	>sp|Q9H972|CN093_HUMAN Uncharacterized protein C14orf93 OS=Homo sapiens GN=C14orf93 PE=2 SV=1;>sp|Q9H972-2|CN093_HUMAN Isoform 2 of Uncharacterized protein C14orf93 OS=Homo sapiens GN=C14orf93	+	+		58.696	NaN	NaN	NaN	0.8434	3.0309	4.8595		1	0.00462819	0	0	0	78.0617	81.518	81.9489	0	0	0	19.3657	22.822	23.2529
6407	Q9NPA0;H0YDT8;H0YDX2	UPF0480 protein C15orf24	C15orf24	>sp|Q9NPA0|EMC7_HUMAN ER membrane protein complex subunit 7 OS=Homo sapiens GN=EMC7 PE=1 SV=1;>tr|H0YDT8|H0YDT8_HUMAN UPF0480 protein C15orf24 (Fragment) OS=Homo sapiens GN=C15orf24 PE=4 SV=1;>tr|H0YDX2|H0YDX2_HUMAN UPF0480 protein C15orf24 (Fragment) OS=H				26.47	1.1047	1.0723	1.0028	1.0069	0.90963	0.927		0.765825	0.317311	25.3141	25.3141	25.3141	25.3141	25.3141	25.3141	-1.15594	-1.15594	-1.15594	-1.15594	-1.15594	-1.15594
875	E2QRD5;Q7Z6K5;H0YL85;H0YMP5;H0YL03;H0YMK0	UPF0552 protein C15orf38	C15orf38-AP3S2;C15orf38	>tr|E2QRD5|E2QRD5_HUMAN Protein C15orf38-AP3S2 OS=Homo sapiens GN=C15orf38-AP3S2 PE=4 SV=1;>sp|Q7Z6K5|CO038_HUMAN UPF0552 protein C15orf38 OS=Homo sapiens GN=C15orf38 PE=1 SV=1				43.881	0.94908	0.94193	0.93107	NaN	NaN	NaN		0.276398	1	24.8397	24.7407	24.8638	0	0	0	-19.0413	-19.1403	-19.0172	0	0	0
7046	Q9Y2V0;H3BS01;Q9Y2V0-2;H3BNF9;H3BTL3;H3BMD3	Uncharacterized protein C15orf41	C15orf41	>sp|Q9Y2V0|CO041_HUMAN Uncharacterized protein C15orf41 OS=Homo sapiens GN=C15orf41 PE=2 SV=2;>tr|H3BS01|H3BS01_HUMAN Uncharacterized protein C15orf41 OS=Homo sapiens GN=C15orf41 PE=4 SV=1;>sp|Q9Y2V0-2|CO041_HUMAN Isoform 2 of Uncharacterized protein C15or				32.264	NaN	NaN	NaN	1.1089	1.1696	1.0633		1	0.846523	0	0	0	25.3141	25.3141	25.3141	0	0	0	-6.94994	-6.94994	-6.94994
287	B4DJL6;Q96SY0;B4DVT3;H3BRY6;Q96SY0-3;B4DVD5	UPF0464 protein C15orf44	C15orf44	>tr|B4DJL6|B4DJL6_HUMAN UPF0464 protein C15orf44 OS=Homo sapiens GN=C15orf44 PE=2 SV=1;>sp|Q96SY0|CO044_HUMAN UPF0464 protein C15orf44 OS=Homo sapiens GN=C15orf44 PE=1 SV=2;>tr|B4DVT3|B4DVT3_HUMAN UPF0464 protein C15orf44 OS=Homo sapiens GN=C15orf44 PE=2 S				61.345	1.3308	1.2037	0.85846	NaN	NaN	NaN		0.728865	1	56.2598	56.2598	56.2598	0	0	0	-5.08519	-5.08519	-5.08519	0	0	0
4819	Q6ZUT6;Q6ZUT6-4;Q6ZUT6-2;Q6ZUT6-3;H0YM82	Uncharacterized protein C15orf52	C15orf52	>sp|Q6ZUT6|CO052_HUMAN Uncharacterized protein C15orf52 OS=Homo sapiens GN=C15orf52 PE=1 SV=1;>sp|Q6ZUT6-4|CO052_HUMAN Isoform 4 of Uncharacterized protein C15orf52 OS=Homo sapiens GN=C15orf52				57.324	1.2307	1.1427	0.94646	NaN	NaN	NaN		0.728977	1	56.2598	56.2598	56.2598	0	0	0	-1.06419	-1.06419	-1.06419	0	0	0
5819	Q96S19;D6REA6;Q96S19-3;F6VM53;F6TF62;H3BNB2;Q96S19-2;H3BS73;H3BRT2;H3BMF3;H3BNT3;H3BQ55	UPF0585 protein C16orf13	C16orf13	>sp|Q96S19|CP013_HUMAN UPF0585 protein C16orf13 OS=Homo sapiens GN=C16orf13 PE=1 SV=2;>tr|D6REA6|D6REA6_HUMAN UPF0585 protein C16orf13 OS=Homo sapiens GN=C16orf13 PE=4 SV=1;>sp|Q96S19-3|CP013_HUMAN Isoform 3 of UPF0585 protein C16orf13 OS=Homo sapiens GN=C				22.578	1.0785	0.97886	0.93462	NaN	NaN	NaN		0.689157	1	16.285	16.285	16.285	0	0	0	-6.29299	-6.29299	-6.29299	0	0	0
6854	Q9UJK0	Probable ribosome biogenesis protein C16orf42	C16orf42	>sp|Q9UJK0|TSR3_HUMAN Probable ribosome biogenesis protein C16orf42 OS=Homo sapiens GN=C16orf42 PE=1 SV=1				33.596	0.83668	1.1217	1.3474	NaN	NaN	NaN		0.909011	1	40.6791	40.6791	40.6791	0	0	0	7.08307	7.08307	7.08307	0	0	0
1719	Q96GQ5;H3BSM7;H3BR29;E7EP97;Q96GQ5-2;B4DJP2;H3BS97;H3BTA0;I3L2V0	UPF0420 protein C16orf58	C16orf58	>sp|Q96GQ5|CP058_HUMAN UPF0420 protein C16orf58 OS=Homo sapiens GN=C16orf58 PE=1 SV=2;>tr|H3BSM7|H3BSM7_HUMAN UPF0420 protein C16orf58 OS=Homo sapiens GN=C16orf58 PE=4 SV=1;>tr|H3BR29|H3BR29_HUMAN UPF0420 protein C16orf58 OS=Homo sapiens GN=C16orf58 PE=4 S				51.017	NaN	NaN	NaN	1.0099	0.96655	1.0164		1	0.608601	40.6791	40.6791	40.6791	40.6791	40.6791	40.6791	-10.3379	-10.3379	-10.3379	-10.3379	-10.3379	-10.3379
4892	E7EWW0;Q7Z3J2;F5H7K1;G5E9I3;C9J7I2;Q7Z3J2-2;H3BV68;H3BVG8;F6S1J4;I3L1U5;H3BNX2;H3BTI5;H3BUS7;H3BRV8	UPF0505 protein C16orf62	C16orf62	>tr|E7EWW0|E7EWW0_HUMAN UPF0505 protein C16orf62 OS=Homo sapiens GN=C16orf62 PE=4 SV=2;>sp|Q7Z3J2|CP062_HUMAN UPF0505 protein C16orf62 OS=Homo sapiens GN=C16orf62 PE=1 SV=2;>tr|F5H7K1|F5H7K1_HUMAN UPF0505 protein C16orf62 OS=Homo sapiens GN=C16orf62 PE=4 S				118.61	0.92869	0.99501	1.0425	0.96702	0.96178	0.9879		0.70142	0.651995	89.1978	90.2001	91.7042	102.225	102.225	102.225	-29.4122	-28.4099	-26.9058	-16.3848	-16.3848	-16.3848
5965	Q9BSU1;H3BSG0;H3BVG5;H3BS58;H3BRA5;Q9BSU1-2	UPF0183 protein C16orf70	C16orf70	>sp|Q9BSU1|CP070_HUMAN UPF0183 protein C16orf70 OS=Homo sapiens GN=C16orf70 PE=1 SV=1;>tr|H3BSG0|H3BSG0_HUMAN UPF0183 protein C16orf70 (Fragment) OS=Homo sapiens GN=C16orf70 PE=4 SV=1;>tr|H3BVG5|H3BVG5_HUMAN UPF0183 protein C16orf70 OS=Homo sapiens GN=C16o	+			47.524	NaN	NaN	NaN	0.39048	0.92525	2.3046		1	0.402144	0	0	0	56.2598	56.2598	56.2598	0	0	0	8.73581	8.73581	8.73581
7192	Q9Y6A4;H3BPA3	UPF0468 protein C16orf80	C16orf80	>sp|Q9Y6A4|CP080_HUMAN UPF0468 protein C16orf80 OS=Homo sapiens GN=C16orf80 PE=1 SV=1				22.774	0.93918	1.0858	1.0956	NaN	NaN	NaN		0.819014	1	16.5845	16.6029	16.7512	0	0	0	-6.1895	-6.17107	-6.02282	0	0	0
4383	Q1ED39;H3BNU8;H3BPL4;H3BMC9	Protein C16orf88	C16orf88	>sp|Q1ED39|CP088_HUMAN Protein C16orf88 OS=Homo sapiens GN=C16orf88 PE=1 SV=1	+	+		51.588	1.1423	1.0166	0.78652	0.68655	4.2976	6.4807	+	0.622262	3.57953e-05	56.2598	56.2598	56.2598	86.9505	84.2119	82.1834	4.67181	4.67181	4.67181	35.3625	32.6239	30.5954
581	H0YIS7;C9J4G0;Q8IXM2;F8W038;Q8IXM2-2;F8W1H0	Chromatin complexes subunit BAP18	C17orf49;BAP18	>tr|H0YIS7|H0YIS7_HUMAN Protein C17orf49 (Fragment) OS=Homo sapiens GN=C17orf49 PE=4 SV=1;>tr|C9J4G0|C9J4G0_HUMAN HCG32827, isoform CRA_d OS=Homo sapiens GN=C17orf49 PE=4 SV=1;>sp|Q8IXM2|BAP18_HUMAN Chromatin complexes subunit BAP18 OS=Homo sapiens GN=BAP1				24.767	0.80702	0.83901	0.75463	NaN	NaN	NaN		0.147259	1	19.8903	20.7612	19.8369	0	0	0	-4.87666	-4.00584	-4.93015	0	0	0
5690	Q96GS4	Uncharacterized protein C17orf59	C17orf59	>sp|Q96GS4|CQ059_HUMAN Uncharacterized protein C17orf59 OS=Homo sapiens GN=C17orf59 PE=1 SV=2				37.226	1.3491	1.0534	1.0159	NaN	NaN	NaN		0.863915	1	40.6791	40.6791	40.6791	0	0	0	3.45307	3.45307	3.45307	0	0	0
5135	Q8N2U0	UPF0451 protein C17orf61	C17orf61	>sp|Q8N2U0|CQ061_HUMAN UPF0451 protein C17orf61 OS=Homo sapiens GN=C17orf61 PE=2 SV=1				11.741	0.99179	0.88875	0.92798	0.99558	0.93525	0.89031		0.276141	0.368653	12.8215	12.8215	12.8215	12.8215	12.8215	12.8215	1.08052	1.08052	1.08052	1.08052	1.08052	1.08052
872	Q9BQA9;E1B6X3	Uncharacterized protein C17orf62	C17orf62	>sp|Q9BQA9|CQ062_HUMAN Uncharacterized protein C17orf62 OS=Homo sapiens GN=C17orf62 PE=1 SV=1;>tr|E1B6X3|E1B6X3_HUMAN Chromosome 17 open reading frame 62, isoform CRA_g OS=Homo sapiens GN=C17orf62 PE=4 SV=1				20.774	1.0498	0.82412	0.93957	1.196	1.0053	0.92862		0.154676	0.454193	31.2151	46.2564	37.89	16.2148	16.2111	16.1987	10.4411	25.4824	17.116	-4.55917	-4.56294	-4.5753
6350	Q9HAS0	Protein Njmu-R1	C17orf75	>sp|Q9HAS0|NJMU_HUMAN Protein Njmu-R1 OS=Homo sapiens GN=C17orf75 PE=1 SV=2				44.621	0.98435	0.90852	0.94281	NaN	NaN	NaN		0.290914	1	40.6791	40.6791	40.6791	0	0	0	-3.94193	-3.94193	-3.94193	0	0	0
4460	Q53F19;Q53F19-2	Uncharacterized protein C17orf85	C17orf85	>sp|Q53F19|CQ085_HUMAN Uncharacterized protein C17orf85 OS=Homo sapiens GN=C17orf85 PE=1 SV=2;>sp|Q53F19-2|CQ085_HUMAN Isoform 2 of Uncharacterized protein C17orf85 OS=Homo sapiens GN=C17orf85	+		+	70.592	0.85597	0.72607	0.82472	0.30454	1.9181	6.5439	+	0.00655763	0.490238	76.5394	76.5394	76.5394	102.225	102.225	102.225	5.9474	5.9474	5.9474	31.6332	31.6332	31.6332
5577	Q96B23-2;Q96B23	Uncharacterized protein C18orf25	C18orf25	>sp|Q96B23-2|CR025_HUMAN Isoform 2 of Uncharacterized protein C18orf25 OS=Homo sapiens GN=C18orf25;>sp|Q96B23|CR025_HUMAN Uncharacterized protein C18orf25 OS=Homo sapiens GN=C18orf25 PE=1 SV=2	+		+	36.977	11.187	10.728	0.90407	0.27865	1.4094	2.6754	+	4.08941e-204	0.85948	56.2598	56.2598	56.2598	76.5394	76.5394	76.5394	19.2828	19.2828	19.2828	39.5624	39.5624	39.5624
1339	Q96DM3;F5H2W0;F5H3Y7;B7Z2Y1	Uncharacterized protein C18orf8	C18orf8	>sp|Q96DM3|MIC1_HUMAN Uncharacterized protein C18orf8 OS=Homo sapiens GN=C18orf8 PE=1 SV=2;>tr|F5H2W0|F5H2W0_HUMAN Uncharacterized protein C18orf8 OS=Homo sapiens GN=C18orf8 PE=4 SV=1;>tr|F5H3Y7|F5H3Y7_HUMAN Uncharacterized protein C18orf8 OS=Homo sapiens				74.974	NaN	NaN	NaN	0.86644	1.0447	1.2527		1	0.846366	56.2598	56.2598	56.2598	70.3677	67.8295	69.8562	-18.7142	-18.7142	-18.7142	-4.6063	-7.14447	-5.11783
5544	Q969H8	UPF0556 protein C19orf10	C19orf10	>sp|Q969H8|CS010_HUMAN UPF0556 protein C19orf10 OS=Homo sapiens GN=C19orf10 PE=1 SV=1				18.795	0.95976	0.96524	0.93606	NaN	NaN	NaN		0.30729	1	22.5412	20.8301	22.3983	0	0	0	3.74623	2.0351	3.60332	0	0	0
6784	Q9UFG5;Q9UFG5-2;E7EP72	UPF0449 protein C19orf25	C19orf25	>sp|Q9UFG5|CS025_HUMAN UPF0449 protein C19orf25 OS=Homo sapiens GN=C19orf25 PE=1 SV=2;>sp|Q9UFG5-2|CS025_HUMAN Isoform 2 of UPF0449 protein C19orf25 OS=Homo sapiens GN=C19orf25;>tr|E7EP72|E7EP72_HUMAN UPF0449 protein C19orf25 OS=Homo sapiens GN=C19orf25 PE				12.878	1.1589	1.0932	0.95246	NaN	NaN	NaN		0.959203	1	12.8215	12.8215	12.8215	0	0	0	-0.0564776	-0.0564776	-0.0564776	0	0	0
5393	Q8WUQ7-2;Q8WUQ7;C9JAH9	Uncharacterized protein C19orf29	C19orf29	>sp|Q8WUQ7-2|CS029_HUMAN Isoform 2 of Uncharacterized protein C19orf29 OS=Homo sapiens GN=C19orf29;>sp|Q8WUQ7|CS029_HUMAN Uncharacterized protein C19orf29 OS=Homo sapiens GN=C19orf29 PE=1 SV=3	+			107.94	0.90844	1.414	1.2554	0.54536	1.2577	2.3949		0.460756	0.938985	76.5394	76.5394	76.5394	102.225	102.225	102.225	-31.4006	-31.4006	-31.4006	-5.71484	-5.71484	-5.71484
5913	Q9BQ61	Uncharacterized protein C19orf43	C19orf43	>sp|Q9BQ61|CS043_HUMAN Uncharacterized protein C19orf43 OS=Homo sapiens GN=C19orf43 PE=1 SV=1			+	18.419	1.1419	2.2108	1.1066	NaN	NaN	NaN		1.21162e-05	1	24.4795	21.8646	23.2215	0	0	0	6.06049	3.44558	4.8025	0	0	0
5959	Q9BSF4	Uncharacterized protein C19orf52	C19orf52	>sp|Q9BSF4|CS052_HUMAN Uncharacterized protein C19orf52 OS=Homo sapiens GN=C19orf52 PE=1 SV=2				29.233	1.0838	0.96939	0.93496	1.2962	0.90114	0.92828		0.557432	0.326453	25.3141	25.3141	25.3141	25.3141	25.3141	25.3141	-3.91894	-3.91894	-3.91894	-3.91894	-3.91894	-3.91894
4609	Q5UCC4-3;Q5UCC4;Q5UCC4-2	UPF0510 protein INM02	C19orf63	>sp|Q5UCC4-3|EMC10_HUMAN Isoform 3 of ER membrane protein complex subunit 10 OS=Homo sapiens GN=EMC10;>sp|Q5UCC4|EMC10_HUMAN ER membrane protein complex subunit 10 OS=Homo sapiens GN=EMC10 PE=1 SV=1;>sp|Q5UCC4-2|EMC10_HUMAN Isoform 2 of ER membrane protein			+	28.003	0.72888	0.58027	0.86644	NaN	NaN	NaN		0.00545924	1	25.3141	25.3141	25.3141	0	0	0	-2.68894	-2.68894	-2.68894	0	0	0
6484	Q9NS00;Q9NS00-2;C9K0C8;C9JDX1	Glycoprotein-N-acetylgalactosamine 3-beta-galactosyltransferase 1	C1GALT1	>sp|Q9NS00|C1GLT_HUMAN Glycoprotein-N-acetylgalactosamine 3-beta-galactosyltransferase 1 OS=Homo sapiens GN=C1GALT1 PE=1 SV=1;>sp|Q9NS00-2|C1GLT_HUMAN Isoform 2 of Glycoprotein-N-acetylgalactosamine 3-beta-galactosyltransferase 1 OS=Homo sapiens GN=C1GALT1			+	42.202	0.78215	0.79425	0.95755	1.1064	0.86117	0.92907		0.0962542	0.282305	40.6791	40.6791	40.6791	40.6791	40.6791	40.6791	-1.52293	-1.52293	-1.52293	-1.52293	-1.52293	-1.52293
5659	Q96EU7	C1GALT1-specific chaperone 1	C1GALT1C1	>sp|Q96EU7|C1GLC_HUMAN C1GALT1-specific chaperone 1 OS=Homo sapiens GN=C1GALT1C1 PE=1 SV=1				36.382	1.4623	1.4301	0.87354	1.2903	1.3234	0.94144		0.174322	0.613923	25.3141	25.3141	25.3141	28.4977	28.3026	28.2535	-11.0679	-11.0679	-11.0679	-7.88425	-8.07936	-8.12846
4815	Q6ZSJ8	Uncharacterized protein C1orf122	C1orf122	>sp|Q6ZSJ8|CA122_HUMAN Uncharacterized protein C1orf122 OS=Homo sapiens GN=C1orf122 PE=2 SV=2				11.471	1.0991	1.0235	0.99907	NaN	NaN	NaN		0.777083	1	23.8386	24.0047	24.2071	0	0	0	12.3676	12.5337	12.7361	0	0	0
6581	Q9NWV4;B1ARP7	UPF0587 protein C1orf123	C1orf123	>sp|Q9NWV4|CA123_HUMAN UPF0587 protein C1orf123 OS=Homo sapiens GN=C1orf123 PE=1 SV=1;>tr|B1ARP7|B1ARP7_HUMAN Chromosome 1 open reading frame 123 OS=Homo sapiens GN=C1orf123 PE=4 SV=1				18.048	0.95783	0.95087	0.96723	NaN	NaN	NaN		0.334928	1	16.3288	16.3496	16.3636	0	0	0	-1.71916	-1.69843	-1.6844	0	0	0
700	Q7Z422;C9K0U0;Q7Z422-3;Q7Z422-4;Q7Z422-2;B4DNI1;F8WEE8	UPF0485 protein C1orf144	C1orf144	>sp|Q7Z422|CA144_HUMAN UPF0485 protein C1orf144 OS=Homo sapiens GN=C1orf144 PE=1 SV=1;>tr|C9K0U0|C9K0U0_HUMAN UPF0485 protein C1orf144 OS=Homo sapiens GN=C1orf144 PE=4 SV=1;>sp|Q7Z422-3|CA144_HUMAN Isoform 3 of UPF0485 protein C1orf144 OS=Homo sapiens GN=C			+	16.997	1.6414	1.7533	1.0305	NaN	NaN	NaN		0.0755136	1	16.285	16.285	16.285	0	0	0	-0.711992	-0.711992	-0.711992	0	0	0
189	Q9HAF1-3;B1AK64;Q9HAF1;Q9HAF1-2;B1AK63	Chromatin modification-related protein MEAF6	C1orf149;MEAF6	>sp|Q9HAF1-3|EAF6_HUMAN Isoform 3 of Chromatin modification-related protein MEAF6 OS=Homo sapiens GN=MEAF6;>tr|B1AK64|B1AK64_HUMAN Chromatin modification-related protein MEAF6 OS=Homo sapiens GN=C1orf149 PE=4 SV=1;>sp|Q9HAF1|EAF6_HUMAN Chromatin modificati	+	+		22.755	1.0283	1.1569	1.106	0.11641	2.5724	19.787	+	0.863188	0.04739	25.3141	25.3141	25.3141	40.6791	40.6791	40.6791	2.55906	2.55906	2.55906	17.9241	17.9241	17.9241
5089	Q8IYL3	UPF0688 protein C1orf174	C1orf174	>sp|Q8IYL3|CA174_HUMAN UPF0688 protein C1orf174 OS=Homo sapiens GN=C1orf174 PE=1 SV=2				25.977	0.92488	1.1752	1.1959	NaN	NaN	NaN		0.77926	1	25.3141	25.3141	25.3141	0	0	0	-0.662939	-0.662939	-0.662939	0	0	0
6234	Q9H425;G5EA08;A8K8R8;E5RFY9;E5RI90	Uncharacterized protein C1orf198	C1orf198	>sp|Q9H425|CA198_HUMAN Uncharacterized protein C1orf198 OS=Homo sapiens GN=C1orf198 PE=1 SV=1;>tr|G5EA08|G5EA08_HUMAN Chromosome 1 open reading frame 198, isoform CRA_c OS=Homo sapiens GN=C1orf198 PE=4 SV=1;>tr|A8K8R8|A8K8R8_HUMAN Uncharacterized protein C				36.346	1.681	1.3234	0.83678	NaN	NaN	NaN		0.501271	1	40.6791	40.6791	40.6791	0	0	0	4.33307	4.33307	4.33307	0	0	0
4517	Q5JTJ3-2;Q5JTJ3;Q5JTJ3-3	Uncharacterized protein C1orf31	C1orf31	>sp|Q5JTJ3-2|CA031_HUMAN Isoform 2 of Uncharacterized protein C1orf31 OS=Homo sapiens GN=C1orf31;>sp|Q5JTJ3|CA031_HUMAN Uncharacterized protein C1orf31 OS=Homo sapiens GN=C1orf31 PE=2 SV=1;>sp|Q5JTJ3-3|CA031_HUMAN Isoform 3 of Uncharacterized protein C1orf				18.094	1.0224	1.053	0.95831	NaN	NaN	NaN		0.78356	1	12.8215	12.8215	12.8215	0	0	0	-5.27248	-5.27248	-5.27248	0	0	0
629	Q6IQ49;C9JIQ2;Q6IQ49-2;Q6IQ49-3	UPF0667 protein C1orf55	C1orf55	>sp|Q6IQ49|CA055_HUMAN UPF0667 protein C1orf55 OS=Homo sapiens GN=C1orf55 PE=1 SV=1;>tr|C9JIQ2|C9JIQ2_HUMAN UPF0667 protein C1orf55 OS=Homo sapiens GN=C1orf55 PE=4 SV=1;>sp|Q6IQ49-2|CA055_HUMAN Isoform 2 of UPF0667 protein C1orf55 OS=Homo sapiens GN=C1orf5				49.741	0.99273	1.3938	1.1799	NaN	NaN	NaN		0.443618	1	40.6791	40.6791	40.6791	0	0	0	-9.06193	-9.06193	-9.06193	0	0	0
5415	Q8WWB7;Q8WWB7-2	Lysosomal protein NCU-G1	C1orf85	>sp|Q8WWB7|NCUG1_HUMAN Lysosomal protein NCU-G1 OS=Homo sapiens GN=C1orf85 PE=1 SV=1;>sp|Q8WWB7-2|NCUG1_HUMAN Isoform 2 of Lysosomal protein NCU-G1 OS=Homo sapiens GN=C1orf85				43.864	0.73287	1.0134	1.4382	NaN	NaN	NaN		0.767464	1	67.6488	66.6505	67.742	76.5394	76.5394	76.5394	23.7848	22.7865	23.878	32.6754	32.6754	32.6754
3894	Q07021;I3L3B0;I3L3Q7	Complement component 1 Q subcomponent-binding protein, mitochondrial	C1QBP	>sp|Q07021|C1QBP_HUMAN Complement component 1 Q subcomponent-binding protein, mitochondrial OS=Homo sapiens GN=C1QBP PE=1 SV=1;>tr|I3L3B0|I3L3B0_HUMAN Complement component 1 Q subcomponent-binding protein, mitochondrial OS=Homo sapiens GN=C1QBP PE=4 SV=1;>				31.362	0.9768	0.95357	0.94253	NaN	NaN	NaN		0.308408	1	25.3084	25.3078	25.3068	0	0	0	-6.0536	-6.05416	-6.05516	0	0	0
4538	Q5QPG6;Q9BUV8;Q9BUV8-2;Q9BUV8-3;Q9BUV8-4	Uncharacterized protein C20orf24	C20orf24	>tr|Q5QPG6|Q5QPG6_HUMAN Chromosome 20 open reading frame 24 OS=Homo sapiens GN=C20orf24 PE=2 SV=2;>sp|Q9BUV8|CT024_HUMAN Uncharacterized protein C20orf24 OS=Homo sapiens GN=C20orf24 PE=2 SV=1;>sp|Q9BUV8-2|CT024_HUMAN Isoform 2 of Uncharacterized protein C2				15.893	1.0348	1.0938	0.84708	NaN	NaN	NaN		0.865897	1	128.817	162.708	125.677	0	0	0	112.924	146.815	109.784	0	0	0
6130	Q9GZN8-2;Q9GZN8;E9PAL2;H7BYU9	UPF0687 protein C20orf27	C20orf27	>sp|Q9GZN8-2|CT027_HUMAN Isoform 2 of UPF0687 protein C20orf27 OS=Homo sapiens GN=C20orf27;>sp|Q9GZN8|CT027_HUMAN UPF0687 protein C20orf27 OS=Homo sapiens GN=C20orf27 PE=1 SV=3;>tr|E9PAL2|E9PAL2_HUMAN UPF0687 protein C20orf27 OS=Homo sapiens GN=C20orf27 PE				21.645	0.93464	0.9738	1.0852	0.92428	0.98915	1.0803		0.469724	0.369552	16.238	16.2519	16.2318	16.5574	16.5371	16.5733	-5.40696	-5.39307	-5.41325	-5.08762	-5.10789	-5.0717
16	A2A2Q9;Q9Y312	Uncharacterized protein C20orf4	C20orf4	>tr|A2A2Q9|A2A2Q9_HUMAN Chromosome 20 open reading frame 4 OS=Homo sapiens GN=C20orf4 PE=4 SV=1;>sp|Q9Y312|CT004_HUMAN Uncharacterized protein C20orf4 OS=Homo sapiens GN=C20orf4 PE=1 SV=2				45.034	NaN	NaN	NaN	0.97556	0.74056	0.76069		1	0.0805448	40.6791	40.6791	40.6791	40.6791	40.6791	40.6791	-4.35493	-4.35493	-4.35493	-4.35493	-4.35493	-4.35493
120	A8MSH5;Q9BY42;A2A2L5;A2A2L6	UPF0549 protein C20orf43	C20orf43	>tr|A8MSH5|A8MSH5_HUMAN UPF0549 protein C20orf43 OS=Homo sapiens GN=C20orf43 PE=4 SV=2;>sp|Q9BY42|CT043_HUMAN UPF0549 protein C20orf43 OS=Homo sapiens GN=C20orf43 PE=1 SV=3;>tr|A2A2L5|A2A2L5_HUMAN Chromosome 20 open reading frame 43 (Fragment) OS=Homo sapi			+	37.531	0.7691	0.75612	0.97066	NaN	NaN	NaN	+	0.0880471	1	119.922	42.9957	46.5041	0	0	0	82.3906	5.4647	8.97305	0	0	0
5924	Q9BQP7;Q5QPE7;Q5QPE8	Uncharacterized protein C20orf72	C20orf72	>sp|Q9BQP7|CT072_HUMAN Uncharacterized protein C20orf72 OS=Homo sapiens GN=C20orf72 PE=1 SV=1;>tr|Q5QPE7|Q5QPE7_HUMAN Chromosome 20 open reading frame 72 OS=Homo sapiens GN=C20orf72 PE=2 SV=1;>tr|Q5QPE8|Q5QPE8_HUMAN Chromosome 20 open reading frame 72 OS=H				39.42	1.2682	1.2153	0.8962	NaN	NaN	NaN		0.437694	1	25.3141	25.3141	25.3141	0	0	0	-14.1059	-14.1059	-14.1059	0	0	0
1565	Q8N5X6;O43822;G5E952;O43822-2;H7BYE0	Uncharacterized protein C21orf2	C21orf2	>tr|Q8N5X6|Q8N5X6_HUMAN C21orf2 protein OS=Homo sapiens GN=C21orf2 PE=2 SV=1;>sp|O43822|CU002_HUMAN Uncharacterized protein C21orf2 OS=Homo sapiens GN=C21orf2 PE=1 SV=1;>tr|G5E952|G5E952_HUMAN Chromosome 21 open reading frame 2, isoform CRA_c OS=Homo sapie				40.421	0.96651	0.94312	0.98458	NaN	NaN	NaN		0.56384	1	25.3141	25.3141	25.3141	0	0	0	-15.1069	-15.1069	-15.1069	0	0	0
3067	P30042;H7C1F6;P30042-2;H7C2G3	ES1 protein homolog, mitochondrial	C21orf33	>sp|P30042|ES1_HUMAN ES1 protein homolog, mitochondrial OS=Homo sapiens GN=C21orf33 PE=1 SV=3;>tr|H7C1F6|H7C1F6_HUMAN ES1 protein homolog, mitochondrial (Fragment) OS=Homo sapiens GN=C21orf33 PE=4 SV=1;>sp|P30042-2|ES1_HUMAN Isoform Short of ES1 protein ho			+	28.17	0.88456	0.91184	0.98062	NaN	NaN	NaN		0.0935127	1	25.3141	25.3141	25.3141	0	0	0	-2.85594	-2.85594	-2.85594	0	0	0
453	B7WNV6;C9JC99;Q6ICL3;C9J695;Q6ICL3-2;Q6ICL3-3;B7Z730;C9JDT9;A8MWT1;F8WDT9;B7Z6W2;C9JKN2	Uncharacterized protein C22orf25	C22orf25	>tr|B7WNV6|B7WNV6_HUMAN Chromosome 22 open reading frame 25, isoform CRA_c OS=Homo sapiens GN=C22orf25 PE=2 SV=1;>tr|C9JC99|C9JC99_HUMAN Uncharacterized protein C22orf25 OS=Homo sapiens GN=C22orf25 PE=4 SV=1;>sp|Q6ICL3|CV025_HUMAN Uncharacterized protein C			+	34.952	0.85031	0.81477	0.89091	NaN	NaN	NaN		0.0999394	1	25.3141	25.3141	25.3141	0	0	0	-9.63794	-9.63794	-9.63794	0	0	0
7096	Q9Y3I0;E7EQS9	tRNA-splicing ligase RtcB homolog	C22orf28	>sp|Q9Y3I0|RTCB_HUMAN tRNA-splicing ligase RtcB homolog OS=Homo sapiens GN=C22orf28 PE=1 SV=1				55.21	1.0042	0.98973	0.96689	NaN	NaN	NaN		0.993573	1	53.5871	53.8509	53.6078	76.5394	76.5394	76.5394	-1.62288	-1.35906	-1.60216	21.3294	21.3294	21.3294
6251	Q9H4I9	UPF0466 protein C22orf32, mitochondrial	C22orf32	>sp|Q9H4I9|CV032_HUMAN UPF0466 protein C22orf32, mitochondrial OS=Homo sapiens GN=C22orf32 PE=2 SV=1				11.441	1.1616	1.123	1.0018	NaN	NaN	NaN		0.996481	1	12.8215	12.8215	12.8215	0	0	0	1.38052	1.38052	1.38052	0	0	0
304	Q8N357;B4DLH2	Transmembrane protein C2orf18	C2orf18	>sp|Q8N357|CB018_HUMAN Transmembrane protein C2orf18 OS=Homo sapiens GN=C2orf18 PE=1 SV=1;>tr|B4DLH2|B4DLH2_HUMAN Chromosome 2 open reading frame 18, isoform CRA_c OS=Homo sapiens GN=C2orf18 PE=2 SV=1				40.214	1.0551	0.98393	1.0673	NaN	NaN	NaN		0.619962	1	204.248	205.464	204.007	25.3141	25.3141	25.3141	164.034	165.25	163.793	-14.8999	-14.8999	-14.8999
6894	Q9UKZ1;H7C0C7	UPF0760 protein C2orf29	C2orf29	>sp|Q9UKZ1|CB029_HUMAN UPF0760 protein C2orf29 OS=Homo sapiens GN=C2orf29 PE=1 SV=1				55.215	1.3296	1.4349	1.0801	1.2467	1.0358	0.87394		0.16476	0.975769	40.6791	40.6791	40.6791	40.6791	40.6791	40.6791	-14.5359	-14.5359	-14.5359	-14.5359	-14.5359	-14.5359
448	B5MDU6;Q9H6V9;Q9H6V9-2;B4DRG3;B5MCE2;D3YTH1;B7ZAJ5;B5MCU4;B7ZA47;C9JUM0;C9JHU6	UPF0554 protein C2orf43	C2orf43	>tr|B5MDU6|B5MDU6_HUMAN UPF0554 protein C2orf43 OS=Homo sapiens GN=C2orf43 PE=4 SV=1;>sp|Q9H6V9|CB043_HUMAN UPF0554 protein C2orf43 OS=Homo sapiens GN=C2orf43 PE=1 SV=1;>sp|Q9H6V9-2|CB043_HUMAN Isoform 2 of UPF0554 protein C2orf43 OS=Homo sapiens GN=C2orf4				42.668	1.2197	1.2084	1.0359	1.2001	1.1731	1.192		0.657271	0.951134	25.3141	25.3141	25.3141	26.1069	26.1714	26.0895	-17.3539	-17.3539	-17.3539	-16.5611	-16.4966	-16.5785
5416	Q8WWC4;H7C0V0	Uncharacterized protein C2orf47, mitochondrial	C2orf47	>sp|Q8WWC4|CB047_HUMAN Uncharacterized protein C2orf47, mitochondrial OS=Homo sapiens GN=C2orf47 PE=1 SV=1;>tr|H7C0V0|H7C0V0_HUMAN Uncharacterized protein C2orf47, mitochondrial (Fragment) OS=Homo sapiens GN=C2orf47 PE=4 SV=1				32.544	0.98666	0.88923	0.94606	0.9237	0.85313	1.042		0.162822	0.173889	24.0814	24.3495	24.0363	25.3141	25.3141	25.3141	-8.46258	-8.19448	-8.50774	-7.22994	-7.22994	-7.22994
6026	Q9BVC5;B4E2G9;C9J4K0	Ashwin	C2orf49	>sp|Q9BVC5|ASHWN_HUMAN Ashwin OS=Homo sapiens GN=C2orf49 PE=1 SV=1;>tr|B4E2G9|B4E2G9_HUMAN Ashwin OS=Homo sapiens GN=C2orf49 PE=2 SV=1;>tr|C9J4K0|C9J4K0_HUMAN Ashwin OS=Homo sapiens GN=C2orf49 PE=4 SV=1				25.858	1.1232	1.3175	1.0636	NaN	NaN	NaN		0.261311	1	25.3141	25.3141	25.3141	0	0	0	-0.543939	-0.543939	-0.543939	0	0	0
4861	Q7L592;C9JS27;C9J236;Q7L592-2;C9JP36	Protein midA homolog, mitochondrial	C2orf56	>sp|Q7L592|MIDA_HUMAN Protein midA homolog, mitochondrial OS=Homo sapiens GN=C2orf56 PE=1 SV=1;>tr|C9JS27|C9JS27_HUMAN Protein midA homolog, mitochondrial (Fragment) OS=Homo sapiens GN=C2orf56 PE=4 SV=1;>tr|C9J236|C9J236_HUMAN Protein midA homolog, mitocho				49.237	1.5839	1.568	0.95632	NaN	NaN	NaN		0.281383	1	40.6791	40.6791	40.6791	0	0	0	-8.55793	-8.55793	-8.55793	0	0	0
5193	Q8N8R5	UPF0565 protein C2orf69	C2orf69	>sp|Q8N8R5|CB069_HUMAN UPF0565 protein C2orf69 OS=Homo sapiens GN=C2orf69 PE=2 SV=1				43.448	NaN	NaN	NaN	1.1175	0.86323	0.85653		1	0.285455	0	0	0	40.6791	40.6791	40.6791	0	0	0	-2.76893	-2.76893	-2.76893
2541	P01024;B4E216	Complement C3;Complement C3 beta chain;Complement C3 alpha chain;C3a anaphylatoxin;Complement C3b alpha chain;Complement C3c alpha chain fragment 1;Complement C3dg fragment;Complement C3g fragment;Complement C3d fragment;Complement C3f fragment;Complement C3c alpha chain fragment 2	C3	>sp|P01024|CO3_HUMAN Complement C3 OS=Homo sapiens GN=C3 PE=1 SV=2;>tr|B4E216|B4E216_HUMAN Uncharacterized protein OS=Homo sapiens GN=C3 PE=2 SV=1			+	187.15	3.6052	3.2179	0.92271	NaN	NaN	NaN		7.44193e-57	1	158.7	165.147	164.845	0	0	0	-28.4499	-22.0032	-22.3053	0	0	0
4711	Q6NW34;Q6NW34-2;A8MVI8;E9PFF8;E7ENV3;C9J9E3	Uncharacterized protein C3orf17	C3orf17	>sp|Q6NW34|CC017_HUMAN Uncharacterized protein C3orf17 OS=Homo sapiens GN=C3orf17 PE=1 SV=3;>sp|Q6NW34-2|CC017_HUMAN Isoform 2 of Uncharacterized protein C3orf17 OS=Homo sapiens GN=C3orf17;>tr|A8MVI8|A8MVI8_HUMAN Chromosome 3 open reading frame 17, isoform				64.551	0.8365	0.9879	1.0745	1.221	1.0176	0.90332		0.648241	0.596506	63.4342	60.7414	63.4981	56.2598	56.2598	56.2598	-1.11684	-3.80955	-1.05287	-8.29119	-8.29119	-8.29119
1508	F8WDL7		C3orf17	>tr|F8WDL7|F8WDL7_HUMAN Uncharacterized protein C3orf17 OS=Homo sapiens GN=C3orf17 PE=4 SV=1				12.485	NaN	NaN	NaN	1.1209	1.1671	1.1321		1	0.800672	56.2598	56.2598	56.2598	56.2598	56.2598	56.2598	43.7748	43.7748	43.7748	43.7748	43.7748	43.7748
572	Q9BQ75;E9PHS3;C9J384;H7C515	Uncharacterized protein C3orf26	C3orf26	>sp|Q9BQ75|CC026_HUMAN Uncharacterized protein C3orf26 OS=Homo sapiens GN=C3orf26 PE=1 SV=2;>tr|E9PHS3|E9PHS3_HUMAN Uncharacterized protein C3orf26 OS=Homo sapiens GN=C3orf26 PE=4 SV=1;>tr|C9J384|C9J384_HUMAN Uncharacterized protein C3orf26 (Fragment) OS=H				31.884	1.0846	1.0639	1.0301	NaN	NaN	NaN	+	1	1	25.3141	25.3141	25.3141	0	0	0	-6.56994	-6.56994	-6.56994	0	0	0
901	Q96FZ2;E7EMP6;D6R9T3;D6RGK7;D6RAZ3;D6RAI0	UPF0361 protein C3orf37	C3orf37	>sp|Q96FZ2|CC037_HUMAN UPF0361 protein C3orf37 OS=Homo sapiens GN=C3orf37 PE=1 SV=1;>tr|E7EMP6|E7EMP6_HUMAN UPF0361 protein C3orf37 OS=Homo sapiens GN=C3orf37 PE=4 SV=1;>tr|D6R9T3|D6R9T3_HUMAN UPF0361 protein C3orf37 (Fragment) OS=Homo sapiens GN=C3orf37 P	+			40.574	1.4992	1.5842	1.1952	0.81573	2.6136	3.1612	+	0.223661	0.179464	40.6791	40.6791	40.6791	73.6461	75.2579	110.255	0.105074	0.105074	0.105074	33.0721	34.6839	69.6806
558	Q0PNE2;Q0PNE2-2;E9PFB3;C9IYN7;C9JEX8;C9J9N8;C9J2D6;C9JA82;C9JLH5;F8WE64	Elongator complex protein 6 homolog	C3orf75	>sp|Q0PNE2|ELP6_HUMAN Elongator complex protein 6 homolog OS=Homo sapiens GN=C3orf75 PE=2 SV=1;>sp|Q0PNE2-2|ELP6_HUMAN Isoform 2 of Elongator complex protein 6 homolog OS=Homo sapiens GN=C3orf75;>tr|E9PFB3|E9PFB3_HUMAN Elongator complex protein 6 homolog O			+	29.793	0.29383	0.3298	1.1024	1.0125	0.9219	1.0018		9.64711e-05	0.313375	25.3141	25.3141	25.3141	25.3141	25.3141	25.3141	-4.47894	-4.47894	-4.47894	-4.47894	-4.47894	-4.47894
39	B0UZ83;B0V2C8;P0C0L4;P0C0L5;Q5JNX2;A6H8M8;F8VSI2;F8VW91;F8VZD8;A2BHY4;Q6U2E9;F5GXS0;F8VNV9;F8VX64;F8VWK3;B4DDH0	Complement C4-A;Complement C4 beta chain;Complement C4-A alpha chain;C4a anaphylatoxin;C4b-A;C4d-A;Complement C4 gamma chain;Complement C4-B;Complement C4 beta chain;Complement C4-B alpha chain;C4a anaphylatoxin;C4b-B;C4d-B;Complement C4 gamma chain	C4A;C4B;C4B-1	>tr|B0UZ83|B0UZ83_HUMAN Complement C4 gamma chain OS=Homo sapiens GN=C4A PE=4 SV=1;>tr|B0V2C8|B0V2C8_HUMAN Complement C4 gamma chain OS=Homo sapiens GN=C4A PE=4 SV=1;>sp|P0C0L4|CO4A_HUMAN Complement C4-A OS=Homo sapiens GN=C4A PE=1 SV=1;>sp|P0C0L5|CO4B_HUM			+	192.87	0.2116	0.10568	0.54114	NaN	NaN	NaN		2.29769e-05	1	21.1472	23.1988	24.7323	0	0	0	-171.723	-169.671	-168.138	0	0	0
6584	Q9NWY4;A8MVJ9	UPF0609 protein C4orf27;Putative UPF0609 protein C4orf27-like	C4orf27	>sp|Q9NWY4|CD027_HUMAN UPF0609 protein C4orf27 OS=Homo sapiens GN=C4orf27 PE=1 SV=2;>sp|A8MVJ9|YI028_HUMAN Putative UPF0609 protein C4orf27-like OS=Homo sapiens PE=1 SV=1				39.436	1.2428	1.247	1.1307	NaN	NaN	NaN		0.418079	1	40.6791	40.6791	40.6791	0	0	0	1.24307	1.24307	1.24307	0	0	0
5410	Q8WVX3-2;Q8WVX3	Uncharacterized protein C4orf3	C4orf3	>sp|Q8WVX3-2|CD003_HUMAN Isoform 2 of Uncharacterized protein C4orf3 OS=Homo sapiens GN=C4orf3;>sp|Q8WVX3|CD003_HUMAN Uncharacterized protein C4orf3 OS=Homo sapiens GN=C4orf3 PE=2 SV=2				22.558	1.4798	1.6452	1.0738	NaN	NaN	NaN		0.119883	1	12.8215	12.8215	12.8215	0	0	0	-9.73648	-9.73648	-9.73648	0	0	0
5189	Q8N8J7	Uncharacterized protein C4orf32	C4orf32	>sp|Q8N8J7|CD032_HUMAN Uncharacterized protein C4orf32 OS=Homo sapiens GN=C4orf32 PE=1 SV=2			+	14.652	0.98069	0.67812	0.84546	NaN	NaN	NaN		0.0859595	1	149.007	139.129	134.269	0	0	0	134.355	124.477	119.617	0	0	0
1286	F5GZ51;Q8N5G0;Q8N5G0-2;E5RH91	Uncharacterized protein C4orf52	C4orf52	>tr|F5GZ51|F5GZ51_HUMAN Uncharacterized protein C4orf52 OS=Homo sapiens GN=C4orf52 PE=4 SV=1;>sp|Q8N5G0|CD052_HUMAN Uncharacterized protein C4orf52 OS=Homo sapiens GN=C4orf52 PE=1 SV=2;>sp|Q8N5G0-2|CD052_HUMAN Isoform 2 of Uncharacterized protein C4orf52 O				18.345	0.99988	1.0449	0.95575	NaN	NaN	NaN		0.824981	1	12.8215	12.8215	12.8215	0	0	0	-5.52348	-5.52348	-5.52348	0	0	0
4919	Q7Z6I8;Q7Z6I8-2;H0YAE0	UPF0461 protein C5orf24	C5orf24	>sp|Q7Z6I8|CE024_HUMAN UPF0461 protein C5orf24 OS=Homo sapiens GN=C5orf24 PE=1 SV=1;>sp|Q7Z6I8-2|CE024_HUMAN Isoform 2 of UPF0461 protein C5orf24 OS=Homo sapiens GN=C5orf24;>tr|H0YAE0|H0YAE0_HUMAN UPF0461 protein C5orf24 (Fragment) OS=Homo sapiens GN=C5orf	+			20.132	NaN	NaN	NaN	0.38459	1.8236	4.5044	+	1	0.562496	0	0	0	40.6791	40.6791	40.6791	0	0	0	20.5471	20.5471	20.5471
48	A6NDU8	UPF0600 protein C5orf51	C5orf51	>sp|A6NDU8|CE051_HUMAN UPF0600 protein C5orf51 OS=Homo sapiens GN=C5orf51 PE=1 SV=1				33.62	1.0572	0.99912	0.9596	1.0873	1.0786	1.0192		0.48241	0.894053	25.3141	25.3141	25.3141	25.3141	25.3141	25.3141	-8.30594	-8.30594	-8.30594	-8.30594	-8.30594	-8.30594
4909	Q7Z4R8	UPF0669 protein C6orf120	C6orf120	>sp|Q7Z4R8|CF120_HUMAN UPF0669 protein C6orf120 OS=Homo sapiens GN=C6orf120 PE=1 SV=1				20.772	1.8201	0.99732	0.4663	1.0584	1.0198	0.83242		0.584915	0.57062	25.3141	25.3141	25.3141	25.3141	25.3141	25.3141	4.54206	4.54206	4.54206	4.54206	4.54206	4.54206
649	Q9Y530;C9JNE2;C9JXC3;C9J5P1;C9IZY1;C9JA90;H7C5Q1	O-acetyl-ADP-ribose deacetylase C6orf130	C6orf130	>sp|Q9Y530|CF130_HUMAN O-acetyl-ADP-ribose deacetylase C6orf130 OS=Homo sapiens GN=C6orf130 PE=1 SV=2;>tr|C9JNE2|C9JNE2_HUMAN O-acetyl-ADP-ribose deacetylase C6orf130 (Fragment) OS=Homo sapiens GN=C6orf130 PE=4 SV=1;>tr|C9JXC3|C9JXC3_HUMAN O-acetyl-ADP-rib				17.025	0.9325	0.94401	0.93669	NaN	NaN	NaN		0.463663	1	12.8215	12.8215	12.8215	0	0	0	-4.20348	-4.20348	-4.20348	0	0	0
174	F8VSH7;F8VX15;B0S7Q4;Q0P5T2;Q5SQH8;Q5SQH8-3;Q5SQH8-2;H7C4U4;H7C5D3;H7C5B5	Uncharacterized protein C6orf136	C6orf136	>tr|F8VSH7|F8VSH7_HUMAN Uncharacterized protein C6orf136 OS=Homo sapiens GN=C6orf136 PE=4 SV=1;>tr|F8VX15|F8VX15_HUMAN Uncharacterized protein C6orf136 OS=Homo sapiens GN=C6orf136 PE=4 SV=1;>tr|B0S7Q4|B0S7Q4_HUMAN Chromosome 6 open reading frame 136 (Fragm				54.792	1.3575	0.99911	0.8645	NaN	NaN	NaN		0.689992	1	16.285	16.285	16.285	0	0	0	-38.507	-38.507	-38.507	0	0	0
6696	Q9P0P8	Uncharacterized protein C6orf203	C6orf203	>sp|Q9P0P8|CF203_HUMAN Uncharacterized protein C6orf203 OS=Homo sapiens GN=C6orf203 PE=1 SV=1				27.941	1.1138	0.91636	0.94416	NaN	NaN	NaN		0.365221	1	93.7645	94.6426	98.3376	165.29	165.29	165.29	65.8235	66.7016	70.3966	137.349	137.349	137.349
6327	Q9H993;F5GZY1	UPF0364 protein C6orf211	C6orf211	>sp|Q9H993|CF211_HUMAN UPF0364 protein C6orf211 OS=Homo sapiens GN=C6orf211 PE=1 SV=1;>tr|F5GZY1|F5GZY1_HUMAN UPF0364 protein C6orf211 OS=Homo sapiens GN=C6orf211 PE=4 SV=1			+	51.172	0.84385	0.9075	0.99323	1.0114	0.97568	0.93931		0.0485812	0.609091	40.6791	40.6791	40.6791	40.7516	40.718	40.7722	-10.4929	-10.4929	-10.4929	-10.4204	-10.454	-10.3998
6345	Q9HAC7-3;Q9HAC7;Q9HAC7-2;Q9HAC7-4;H0Y4N1;B7Z568;H7C0H3	CaiB/baiF CoA-transferase family protein C7orf10	C7orf10	>sp|Q9HAC7-3|CG010_HUMAN Isoform 3 of CaiB/baiF CoA-transferase family protein C7orf10 OS=Homo sapiens GN=C7orf10;>sp|Q9HAC7|CG010_HUMAN CaiB/baiF CoA-transferase family protein C7orf10 OS=Homo sapiens GN=C7orf10 PE=1 SV=2;>sp|Q9HAC7-2|CG010_HUMAN Isoform				51.188	1.3041	1.1843	0.98916	NaN	NaN	NaN		0.439804	1	215.356	215.356	215.356	0	0	0	164.168	164.168	164.168	0	0	0
5770	Q96N11;Q96N11-2;H7BZK9;H7C0Q5	Uncharacterized protein C7orf26	C7orf26	>sp|Q96N11|CG026_HUMAN Uncharacterized protein C7orf26 OS=Homo sapiens GN=C7orf26 PE=2 SV=1;>sp|Q96N11-2|CG026_HUMAN Isoform 2 of Uncharacterized protein C7orf26 OS=Homo sapiens GN=C7orf26;>tr|H7BZK9|H7BZK9_HUMAN Uncharacterized protein C7orf26 (Fragment)				50.046	NaN	NaN	NaN	1.2156	1.0358	1.0042		1	0.948216	0	0	0	40.6791	40.6791	40.6791	0	0	0	-9.36693	-9.36693	-9.36693
6143	Q9GZY4;C9JA07;C9J6J1	Uncharacterized protein C7orf44	C7orf44	>sp|Q9GZY4|CG044_HUMAN Uncharacterized protein C7orf44 OS=Homo sapiens GN=C7orf44 PE=1 SV=1;>tr|C9JA07|C9JA07_HUMAN Uncharacterized protein C7orf44 (Fragment) OS=Homo sapiens GN=C7orf44 PE=4 SV=1;>tr|C9J6J1|C9J6J1_HUMAN Uncharacterized protein C7orf44 (Fra				16.694	0.93372	0.81517	0.86823	NaN	NaN	NaN		0.160723	1	12.8215	12.8215	12.8215	0	0	0	-3.87248	-3.87248	-3.87248	0	0	0
660	Q9BRJ6;C9JQV0;H7C2R9;H7C0T1	Uncharacterized protein C7orf50	C7orf50	>sp|Q9BRJ6|CG050_HUMAN Uncharacterized protein C7orf50 OS=Homo sapiens GN=C7orf50 PE=1 SV=1;>tr|C9JQV0|C9JQV0_HUMAN Uncharacterized protein C7orf50 (Fragment) OS=Homo sapiens GN=C7orf50 PE=4 SV=1;>tr|H7C2R9|H7C2R9_HUMAN Uncharacterized protein C7orf50 (Fra				22.083	1.2804	1.2501	0.99179	NaN	NaN	NaN	+	0.238632	1	25.3141	25.3141	25.3141	0	0	0	3.23106	3.23106	3.23106	0	0	0
5702	Q96HJ9	UPF0562 protein C7orf55	C7orf55	>sp|Q96HJ9|CG055_HUMAN UPF0562 protein C7orf55 OS=Homo sapiens GN=C7orf55 PE=1 SV=2			+	12.749	0.40262	0.52842	1.1872	NaN	NaN	NaN		0.0132258	1	12.8215	12.8215	12.8215	0	0	0	0.0725224	0.0725224	0.0725224	0	0	0
663	C9JQZ6		C7orf57	>tr|C9JQZ6|C9JQZ6_HUMAN Uncharacterized protein C7orf57 OS=Homo sapiens GN=C7orf57 PE=4 SV=1				36.133	1.2092	0.77881	1.0468	NaN	NaN	NaN		0.107188	1	14.6954	15.4867	15.3728	165.29	165.29	179.259	-21.4376	-20.6463	-20.7602	129.157	129.157	143.126
3932	Q0VGL1;C9JXA7	UPF0539 protein C7orf59	C7orf59	>sp|Q0VGL1|CG059_HUMAN UPF0539 protein C7orf59 OS=Homo sapiens GN=C7orf59 PE=1 SV=1;>tr|C9JXA7|C9JXA7_HUMAN UPF0539 protein C7orf59 OS=Homo sapiens GN=C7orf59 PE=4 SV=1				10.741	0.93904	1.1357	1.197	NaN	NaN	NaN		0.780732	1	17.0276	16.4664	18.671	0	0	0	6.28661	5.7254	7.92997	0	0	0
6293	Q9H7E9-2;Q9H7E9	UPF0488 protein C8orf33	C8orf33	>sp|Q9H7E9-2|CH033_HUMAN Isoform 2 of UPF0488 protein C8orf33 OS=Homo sapiens GN=C8orf33;>sp|Q9H7E9|CH033_HUMAN UPF0488 protein C8orf33 OS=Homo sapiens GN=C8orf33 PE=1 SV=1				26.448	1.3691	0.95173	0.721	NaN	NaN	NaN		0.410652	1	25.3141	25.3141	25.3141	0	0	0	-1.13394	-1.13394	-1.13394	0	0	0
4742	Q6P6B1	Uncharacterized protein C8orf47	C8orf47	>sp|Q6P6B1|CH047_HUMAN Uncharacterized protein C8orf47 OS=Homo sapiens GN=C8orf47 PE=2 SV=1				39.935	1.3562	0.92613	0.66873	NaN	NaN	NaN		0.428092	1	56.2598	56.2598	56.2598	0	0	0	16.3248	16.3248	16.3248	0	0	0
4730	Q6P1X6;H0YF29;Q6P1X6-2	UPF0598 protein C8orf82	C8orf82	>sp|Q6P1X6|CH082_HUMAN UPF0598 protein C8orf82 OS=Homo sapiens GN=C8orf82 PE=1 SV=2;>tr|H0YF29|H0YF29_HUMAN UPF0598 protein C8orf82 (Fragment) OS=Homo sapiens GN=C8orf82 PE=4 SV=1;>sp|Q6P1X6-2|CH082_HUMAN Isoform 2 of UPF0598 protein C8orf82 OS=Homo sapien				23.889	1.1354	1.0409	0.97861	NaN	NaN	NaN		0.893596	1	18.5759	18.9044	19.143	0	0	0	-5.31314	-4.9846	-4.74604	0	0	0
4568	Q5T280;E7ESY7	Uncharacterized protein C9orf114	C9orf114	>sp|Q5T280|CI114_HUMAN Uncharacterized protein C9orf114 OS=Homo sapiens GN=C9orf114 PE=1 SV=3;>tr|E7ESY7|E7ESY7_HUMAN Uncharacterized protein C9orf114 OS=Homo sapiens GN=C9orf114 PE=4 SV=2				42.008	1.3223	1.3231	1.0825	NaN	NaN	NaN		0.393541	1	40.6791	40.6791	40.6791	0	0	0	-1.32893	-1.32893	-1.32893	0	0	0
6003	Q9BUH6	Uncharacterized protein C9orf142	C9orf142	>sp|Q9BUH6|CI142_HUMAN Uncharacterized protein C9orf142 OS=Homo sapiens GN=C9orf142 PE=1 SV=2			+	21.639	1.1385	2.293	2.1514	NaN	NaN	NaN		1.5842e-09	1	25.3141	25.3141	25.3141	0	0	0	3.67506	3.67506	3.67506	0	0	0
4878	Q7RTV5;G5E9A0;H0Y5J5	UPF0308 protein C9orf21	C9orf21;AAED1	>sp|Q7RTV5|CI021_HUMAN UPF0308 protein C9orf21 OS=Homo sapiens GN=C9orf21 PE=2 SV=1;>tr|G5E9A0|G5E9A0_HUMAN Chromosome 9 open reading frame 21, isoform CRA_c OS=Homo sapiens GN=AAED1 PE=4 SV=1;>tr|H0Y5J5|H0Y5J5_HUMAN Protein AAED1 (Fragment) OS=Homo sapien			+	24.856	1.8591	2.0833	1.18	NaN	NaN	NaN		0.0130589	1	25.3141	25.3141	25.3141	0	0	0	0.458061	0.458061	0.458061	0	0	0
5151	Q8N4J0;Q5T8V1;B4DSD4;Q5T8U9	UPF0586 protein C9orf41	C9orf41	>sp|Q8N4J0|CI041_HUMAN UPF0586 protein C9orf41 OS=Homo sapiens GN=C9orf41 PE=1 SV=1;>tr|Q5T8V1|Q5T8V1_HUMAN Chromosome 9 open reading frame 41 (Fragment) OS=Homo sapiens GN=C9orf41 PE=2 SV=1;>tr|B4DSD4|B4DSD4_HUMAN UPF0586 protein C9orf41 OS=Homo sapiens G			+	47.185	0.48872	0.55359	1.2543	0.95779	0.93953	1.0373		0.00299152	0.376343	40.6791	40.6791	40.6791	40.6791	40.6791	40.6791	-6.50593	-6.50593	-6.50593	-6.50593	-6.50593	-6.50593
4583	Q5T6V5;Q5T6V7;Q5T6V6	UPF0553 protein C9orf64	C9orf64	>sp|Q5T6V5|CI064_HUMAN UPF0553 protein C9orf64 OS=Homo sapiens GN=C9orf64 PE=1 SV=1;>tr|Q5T6V7|Q5T6V7_HUMAN Chromosome 9 open reading frame 64 OS=Homo sapiens GN=C9orf64 PE=2 SV=1				39.028	0.95379	0.90189	1.0578	NaN	NaN	NaN		0.105936	1	26.0771	25.9605	25.9548	0	0	0	-12.9509	-13.0675	-13.0732	0	0	0
6651	Q9NZ63;E7EVT7	Uncharacterized protein C9orf78	C9orf78	>sp|Q9NZ63|CI078_HUMAN Uncharacterized protein C9orf78 OS=Homo sapiens GN=C9orf78 PE=1 SV=1;>tr|E7EVT7|E7EVT7_HUMAN Uncharacterized protein OS=Homo sapiens GN=C9orf78 PE=4 SV=1				33.688	0.84882	1.1212	1.1218	NaN	NaN	NaN		0.891254	1	25.3141	25.3141	25.3141	0	0	0	-8.37394	-8.37394	-8.37394	0	0	0
5758	Q96LW7-2;Q96LW7		C9orf89	>sp|Q96LW7-2|BINCA_HUMAN Isoform 2 of Bcl10-interacting CARD protein OS=Homo sapiens GN=C9orf89				20.625	1.0323	1.0754	1.1095	NaN	NaN	NaN		0.973115	1	16.285	16.285	16.285	0	0	0	-4.33999	-4.33999	-4.33999	0	0	0
5130	Q8N1Q1	Carbonic anhydrase 13	CA13	>sp|Q8N1Q1|CAH13_HUMAN Carbonic anhydrase 13 OS=Homo sapiens GN=CA13 PE=1 SV=1				29.443	0.94097	1.0858	1.0368	NaN	NaN	NaN		0.951746	1	25.3141	25.3141	25.3141	0	0	0	-4.12894	-4.12894	-4.12894	0	0	0
2537	P00918;E5RK37;E5RID5	Carbonic anhydrase 2	CA2	>sp|P00918|CAH2_HUMAN Carbonic anhydrase 2 OS=Homo sapiens GN=CA2 PE=1 SV=2				29.246	1.2824	1.0535	0.80865	1.1834	0.96489	0.75973		0.855909	0.323689	30.9399	31.9879	33.2942	25.2079	25.2331	25.2086	1.6939	2.7419	4.04818	-4.03811	-4.01289	-4.03745
7066	Q9Y376;Q9H9S4;E9PEW4;Q5TAW7;B7ZBJ4	Calcium-binding protein 39	CAB39	>sp|Q9Y376|CAB39_HUMAN Calcium-binding protein 39 OS=Homo sapiens GN=CAB39 PE=1 SV=1				39.869	1.1221	1.123	0.97222	NaN	NaN	NaN		0.677956	1	25.3141	25.3141	25.3141	40.6791	40.6791	40.6791	-14.5549	-14.5549	-14.5549	0.810074	0.810074	0.810074
4620	Q5VU97;Q5VU97-2	VWFA and cache domain-containing protein 1	CACHD1	>sp|Q5VU97|CAHD1_HUMAN VWFA and cache domain-containing protein 1 OS=Homo sapiens GN=CACHD1 PE=1 SV=2;>sp|Q5VU97-2|CAHD1_HUMAN Isoform 2 of VWFA and cache domain-containing protein 1 OS=Homo sapiens GN=CACHD1				142.29	NaN	NaN	NaN	2.3631	2.5773	1.1677		1	0.00209537	0	0	0	140.574	154.021	150.499	0	0	0	-1.71571	11.731	8.20914
99	Q08289;Q08289-8;Q08289-4;Q08289-7;Q08289-5;A6PVM7;Q08289-3;Q08289-2;Q08289-6;Q02641;H0YG73;Q02641-2;Q02641-3;F5H6X1;A6PVM6;O00305;H0Y476;O00305-3;F8WA06;O00305-2;E7EN11;O00305-4;H0YG55	Voltage-dependent L-type calcium channel subunit beta-2	CACNB2	>sp|Q08289|CACB2_HUMAN Voltage-dependent L-type calcium channel subunit beta-2 OS=Homo sapiens GN=CACNB2 PE=1 SV=3;>sp|Q08289-8|CACB2_HUMAN Isoform 2h of Voltage-dependent L-type calcium channel subunit beta-2 OS=Homo sapiens GN=CACNB2;>sp|Q08289-4|CACB2_H				73.58	NaN	NaN	NaN	0.72816	1.1594	1.6203		1	0.937983	0	0	102.225	76.5394	76.5394	76.5394	0	0	28.6452	2.9594	2.9594	2.9594
6358	Q9HB71;B3KSF1;Q5R370;Q9HB71-2;B2ZWH1	Calcyclin-binding protein	CACYBP	>sp|Q9HB71|CYBP_HUMAN Calcyclin-binding protein OS=Homo sapiens GN=CACYBP PE=1 SV=2;>tr|B3KSF1|B3KSF1_HUMAN Calcyclin-binding protein OS=Homo sapiens GN=CACYBP PE=2 SV=1;>tr|Q5R370|Q5R370_HUMAN Calcyclin binding protein OS=Homo sapiens GN=CACYBP PE=2 SV=1	+			26.21	0.91757	1.0471	1.0639	0.081902	1.6092	18.646	+	0.451697	0.712881	25.4047	25.3659	25.3975	40.6791	40.6791	40.6791	-0.805315	-0.844094	-0.81251	14.4691	14.4691	14.4691
1421	P27708;F8VPD4;H7C2E4;H7BZB3;H7C3Z5	CAD protein;Glutamine-dependent carbamoyl-phosphate synthase;Aspartate carbamoyltransferase;Dihydroorotase	CAD	>sp|P27708|PYR1_HUMAN CAD protein OS=Homo sapiens GN=CAD PE=1 SV=3;>tr|F8VPD4|F8VPD4_HUMAN Dihydroorotase OS=Homo sapiens GN=CAD PE=3 SV=1				242.98	1.0595	0.95346	0.92516	1.0161	0.87204	0.90111		0.938577	0.282629	166.049	165.958	166.436	213.963	213.852	213.916	-76.9311	-77.0217	-76.5445	-29.0168	-29.1282	-29.0638
1308	F5H0J4;Q9BY67;H0YGA7;H3BM05;Q9BY67-2;F5H0P2;H0YG94;F5H125;F5H8J9	Cell adhesion molecule 1	CADM1	>tr|F5H0J4|F5H0J4_HUMAN CADM1 protein OS=Homo sapiens GN=CADM1 PE=2 SV=1;>sp|Q9BY67|CADM1_HUMAN Cell adhesion molecule 1 OS=Homo sapiens GN=CADM1 PE=1 SV=2;>tr|H0YGA7|H0YGA7_HUMAN Cell adhesion molecule 1 (Fragment) OS=Homo sapiens GN=CADM1 PE=4 SV=1;>tr|H				49.633	1.1535	0.92348	0.76063	NaN	NaN	NaN		0.35043	1	76.5394	76.5394	76.5394	0	0	0	26.9064	26.9064	26.9064	0	0	0
1027	Q9P1Z2;Q9P1Z2-3;Q9P1Z2-2;E7EWT6;Q9P1Z2-4;B4DKB9;E9PGB0;F8VQE3;F8VXS2;F8VRQ9;F8W0X2;F8VZI3;F8VUB3;F8VPN1;F8VWP8	Calcium-binding and coiled-coil domain-containing protein 1	CALCOCO1	>sp|Q9P1Z2|CACO1_HUMAN Calcium-binding and coiled-coil domain-containing protein 1 OS=Homo sapiens GN=CALCOCO1 PE=1 SV=2;>sp|Q9P1Z2-3|CACO1_HUMAN Isoform 3 of Calcium-binding and coiled-coil domain-containing protein 1 OS=Homo sapiens GN=CALCOCO1;>sp|Q9P1Z				77.335	0.85575	1.231	1.5588	NaN	NaN	NaN		0.709618	1	76.5394	76.5394	76.5394	0	0	0	-0.795595	-0.795595	-0.795595	0	0	0
332	B4DP36;E9PBE5;Q13137;E7ENK0;D6REB0;E7ETP5;D6RF70;D6RJE7	Calcium-binding and coiled-coil domain-containing protein 2	CALCOCO2	>tr|B4DP36|B4DP36_HUMAN Calcium-binding and coiled-coil domain-containing protein 2 OS=Homo sapiens GN=CALCOCO2 PE=2 SV=1;>tr|E9PBE5|E9PBE5_HUMAN Calcium-binding and coiled-coil domain-containing protein 2 OS=Homo sapiens GN=CALCOCO2 PE=4 SV=1;>sp|Q13137|C			+	55.188	1.0355	1.7305	1.6826	NaN	NaN	NaN		0.0362199	1	83.3539	83.775	73.1678	0	0	0	28.1659	28.587	17.9798	0	0	0
3875	Q05682-5;F5H1Z9;Q05682-4;E9PGZ1;C9J813		CALD1	>sp|Q05682-5|CALD1_HUMAN Isoform 5 of Caldesmon OS=Homo sapiens GN=CALD1;>tr|F5H1Z9|F5H1Z9_HUMAN Caldesmon OS=Homo sapiens GN=CALD1 PE=4 SV=1;>sp|Q05682-4|CALD1_HUMAN Isoform 4 of Caldesmon OS=Homo sapiens GN=CALD1;>tr|E9PGZ1|E9PGZ1_HUMAN Caldesmon OS=Homo	+			61.212	1.0919	1.0889	0.93672	0.21187	1.6367	6.4524		0.412838	0.667987	76.5394	76.5394	76.5394	102.225	102.225	102.225	15.3274	15.3274	15.3274	41.0132	41.0132	41.0132
1618	H0Y7A7;P62158;E7EMB3;Q96HY3;G3V361;G3V226;G3V479;F8WBR5;P02585;C9J7T9	Calmodulin	CALM2;CALM1	>tr|H0Y7A7|H0Y7A7_HUMAN Calmodulin (Fragment) OS=Homo sapiens GN=CALM2 PE=4 SV=1;>sp|P62158|CALM_HUMAN Calmodulin OS=Homo sapiens GN=CALM1 PE=1 SV=2;>tr|E7EMB3|E7EMB3_HUMAN Calmodulin OS=Homo sapiens GN=CALM2 PE=4 SV=1;>tr|Q96HY3|Q96HY3_HUMAN CALM1 protein				20.762	0.98488	1.0104	0.99953	NaN	NaN	NaN		0.966147	1	15.8749	15.8879	15.938	0	0	0	-4.88712	-4.87406	-4.82405	0	0	0
3020	P27797;B4E2Y9	Calreticulin	CALR	>sp|P27797|CALR_HUMAN Calreticulin OS=Homo sapiens GN=CALR PE=1 SV=1;>tr|B4E2Y9|B4E2Y9_HUMAN Calreticulin OS=Homo sapiens GN=CALR PE=2 SV=1				48.141	0.90868	0.98386	1.0134	NaN	NaN	NaN	+	0.584784	1	42.9892	42.7991	42.7958	0	0	0	-5.1518	-5.34193	-5.34522	0	0	0
2161	O43852-4;O43852-2;F5H1Q9;H0Y875;F5H6K9;F5GZT6		CALU	>sp|O43852-4|CALU_HUMAN Isoform 4 of Calumenin OS=Homo sapiens GN=CALU;>sp|O43852-2|CALU_HUMAN Isoform 2 of Calumenin OS=Homo sapiens GN=CALU;>tr|F5H1Q9|F5H1Q9_HUMAN Calumenin OS=Homo sapiens GN=CALU PE=4 SV=1;>tr|H0Y875|H0Y875_HUMAN Calumenin (Fragment) O				38.078	0.66593	1.0169	1.1081	NaN	NaN	NaN		0.439768	1	40.6791	40.6791	40.6791	0	0	0	2.60107	2.60107	2.60107	0	0	0
2160	O43852-3;O43852;F5H4F5;F5H879;F5H3F1	Calumenin	CALU	>sp|O43852-3|CALU_HUMAN Isoform 3 of Calumenin OS=Homo sapiens GN=CALU;>sp|O43852|CALU_HUMAN Calumenin OS=Homo sapiens GN=CALU PE=1 SV=2;>tr|F5H4F5|F5H4F5_HUMAN Calumenin OS=Homo sapiens GN=CALU PE=4 SV=1				38.05	0.95203	1.0874	1.0686	NaN	NaN	NaN	+	0.671655	1	40.6791	40.6791	40.6791	0	0	0	2.62907	2.62907	2.62907	0	0	0
4109	Q14012;H7C071;C9JES6	Calcium/calmodulin-dependent protein kinase type 1	CAMK1	>sp|Q14012|KCC1A_HUMAN Calcium/calmodulin-dependent protein kinase type 1 OS=Homo sapiens GN=CAMK1 PE=1 SV=1;>tr|H7C071|H7C071_HUMAN Calcium/calmodulin-dependent protein kinase type 1 (Fragment) OS=Homo sapiens GN=CAMK1 PE=4 SV=1				41.337	0.95501	1.0593	1.0365	1.0752	1.1208	1.1306		0.773374	0.807629	40.6791	40.6791	40.6791	40.6791	40.6791	40.6791	-0.657926	-0.657926	-0.657926	-0.657926	-0.657926	-0.657926
840	D6R938;Q13557-11;Q13557-4;Q13557-6;Q13557-3;Q13557;Q13557-5;Q13557-10;Q13557-9;Q13557-8;E9PF82;E9PBG7;H0Y9C2;H0Y9J2;Q9UQM7-2;Q9UQM7	Calcium/calmodulin-dependent protein kinase type II subunit delta	CAMK2D	>tr|D6R938|D6R938_HUMAN Calcium/calmodulin-dependent protein kinase (CaM kinase) II delta, isoform CRA_e OS=Homo sapiens GN=CAMK2D PE=4 SV=1;>sp|Q13557-11|KCC2D_HUMAN Isoform Delta 11 of Calcium/calmodulin-dependent protein kinase type II subunit delta OS=				56.298	1.0482	0.94943	0.99557	0.97145	0.9813	0.98922		0.278819	0.51665
4551	Q5SWX3;Q13555-5;Q13555-10		CAMK2G	>tr|Q5SWX3|Q5SWX3_HUMAN Calcium/calmodulin-dependent protein kinase (CaM kinase) II gamma OS=Homo sapiens GN=CAMK2G PE=2 SV=1;>sp|Q13555-5|KCC2G_HUMAN Isoform 5 of Calcium/calmodulin-dependent protein kinase type II subunit gamma OS=Homo sapiens GN=CAMK2G;				57.796	0.92562	1.0641	1.012	0.9896	0.98999	1.0044		0.900612	0.546487	48.7795	47.94	47.8501	50.5521	50.5948	50.6089	-9.01647	-9.85597	-9.94587	-7.2439	-7.20116	-7.18707
4062	Q13555-9		CAMK2G	>sp|Q13555-9|KCC2G_HUMAN Isoform 9 of Calcium/calmodulin-dependent protein kinase type II subunit gamma OS=Homo sapiens GN=CAMK2G				60.742	NaN	NaN	NaN	0.63969	0.50534	0.76385		1	0.0572744	0	0	0	52.4062	52.6392	54.1165	0	0	0	-8.33583	-8.10281	-6.6255
4061	Q13555-6;Q13555-8;Q13555;Q13555-2;H0Y6G2;H7BXS4;H7C394;B4DVQ3;E7EQE4;E9PBE8;E7ETC9;D6RFJ0;E7ERS6;D6RHX9	Calcium/calmodulin-dependent protein kinase type II subunit gamma	CAMK2G	>sp|Q13555-6|KCC2G_HUMAN Isoform 6 of Calcium/calmodulin-dependent protein kinase type II subunit gamma OS=Homo sapiens GN=CAMK2G;>sp|Q13555-8|KCC2G_HUMAN Isoform 8 of Calcium/calmodulin-dependent protein kinase type II subunit gamma OS=Homo sapiens GN=CAM				65.241	NaN	NaN	NaN	1.1543	1.1665	0.9192		1	0.972487	0	0	0	56.2598	56.2598	56.2598	0	0	0	-8.98119	-8.98119	-8.98119
3340	P49069;D6RIW3	Calcium signal-modulating cyclophilin ligand	CAMLG	>sp|P49069|CAMLG_HUMAN Calcium signal-modulating cyclophilin ligand OS=Homo sapiens GN=CAMLG PE=1 SV=1;>tr|D6RIW3|D6RIW3_HUMAN Calcium signal-modulating cyclophilin ligand OS=Homo sapiens GN=CAMLG PE=4 SV=1				32.952	1.1376	0.96071	0.84462	NaN	NaN	NaN		0.571214	1	25.3141	25.3141	25.3141	25.3141	25.3141	25.3141	-7.63794	-7.63794	-7.63794	-7.63794	-7.63794	-7.63794
3918	Q08AD1;Q08AD1-3;Q08AD1-2	Calmodulin-regulated spectrin-associated protein 2	CAMSAP2	>sp|Q08AD1|CAMP2_HUMAN Calmodulin-regulated spectrin-associated protein 2 OS=Homo sapiens GN=CAMSAP2 PE=1 SV=3;>sp|Q08AD1-3|CAMP2_HUMAN Isoform 3 of Calmodulin-regulated spectrin-associated protein 2 OS=Homo sapiens GN=CAMSAP2;>sp|Q08AD1-2|CAMP2_HUMAN Isof				168.09	1.0408	1.0609	1.0752	1.2519	1.2545	0.92598		0.984258	0.807925	166.05	165.754	165.879	134.472	149.077	136.014	-2.04038	-2.33623	-2.21062	-33.6179	-19.0132	-32.0761
4981	Q86VP6;Q86VP6-2;H0YH27;Q86VP6-3;H0YGP5;F5H6I6;O75155;O75155-2;F8WBB8	Cullin-associated NEDD8-dissociated protein 1	CAND1	>sp|Q86VP6|CAND1_HUMAN Cullin-associated NEDD8-dissociated protein 1 OS=Homo sapiens GN=CAND1 PE=1 SV=2;>sp|Q86VP6-2|CAND1_HUMAN Isoform 2 of Cullin-associated NEDD8-dissociated protein 1 OS=Homo sapiens GN=CAND1				136.37	0.92172	0.91913	0.9664	0.92807	0.89571	0.95698		0.222877	0.268072	109.749	108.622	108.996	121.496	118.759	119.537	-26.6207	-27.7481	-27.3735	-14.8742	-17.6109	-16.8328
3023	P27824;B4E2T8;F5H856;H0Y9Q7;E7ETH2;D6RGY2;D6RDP7;D6RB85;D6RAU8;D6RFL1;H0Y9H1;D6RAQ8;D6RD16;D6RHJ3	Calnexin	CANX	>sp|P27824|CALX_HUMAN Calnexin OS=Homo sapiens GN=CANX PE=1 SV=2;>tr|B4E2T8|B4E2T8_HUMAN Calnexin OS=Homo sapiens GN=CANX PE=2 SV=1				67.567	0.96979	0.96424	0.97208	0.83384	0.87368	1.0277	+	0.613996	0.119668	82.4162	81.3344	80.6376	75.9192	75.6413	75.9836	14.8492	13.7674	13.0706	8.35216	8.07433	8.41659
3816	Q01518-2;Q5T0R9;Q5T0S3;Q5T0R8		CAP1	>sp|Q01518-2|CAP1_HUMAN Isoform 2 of Adenylyl cyclase-associated protein 1 OS=Homo sapiens GN=CAP1				51.83	0.84502	0.97813	1.1942	NaN	NaN	NaN		0.415833	1	54.8938	55.439	54.5043	0	0	0	3.06385	3.60897	2.67431	0	0	0
3815	Q01518;F5H6Z3;Q5T0R1;Q5T0R2;Q5T0R3;Q5T0R4;Q5T0R5;Q5T0R6;Q5T0R7	Adenylyl cyclase-associated protein 1;Adenylyl cyclase-associated protein	CAP1	>sp|Q01518|CAP1_HUMAN Adenylyl cyclase-associated protein 1 OS=Homo sapiens GN=CAP1 PE=1 SV=5;>tr|F5H6Z3|F5H6Z3_HUMAN Adenylyl cyclase-associated protein OS=Homo sapiens GN=CAP1 PE=3 SV=1	+			51.901	0.92305	0.99027	1.0558	0.38812	1.3532	3.3918		0.947702	0.910212	57.3794	57.0691	57.2138	76.5394	76.5394	76.5394	5.47841	5.16811	5.31281	24.6384	24.6384	24.6384
3208	P40123;E9PDI2;E9PDI0;B7Z1C4;B7Z385;B7Z214;F8WDB9;F8WEW0	Adenylyl cyclase-associated protein 2;Adenylyl cyclase-associated protein	CAP2	>sp|P40123|CAP2_HUMAN Adenylyl cyclase-associated protein 2 OS=Homo sapiens GN=CAP2 PE=1 SV=1;>tr|E9PDI2|E9PDI2_HUMAN Adenylyl cyclase-associated protein OS=Homo sapiens GN=CAP2 PE=3 SV=1;>tr|E9PDI0|E9PDI0_HUMAN Adenylyl cyclase-associated protein OS=Homo				52.823	0.88868	0.91901	1.0311	NaN	NaN	NaN		0.163349	1	54.4471	53.6023	53.725	0	0	0	1.62412	0.779291	0.902034	0	0	0
368	P40121;B4DU58;B8ZZS7;E7ENU9;B8ZZL6;H7C0X8	Macrophage-capping protein	CAPG	>sp|P40121|CAPG_HUMAN Macrophage-capping protein OS=Homo sapiens GN=CAPG PE=1 SV=2;>tr|B4DU58|B4DU58_HUMAN Macrophage-capping protein OS=Homo sapiens GN=CAPG PE=2 SV=1;>tr|B8ZZS7|B8ZZS7_HUMAN Macrophage-capping protein OS=Homo sapiens GN=CAPG PE=4 SV=1;>tr				38.498	1.4555	1.1427	0.83608	NaN	NaN	NaN		0.791107	1	40.6791	40.6791	40.6791	0	0	0	2.18107	2.18107	2.18107	0	0	0
2633	P07384;H7C5Z3;E9PRM1;E9PQB3;E9PLQ6;E9PSA6;E9PJA6;E9PMC6;E9PLC9;E9PJJ3;E9PL37;E9PLX0;E9PIA9	Calpain-1 catalytic subunit	CAPN1	>sp|P07384|CAN1_HUMAN Calpain-1 catalytic subunit OS=Homo sapiens GN=CAPN1 PE=1 SV=1;>tr|H7C5Z3|H7C5Z3_HUMAN Calpain-1 catalytic subunit OS=Homo sapiens GN=CAPN1 PE=4 SV=1				81.889	0.94558	0.99468	1.0551	0.85558	0.92808	1.0627		0.817976	0.378068	79.8547	79.5513	79.5921	76.5394	76.5394	76.5394	-2.0343	-2.33768	-2.29692	-5.3496	-5.3496	-5.3496
2861	P17655;H0Y323;P17655-2;C9JWY7	Calpain-2 catalytic subunit	CAPN2	>sp|P17655|CAN2_HUMAN Calpain-2 catalytic subunit OS=Homo sapiens GN=CAPN2 PE=1 SV=6;>tr|H0Y323|H0Y323_HUMAN Calpain-2 catalytic subunit OS=Homo sapiens GN=CAPN2 PE=4 SV=1;>sp|P17655-2|CAN2_HUMAN Isoform 2 of Calpain-2 catalytic subunit OS=Homo sapiens GN=				79.994	0.91313	0.9476	1.0442	0.8775	0.9399	1.0877		0.383124	0.462123	77.1319	77.1236	77.2338	82.3132	76.5749	77.4627	-2.86209	-2.87042	-2.76023	2.31916	-3.41907	-2.53132
1003	E7EV01;O15484;F5GX03	Calpain-5	CAPN5	>tr|E7EV01|E7EV01_HUMAN Calpain-5 OS=Homo sapiens GN=CAPN5 PE=4 SV=2;>sp|O15484|CAN5_HUMAN Calpain-5 OS=Homo sapiens GN=CAPN5 PE=1 SV=2;>tr|F5GX03|F5GX03_HUMAN Calpain-5 OS=Homo sapiens GN=CAPN5 PE=4 SV=1				77.469	1.5387	1.2998	0.97994	NaN	NaN	NaN		0.481613	1	76.5394	76.5394	76.5394	76.5394	76.5394	76.5394	-0.929595	-0.929595	-0.929595	-0.929595	-0.929595	-0.929595
2578	P04632;Q96L46	Calpain small subunit 1	CAPNS1	>sp|P04632|CPNS1_HUMAN Calpain small subunit 1 OS=Homo sapiens GN=CAPNS1 PE=1 SV=1				28.315	0.94894	1.0634	1.0911	0.80039	0.8189	0.97156		0.37372	0.176224	25.4659	25.4056	25.4549	25.3141	25.3141	25.3141	-2.84913	-2.90938	-2.86012	-3.00094	-3.00094	-3.00094
4151	Q14444;Q14444-2;G3V153;E9PLA9;E9PP31	Caprin-1	CAPRIN1	>sp|Q14444|CAPR1_HUMAN Caprin-1 OS=Homo sapiens GN=CAPRIN1 PE=1 SV=2;>sp|Q14444-2|CAPR1_HUMAN Isoform 2 of Caprin-1 OS=Homo sapiens GN=CAPRIN1;>tr|G3V153|G3V153_HUMAN Caprin-1 OS=Homo sapiens GN=CAPRIN1 PE=4 SV=1;>tr|E9PLA9|E9PLA9_HUMAN Caprin-1 (Fragment)			+	78.365	1.2503	1.2879	1.0049	NaN	NaN	NaN		0.0026927	1	76.3711	76.4109	76.3559	0	0	0	-1.99395	-1.95411	-2.00915	0	0	0
4103	Q13938	Calcyphosin	CAPS	>sp|Q13938|CAYP1_HUMAN Calcyphosin OS=Homo sapiens GN=CAPS PE=1 SV=1				20.967	0.77658	0.70888	1.1481	NaN	NaN	NaN		0.107181	1	16.285	16.285	20.2723	0	0	0	-4.68199	-4.68199	-0.694689	0	0	0
3487	P52907	F-actin-capping protein subunit alpha-1	CAPZA1	>sp|P52907|CAZA1_HUMAN F-actin-capping protein subunit alpha-1 OS=Homo sapiens GN=CAPZA1 PE=1 SV=3	+			32.922	0.90383	0.97891	1.0447	0.20609	1.2984	7.0414		0.871997	0.799612	26.2544	26.0248	26.0947	41.5493	41.4227	41.4374	-6.66761	-6.8972	-6.82726	8.62734	8.50065	8.51536
3310	P47755;F8W9N7;B4DG50;C9JUG7;B4DE01;F8WED3	F-actin-capping protein subunit alpha-2	CAPZA2	>sp|P47755|CAZA2_HUMAN F-actin-capping protein subunit alpha-2 OS=Homo sapiens GN=CAPZA2 PE=1 SV=3;>tr|F8W9N7|F8W9N7_HUMAN F-actin-capping protein subunit alpha-2 OS=Homo sapiens GN=CAPZA2 PE=4 SV=1;>tr|B4DG50|B4DG50_HUMAN F-actin-capping protein subunit a				32.949	1.0097	0.99803	0.94779	NaN	NaN	NaN	+	0.631152	1	26.2869	25.793	25.7863	0	0	0	-6.66206	-7.15604	-7.16271	0	0	0
3311	E7EQ40;B1AK88;P47756-2;B1AK87;P47756;B1AK85;F6USW4;F6Q0E3	F-actin-capping protein subunit beta	CAPZB	>tr|E7EQ40|E7EQ40_HUMAN F-actin-capping protein subunit beta OS=Homo sapiens GN=CAPZB PE=4 SV=1;>tr|B1AK88|B1AK88_HUMAN Capping protein (Actin filament) muscle Z-line, beta OS=Homo sapiens GN=CAPZB PE=4 SV=1;>sp|P47756-2|CAPZB_HUMAN Isoform 2 of F-actin-ca	+			37.455	0.92168	0.99263	1.066	0.14489	0.9127	6.0103	+	0.874757	0.408773	25.6619	25.5835	25.8329	40.6791	40.6791	40.6791	-11.7931	-11.8715	-11.6221	3.22407	3.22407	3.22407
4496	Q5EG05;Q5EG05-2;E9PQW1	Caspase recruitment domain-containing protein 16	CARD16	>sp|Q5EG05|CAR16_HUMAN Caspase recruitment domain-containing protein 16 OS=Homo sapiens GN=CARD16 PE=1 SV=1;>sp|Q5EG05-2|CAR16_HUMAN Isoform 2 of Caspase recruitment domain-containing protein 16 OS=Homo sapiens GN=CARD16;>tr|E9PQW1|E9PQW1_HUMAN Caspase rec				22.625	0.92885	1.2006	1.2754	NaN	NaN	NaN		0.821357	1	12.8215	12.8215	12.8215	0	0	0	-9.80348	-9.80348	-9.80348	0	0	0
7047	Q9Y2V2;H3BNU9;H3BPY5;H3BUY4;H3BSW7;I3L3X8;H3BTK3	Calcium-regulated heat stable protein 1	CARHSP1	>sp|Q9Y2V2|CHSP1_HUMAN Calcium-regulated heat stable protein 1 OS=Homo sapiens GN=CARHSP1 PE=1 SV=2;>tr|H3BNU9|H3BNU9_HUMAN Calcium-regulated heat stable protein 1 (Fragment) OS=Homo sapiens GN=CARHSP1 PE=4 SV=1;>tr|H3BPY5|H3BPY5_HUMAN Calcium-regulated he				15.892	1.0584	1.0094	0.9647	NaN	NaN	NaN		0.978914	1	16.285	16.285	16.285	0	0	0	0.393008	0.393008	0.393008	0	0	0
297	Q8IW45-2;Q8IW45;B4DKX7;Q8IW45-4;B4DQR1;B7Z3Q0;Q8IW45-3	ATP-dependent (S)-NAD(P)H-hydrate dehydratase	CARKD	>sp|Q8IW45-2|NNRD_HUMAN Isoform 2 of ATP-dependent (S)-NAD(P)H-hydrate dehydratase OS=Homo sapiens GN=CARKD;>sp|Q8IW45|NNRD_HUMAN ATP-dependent (S)-NAD(P)H-hydrate dehydratase OS=Homo sapiens GN=CARKD PE=1 SV=1;>tr|B4DKX7|B4DKX7_HUMAN ATP-dependent (S)-NAD				41.36	0.98883	0.81328	0.84202	NaN	NaN	NaN		0.144081	1	25.3141	25.3141	25.3141	0	0	0	-16.0459	-16.0459	-16.0459	0	0	0
5002	Q86X55;Q86X55-1;Q86X55-2	Histone-arginine methyltransferase CARM1	CARM1	>sp|Q86X55|CARM1_HUMAN Histone-arginine methyltransferase CARM1 OS=Homo sapiens GN=CARM1 PE=1 SV=3;>sp|Q86X55-1|CARM1_HUMAN Isoform 1 of Histone-arginine methyltransferase CARM1 OS=Homo sapiens GN=CARM1;>sp|Q86X55-2|CARM1_HUMAN Isoform 2 of Histone-arginin			+	65.853	0.87722	0.88976	0.98314	1.0367	0.97104	0.97331		0.0744992	0.357586	62.077	62.8732	63.6905	56.2598	56.2598	56.2598	-3.77601	-2.97985	-2.16253	-9.59319	-9.59319	-9.59319
3362	P49589-3;P49589;A8MVQ3;B4DKY1;P49589-2;E9PLP0;E9PRS8;C9JLN0	Cysteine--tRNA ligase, cytoplasmic	CARS	>sp|P49589-3|SYCC_HUMAN Isoform 3 of Cysteine--tRNA ligase, cytoplasmic OS=Homo sapiens GN=CARS;>sp|P49589|SYCC_HUMAN Cysteine--tRNA ligase, cytoplasmic OS=Homo sapiens GN=CARS PE=1 SV=3;>tr|A8MVQ3|A8MVQ3_HUMAN Cysteine--tRNA ligase, cytoplasmic OS=Homo sa				94.637	0.9243	0.97505	1.0253	NaN	NaN	NaN		0.688766	1	76.5765	76.576	76.581	76.5394	76.5394	76.5394	-18.0605	-18.061	-18.056	-18.0976	-18.0976	-18.0976
6343	Q9HA77;H0YFF0;F5H7A3;F5H579;F5H623;H0YFV1	Probable cysteine--tRNA ligase, mitochondrial	CARS2	>sp|Q9HA77|SYCM_HUMAN Probable cysteine--tRNA ligase, mitochondrial OS=Homo sapiens GN=CARS2 PE=1 SV=1				62.223	0.87019	1.0145	1.1533	0.91477	0.97675	1.1355		0.901158	0.547863	56.0505	55.798	55.9284	54.3582	54.4638	54.3252	-6.17246	-6.42498	-6.29459	-7.86482	-7.75924	-7.89775
295	O15234;B4DKR6	Protein CASC3	CASC3	>sp|O15234|CASC3_HUMAN Protein CASC3 OS=Homo sapiens GN=CASC3 PE=1 SV=2;>tr|B4DKR6|B4DKR6_HUMAN Protein CASC3 OS=Homo sapiens GN=CASC3 PE=2 SV=1				76.277	1.0947	1.1206	0.96179	1.093	0.94658	0.94461		0.950538	0.586122	102.225	102.225	102.225	102.225	102.225	102.225	25.9482	25.9482	25.9482	25.9482	25.9482	25.9482
1562	G5E934;Q6P4E1;Q6P4E1-2;H0YM51;H0YMR0;Q6P4E1-3;Q8N7K6	Protein CASC4	CASC4	>tr|G5E934|G5E934_HUMAN Cancer susceptibility candidate 4, isoform CRA_b OS=Homo sapiens GN=CASC4 PE=4 SV=1;>sp|Q6P4E1|CASC4_HUMAN Protein CASC4 OS=Homo sapiens GN=CASC4 PE=2 SV=1;>sp|Q6P4E1-2|CASC4_HUMAN Isoform 2 of Protein CASC4 OS=Homo sapiens GN=CASC4			+	49.497	0.98521	1.8219	1.0829	NaN	NaN	NaN		0.0371007	1	56.2598	56.2598	56.2598	0	0	0	6.76281	6.76281	6.76281	0	0	0
2005	O14936;O14936-3;H9KV37;O14936-2;F8W998;O14936-6;O14936-4;Q5JS74;O14936-5;Q5JS72;Q5JS79	Peripheral plasma membrane protein CASK	CASK	>sp|O14936|CSKP_HUMAN Peripheral plasma membrane protein CASK OS=Homo sapiens GN=CASK PE=1 SV=3;>sp|O14936-3|CSKP_HUMAN Isoform 3 of Peripheral plasma membrane protein CASK OS=Homo sapiens GN=CASK;>tr|H9KV37|H9KV37_HUMAN Peripheral plasma membrane protein				105.12	1.1088	0.95701	0.8746	1.1464	1.0254	0.86123		0.671123	0.999179	83.8971	82.8306	82.1671	102.225	102.225	102.225	-21.2229	-22.2894	-22.9529	-2.89484	-2.89484	-2.89484
3048	P29466;P29466-2;P29466-3;B4DVD8;P29466-4;H0YEC7;Q5FBZ0;P29466-5	Caspase-1;Caspase-1 subunit p20;Caspase-1 subunit p10	CASP1	>sp|P29466|CASP1_HUMAN Caspase-1 OS=Homo sapiens GN=CASP1 PE=1 SV=1;>sp|P29466-2|CASP1_HUMAN Isoform Beta of Caspase-1 OS=Homo sapiens GN=CASP1;>sp|P29466-3|CASP1_HUMAN Isoform Gamma of Caspase-1 OS=Homo sapiens GN=CASP1;>tr|B4DVD8|B4DVD8_HUMAN Caspase-1 O				45.158	1.0326	1.1121	1.1294	0.51881	0.54068	1.1525		0.545375	3.05295e-05
3252	P42574;A8MVM1;F5H531;C9JXR7	Caspase-3;Caspase-3 subunit p17;Caspase-3 subunit p12	CASP3	>sp|P42574|CASP3_HUMAN Caspase-3 OS=Homo sapiens GN=CASP3 PE=1 SV=2;>tr|A8MVM1|A8MVM1_HUMAN Caspase-3 subunit p12 OS=Homo sapiens GN=CASP3 PE=4 SV=2;>tr|F5H531|F5H531_HUMAN Caspase-3 subunit p12 OS=Homo sapiens GN=CASP3 PE=4 SV=1;>tr|C9JXR7|C9JXR7_HUMAN Ca				31.608	1.1875	0.9179	0.81737	NaN	NaN	NaN	+	0.250132	1	25.3141	25.3141	25.3141	0	0	0	-6.29394	-6.29394	-6.29394	0	0	0
3367	P49662;P49662-2;E9PMT1;F8W830;Q6UXS9;D6RBW4;D6RFK8;Q6UXS9-3;D6RAQ6;D6RIR9	Caspase-4;Caspase-4 subunit 1;Caspase-4 subunit 2;Caspase	CASP4	>sp|P49662|CASP4_HUMAN Caspase-4 OS=Homo sapiens GN=CASP4 PE=1 SV=1;>sp|P49662-2|CASP4_HUMAN Isoform 2 of Caspase-4 OS=Homo sapiens GN=CASP4;>tr|E9PMT1|E9PMT1_HUMAN Caspase-4 subunit 1 (Fragment) OS=Homo sapiens GN=CASP4 PE=4 SV=1;>tr|F8W830|F8W830_HUMAN C				43.262	1.2806	1.4222	0.92404	NaN	NaN	NaN		0.208177	1	40.6791	40.6791	40.6791	0	0	0	-2.58293	-2.58293	-2.58293	0	0	0
3547	P55212;P55212-2;D6RHU3;D6RBM3	Caspase-6;Caspase-6 subunit p18;Caspase-6 subunit p11	CASP6	>sp|P55212|CASP6_HUMAN Caspase-6 OS=Homo sapiens GN=CASP6 PE=1 SV=2;>sp|P55212-2|CASP6_HUMAN Isoform Beta of Caspase-6 OS=Homo sapiens GN=CASP6;>tr|D6RHU3|D6RHU3_HUMAN Caspase-6 (Fragment) OS=Homo sapiens GN=CASP6 PE=4 SV=1				33.31	1.0156	0.99687	0.94594	NaN	NaN	NaN		0.629214	1	25.3141	25.3141	25.3141	0	0	0	-7.99594	-7.99594	-7.99594	0	0	0
3546	P55210-3;P55210;B4DUB5;Q5SVL2	Caspase-7;Caspase-7 subunit p20;Caspase-7 subunit p11	CASP7	>sp|P55210-3|CASP7_HUMAN Isoform Alpha of Caspase-7 OS=Homo sapiens GN=CASP7;>sp|P55210|CASP7_HUMAN Caspase-7 OS=Homo sapiens GN=CASP7 PE=1 SV=1;>tr|B4DUB5|B4DUB5_HUMAN Caspase-7 OS=Homo sapiens GN=CASP7 PE=2 SV=1;>tr|Q5SVL2|Q5SVL2_HUMAN Caspase 7, apopto				37.814	1.0893	0.93907	0.85658	NaN	NaN	NaN		0.230862	1	25.3141	25.3141	25.3141	0	0	0	-12.4999	-12.4999	-12.4999	0	0	0
4187	Q14790-9;Q14790;Q14790-4;Q14790-2;Q14790-3;Q14790-7;A8MU92;Q14790-8;Q14790-5;E7ETB7;Q14790-6;E7EQ06;H7C0E2;E7EVN1;E7EQ01;C9JB29;H7BZM4	Caspase-8;Caspase-8 subunit p18;Caspase-8 subunit p10	CASP8	>sp|Q14790-9|CASP8_HUMAN Isoform 9 of Caspase-8 OS=Homo sapiens GN=CASP8;>sp|Q14790|CASP8_HUMAN Caspase-8 OS=Homo sapiens GN=CASP8 PE=1 SV=1;>sp|Q14790-4|CASP8_HUMAN Isoform 4 of Caspase-8 OS=Homo sapiens GN=CASP8;>sp|Q14790-2|CASP8_HUMAN Isoform 2 of Casp				61.835	0.87929	0.94339	1.0107	NaN	NaN	NaN		0.211953	1	56.2598	56.2598	56.2598	0	0	0	-5.57519	-5.57519	-5.57519	0	0	0
2916	P20810-6;P20810-7;E7ESM9;G5E9D3;P20810-5;P20810;P20810-2;B7Z574;G5E946;P20810-4;E9PCH5;E7ES10;E9PDE4;P20810-3;H0Y7F0;E7EQ12;E7EQA0;F8W7E0;E9PSG1;H0Y944;D6RBZ8	Calpastatin	CAST	>sp|P20810-6|ICAL_HUMAN Isoform 6 of Calpastatin OS=Homo sapiens GN=CAST;>sp|P20810-7|ICAL_HUMAN Isoform 7 of Calpastatin OS=Homo sapiens GN=CAST;>tr|E7ESM9|E7ESM9_HUMAN Calpastatin OS=Homo sapiens GN=CAST PE=4 SV=1;>tr|G5E9D3|G5E9D3_HUMAN Calpastatin OS=H				84.942	0.88972	0.98528	1.0619	NaN	NaN	NaN		0.921818	1	100.512	100.444	100.062	0	0	0	15.5704	15.5024	15.1198	0	0	0
4973	Q86V15;Q86V15-2	Zinc finger protein castor homolog 1	CASZ1	>sp|Q86V15|CASZ1_HUMAN Zinc finger protein castor homolog 1 OS=Homo sapiens GN=CASZ1 PE=2 SV=4;>sp|Q86V15-2|CASZ1_HUMAN Isoform 2 of Zinc finger protein castor homolog 1 OS=Homo sapiens GN=CASZ1				190.07	NaN	NaN	NaN	1.3115	1.2794	1.0278		1	0.551041	0	0	0	179.93	182.849	180.868	0	0	0	-10.1398	-7.22125	-9.20157
2563	P04040	Catalase	CAT	>sp|P04040|CATA_HUMAN Catalase OS=Homo sapiens GN=CAT PE=1 SV=3				59.755	1.4473	1.1096	0.76556	1.2613	0.8712	0.7523		0.310764	0.0976554	56.2598	56.2598	56.2598	56.2598	56.2598	56.2598	-3.49519	-3.49519	-3.49519	-3.49519	-3.49519	-3.49519
3850	Q03135;E9PCT5;P56539	Caveolin-1;Caveolin	CAV1	>sp|Q03135|CAV1_HUMAN Caveolin-1 OS=Homo sapiens GN=CAV1 PE=1 SV=4;>tr|E9PCT5|E9PCT5_HUMAN Caveolin OS=Homo sapiens GN=CAV1 PE=3 SV=1				20.471	0.96754	0.96988	0.95719	1.0485	0.97885	0.97311		0.420797	0.507631	35.3556	33.6225	33.1584	19.4648	18.7931	19.2887	14.8846	13.1515	12.6874	-1.00619	-1.6779	-1.18231
638	Q03135-2;C9JKI3	Caveolin	CAV1	>sp|Q03135-2|CAV1_HUMAN Isoform Beta of Caveolin-1 OS=Homo sapiens GN=CAV1;>tr|C9JKI3|C9JKI3_HUMAN Caveolin (Fragment) OS=Homo sapiens GN=CAV1 PE=3 SV=1				17.023	NaN	NaN	NaN	1.0265	1.0174	0.91748		1	0.515198	16.285	16.285	16.285	16.285	16.285	16.285	-0.737992	-0.737992	-0.737992	-0.737992	-0.737992	-0.737992
3447	P51636;P51636-2;E9PCT3;P51636-3	Caveolin-2;Caveolin	CAV2	>sp|P51636|CAV2_HUMAN Caveolin-2 OS=Homo sapiens GN=CAV2 PE=1 SV=2;>sp|P51636-2|CAV2_HUMAN Isoform Beta of Caveolin-2 OS=Homo sapiens GN=CAV2;>tr|E9PCT3|E9PCT3_HUMAN Caveolin OS=Homo sapiens GN=CAV2 PE=3 SV=1;>sp|P51636-3|CAV2_HUMAN Isoform C of Caveolin-2				18.291	1.2035	1.0589	0.94744	NaN	NaN	NaN		0.992367	1	16.285	16.285	16.285	16.285	16.285	16.285	-2.00599	-2.00599	-2.00599	-2.00599	-2.00599	-2.00599
4104	Q13951;H3BSC0	Core-binding factor subunit beta	CBFB	>sp|Q13951|PEBB_HUMAN Core-binding factor subunit beta OS=Homo sapiens GN=CBFB PE=1 SV=2				21.508	1.1029	1.1015	1.0659	NaN	NaN	NaN		0.755882	1	22.7718	21.6987	21.3542	0	0	0	1.26377	0.19067	-0.153771	0	0	0
2945	P22681	E3 ubiquitin-protein ligase CBL	CBL	>sp|P22681|CBL_HUMAN E3 ubiquitin-protein ligase CBL OS=Homo sapiens GN=CBL PE=1 SV=2				99.632	1.0802	1.0945	1.0405	1.0654	1.0109	0.96875		0.718802	0.926419	102.225	102.225	102.225	89.797	89.8456	89.6182	2.59316	2.59316	2.59316	-9.83498	-9.78641	-10.0138
922	Q13191;E7ENW2;Q13191-2;B5MC15;Q13191-3;F5H4J9;C9JRB3;C9JU85;Q68CY2;E9PHA9;Q13191-4	E3 ubiquitin-protein ligase CBL-B	CBLB	>sp|Q13191|CBLB_HUMAN E3 ubiquitin-protein ligase CBL-B OS=Homo sapiens GN=CBLB PE=1 SV=2;>tr|E7ENW2|E7ENW2_HUMAN E3 ubiquitin-protein ligase CBL-B OS=Homo sapiens GN=CBLB PE=4 SV=1;>sp|Q13191-2|CBLB_HUMAN Isoform Truncated 1 of E3 ubiquitin-protein ligase				109.45	NaN	NaN	NaN	1.2084	1.2126	1.0053		1	0.82371	102.225	102.225	102.225	102.225	102.225	102.225	-7.22484	-7.22484	-7.22484	-7.22484	-7.22484	-7.22484
4842	Q75N03;C9J2P9;C9K074	E3 ubiquitin-protein ligase Hakai	CBLL1	>sp|Q75N03|HAKAI_HUMAN E3 ubiquitin-protein ligase Hakai OS=Homo sapiens GN=CBLL1 PE=1 SV=1;>tr|C9J2P9|C9J2P9_HUMAN E3 ubiquitin-protein ligase Hakai (Fragment) OS=Homo sapiens GN=CBLL1 PE=4 SV=1				54.519	1.3434	1.1277	0.95554	0.97703	0.92309	0.98233		0.813504	0.214527	56.2598	56.2598	56.2598	57.1051	56.5501	56.5897	1.74081	1.74081	1.74081	2.58613	2.03105	2.07071
528	B7ZM03;C9J121;B4DDV7;F8WEM5		CBLL1	>tr|B7ZM03|B7ZM03_HUMAN CBLL1 protein OS=Homo sapiens GN=CBLL1 PE=2 SV=1;>tr|C9J121|C9J121_HUMAN E3 ubiquitin-protein ligase Hakai OS=Homo sapiens GN=CBLL1 PE=4 SV=1;>tr|B4DDV7|B4DDV7_HUMAN E3 ubiquitin-protein ligase Hakai OS=Homo sapiens GN=CBLL1 PE=2 SV				54.389	NaN	NaN	NaN	0.89758	0.95696	0.96832		1	0.383098	0	0	0	56.2598	56.2598	56.2598	0	0	0	1.87081	1.87081	1.87081
2824	P16152;A8MTM1;E9PQ63;B4DFK7	Carbonyl reductase [NADPH] 1	CBR1	>sp|P16152|CBR1_HUMAN Carbonyl reductase [NADPH] 1 OS=Homo sapiens GN=CBR1 PE=1 SV=3;>tr|A8MTM1|A8MTM1_HUMAN Carbonyl reductase [NADPH] 1 OS=Homo sapiens GN=CBR1 PE=4 SV=1;>tr|E9PQ63|E9PQ63_HUMAN Carbonyl reductase [NADPH] 1 OS=Homo sapiens GN=CBR1 PE=4 SV				30.375	0.97526	0.94849	0.97576	NaN	NaN	NaN		0.356951	1	25.3045	25.3027	25.3022	0	0	0	-5.07052	-5.07232	-5.07277	0	0	0
5153	Q8N4T8;H0Y962;Q8N4T8-2;D6RGF2;D6RJF4;D6RAV8	Carbonyl reductase family member 4	CBR4	>sp|Q8N4T8|CBR4_HUMAN Carbonyl reductase family member 4 OS=Homo sapiens GN=CBR4 PE=1 SV=3;>tr|H0Y962|H0Y962_HUMAN Carbonyl reductase family member 4 (Fragment) OS=Homo sapiens GN=CBR4 PE=3 SV=1;>sp|Q8N4T8-2|CBR4_HUMAN Isoform 2 of Carbonyl reductase famil				25.301	1.2781	0.9685	0.80771	NaN	NaN	NaN		0.44226	1	25.3141	25.3141	25.3141	0	0	0	0.0130609	0.0130609	0.0130609	0	0	0
464	P35520-2;P35520;B7Z2D6;F5H2U1;C9JMA6;H7C2H4	Cystathionine beta-synthase	CBS	>sp|P35520-2|CBS_HUMAN Isoform 2 of Cystathionine beta-synthase OS=Homo sapiens GN=CBS;>sp|P35520|CBS_HUMAN Cystathionine beta-synthase OS=Homo sapiens GN=CBS PE=1 SV=2;>tr|B7Z2D6|B7Z2D6_HUMAN Cystathionine beta-synthase OS=Homo sapiens GN=CBS PE=2 SV=1;>t				61.862	0.98095	1.1	1.0528	NaN	NaN	NaN		0.688723	1	56.2194	56.2233	56.228	0	0	0	-5.64261	-5.63874	-5.63397	0	0	0
575	Q8IUF1;Q9BRT8;C9J3G2;Q9BRT8-3;Q4V339;Q5JTY5;Q5RIA9;F5GXH9;Q5RIB0;B4DNG9;F5H3X4;F8WEG4;Q9BRT8-2;C9JGY1;E7ETY5;F5H4S5;Q5RIA9-3;F2Z2T4;Q4V338;Q5RIB3;A6NM15;Q4V340;H0Y5V3;E7EUZ7;F8WEU0;A6NE75;C9JHE4;F6SYN1;Q6NVZ8;C9J0I3;E9PG27;F8VVD2;Q5RIB5;Q9BRT8-4;Q4V342	COBW domain-containing protein 2;COBW domain-containing protein 1;COBW domain-containing protein 6;COBW domain-containing protein 3;COBW domain-containing protein 5	CBWD2;CBWD1;CBWD6;CBWD3;CBWD5	>sp|Q8IUF1|CBWD2_HUMAN COBW domain-containing protein 2 OS=Homo sapiens GN=CBWD2 PE=1 SV=1;>sp|Q9BRT8|CBWD1_HUMAN COBW domain-containing protein 1 OS=Homo sapiens GN=CBWD1 PE=1 SV=1;>tr|C9J3G2|C9J3G2_HUMAN COBW domain-containing protein 2 OS=Homo sapiens G			+	44.034	1.0986	3.5891	2.9575	NaN	NaN	NaN		2.74988e-11	1	35.4828	35.7331	40.0994	0	0	0	-8.55117	-8.30086	-3.93455	0	0	0
3768	P83916;B5MD17;C9JWS9	Chromobox protein homolog 1	CBX1	>sp|P83916|CBX1_HUMAN Chromobox protein homolog 1 OS=Homo sapiens GN=CBX1 PE=1 SV=1;>tr|B5MD17|B5MD17_HUMAN Chromobox protein homolog 1 (Fragment) OS=Homo sapiens GN=CBX1 PE=4 SV=1	+	+		21.418	1.0557	1.1832	0.98555	0.147	4.3615	28.662	+	0.424451	4.02124e-06	25.3141	25.3141	25.3141	41.8202	41.3078	41.677	3.89606	3.89606	3.89606	20.4022	19.8898	20.259
4002	Q13185;B8ZZ43;C9JMM0	Chromobox protein homolog 3	CBX3	>sp|Q13185|CBX3_HUMAN Chromobox protein homolog 3 OS=Homo sapiens GN=CBX3 PE=1 SV=4	+	+	+	20.811	1.2292	1.3938	1.0542	0.37762	3.5568	7.8885	+	5.83884e-05	0.00539375	18.7081	17.5113	17.5756	40.4031	38.4855	40.5868	-2.10289	-3.29966	-3.23541	19.5921	17.6745	19.7758
1905	O00257;O00257-3;F8WCW6;I3L4F1	E3 SUMO-protein ligase CBX4	CBX4	>sp|O00257|CBX4_HUMAN E3 SUMO-protein ligase CBX4 OS=Homo sapiens GN=CBX4 PE=1 SV=3				61.367	NaN	NaN	NaN	0.53321	0.56896	1.0223	+	1	6.91978e-06	0	0	0	76.3983	75.7816	76.7691	0	0	0	15.0313	14.4146	15.4021
1530	P45973;G3V1X9;F8VNY3	Chromobox protein homolog 5	CBX5	>sp|P45973|CBX5_HUMAN Chromobox protein homolog 5 OS=Homo sapiens GN=CBX5 PE=1 SV=1;>tr|G3V1X9|G3V1X9_HUMAN Chromobox homolog 5 (HP1 alpha homolog, Drosophila), isoform CRA_a OS=Homo sapiens GN=CBX5 PE=4 SV=1	+	+		22.225	1.1131	1.1965	1.0207	0.32492	3.3233	8.7221	+	0.274347	0.0417345	25.2203	25.2272	25.2225	40.6791	40.6791	40.6791	2.9953	3.00223	2.99751	18.4541	18.4541	18.4541
4726	Q6P1N0;Q6P1N0-2;E9PGJ9;C9J1T8;H0Y3I1	Coiled-coil and C2 domain-containing protein 1A	CC2D1A	>sp|Q6P1N0|C2D1A_HUMAN Coiled-coil and C2 domain-containing protein 1A OS=Homo sapiens GN=CC2D1A PE=1 SV=1;>sp|Q6P1N0-2|C2D1A_HUMAN Isoform 2 of Coiled-coil and C2 domain-containing protein 1A OS=Homo sapiens GN=CC2D1A;>tr|E9PGJ9|E9PGJ9_HUMAN Coiled-coil a				104.06	1.0566	1.1568	1.1178	NaN	NaN	NaN		0.385408	1	102.225	102.225	102.225	165.29	165.29	165.29	-1.83484	-1.83484	-1.83484	61.2305	61.2305	61.2305
1766	Q5T0F9-2;H7C1U3;Q5T0F9;G8JLF2;H0Y517;Q5T0F9-3;Q5T0F9-4	Coiled-coil and C2 domain-containing protein 1B	CC2D1B	>sp|Q5T0F9-2|C2D1B_HUMAN Isoform 2 of Coiled-coil and C2 domain-containing protein 1B OS=Homo sapiens GN=CC2D1B;>tr|H7C1U3|H7C1U3_HUMAN Coiled-coil and C2 domain-containing protein 1B (Fragment) OS=Homo sapiens GN=CC2D1B PE=4 SV=1;>sp|Q5T0F9|C2D1B_HUMAN Co				93.594	0.90598	0.9953	1.1456	NaN	NaN	NaN		0.742665	1	102.225	102.225	102.225	0	0	0	8.63116	8.63116	8.63116	0	0	0
5060	Q8IX12;Q8IX12-2;F5H2E6;F5H1H2;F5H3E1;H0YFJ7;F5H7M9;F5H3I8;F5H1L3;F5H218	Cell division cycle and apoptosis regulator protein 1	CCAR1	>sp|Q8IX12|CCAR1_HUMAN Cell division cycle and apoptosis regulator protein 1 OS=Homo sapiens GN=CCAR1 PE=1 SV=2;>sp|Q8IX12-2|CCAR1_HUMAN Isoform 2 of Cell division cycle and apoptosis regulator protein 1 OS=Homo sapiens GN=CCAR1;>tr|F5H2E6|F5H2E6_HUMAN Cel	+	+	+	132.82	0.92857	0.8868	0.83661	0.14427	2.2527	14.444	+	0.0473137	0.0219796	100.191	99.381	103.971	151.901	124.718	151.813	-32.6285	-33.439	-28.8494	19.0813	-8.10209	18.9925
4799	Q6YP21;Q6YP21-3;Q6YP21-2	Kynurenine--oxoglutarate transaminase 3	CCBL2	>sp|Q6YP21|KAT3_HUMAN Kynurenine--oxoglutarate transaminase 3 OS=Homo sapiens GN=CCBL2 PE=1 SV=1;>sp|Q6YP21-3|KAT3_HUMAN Isoform 3 of Kynurenine--oxoglutarate transaminase 3 OS=Homo sapiens GN=CCBL2			+	51.4	1.113	0.76232	0.92136	NaN	NaN	NaN		0.00544115	1	40.6791	40.6791	40.6791	0	0	0	-10.7209	-10.7209	-10.7209	0	0	0
5657	Q96ES7;H3BPL5	SAGA-associated factor 29 homolog	CCDC101	>sp|Q96ES7|SGF29_HUMAN SAGA-associated factor 29 homolog OS=Homo sapiens GN=CCDC101 PE=1 SV=1;>tr|H3BPL5|H3BPL5_HUMAN SAGA-associated factor 29 homolog OS=Homo sapiens GN=CCDC101 PE=4 SV=1				33.238	1.7819	1.6394	1.0008	NaN	NaN	NaN		0.124389	1	25.3141	25.3141	25.3141	0	0	0	-7.92394	-7.92394	-7.92394	0	0	0
6576	Q9NWR8;C9JTJ6	Coiled-coil domain-containing protein 109B	CCDC109B	>sp|Q9NWR8|C109B_HUMAN Coiled-coil domain-containing protein 109B OS=Homo sapiens GN=CCDC109B PE=1 SV=2;>tr|C9JTJ6|C9JTJ6_HUMAN Coiled-coil domain-containing protein 109B (Fragment) OS=Homo sapiens GN=CCDC109B PE=4 SV=2				39.082	NaN	NaN	NaN	0.91732	0.96721	1.0213		1	0.402763	0	0	0	25.3141	25.3141	25.3141	0	0	0	-13.7679	-13.7679	-13.7679
5777	Q96NT0;F8WCZ3;B8ZZ99;B4DJ47	Coiled-coil domain-containing protein 115	CCDC115	>sp|Q96NT0|CC115_HUMAN Coiled-coil domain-containing protein 115 OS=Homo sapiens GN=CCDC115 PE=1 SV=1;>tr|F8WCZ3|F8WCZ3_HUMAN Coiled-coil domain-containing protein 115 OS=Homo sapiens GN=CCDC115 PE=4 SV=1;>tr|B8ZZ99|B8ZZ99_HUMAN Coiled-coil domain-containi				19.76	1.2588	1.2615	1.1011	NaN	NaN	NaN		0.576109	1	16.285	16.285	16.285	0	0	0	-3.47499	-3.47499	-3.47499	0	0	0
168	Q8IWD4;B7Z860;B7Z2V1;B0QYH1;F8WBN8	Coiled-coil domain-containing protein 117	CCDC117	>sp|Q8IWD4|CC117_HUMAN Coiled-coil domain-containing protein 117 OS=Homo sapiens GN=CCDC117 PE=1 SV=1;>tr|B7Z860|B7Z860_HUMAN Coiled-coil domain-containing protein 117 OS=Homo sapiens GN=CCDC117 PE=2 SV=1;>tr|B7Z2V1|B7Z2V1_HUMAN Coiled-coil domain-containi				30.541	0.90749	0.78672	0.93394	NaN	NaN	NaN		0.175595	1	25.3141	25.3141	25.3141	0	0	0	-5.22694	-5.22694	-5.22694	0	0	0
5617	Q96CT7	Coiled-coil domain-containing protein 124	CCDC124	>sp|Q96CT7|CC124_HUMAN Coiled-coil domain-containing protein 124 OS=Homo sapiens GN=CCDC124 PE=1 SV=1			+	25.835	1.3484	1.2999	0.99764	NaN	NaN	NaN		0.0938357	1	25.3141	25.3141	25.3141	0	0	0	-0.520939	-0.520939	-0.520939	0	0	0
5731	Q96JG6;F5H5U7;B4DS55;Q5JPD9;Q96JG6-2;H0Y7Q2;C9JA29;Q75N11;H7BZP1;F2Z3F0;F8WDT1	Coiled-coil domain-containing protein 132	CCDC132	>sp|Q96JG6|CC132_HUMAN Coiled-coil domain-containing protein 132 OS=Homo sapiens GN=CCDC132 PE=1 SV=3;>tr|F5H5U7|F5H5U7_HUMAN Coiled-coil domain-containing protein 132 OS=Homo sapiens GN=CCDC132 PE=4 SV=1;>tr|B4DS55|B4DS55_HUMAN Coiled-coil domain-containi	+			111.17	0.80835	0.86737	1.0546	0.65924	1.0995	2.0062	+	0.103664	0.98596	102.225	102.225	102.225	102.225	102.225	102.225	-8.94484	-8.94484	-8.94484	-8.94484	-8.94484	-8.94484
6270	Q9H6E4;B0QY51;B0QY50	Coiled-coil domain-containing protein 134	CCDC134	>sp|Q9H6E4|CC134_HUMAN Coiled-coil domain-containing protein 134 OS=Homo sapiens GN=CCDC134 PE=1 SV=1;>tr|B0QY51|B0QY51_HUMAN Coiled-coil domain containing 134 OS=Homo sapiens GN=CCDC134 PE=4 SV=1;>tr|B0QY50|B0QY50_HUMAN Coiled-coil domain containing 134 (				26.56	1.0569	1.2301	1.0891	NaN	NaN	NaN		0.662467	1	25.3141	25.3141	25.3141	0	0	0	-1.24594	-1.24594	-1.24594	0	0	0
1791	I3L0U5;Q6PK04	Coiled-coil domain-containing protein 137	CCDC137	>tr|I3L0U5|I3L0U5_HUMAN Coiled-coil domain-containing protein 137 (Fragment) OS=Homo sapiens GN=CCDC137 PE=4 SV=1;>sp|Q6PK04|CC137_HUMAN Coiled-coil domain-containing protein 137 OS=Homo sapiens GN=CCDC137 PE=1 SV=1				33.524	0.96255	0.91992	0.89484	NaN	NaN	NaN		0.336037	1	25.3141	25.3141	25.3141	0	0	0	-8.20994	-8.20994	-8.20994	0	0	0
25	A2RUR9-3;H7BXT8;A2RUR9;C9JT67;A2RUR9-2;Q8IYA2;A6NG92;F6VR44;Q3MJ40	Coiled-coil domain-containing protein 144A	CCDC144A	>sp|A2RUR9-3|C144A_HUMAN Isoform 3 of Coiled-coil domain-containing protein 144A OS=Homo sapiens GN=CCDC144A;>tr|H7BXT8|H7BXT8_HUMAN Coiled-coil domain-containing protein 144A (Fragment) OS=Homo sapiens GN=CCDC144A PE=4 SV=1;>sp|A2RUR9|C144A_HUMAN Coiled-c				133.87	1.1413	1.2874	0.97338	1.2579	1.0992	0.89494		0.595424	0.948996	67.2153	61.3012	61.4679	67.2964	58.7436	68.9977	-66.6547	-72.5688	-72.4021	-66.5736	-75.1264	-64.8723
7114	Q9Y4B5;Q9Y4B5-3;Q9Y4B5-2;Q5TF21;E9PJP2;H0YAX5	Coiled-coil domain-containing protein 165	CCDC165	>sp|Q9Y4B5|SOGA2_HUMAN Protein SOGA2 OS=Homo sapiens GN=SOGA2 PE=1 SV=5;>sp|Q9Y4B5-3|SOGA2_HUMAN Isoform 3 of Protein SOGA2 OS=Homo sapiens GN=SOGA2;>sp|Q9Y4B5-2|SOGA2_HUMAN Isoform 2 of Protein SOGA2 OS=Homo sapiens GN=SOGA2				209.52	1.1115	0.98618	0.92193	1.0319	0.92968	0.88937		0.811128	0.651995	165.29	165.29	165.29	206.454	206.338	205.282	-44.2295	-44.2295	-44.2295	-3.06553	-3.18234	-4.23784
2230	O60826;F5GXW9	Coiled-coil domain-containing protein 22	CCDC22	>sp|O60826|CCD22_HUMAN Coiled-coil domain-containing protein 22 OS=Homo sapiens GN=CCDC22 PE=1 SV=1;>tr|F5GXW9|F5GXW9_HUMAN Coiled-coil domain-containing protein 22 OS=Homo sapiens GN=CCDC22 PE=4 SV=1				70.755	0.93649	0.93604	1.0901	NaN	NaN	NaN		0.400998	1	76.4398	76.3054	76.4119	0	0	0	5.6848	5.55039	5.65687	0	0	0
4994	Q86WR0;B7Z2L8;G3V121;Q0P663;Q0VGD4	Coiled-coil domain-containing protein 25	CCDC25	>sp|Q86WR0|CCD25_HUMAN Coiled-coil domain-containing protein 25 OS=Homo sapiens GN=CCDC25 PE=1 SV=2;>tr|B7Z2L8|B7Z2L8_HUMAN Coiled-coil domain-containing protein 25 OS=Homo sapiens GN=CCDC25 PE=4 SV=1;>tr|G3V121|G3V121_HUMAN Coiled-coil domain containing 2				24.479	0.81076	0.84317	1.0233	NaN	NaN	NaN		0.127469	1	25.3141	25.3141	25.3141	0	0	0	0.835061	0.835061	0.835061	0	0	0
622	C9JFX2;Q8N5R6-2;Q8N5R6;Q8N5R6-6;H0YMB8;Q8N5R6-5;Q8N5R6-4	Coiled-coil domain-containing protein 33	CCDC33	>tr|C9JFX2|C9JFX2_HUMAN Coiled-coil domain-containing protein 33 OS=Homo sapiens GN=CCDC33 PE=4 SV=1;>sp|Q8N5R6-2|CCD33_HUMAN Isoform 2 of Coiled-coil domain-containing protein 33 OS=Homo sapiens GN=CCDC33;>sp|Q8N5R6|CCD33_HUMAN Coiled-coil domain-containi				114.05	1.215	0.97148	0.84118	NaN	NaN	NaN		0.462323	1	43.2923	44.895	43.784	0	0	0	-70.7577	-69.155	-70.266	0	0	0
5768	Q96MW1;Q96MW1-2	Coiled-coil domain-containing protein 43	CCDC43	>sp|Q96MW1|CCD43_HUMAN Coiled-coil domain-containing protein 43 OS=Homo sapiens GN=CCDC43 PE=1 SV=2;>sp|Q96MW1-2|CCD43_HUMAN Isoform 2 of Coiled-coil domain-containing protein 43 OS=Homo sapiens GN=CCDC43				25.248	1.226	0.98314	0.65612	NaN	NaN	NaN		0.566187	1	25.3141	25.3141	25.3141	40.6791	40.6791	40.6791	0.0660609	0.0660609	0.0660609	15.4311	15.4311	15.4311
5558	Q96A33;Q96A33-2	Coiled-coil domain-containing protein 47	CCDC47	>sp|Q96A33|CCD47_HUMAN Coiled-coil domain-containing protein 47 OS=Homo sapiens GN=CCDC47 PE=1 SV=1;>sp|Q96A33-2|CCD47_HUMAN Isoform 2 of Coiled-coil domain-containing protein 47 OS=Homo sapiens GN=CCDC47				55.873	1.0526	1.0349	0.9625	1.1754	1.1071	0.97162		0.951441	0.993861	56.5371	56.5621	56.5199	56.2598	56.2598	56.2598	0.664115	0.68907	0.64693	0.386811	0.386811	0.386811
5037	Q8IVM0;Q8IVM0-2	Coiled-coil domain-containing protein 50	CCDC50	>sp|Q8IVM0|CCD50_HUMAN Coiled-coil domain-containing protein 50 OS=Homo sapiens GN=CCDC50 PE=1 SV=1;>sp|Q8IVM0-2|CCD50_HUMAN Isoform 2 of Coiled-coil domain-containing protein 50 OS=Homo sapiens GN=CCDC50	+			35.822	1.1323	1.1298	1.1208	0.3813	1.8277	4.8336	+	0.62279	0.611131	40.6791	40.6791	40.6791	73.3637	76.2408	73.5719	4.85707	4.85707	4.85707	37.5417	40.4188	37.7499
5656	Q96ER9;Q96ER9-2;C9JSW8;C9JPZ8	Coiled-coil domain-containing protein 51	CCDC51	>sp|Q96ER9|CCD51_HUMAN Coiled-coil domain-containing protein 51 OS=Homo sapiens GN=CCDC51 PE=1 SV=2;>sp|Q96ER9-2|CCD51_HUMAN Isoform 2 of Coiled-coil domain-containing protein 51 OS=Homo sapiens GN=CCDC51				45.811	1.1989	1.2158	1.007	NaN	NaN	NaN		0.440068	1	40.6791	40.6791	40.6791	0	0	0	-5.13193	-5.13193	-5.13193	0	0	0
1287	Q9Y3C0;F5GZ97;F5GXZ7;F5GWI9;H0YGN0;F5H2P1;F5GXZ4;F5H0A7	WASH complex subunit CCDC53	CCDC53	>sp|Q9Y3C0|CCD53_HUMAN WASH complex subunit CCDC53 OS=Homo sapiens GN=CCDC53 PE=1 SV=1;>tr|F5GZ97|F5GZ97_HUMAN WASH complex subunit CCDC53 OS=Homo sapiens GN=CCDC53 PE=4 SV=1;>tr|F5GXZ7|F5GXZ7_HUMAN WASH complex subunit CCDC53 OS=Homo sapiens GN=CCDC53 PE=				21.172	1.0123	1.1217	1.0432	NaN	NaN	NaN		0.822833	1	25.3141	25.3141	25.3141	0	0	0	4.14206	4.14206	4.14206	0	0	0
7035	Q9Y2R0	Coiled-coil domain-containing protein 56	CCDC56	>sp|Q9Y2R0|CCD56_HUMAN Coiled-coil domain-containing protein 56 OS=Homo sapiens GN=CCDC56 PE=1 SV=1				11.731	1.0307	1.1525	1.1038	NaN	NaN	NaN		0.72702	1	12.8215	12.8215	12.8215	0	0	0	1.09052	1.09052	1.09052	0	0	0
4448	Q4VC31;H7C525;C9JQ41	Coiled-coil domain-containing protein 58	CCDC58	>sp|Q4VC31|CCD58_HUMAN Coiled-coil domain-containing protein 58 OS=Homo sapiens GN=CCDC58 PE=1 SV=1;>tr|H7C525|H7C525_HUMAN Coiled-coil domain-containing protein 58 (Fragment) OS=Homo sapiens GN=CCDC58 PE=4 SV=1;>tr|C9JQ41|C9JQ41_HUMAN Coiled-coil domain-c				16.62	0.97143	0.90304	0.83401	NaN	NaN	NaN		0.277819	1	12.8215	12.8215	12.8215	0	0	0	-3.79848	-3.79848	-3.79848	0	0	0
4337	Q16204	Coiled-coil domain-containing protein 6	CCDC6	>sp|Q16204|CCDC6_HUMAN Coiled-coil domain-containing protein 6 OS=Homo sapiens GN=CCDC6 PE=1 SV=2			+	53.29	1.3203	1.2923	0.95972	NaN	NaN	NaN		0.0826351	1	57.7668	56.8923	56.5593	0	0	0	4.47681	3.60231	3.26931	0	0	0
5197	Q8N954	Coiled-coil domain-containing protein 75	CCDC75	>sp|Q8N954|CCD75_HUMAN Coiled-coil domain-containing protein 75 OS=Homo sapiens GN=CCDC75 PE=1 SV=3				30.198	0.93452	1.0862	1.0091	NaN	NaN	NaN		0.988796	1	25.3141	25.3141	25.3141	0	0	40.6791	-4.88394	-4.88394	-4.88394	0	0	10.4811
6515	Q9NUP7;Q9NUP7-2;Q5VVL2;Q5VVK9	tRNA guanosine-2-O-methyltransferase TRM13 homolog	CCDC76	>sp|Q9NUP7|TRM13_HUMAN tRNA guanosine-2-O-methyltransferase TRM13 homolog OS=Homo sapiens GN=CCDC76 PE=1 SV=2				54.246	0.91318	1.0021	1.0609	NaN	NaN	NaN		0.736506	1	56.2598	56.2598	56.2598	0	0	0	2.01381	2.01381	2.01381	0	0	0
6272	Q9H6F5;E7ES61;B4DY99;H0YG79	Coiled-coil domain-containing protein 86	CCDC86	>sp|Q9H6F5|CCD86_HUMAN Coiled-coil domain-containing protein 86 OS=Homo sapiens GN=CCDC86 PE=1 SV=1				40.235	0.91002	0.99432	1.0959	NaN	NaN	NaN		0.609604	1	56.2598	56.2598	56.2598	0	0	0	16.0248	16.0248	16.0248	0	0	0
4421	Q3V6T2;Q3V6T2-3;Q3V6T2-2;Q3V6T2-4;B7ZM78;H7C2C6;H0Y470;H0Y7U8;H0Y7K3;B3KW94;C9J225	Girdin	CCDC88A	>sp|Q3V6T2|GRDN_HUMAN Girdin OS=Homo sapiens GN=CCDC88A PE=1 SV=2;>sp|Q3V6T2-3|GRDN_HUMAN Isoform 3 of Girdin OS=Homo sapiens GN=CCDC88A;>sp|Q3V6T2-2|GRDN_HUMAN Isoform 2 of Girdin OS=Homo sapiens GN=CCDC88A;>sp|Q3V6T2-4|GRDN_HUMAN Isoform 4 of Girdin OS=H				216.04	1.2064	1.0382	1.0055	NaN	NaN	NaN		0.970253	1	165.29	165.29	165.29	0	0	0	-50.7495	-50.7495	-50.7495	0	0	0
6709	Q9P219;Q9P219-2;F8W8F4;Q9P219-3	Protein Daple	CCDC88C	>sp|Q9P219|DAPLE_HUMAN Protein Daple OS=Homo sapiens GN=CCDC88C PE=1 SV=3;>sp|Q9P219-2|DAPLE_HUMAN Isoform 2 of Protein Daple OS=Homo sapiens GN=CCDC88C;>tr|F8W8F4|F8W8F4_HUMAN Protein Daple OS=Homo sapiens GN=CCDC88C PE=4 SV=1;>sp|Q9P219-3|DAPLE_HUMAN Iso				228.23	0.69591	0.95675	1.1893	NaN	NaN	NaN		0.633728	1	54.5193	79.8694	65.836	0	0	0	-173.711	-148.361	-162.394	0	0	0
1265	Q9Y3X0;F5GXE9	Coiled-coil domain-containing protein 9	CCDC9	>sp|Q9Y3X0|CCDC9_HUMAN Coiled-coil domain-containing protein 9 OS=Homo sapiens GN=CCDC9 PE=1 SV=1;>tr|F5GXE9|F5GXE9_HUMAN Coiled-coil domain-containing protein 9 OS=Homo sapiens GN=CCDC9 PE=4 SV=1			+	59.702	0.31626	0.29474	0.79817	NaN	NaN	NaN		0.000558235	1	76.5394	76.5394	76.5394	0	0	0	16.8374	16.8374	16.8374	0	0	0
1485	Q567U6;F8W9X7;H7C050	Coiled-coil domain-containing protein 93	CCDC93	>sp|Q567U6|CCD93_HUMAN Coiled-coil domain-containing protein 93 OS=Homo sapiens GN=CCDC93 PE=1 SV=2;>tr|F8W9X7|F8W9X7_HUMAN Coiled-coil domain-containing protein 93 OS=Homo sapiens GN=CCDC93 PE=4 SV=1			+	73.197	0.71854	0.87661	1.0398	NaN	NaN	NaN		0.0860269	1	76.5394	76.5394	76.5394	0	0	0	3.3424	3.3424	3.3424	0	0	0
5666	Q96F63	Coiled-coil domain-containing protein 97	CCDC97	>sp|Q96F63|CCD97_HUMAN Coiled-coil domain-containing protein 97 OS=Homo sapiens GN=CCDC97 PE=1 SV=1				38.946	1.4074	0.99014	0.66193	NaN	NaN	NaN		0.525899	1	40.6791	40.6791	40.6791	0	0	0	1.73307	1.73307	1.73307	0	0	0
2905	P20248	Cyclin-A2	CCNA2	>sp|P20248|CCNA2_HUMAN Cyclin-A2 OS=Homo sapiens GN=CCNA2 PE=1 SV=2				48.55	0.95965	1.0421	1.031	NaN	NaN	NaN		0.83741	1	73.2483	72.4435	71.3775	0	0	0	24.6983	23.8935	22.8275	0	0	0
2793	P14635;Q5TZP9;E9PC90;H0YA62	G2/mitotic-specific cyclin-B1	CCNB1	>sp|P14635|CCNB1_HUMAN G2/mitotic-specific cyclin-B1 OS=Homo sapiens GN=CCNB1 PE=1 SV=1;>tr|Q5TZP9|Q5TZP9_HUMAN Cyclin B1 OS=Homo sapiens GN=CCNB1 PE=2 SV=1;>tr|E9PC90|E9PC90_HUMAN G2/mitotic-specific cyclin-B1 (Fragment) OS=Homo sapiens GN=CCNB1 PE=3 SV=1				48.337	1.2774	1.3289	1.0343	NaN	NaN	NaN		0.478122	1	40.6791	40.6791	40.6791	0	0	0	-7.65793	-7.65793	-7.65793	0	0	0
879	P24863;E5RFK5;H0YBQ5;G5E954;P24863-2;E5RI39;E5RFX8;Q5JV82;E5RIH8;E5RHL8	Cyclin-C	CCNC	>sp|P24863|CCNC_HUMAN Cyclin-C OS=Homo sapiens GN=CCNC PE=1 SV=2;>tr|E5RFK5|E5RFK5_HUMAN Cyclin-C OS=Homo sapiens GN=CCNC PE=3 SV=1;>tr|H0YBQ5|H0YBQ5_HUMAN Cyclin-C (Fragment) OS=Homo sapiens GN=CCNC PE=3 SV=1;>tr|G5E954|G5E954_HUMAN Cyclin C, isoform CRA_				33.242	NaN	NaN	NaN	1.3244	1.4169	1.0314		1	0.778805	0	0	0	25.3141	25.3141	25.3141	0	0	0	-7.92794	-7.92794	-7.92794
863	P51946;D6RG18;D6RHI7	Cyclin-H	CCNH	>sp|P51946|CCNH_HUMAN Cyclin-H OS=Homo sapiens GN=CCNH PE=1 SV=1;>tr|D6RG18|D6RG18_HUMAN Cyclin-H OS=Homo sapiens GN=CCNH PE=3 SV=1;>tr|D6RHI7|D6RHI7_HUMAN Cyclin-H OS=Homo sapiens GN=CCNH PE=3 SV=1	+			37.643	1.2199	1.1592	1.0291	0.73838	1.6986	2.5036		0.735262	0.374441	25.3141	25.3141	25.3141	40.6791	40.6791	40.6791	-12.3289	-12.3289	-12.3289	3.03607	3.03607	3.03607
626	C9JI13;O75909-4;O75909;G3V5E1	Cyclin-K	CCNK	>tr|C9JI13|C9JI13_HUMAN Cyclin-K OS=Homo sapiens GN=CCNK PE=3 SV=1;>sp|O75909-4|CCNK_HUMAN Isoform 4 of Cyclin-K OS=Homo sapiens GN=CCNK;>sp|O75909|CCNK_HUMAN Cyclin-K OS=Homo sapiens GN=CCNK PE=1 SV=2;>tr|G3V5E1|G3V5E1_HUMAN Cyclin-K OS=Homo sapiens GN=CC			+	66.109	0.72075	0.82365	1.0183	0.78586	0.84072	1.0456		0.0271837	0.104626	76.5394	76.5394	76.5394	76.6922	76.5394	76.5394	10.4304	10.4304	10.4304	10.5832	10.4304	10.4304
655	C9JPL0;Q9UK58;Q9UK58-4;Q9UK58-5;H7C4G1;Q96S94;F2Z3J5;Q96S94-2	Cyclin-L1	CCNL1	>tr|C9JPL0|C9JPL0_HUMAN Cyclin-L1 OS=Homo sapiens GN=CCNL1 PE=3 SV=1;>sp|Q9UK58|CCNL1_HUMAN Cyclin-L1 OS=Homo sapiens GN=CCNL1 PE=1 SV=1;>sp|Q9UK58-4|CCNL1_HUMAN Isoform 2 of Cyclin-L1 OS=Homo sapiens GN=CCNL1				47.788	0.85416	0.78587	0.90373	0.7553	0.82176	1.0277		0.174793	0.0289108	56.2598	56.2598	56.2598	58.9973	57.9949	60.0695	8.47181	8.47181	8.47181	11.2093	10.2069	12.2815
2208	O60563;A9XU13;C9JUL2	Cyclin-T1	CCNT1	>sp|O60563|CCNT1_HUMAN Cyclin-T1 OS=Homo sapiens GN=CCNT1 PE=1 SV=1				80.684	1.2743	0.94621	0.80365	0.98609	0.93156	0.91008	+	0.502773	0.278024	76.5394	76.5394	76.5394	71.3731	71.4044	71.1303	-4.1446	-4.1446	-4.1446	-9.31093	-9.27957	-9.55367
2212	O60583;O60583-2;B4DH21;F2Z2C9;F8WDY7;H7BZ27	Cyclin-T2	CCNT2	>sp|O60583|CCNT2_HUMAN Cyclin-T2 OS=Homo sapiens GN=CCNT2 PE=1 SV=2;>sp|O60583-2|CCNT2_HUMAN Isoform 2 of Cyclin-T2 OS=Homo sapiens GN=CCNT2;>tr|B4DH21|B4DH21_HUMAN Cyclin-T2 OS=Homo sapiens GN=CCNT2 PE=2 SV=1				81.028	NaN	NaN	NaN	0.88136	0.88445	0.97049		1	0.10908	0	0	0	71.9571	71.5918	72.0297	0	0	0	-9.0709	-9.43621	-8.99832
115	A8K9T0;Q9ULG6;Q9ULG6-2;Q9ULG6-4;Q9ULG6-3	Cell cycle progression protein 1	CCPG1	>tr|A8K9T0|A8K9T0_HUMAN Cell cycle progression protein 1 OS=Homo sapiens GN=CCPG1 PE=2 SV=1;>sp|Q9ULG6|CCPG1_HUMAN Cell cycle progression protein 1 OS=Homo sapiens GN=CCPG1 PE=1 SV=3;>sp|Q9ULG6-2|CCPG1_HUMAN Isoform 2 of Cell cycle progression protein 1 OS				93.487	1.171	1.0483	0.97101	NaN	NaN	NaN		0.87799	1	44.5043	50.9446	47.2814	0	0	0	-48.9827	-42.5424	-46.2056	0	0	0
1920	O00421-2;O00421;C9JP23	C-C chemokine receptor-like 2	CCRL2	>sp|O00421-2|CCRL2_HUMAN Isoform 2 of C-C chemokine receptor-like 2 OS=Homo sapiens GN=CCRL2;>sp|O00421|CCRL2_HUMAN C-C chemokine receptor-like 2 OS=Homo sapiens GN=CCRL2 PE=1 SV=2				40.952	0.90184	1.0949	1.2746	NaN	NaN	NaN		0.975184	1	206.57	206.91	206.07	0	0	0	165.618	165.958	165.118	0	0	0
1966	O14618;E9PP76;E9PK03	Copper chaperone for superoxide dismutase;Superoxide dismutase [Cu-Zn]	CCS	>sp|O14618|CCS_HUMAN Copper chaperone for superoxide dismutase OS=Homo sapiens GN=CCS PE=1 SV=1;>tr|E9PP76|E9PP76_HUMAN Superoxide dismutase [Cu-Zn] (Fragment) OS=Homo sapiens GN=CCS PE=3 SV=1				29.04	1.1468	1.3563	1.074	NaN	NaN	NaN		0.412041	1	25.3141	25.3141	25.3141	0	0	0	-3.72594	-3.72594	-3.72594	0	0	0
3745	P78371;P78371-2;F5GWF6;F8VQ14	T-complex protein 1 subunit beta	CCT2	>sp|P78371|TCPB_HUMAN T-complex protein 1 subunit beta OS=Homo sapiens GN=CCT2 PE=1 SV=4;>sp|P78371-2|TCPB_HUMAN Isoform 2 of T-complex protein 1 subunit beta OS=Homo sapiens GN=CCT2;>tr|F5GWF6|F5GWF6_HUMAN T-complex protein 1 subunit beta OS=Homo sapiens	+			57.488	0.99441	1.0147	0.99654	0.12575	0.97187	7.307		0.747294	0.57875	56.1815	56.2213	56.2232	85.4046	83.2045	84.2626	-1.30646	-1.26672	-1.26477	27.9166	25.7165	26.7746
3351	P49368;P49368-2;B4DUR8;E9PRC8;Q5SZX6;E9PQ35;Q5SZW8;E9PM09;Q5SZX9	T-complex protein 1 subunit gamma	CCT3	>sp|P49368|TCPG_HUMAN T-complex protein 1 subunit gamma OS=Homo sapiens GN=CCT3 PE=1 SV=4;>sp|P49368-2|TCPG_HUMAN Isoform 2 of T-complex protein 1 subunit gamma OS=Homo sapiens GN=CCT3;>tr|B4DUR8|B4DUR8_HUMAN T-complex protein 1 subunit gamma OS=Homo sapie	+			60.533	1.0101	1.0124	1.0057	0.28684	0.93498	3.8688	+	0.761282	0.496401	56.4105	56.3471	56.4046	80.2022	82.363	79.0787	-4.12245	-4.18592	-4.12841	19.6692	21.83	18.5457
3428	P50991;B7Z9L0;F5H5W3;B7Z2F4	T-complex protein 1 subunit delta	CCT4	>sp|P50991|TCPD_HUMAN T-complex protein 1 subunit delta OS=Homo sapiens GN=CCT4 PE=1 SV=4;>tr|B7Z9L0|B7Z9L0_HUMAN T-complex protein 1 subunit delta OS=Homo sapiens GN=CCT4 PE=2 SV=1;>tr|F5H5W3|F5H5W3_HUMAN T-complex protein 1 subunit delta OS=Homo sapiens	+			57.924	1.0209	1.0159	0.99563	0.24145	0.95195	4.4985		0.816188	0.548454	56.4613	56.4404	56.4214	80.1599	77.4755	81.0804	-1.46272	-1.48363	-1.50259	22.2359	19.5515	23.1564
3332	P48643;E7EWW2;B7ZAR1;E7ENZ3;B4DYD8;D6RIZ7;H0Y914	T-complex protein 1 subunit epsilon	CCT5	>sp|P48643|TCPE_HUMAN T-complex protein 1 subunit epsilon OS=Homo sapiens GN=CCT5 PE=1 SV=1;>tr|E7EWW2|E7EWW2_HUMAN T-complex protein 1 subunit epsilon OS=Homo sapiens GN=CCT5 PE=3 SV=2;>tr|B7ZAR1|B7ZAR1_HUMAN T-complex protein 1 subunit epsilon OS=Homo sa	+			59.67	0.94017	0.98979	1.0228	0.11614	1.3021	11.408	+	0.970663	0.922879	56.9505	56.5459	56.5128	76.5394	76.5394	77.8323	-2.7195	-3.12406	-3.1572	16.8694	16.8694	18.1623
3211	P40227;A6NCD2	T-complex protein 1 subunit zeta	CCT6A	>sp|P40227|TCPZ_HUMAN T-complex protein 1 subunit zeta OS=Homo sapiens GN=CCT6A PE=1 SV=3;>tr|A6NCD2|A6NCD2_HUMAN T-complex protein 1 subunit zeta OS=Homo sapiens GN=CCT6A PE=3 SV=1	+			58.024	0.99762	1.0135	0.99132	0.17842	1.8301	9.4169		0.8037	0.145986	57.3641	57.3487	57.3257	95.9218	93.2114	99.1459	-0.659944	-0.675347	-0.698284	37.8978	35.1874	41.1219
5453	Q92526;B4DX20	T-complex protein 1 subunit zeta-2	CCT6B	>sp|Q92526|TCPW_HUMAN T-complex protein 1 subunit zeta-2 OS=Homo sapiens GN=CCT6B PE=1 SV=5;>tr|B4DX20|B4DX20_HUMAN T-complex protein 1 subunit zeta-2 OS=Homo sapiens GN=CCT6B PE=2 SV=1	+			57.821	0.97558	0.99548	1.0008	0.28284	1.6056	5.2728		0.601177	0.50821	73.8958	72.0984	72.5043	91.4609	86.7275	94.3022	16.0748	14.2774	14.6833	33.6399	28.9065	36.4812
5897	Q99832;Q99832-3;B8ZZC9;Q99832-4;F5GZK5;B7Z1C9;Q99832-2;F8WAM2;F8WBP8	T-complex protein 1 subunit eta	CCT7	>sp|Q99832|TCPH_HUMAN T-complex protein 1 subunit eta OS=Homo sapiens GN=CCT7 PE=1 SV=2;>sp|Q99832-3|TCPH_HUMAN Isoform 3 of T-complex protein 1 subunit eta OS=Homo sapiens GN=CCT7;>tr|B8ZZC9|B8ZZC9_HUMAN T-complex protein 1 subunit eta OS=Homo sapiens GN=				59.366	0.97026	1.0066	0.99715	NaN	NaN	NaN		0.807263	1	57.3259	57.2616	56.5733	0	0	0	-2.04006	-2.10441	-2.79271	0	0	0
3427	P50990;B4DEM7;G5E9B2;B4DQH4;H7C4C8;H7C2U0	T-complex protein 1 subunit theta	CCT8	>sp|P50990|TCPQ_HUMAN T-complex protein 1 subunit theta OS=Homo sapiens GN=CCT8 PE=1 SV=4;>tr|B4DEM7|B4DEM7_HUMAN T-complex protein 1 subunit theta OS=Homo sapiens GN=CCT8 PE=2 SV=1;>tr|G5E9B2|G5E9B2_HUMAN Chaperonin containing TCP1, subunit 8 (Theta), iso	+			59.62	0.98986	0.99812	0.99095	0.13541	1.2461	9.0851	+	0.898361	0.61982	57.167	57.0795	57.1346	89.0274	86.0205	89.5709	-2.45295	-2.54048	-2.48537	29.4074	26.4005	29.9509
3779	P86790;P86791;F5H553;F8WD66	Vacuolar fusion protein CCZ1 homolog B;Vacuolar fusion protein CCZ1 homolog	CCZ1B;CCZ1	>sp|P86790|CCZ1B_HUMAN Vacuolar fusion protein CCZ1 homolog B OS=Homo sapiens GN=CCZ1B PE=1 SV=1;>sp|P86791|CCZ1_HUMAN Vacuolar fusion protein CCZ1 homolog OS=Homo sapiens GN=CCZ1 PE=1 SV=1;>tr|F5H553|F5H553_HUMAN Vacuolar fusion protein CCZ1 homolog OS=Ho				55.866	0.98673	1.2762	0.95358	NaN	NaN	NaN		0.45718	1	40.6791	40.6791	40.6791	0	0	0	-15.1869	-15.1869	-15.1869	0	0	0
4796	Q6YHK3;Q6YHK3-4;Q6YHK3-2;Q6YHK3-3;REV__Q96M89;REV__Q96M89-2;REV__H7C005	CD109 antigen	CD109	>sp|Q6YHK3|CD109_HUMAN CD109 antigen OS=Homo sapiens GN=CD109 PE=1 SV=2;>sp|Q6YHK3-4|CD109_HUMAN Isoform 4 of CD109 antigen OS=Homo sapiens GN=CD109;>sp|Q6YHK3-2|CD109_HUMAN Isoform 2 of CD109 antigen OS=Homo sapiens GN=CD109			+	161.69	1.1916	1.2375	1.0209	NaN	NaN	NaN		1.33413e-05	1	147.352	149.934	148.583	0	0	40.6791	-14.3375	-11.7559	-13.1071	0	0	-121.011
1191	P48509;E9PMR4;E9PL82;E9PRJ3;E9PLZ6;E9PJC8;E9PSA1;E9PJE8;E9PK37;E9PP93	CD151 antigen	CD151	>sp|P48509|CD151_HUMAN CD151 antigen OS=Homo sapiens GN=CD151 PE=1 SV=3;>tr|E9PMR4|E9PMR4_HUMAN CD151 antigen OS=Homo sapiens GN=CD151 PE=4 SV=1;>tr|E9PL82|E9PL82_HUMAN CD151 antigen OS=Homo sapiens GN=CD151 PE=4 SV=1;>tr|E9PRJ3|E9PRJ3_HUMAN CD151 antigen				28.295	1.1641	1.1191	1.0555	1.0076	1.1294	1.136		0.667724	0.944831	124.515	137.46	133.206	25.3141	25.3141	25.3141	96.2202	109.165	104.911	-2.98094	-2.98094	-2.98094
4645	Q5ZPR3;Q5ZPR3-4;Q5ZPR3-3;Q5ZPR3-2;H0YL10;H0YN29;H0YK59;H0YK40	CD276 antigen	CD276	>sp|Q5ZPR3|CD276_HUMAN CD276 antigen OS=Homo sapiens GN=CD276 PE=1 SV=1;>sp|Q5ZPR3-4|CD276_HUMAN Isoform 4 of CD276 antigen OS=Homo sapiens GN=CD276;>sp|Q5ZPR3-3|CD276_HUMAN Isoform 3 of CD276 antigen OS=Homo sapiens GN=CD276;>sp|Q5ZPR3-2|CD276_HUMAN Isofo				57.235	1.2449	1.2375	0.9643	NaN	NaN	NaN		0.157696	1	76.5394	76.5394	76.5394	0	0	0	19.3044	19.3044	19.3044	0	0	0
7152	Q9Y5K6	CD2-associated protein	CD2AP	>sp|Q9Y5K6|CD2AP_HUMAN CD2-associated protein OS=Homo sapiens GN=CD2AP PE=1 SV=1	+			71.45	1.0422	1.0583	0.95704	0.20698	1.0877	5.5014	+	0.763729	0.991725	76.5394	76.5394	76.5394	102.225	102.225	102.225	5.0894	5.0894	5.0894	30.7752	30.7752	30.7752
2452	O95400	CD2 antigen cytoplasmic tail-binding protein 2	CD2BP2	>sp|O95400|CD2B2_HUMAN CD2 antigen cytoplasmic tail-binding protein 2 OS=Homo sapiens GN=CD2BP2 PE=1 SV=1				37.646	1.0125	0.99329	0.99368	NaN	NaN	NaN	+	0.61904	1	40.6791	40.6791	40.6791	56.2598	56.2598	56.2598	3.03307	3.03307	3.03307	18.6138	18.6138	18.6138
992	P16671;E7EU05;D9IX66;E9PLT1;D9IX68;E7EX47;E7EWI4;E7ERZ9;E7EVU1;E9PC45;E9PJX8	Platelet glycoprotein 4	CD36	>sp|P16671|CD36_HUMAN Platelet glycoprotein 4 OS=Homo sapiens GN=CD36 PE=1 SV=2;>tr|E7EU05|E7EU05_HUMAN Platelet glycoprotein 4 (Fragment) OS=Homo sapiens GN=CD36 PE=4 SV=2;>tr|D9IX66|D9IX66_HUMAN Platelet glycoprotein 4 OS=Homo sapiens GN=CD36 PE=2 SV=1;>			+	53.053	0.89146	0.83946	0.96208	NaN	NaN	NaN		0.0145987	1	76.9017	76.7728	76.7964	215.356	215.356	215.356	23.8487	23.7198	23.7434	162.303	162.303	162.303
2075	O15446;O15446-2	DNA-directed RNA polymerase I subunit RPA34	CD3EAP	>sp|O15446|RPA34_HUMAN DNA-directed RNA polymerase I subunit RPA34 OS=Homo sapiens GN=CD3EAP PE=1 SV=1;>sp|O15446-2|RPA34_HUMAN Isoform 2 of DNA-directed RNA polymerase I subunit RPA34 OS=Homo sapiens GN=CD3EAP	+			54.985	0.8374	0.88881	1.0769	0.44694	2.542	5.1196	+	0.25419	0.202864	76.5394	76.5394	76.5394	102.225	102.225	102.225	21.5544	21.5544	21.5544	47.2402	47.2402	47.2402
2811	P15529-2;P15529-5;P15529-3;P15529-6;P15529-4;P15529-7;P15529-16;P15529-8;P15529-9		CD4	>sp|P15529-2|MCP_HUMAN Isoform B of Membrane cofactor protein OS=Homo sapiens GN=CD46;>sp|P15529-5|MCP_HUMAN Isoform H of Membrane cofactor protein OS=Homo sapiens GN=CD46;>sp|P15529-3|MCP_HUMAN Isoform D of Membrane cofactor protein OS=Homo sapiens GN=CD4				44.237	1.6036	1.3697	0.84973	NaN	NaN	NaN		0.191103	1	58.8163	60.5126	62.3354	0	0	0	14.5793	16.2756	18.0984	0	0	0
2821	P16070-8;P16070-13;P16070-14;P16070-12;P16070-18;H0Y2P0;H0YD13;H0YE40;H0Y5E4;P16070-15;H0YCV9;H0YDW7;H0YD17;H0YDX6;E9PKC6;H0YF08;P16070-19;Q86UZ1		CD44	>sp|P16070-8|CD44_HUMAN Isoform 8 of CD44 antigen OS=Homo sapiens GN=CD44;>sp|P16070-13|CD44_HUMAN Isoform 13 of CD44 antigen OS=Homo sapiens GN=CD44;>sp|P16070-14|CD44_HUMAN Isoform 14 of CD44 antigen OS=Homo sapiens GN=CD44;>sp|P16070-12|CD44_HUMAN Isofo				74.387	1.0089	0.99406	1.043	0.91813	0.92645	1.0793		0.879627	0.42034
3915	Q08722;Q08722-4;Q08722-3;Q08722-2	Leukocyte surface antigen CD47	CD47	>sp|Q08722|CD47_HUMAN Leukocyte surface antigen CD47 OS=Homo sapiens GN=CD47 PE=1 SV=1;>sp|Q08722-4|CD47_HUMAN Isoform OA3-312 of Leukocyte surface antigen CD47 OS=Homo sapiens GN=CD47;>sp|Q08722-3|CD47_HUMAN Isoform OA3-305 of Leukocyte surface antigen CD				35.213	0.98715	1.0142	0.97167	0.83298	0.92662	0.95494		0.807367	0.401014	133.393	123.755	131.753	45.6345	45.5818	45.9512	98.1796	88.5418	96.5396	10.4215	10.3688	10.7382
205	B1AP13;P08174-2;Q14UF6;Q14UF4;P08174;E9PSH2;Q14UF5;H3BLV0;B1AP15;F5H2H0;H7BY55	Complement decay-accelerating factor	CD55;DAF	>tr|B1AP13|B1AP13_HUMAN CD55 molecule, decay accelerating factor for complement (Cromer blood group) OS=Homo sapiens GN=CD55 PE=4 SV=1;>sp|P08174-2|DAF_HUMAN Isoform 1 of Complement decay-accelerating factor OS=Homo sapiens GN=CD55;>tr|Q14UF6|Q14UF6_HUMAN				49.338	0.84965	1.0855	1.1946	NaN	NaN	NaN		0.938599	1	68.8172	73.3383	72.0814	0	0	0	19.4792	24.0003	22.7434	0	0	0
202	P19256;P19256-3;B1AMW1;P19256-2;H0YDI1	Lymphocyte function-associated antigen 3	CD58	>sp|P19256|LFA3_HUMAN Lymphocyte function-associated antigen 3 OS=Homo sapiens GN=CD58 PE=1 SV=1;>sp|P19256-3|LFA3_HUMAN Isoform 3 of Lymphocyte function-associated antigen 3 OS=Homo sapiens GN=CD58;>tr|B1AMW1|B1AMW1_HUMAN CD58 antigen, (Lymphocyte functio				28.147	1.0889	1.0634	0.97764	NaN	NaN	NaN		0.987359	1	54.618	53.5783	54.1687	0	0	0	26.471	25.4313	26.0217	0	0	0
1210	E9PR17;P13987;E9PNW4;H0YET2	CD59 glycoprotein	CD59	>tr|E9PR17|E9PR17_HUMAN CD59 glycoprotein OS=Homo sapiens GN=CD59 PE=4 SV=1;>sp|P13987|CD59_HUMAN CD59 glycoprotein OS=Homo sapiens GN=CD59 PE=1 SV=1;>tr|E9PNW4|E9PNW4_HUMAN CD59 glycoprotein OS=Homo sapiens GN=CD59 PE=4 SV=1;>tr|H0YET2|H0YET2_HUMAN CD59 g				14.529	0.98185	1.1136	1.1622	0.9275	1.1622	1.2112		0.66146	0.952248	14.6318	14.888	14.8564	15.5319	15.4431	15.3755	0.102809	0.359001	0.327413	1.00289	0.91411	0.84647
677	P08962;C9JV86;F8VWK8;F8W022;Q8N6Z9;F8VZE2;F8VV56;F8VNT9	CD63 antigen	CD63	>sp|P08962|CD63_HUMAN CD63 antigen OS=Homo sapiens GN=CD63 PE=1 SV=2;>tr|C9JV86|C9JV86_HUMAN CD63 antigen OS=Homo sapiens GN=CD63 PE=4 SV=1;>tr|F8VWK8|F8VWK8_HUMAN CD63 antigen (Fragment) OS=Homo sapiens GN=CD63 PE=4 SV=1;>tr|F8W022|F8W022_HUMAN CD63 antig				25.636	0.82996	1.107	1.3099	0.81298	1.1256	1.4382		0.217213	0.990534	100.996	96.1893	102.452	41.871	42.5174	41.7869	75.3602	70.5533	76.8162	16.235	16.8814	16.1509
3137	P34810;P34810-2	Macrosialin	CD68	>sp|P34810|CD68_HUMAN Macrosialin OS=Homo sapiens GN=CD68 PE=1 SV=2;>sp|P34810-2|CD68_HUMAN Isoform Short of Macrosialin OS=Homo sapiens GN=CD68				37.408	1.1708	1.4015	1.1827	NaN	NaN	NaN		0.311713	1	102.225	102.225	102.225	0	0	0	64.8172	64.8172	64.8172	0	0	0
3122	P32970;B4DPR8	CD70 antigen	CD70	>sp|P32970|CD70_HUMAN CD70 antigen OS=Homo sapiens GN=CD70 PE=1 SV=2;>tr|B4DPR8|B4DPR8_HUMAN CD70 antigen OS=Homo sapiens GN=CD70 PE=2 SV=1				21.118	1.1532	0.97883	0.93989	1.2594	1.2726	1.0157		0.942757	0.713169	69.436	65.3316	66.3811	28.2026	27.6632	27.4834	48.318	44.2136	45.2631	7.08463	6.54525	6.36543
3018	P27701;E9PC70;E9PJC7	CD82 antigen	CD82	>sp|P27701|CD82_HUMAN CD82 antigen OS=Homo sapiens GN=CD82 PE=1 SV=1;>tr|E9PC70|E9PC70_HUMAN CD82 antigen OS=Homo sapiens GN=CD82 PE=4 SV=1;>tr|E9PJC7|E9PJC7_HUMAN CD82 antigen (Fragment) OS=Homo sapiens GN=CD82 PE=4 SV=1				29.625	0.83816	1.1672	1.3603	0.96692	1.1218	1.4037		0.49103	0.647625	82.4834	83.2927	94.6358	25.3141	25.3141	25.3141	52.8584	53.6677	65.0108	-4.31094	-4.31094	-4.31094
97	G8JLH6;P21926;A6NNI4;B4DPP0;E7ERM7;F5GXT1	CD9 antigen	CD9	>tr|G8JLH6|G8JLH6_HUMAN CD9 antigen (Fragment) OS=Homo sapiens GN=CD9 PE=4 SV=1;>sp|P21926|CD9_HUMAN CD9 antigen OS=Homo sapiens GN=CD9 PE=1 SV=4;>tr|A6NNI4|A6NNI4_HUMAN CD9 antigen OS=Homo sapiens GN=CD9 PE=4 SV=1;>tr|B4DPP0|B4DPP0_HUMAN CD9 antigen OS=Ho				25.407	1.0001	1.1804	1.0405	NaN	NaN	NaN		0.551131	1	99.0606	89.8	94.7859	0	0	0	73.6536	64.393	69.3789	0	0	0
1744	P48960;P48960-3;H7BYJ8;P48960-2;Q9UHX3;Q9UHX3-2;Q9UHX3-3;E7ESD7;Q9UHX3-4;Q9UHX3-5;B4DWB8;B4DQ88	CD97 antigen;CD97 antigen subunit alpha;CD97 antigen subunit beta	CD97	>sp|P48960|CD97_HUMAN CD97 antigen OS=Homo sapiens GN=CD97 PE=1 SV=4;>sp|P48960-3|CD97_HUMAN Isoform 3 of CD97 antigen OS=Homo sapiens GN=CD97;>tr|H7BYJ8|H7BYJ8_HUMAN CD97 antigen OS=Homo sapiens GN=CD97 PE=4 SV=1;>sp|P48960-2|CD97_HUMAN Isoform 2 of CD97				91.868	0.95365	1.0787	1.1366	1.1113	1.1852	1.1703		0.612114	0.779337	80.1099	80.0463	80.389	25.3141	25.3141	25.3141	-11.7581	-11.8217	-11.479	-66.5539	-66.5539	-66.5539
73	P14209;A6NIW1	CD99 antigen	CD99	>sp|P14209|CD99_HUMAN CD99 antigen OS=Homo sapiens GN=CD99 PE=1 SV=1;>tr|A6NIW1|A6NIW1_HUMAN CD99 antigen OS=Homo sapiens GN=CD99 PE=4 SV=1				18.848	1.1729	1.2244	1.0793	NaN	NaN	NaN		0.66786	1	25.3141	25.3141	25.3141	0	0	0	6.46606	6.46606	6.46606	0	0	0
1082	Q8TCZ2-5;Q8TCZ2;Q8TCZ2-2;Q8TCZ2-3;E9PD27	CD99 antigen-like protein 2	CD99L2	>sp|Q8TCZ2-5|C99L2_HUMAN Isoform 5 of CD99 antigen-like protein 2 OS=Homo sapiens GN=CD99L2;>sp|Q8TCZ2|C99L2_HUMAN CD99 antigen-like protein 2 OS=Homo sapiens GN=CD99L2 PE=2 SV=1;>sp|Q8TCZ2-2|C99L2_HUMAN Isoform 2 of CD99 antigen-like protein 2 OS=Homo sap				28.906	1.4991	1.3157	0.91684	NaN	NaN	NaN		0.165468	1	40.6791	40.6791	40.6791	0	0	0	11.7731	11.7731	11.7731	0	0	0
3116	P32320	Cytidine deaminase	CDA	>sp|P32320|CDD_HUMAN Cytidine deaminase OS=Homo sapiens GN=CDA PE=1 SV=2				16.185	1.1787	1.1018	0.89087	NaN	NaN	NaN		0.550861	1	12.8904	12.8895	12.9068	0	0	0	-3.29461	-3.29551	-3.27823	0	0	0
699	Q8IWY9;Q8IWY9-1;C9K0H8;H3BM60;H3BPZ6	Codanin-1	CDAN1	>sp|Q8IWY9|CDAN1_HUMAN Codanin-1 OS=Homo sapiens GN=CDAN1 PE=1 SV=4;>sp|Q8IWY9-1|CDAN1_HUMAN Isoform 1 of Codanin-1 OS=Homo sapiens GN=CDAN1;>tr|C9K0H8|C9K0H8_HUMAN Codanin-1 OS=Homo sapiens GN=CDAN1 PE=4 SV=1				134.12	1.1476	1.1007	1.0617	1.1364	1.4426	1.2155		0.848075	0.788717	102.225	102.225	102.225	165.29	165.29	165.29	-31.8948	-31.8948	-31.8948	31.1705	31.1705	31.1705
2324	O75794;H7BZW7	Cell division cycle protein 123 homolog	CDC123	>sp|O75794|CD123_HUMAN Cell division cycle protein 123 homolog OS=Homo sapiens GN=CDC123 PE=1 SV=1			+	39.134	1.2193	1.4628	1.0684	NaN	NaN	NaN		0.0180372	1	40.6791	40.6791	40.6791	0	0	0	1.54507	1.54507	1.54507	0	0	0
3979	Q13042;Q13042-2;Q13042-3;Q7Z651;Q5T8C6	Cell division cycle protein 16 homolog	CDC16	>sp|Q13042|CDC16_HUMAN Cell division cycle protein 16 homolog OS=Homo sapiens GN=CDC16 PE=1 SV=2;>sp|Q13042-2|CDC16_HUMAN Isoform 2 of Cell division cycle protein 16 homolog OS=Homo sapiens GN=CDC16;>sp|Q13042-3|CDC16_HUMAN Isoform 3 of Cell division cycle	+			71.655	1.1472	1.0944	0.90459	0.71385	1.782	2.2183		0.885189	0.327364	71.0477	71.8846	71.7015	76.5394	76.5394	76.5394	-0.607297	0.229632	0.0464698	4.8844	4.8844	4.8844
3954	Q12834;B4E1H5	Cell division cycle protein 20 homolog	CDC20	>sp|Q12834|CDC20_HUMAN Cell division cycle protein 20 homolog OS=Homo sapiens GN=CDC20 PE=1 SV=2;>tr|B4E1H5|B4E1H5_HUMAN Cell division cycle protein 20 homolog OS=Homo sapiens GN=CDC20 PE=2 SV=1				54.722	1.2959	1.3037	0.99703	2.2669	2.3474	1.0963	+	0.48592	0.00865414	54.5004	54.6385	54.8374	52.3428	51.6876	52.2465	-0.221618	-0.0835217	0.11537	-2.37922	-3.0344	-2.47545
6861	Q9UJX2;Q9UJX2-3;Q9UJX2-2;D6RCF8;D6RBY8;H0Y936	Cell division cycle protein 23 homolog	CDC23	>sp|Q9UJX2|CDC23_HUMAN Cell division cycle protein 23 homolog OS=Homo sapiens GN=CDC23 PE=1 SV=3;>sp|Q9UJX2-3|CDC23_HUMAN Isoform 3 of Cell division cycle protein 23 homolog OS=Homo sapiens GN=CDC23	+			68.833	1.3484	1.0908	0.88597	0.66198	1.3517	2.3602		0.798278	0.926998	56.2598	56.2598	56.2598	70.1086	62.5412	69.503	-12.5732	-12.5732	-12.5732	1.27557	-6.29184	0.670044
1521	G3V1C4;P30260;B4DL80;I3L394;F6QPS0;I3L3H6;E9PRZ6;I3L3G1	Cell division cycle protein 27 homolog	CDC27	>tr|G3V1C4|G3V1C4_HUMAN Cell division cycle 27, isoform CRA_b OS=Homo sapiens GN=CDC27 PE=4 SV=1;>sp|P30260|CDC27_HUMAN Cell division cycle protein 27 homolog OS=Homo sapiens GN=CDC27 PE=1 SV=2;>tr|B4DL80|B4DL80_HUMAN Cell division cycle protein 27 homolog				92.611	1.1027	1.1593	0.91131	NaN	NaN	NaN		0.509992	1	76.5394	76.5394	76.5394	0	0	0	-16.0716	-16.0716	-16.0716	0	0	0
3356	P49427	Ubiquitin-conjugating enzyme E2 R1	CDC34	>sp|P49427|UB2R1_HUMAN Ubiquitin-conjugating enzyme E2 R1 OS=Homo sapiens GN=CDC34 PE=1 SV=2				26.736	0.86668	1.1048	1.1444	NaN	NaN	NaN	+	0.807938	1	25.3141	25.3141	25.3141	0	0	0	-1.42194	-1.42194	-1.42194	0	0	0
4347	Q16543	Hsp90 co-chaperone Cdc37	CDC37	>sp|Q16543|CDC37_HUMAN Hsp90 co-chaperone Cdc37 OS=Homo sapiens GN=CDC37 PE=1 SV=1	+			44.468	0.87744	1.0423	1.1092	0.32607	1.1916	2.5011		0.978413	0.918736	40.6791	40.6791	40.6791	63.7173	52.1021	62.9501	-3.78893	-3.78893	-3.78893	19.2493	7.63415	18.4821
2203	O60508;Q5SRN1;H0Y7P6;Q5SRM9;B4DHE3	Pre-mRNA-processing factor 17	CDC40	>sp|O60508|PRP17_HUMAN Pre-mRNA-processing factor 17 OS=Homo sapiens GN=CDC40 PE=1 SV=1;>tr|Q5SRN1|Q5SRN1_HUMAN Cell division cycle 40 homolog (S. cerevisiae) OS=Homo sapiens GN=CDC40 PE=2 SV=1				65.521	1.1597	1.0523	0.89533	NaN	NaN	NaN		0.956021	1	75.7464	74.8274	74.8668	0	0	0	10.2254	9.30639	9.3458	0	0	0
3597	P60953;E7ETU3;P60953-1;Q5JYX0	Cell division control protein 42 homolog	CDC42	>sp|P60953|CDC42_HUMAN Cell division control protein 42 homolog OS=Homo sapiens GN=CDC42 PE=1 SV=2;>tr|E7ETU3|E7ETU3_HUMAN Cell division control protein 42 homolog OS=Homo sapiens GN=CDC42 PE=3 SV=1;>sp|P60953-1|CDC42_HUMAN Isoform 1 of Cell division contr				21.258	1.0459	1.0689	0.99387	1.1198	1.1023	0.96763		0.52568	0.97046	19.5016	19.5196	19.5053	17.8686	17.4845	17.5075	-1.7564	-1.73836	-1.75273	-3.38945	-3.77351	-3.75045
1375	Q5VT25-6;Q5VT25-2;Q5VT25;Q5VT25-5;F5H5N0;Q5VT25-4;Q5VT25-3;H0Y5V1;H0Y7V8;E9PEF7;H0Y6V3;H0Y6R0	Serine/threonine-protein kinase MRCK alpha	CDC42BPA	>sp|Q5VT25-6|MRCKA_HUMAN Isoform 6 of Serine/threonine-protein kinase MRCK alpha OS=Homo sapiens GN=CDC42BPA;>sp|Q5VT25-2|MRCKA_HUMAN Isoform 2 of Serine/threonine-protein kinase MRCK alpha OS=Homo sapiens GN=CDC42BPA;>sp|Q5VT25|MRCKA_HUMAN Serine/threonin				202.81	0.9442	1.0687	1.1312	NaN	NaN	NaN		0.752147	1	165.29	165.29	165.29	0	0	0	-37.5195	-37.5195	-37.5195	0	0	0
7164	Q9Y5S2;H0YLY0;Q86TR8;H0YLR5	Serine/threonine-protein kinase MRCK beta	CDC42BPB	>sp|Q9Y5S2|MRCKB_HUMAN Serine/threonine-protein kinase MRCK beta OS=Homo sapiens GN=CDC42BPB PE=1 SV=2				194.31	1.0529	1.0125	0.98448	NaN	NaN	NaN		0.882621	1	164.195	164.567	164.586	0	0	0	-30.1151	-29.7428	-29.7243	0	0	0
3797	Q00587;Q00587-2;B0QYC8;B0QYC7;B0QYC6	Cdc42 effector protein 1	CDC42EP1	>sp|Q00587|BORG5_HUMAN Cdc42 effector protein 1 OS=Homo sapiens GN=CDC42EP1 PE=1 SV=1;>sp|Q00587-2|BORG5_HUMAN Isoform 2 of Cdc42 effector protein 1 OS=Homo sapiens GN=CDC42EP1			+	40.294	2.0447	1.7529	0.92769	NaN	NaN	NaN		0.013046	1	40.6791	40.6791	40.6791	0	0	0	0.385074	0.385074	0.385074	0	0	0
618	Q9UKI2;C9JEZ4	Cdc42 effector protein 3	CDC42EP3	>sp|Q9UKI2|BORG2_HUMAN Cdc42 effector protein 3 OS=Homo sapiens GN=CDC42EP3 PE=1 SV=1;>tr|C9JEZ4|C9JEZ4_HUMAN Cdc42 effector protein 3 (Fragment) OS=Homo sapiens GN=CDC42EP3 PE=4 SV=1			+	27.678	4.9373	4.0491	0.83877	NaN	NaN	NaN		6.40301e-49	1	25.3141	25.3141	25.3141	0	0	0	-2.36394	-2.36394	-2.36394	0	0	0
1090	E9PDH7;O75419;O75419-2;C9J911;C9K087;H7BZ91	Cell division control protein 45 homolog	CDC45	>tr|E9PDH7|E9PDH7_HUMAN Cell division control protein 45 homolog OS=Homo sapiens GN=CDC45 PE=4 SV=1;>sp|O75419|CDC45_HUMAN Cell division control protein 45 homolog OS=Homo sapiens GN=CDC45 PE=1 SV=1;>sp|O75419-2|CDC45_HUMAN Isoform 2 of Cell division contr				68.767	NaN	NaN	NaN	1.3587	1.2087	1.0108		1	0.926135	0	0	0	56.2598	56.2598	56.2598	0	0	0	-12.5072	-12.5072	-12.5072
5851	Q99459	Cell division cycle 5-like protein	CDC5L	>sp|Q99459|CDC5L_HUMAN Cell division cycle 5-like protein OS=Homo sapiens GN=CDC5L PE=1 SV=2				92.25	0.91572	0.91114	0.9586	NaN	NaN	NaN	+	0.178717	1	77.0477	76.8213	77.0582	0	0	0	-15.2023	-15.4287	-15.1918	0	0	0
4721	Q6P1J9;B4DV47	Parafibromin	CDC73	>sp|Q6P1J9|CDC73_HUMAN Parafibromin OS=Homo sapiens GN=CDC73 PE=1 SV=1;>tr|B4DV47|B4DV47_HUMAN Parafibromin OS=Homo sapiens GN=CDC73 PE=2 SV=1	+			60.576	1.0783	1.1408	1.0207	0.42201	1.6	5.3027	+	0.452326	0.480938	56.2598	56.2598	56.2598	76.5394	76.5394	76.5394	-4.31619	-4.31619	-4.31619	15.9634	15.9634	15.9634
1106	Q69YH5;E9PEI0	Cell division cycle-associated protein 2	CDCA2	>sp|Q69YH5|CDCA2_HUMAN Cell division cycle-associated protein 2 OS=Homo sapiens GN=CDCA2 PE=1 SV=2;>tr|E9PEI0|E9PEI0_HUMAN Cell division cycle-associated protein 2 OS=Homo sapiens GN=CDCA2 PE=4 SV=1				112.68	0.70763	1.0098	1.5527	NaN	NaN	NaN	+	0.76663	1	102.225	102.225	102.225	165.29	165.29	165.29	-10.4548	-10.4548	-10.4548	52.6105	52.6105	52.6105
703	Q96GN5;Q96GN5-2;Q96GN5-4;C9K0Y1;C9IZR6	Cell division cycle-associated 7-like protein	CDCA7L	>sp|Q96GN5|CDA7L_HUMAN Cell division cycle-associated 7-like protein OS=Homo sapiens GN=CDCA7L PE=1 SV=2;>sp|Q96GN5-2|CDA7L_HUMAN Isoform 2 of Cell division cycle-associated 7-like protein OS=Homo sapiens GN=CDCA7L;>sp|Q96GN5-4|CDA7L_HUMAN Isoform 3 of Cel			+	52.206	3.0346	3.4459	1.0236	NaN	NaN	NaN		3.05462e-09	1	56.2598	56.2598	56.2598	76.5394	76.5394	76.5394	4.05381	4.05381	4.05381	24.3334	24.3334	24.3334
4469	Q53HL2	Borealin	CDCA8	>sp|Q53HL2|BOREA_HUMAN Borealin OS=Homo sapiens GN=CDCA8 PE=1 SV=2				31.323	1.4635	1.4609	0.99196	NaN	NaN	NaN		0.373058	1	25.3141	25.3141	25.3141	0	0	0	-6.00894	-6.00894	-6.00894	0	0	0
6267	Q9H5V8;Q9H5V8-2;Q9H5V8-3	CUB domain-containing protein 1	CDCP1	>sp|Q9H5V8|CDCP1_HUMAN CUB domain-containing protein 1 OS=Homo sapiens GN=CDCP1 PE=1 SV=3;>sp|Q9H5V8-2|CDCP1_HUMAN Isoform 2 of CUB domain-containing protein 1 OS=Homo sapiens GN=CDCP1				92.931	1.306	1.6559	1.2211	NaN	NaN	NaN		0.125134	1	102.225	102.225	102.225	0	0	0	9.29416	9.29416	9.29416	0	0	0
143	P19022;A8MWK3;C9J8J8;P55283;G3V1P8;F5GY85;C9J126	Cadherin-2	CDH2	>sp|P19022|CADH2_HUMAN Cadherin-2 OS=Homo sapiens GN=CDH2 PE=1 SV=4;>tr|A8MWK3|A8MWK3_HUMAN Cadherin-2 OS=Homo sapiens GN=CDH2 PE=2 SV=1			+	99.808	1.314	1.1622	0.8654	1.2788	0.88306	0.77941		0.0706545	0.288628	109.36	107.628	108.491	102.225	102.225	102.225	9.55215	7.8198	8.68277	2.41716	2.41716	2.41716
1983	O14735;B3KY94;H3BTV1;H3BUR9;C9J7H0	CDP-diacylglycerol--inositol 3-phosphatidyltransferase	CDIPT	>sp|O14735|CDIPT_HUMAN CDP-diacylglycerol--inositol 3-phosphatidyltransferase OS=Homo sapiens GN=CDIPT PE=1 SV=1;>tr|B3KY94|B3KY94_HUMAN CDP-diacylglycerol--inositol 3-phosphatidyltransferase OS=Homo sapiens GN=CDIPT PE=2 SV=1;>tr|H3BTV1|H3BTV1_HUMAN CDP-d				23.539	1.0337	0.97171	1.0038	0.93465	0.94367	1.1093		0.571524	0.219339	46.7204	48.1144	48.0097	16.3987	16.4193	16.4122	23.1814	24.5754	24.4707	-7.14034	-7.11967	-7.12679
2612	P06493;P06493-2;E5RIU6	Cyclin-dependent kinase 1	CDK1	>sp|P06493|CDK1_HUMAN Cyclin-dependent kinase 1 OS=Homo sapiens GN=CDK1 PE=1 SV=3;>sp|P06493-2|CDK1_HUMAN Isoform 2 of Cyclin-dependent kinase 1 OS=Homo sapiens GN=CDK1;>tr|E5RIU6|E5RIU6_HUMAN Cyclin-dependent kinase 1 (Fragment) OS=Homo sapiens GN=CDK1 PE			+	34.095	1.3715	1.2024	0.89268	1.2384	1.1926	0.90679	+	0.00137318	0.847528	27.7278	27.4476	27.3288	47.0919	42.0571	44.3909	-6.3672	-6.6474	-6.76625	12.9969	7.96206	10.2959
2920	P21127;P21127-2;P21127-3;P21127-8;P21127-9;P21127-6;P21127-10;P21127-5;P21127-4;P21127-12;Q9UQ88-9;Q9UQ88-8;E7ESP2;Q13882;G8JLH1;E9PFJ2;Q5QPQ9	Cyclin-dependent kinase 11B	CDK11B	>sp|P21127|CD11B_HUMAN Cyclin-dependent kinase 11B OS=Homo sapiens GN=CDK11B PE=1 SV=3;>sp|P21127-2|CD11B_HUMAN Isoform SV1 of Cyclin-dependent kinase 11B OS=Homo sapiens GN=CDK11B;>sp|P21127-3|CD11B_HUMAN Isoform 2 of Cyclin-dependent kinase 11B OS=Homo s	+			92.706	1.0068	1.0581	1.0799	0.24194	1.5375	7.0677	+	0.655606	0.596158	91.6656	91.6656	91.1763	118.579	118.556	119.497	-1.04036	-1.04043	-1.52969	25.8726	25.8503	26.7907
6641	Q9NYV4;Q9NYV4-2;Q9NYV4-3	Cyclin-dependent kinase 12	CDK12	>sp|Q9NYV4|CDK12_HUMAN Cyclin-dependent kinase 12 OS=Homo sapiens GN=CDK12 PE=1 SV=2;>sp|Q9NYV4-2|CDK12_HUMAN Isoform 2 of Cyclin-dependent kinase 12 OS=Homo sapiens GN=CDK12;>sp|Q9NYV4-3|CDK12_HUMAN Isoform 3 of Cyclin-dependent kinase 12 OS=Homo sapiens	+			164.15	0.88768	0.97292	1.0549	0.40061	1.1008	2.3035	+	0.646964	0.933844	165.29	165.29	165.29	189.973	172.604	188.221	1.14049	1.14049	1.14049	25.8232	8.45358	24.0707
4106	Q14004;Q14004-2	Cyclin-dependent kinase 13	CDK13	>sp|Q14004|CDK13_HUMAN Cyclin-dependent kinase 13 OS=Homo sapiens GN=CDK13 PE=1 SV=2;>sp|Q14004-2|CDK13_HUMAN Isoform 2 of Cyclin-dependent kinase 13 OS=Homo sapiens GN=CDK13				164.92	1.0325	0.87817	0.89907	NaN	NaN	NaN		0.197759	1	162.953	162.068	162.097	0	0	0	-1.96743	-2.85188	-2.82286	0	0	0
3892	Q07002-3;Q07002-2;Q07002;E9PMF2;D6RA44;B3KX76;D6R9B0;D6RGH0	Cyclin-dependent kinase 18	CDK18	>sp|Q07002-3|CDK18_HUMAN Isoform 3 of Cyclin-dependent kinase 18 OS=Homo sapiens GN=CDK18;>sp|Q07002-2|CDK18_HUMAN Isoform 2 of Cyclin-dependent kinase 18 OS=Homo sapiens GN=CDK18;>sp|Q07002|CDK18_HUMAN Cyclin-dependent kinase 18 OS=Homo sapiens GN=CDK18 P				57.576	1.5814	1.2784	0.8517	NaN	NaN	NaN		0.189445	1	56.2598	56.2598	56.2598	0	0	0	-1.31619	-1.31619	-1.31619	0	0	0
369	Q9BWU1;Q9BWU1-2;H0Y3K1;B4DUB1;P49336;P49336-2;Q5JQZ9	Cyclin-dependent kinase 19;Cyclin-dependent kinase 8	CDK19;CDK8;CDC2L6	>sp|Q9BWU1|CDK19_HUMAN Cyclin-dependent kinase 19 OS=Homo sapiens GN=CDK19 PE=1 SV=1;>sp|Q9BWU1-2|CDK19_HUMAN Isoform 2 of Cyclin-dependent kinase 19 OS=Homo sapiens GN=CDK19;>tr|H0Y3K1|H0Y3K1_HUMAN Cyclin-dependent kinase 19 OS=Homo sapiens GN=CDK19 PE=4				56.802	NaN	NaN	NaN	1.2287	1.1279	0.98951		1	0.948113	56.2598	56.2598	56.2598	56.2598	56.2598	56.2598	-0.542189	-0.542189	-0.542189	-0.542189	-0.542189	-0.542189
1549	G3V5T9;P24941;P24941-2;E7ESI2;G3V317;Q96Q40-2	Cyclin-dependent kinase 2	CDK2	>tr|G3V5T9|G3V5T9_HUMAN Cyclin-dependent kinase 2 OS=Homo sapiens GN=CDK2 PE=4 SV=1;>sp|P24941|CDK2_HUMAN Cyclin-dependent kinase 2 OS=Homo sapiens GN=CDK2 PE=1 SV=2;>sp|P24941-2|CDK2_HUMAN Isoform 2 of Cyclin-dependent kinase 2 OS=Homo sapiens GN=CDK2;>tr				39.178	1.1833	1.1042	0.91069	1.1854	1.094	0.89109	+	0.626217	0.982489	25.3141	25.3141	25.3141	25.3141	25.3141	25.3141	-13.8639	-13.8639	-13.8639	-13.8639	-13.8639	-13.8639
1276	O14519;F5GYA4;F5GZF0	Cyclin-dependent kinase 2-associated protein 1	CDK2AP1	>sp|O14519|CDKA1_HUMAN Cyclin-dependent kinase 2-associated protein 1 OS=Homo sapiens GN=CDK2AP1 PE=1 SV=1;>tr|F5GYA4|F5GYA4_HUMAN Cyclin-dependent kinase 2-associated protein 1 OS=Homo sapiens GN=CDK2AP1 PE=4 SV=1;>tr|F5GZF0|F5GZF0_HUMAN Cyclin-dependent				12.365	1.0749	1.0765	1.0428	NaN	NaN	NaN		0.931406	1	12.8215	12.8215	12.8215	0	0	25.3141	0.456522	0.456522	0.456522	0	0	12.9491
2743	P11802;F8VWX7;F8VTV8;F8VYH9;F8VZ51;F8VZZ0;B4DNF9;F8VXD2;F8W1L8;Q96BE9;F8VYY1;F8VZ13	Cyclin-dependent kinase 4	CDK4	>sp|P11802|CDK4_HUMAN Cyclin-dependent kinase 4 OS=Homo sapiens GN=CDK4 PE=1 SV=2;>tr|F8VWX7|F8VWX7_HUMAN Cyclin-dependent kinase 4 (Fragment) OS=Homo sapiens GN=CDK4 PE=3 SV=1;>tr|F8VTV8|F8VTV8_HUMAN Cyclin-dependent kinase 4 OS=Homo sapiens GN=CDK4 PE=3			+	33.729	2.2789	2.2855	1.1344	NaN	NaN	NaN		6.85321e-10	1	25.3141	25.3141	25.3141	40.6791	40.6791	40.6791	-8.41494	-8.41494	-8.41494	6.95007	6.95007	6.95007
3795	Q00535;Q00535-2	Cyclin-dependent kinase 5	CDK5	>sp|Q00535|CDK5_HUMAN Cyclin-dependent kinase 5 OS=Homo sapiens GN=CDK5 PE=1 SV=3;>sp|Q00535-2|CDK5_HUMAN Isoform 2 of Cyclin-dependent kinase 5 OS=Homo sapiens GN=CDK5				33.304	1.0184	1.0337	0.98385	NaN	NaN	NaN	+	0.993433	1	25.3141	25.3141	25.3141	0	0	0	-7.98994	-7.98994	-7.98994	0	0	0
5833	Q96SN8;Q96SN8-2;Q96SN8-3;B1AMJ5;Q96SN8-4;E9PCD3;Q5JTU8;F8WCI3;F8WF55;F8WBJ0	CDK5 regulatory subunit-associated protein 2	CDK5RAP2	>sp|Q96SN8|CK5P2_HUMAN CDK5 regulatory subunit-associated protein 2 OS=Homo sapiens GN=CDK5RAP2 PE=1 SV=5;>sp|Q96SN8-2|CK5P2_HUMAN Isoform 2 of CDK5 regulatory subunit-associated protein 2 OS=Homo sapiens GN=CDK5RAP2;>sp|Q96SN8-3|CK5P2_HUMAN Isoform 3 of C			+	215.04	2.1513	1.9807	0.89691	NaN	NaN	NaN		0.0099393	1	165.29	165.29	165.29	0	0	0	-49.7495	-49.7495	-49.7495	0	0	0
5728	Q96JB5;F5H3I5;Q96JB5-2;Q96JB5-3	CDK5 regulatory subunit-associated protein 3	CDK5RAP3	>sp|Q96JB5|CK5P3_HUMAN CDK5 regulatory subunit-associated protein 3 OS=Homo sapiens GN=CDK5RAP3 PE=1 SV=2;>tr|F5H3I5|F5H3I5_HUMAN CDK5 regulatory subunit-associated protein 3 OS=Homo sapiens GN=CDK5RAP3 PE=4 SV=1;>sp|Q96JB5-2|CK5P3_HUMAN Isoform 2 of CDK5				56.92	0.93897	0.99398	0.97539	NaN	NaN	NaN	+	0.549093	1	56.2598	56.2598	56.2598	0	0	0	-0.660189	-0.660189	-0.660189	0	0	0
3794	Q00534	Cyclin-dependent kinase 6	CDK6	>sp|Q00534|CDK6_HUMAN Cyclin-dependent kinase 6 OS=Homo sapiens GN=CDK6 PE=1 SV=1	+			36.938	NaN	NaN	NaN	0.31068	1.7199	5.9259		1	0.52991	40.6791	40.6791	40.6791	55.6412	54.1615	55.6292	3.74107	3.74107	3.74107	18.7032	17.2235	18.6912
3421	P50613;D6RAD4;D6R9G1;D6REC6;D6RIG9;D6RF14;D6R9Z2;D6RI01;D6RGG9;D6RFL0	Cyclin-dependent kinase 7	CDK7	>sp|P50613|CDK7_HUMAN Cyclin-dependent kinase 7 OS=Homo sapiens GN=CDK7 PE=1 SV=1;>tr|D6RAD4|D6RAD4_HUMAN Cyclin-dependent kinase 7 OS=Homo sapiens GN=CDK7 PE=4 SV=1;>tr|D6R9G1|D6R9G1_HUMAN Cyclin-dependent kinase 7 OS=Homo sapiens GN=CDK7 PE=4 SV=1				39.038	0.85866	0.988	1.1564	0.96423	0.9908	1.0347		0.530037	0.838765	40.6791	40.6791	40.6791	43.1958	43.353	42.7767	1.64107	1.64107	1.64107	4.15784	4.31501	3.73868
3424	P50750-2;P50750	Cyclin-dependent kinase 9	CDK9	>sp|P50750-2|CDK9_HUMAN Isoform 2 of Cyclin-dependent kinase 9 OS=Homo sapiens GN=CDK9;>sp|P50750|CDK9_HUMAN Cyclin-dependent kinase 9 OS=Homo sapiens GN=CDK9 PE=1 SV=3				53.365	1.3304	1.2411	1.0135	1.0844	0.90775	0.98025		0.57268	0.373535	44.7069	42.7531	44.1648	40.6791	40.6791	40.6791	-8.65809	-10.6119	-9.20017	-12.6859	-12.6859	-12.6859
3202	P38936	Cyclin-dependent kinase inhibitor 1	CDKN1A	>sp|P38936|CDN1A_HUMAN Cyclin-dependent kinase inhibitor 1 OS=Homo sapiens GN=CDKN1A PE=1 SV=3			+	18.119	8.8592	9.6425	1.003	NaN	NaN	NaN		0	1	16.285	16.285	16.285	0	0	0	-1.83399	-1.83399	-1.83399	0	0	0
6621	Q9NXV6;D6RGD2	CDKN2A-interacting protein	CDKN2AIP	>sp|Q9NXV6|CARF_HUMAN CDKN2A-interacting protein OS=Homo sapiens GN=CDKN2AIP PE=1 SV=3				61.124	1.2097	1.1708	0.93932	NaN	NaN	NaN		0.692463	1	56.2598	56.2598	56.2598	0	0	0	-4.86419	-4.86419	-4.86419	0	0	0
5706	Q96HQ2;Q96HQ2-2	CDKN2AIP N-terminal-like protein	CDKN2AIPNL	>sp|Q96HQ2|C2AIL_HUMAN CDKN2AIP N-terminal-like protein OS=Homo sapiens GN=CDKN2AIPNL PE=1 SV=1;>sp|Q96HQ2-2|C2AIL_HUMAN Isoform 2 of CDKN2AIP N-terminal-like protein OS=Homo sapiens GN=CDKN2AIPNL				13.196	1.0698	0.98418	0.95852	NaN	NaN	NaN		0.474944	1	12.8215	12.8215	12.8215	0	0	0	-0.374478	-0.374478	-0.374478	0	0	0
3261	P42773	Cyclin-dependent kinase 4 inhibitor C	CDKN2C	>sp|P42773|CDN2C_HUMAN Cyclin-dependent kinase 4 inhibitor C OS=Homo sapiens GN=CDKN2C PE=1 SV=1				18.127	0.99289	0.77706	0.78147	NaN	NaN	NaN		0.175294	1	12.8215	12.8215	12.8215	0	0	0	-5.30548	-5.30548	-5.30548	0	0	0
4378	Q16878	Cysteine dioxygenase type 1	CDO1	>sp|Q16878|CDO1_HUMAN Cysteine dioxygenase type 1 OS=Homo sapiens GN=CDO1 PE=1 SV=2				22.972	1.1102	0.99468	1.0394	NaN	NaN	NaN		0.814534	1	56.9965	56.834	56.7134	66.911	25.3141	53.6361	34.0245	33.862	33.7414	43.939	2.34206	30.6641
2475	O95674;E7EQ83;F6VWC5	Phosphatidate cytidylyltransferase 2	CDS2	>sp|O95674|CDS2_HUMAN Phosphatidate cytidylyltransferase 2 OS=Homo sapiens GN=CDS2 PE=1 SV=1				51.417	1.0077	0.95099	0.98641	NaN	NaN	NaN		0.335499	1	201.74	202.597	202.89	40.6791	40.6791	40.6791	150.323	151.18	151.473	-10.7379	-10.7379	-10.7379
6893	Q9UKY7;Q9UKY7-2;H0Y8K3;D6R9V8;Q9UKY7-3;D6RFH2;D6RDN0;D6RAV0;D6R973	Protein CDV3 homolog	CDV3	>sp|Q9UKY7|CDV3_HUMAN Protein CDV3 homolog OS=Homo sapiens GN=CDV3 PE=1 SV=1;>sp|Q9UKY7-2|CDV3_HUMAN Isoform 2 of Protein CDV3 homolog OS=Homo sapiens GN=CDV3;>tr|H0Y8K3|H0Y8K3_HUMAN Protein CDV3 homolog (Fragment) OS=Homo sapiens GN=CDV3 PE=4 SV=1				27.335	0.9592	0.9839	0.98253	NaN	NaN	NaN		0.392148	1	26.6096	26.671	26.7859	0	0	0	-0.725404	-0.66403	-0.549144	0	0	0
6987	Q9Y232;Q9Y232-2;Q9Y232-4;Q9Y232-3;C9JQG7;C9JMH9;Q9Y6F8-2;Q9Y6F7;Q9Y6F8	Chromodomain Y-like protein	CDYL	>sp|Q9Y232|CDYL1_HUMAN Chromodomain Y-like protein OS=Homo sapiens GN=CDYL PE=1 SV=2;>sp|Q9Y232-2|CDYL1_HUMAN Isoform 2 of Chromodomain Y-like protein OS=Homo sapiens GN=CDYL;>sp|Q9Y232-4|CDYL1_HUMAN Isoform 4 of Chromodomain Y-like protein OS=Homo sapiens				66.481	0.93362	0.89222	0.95253	NaN	NaN	NaN		0.413738	1	56.2598	56.2598	56.2598	0	0	0	-10.2212	-10.2212	-10.2212	0	0	0
2772	P13688;I3L0G3;E7ET43;P13688-10;P13688-8;P13688-2;P13688-5;P13688-6;P13688-9;P13688-11;E7EUB1;P13688-4;P13688-3;P13688-7;P06731;H9KVA7;P31997	Carcinoembryonic antigen-related cell adhesion molecule 1	CEACAM1	>sp|P13688|CEAM1_HUMAN Carcinoembryonic antigen-related cell adhesion molecule 1 OS=Homo sapiens GN=CEACAM1 PE=1 SV=2;>tr|I3L0G3|I3L0G3_HUMAN Carcinoembryonic antigen-related cell adhesion molecule 1 OS=Homo sapiens GN=CEACAM1 PE=4 SV=1;>tr|E7ET43|E7ET43_H				57.56	1.0638	1.0824	0.89292	NaN	NaN	NaN		0.830493	1	134.58	131.033	131.271	0	0	0	77.0195	73.473	73.7105	0	0	0
3370	P49715	CCAAT/enhancer-binding protein alpha	CEBPA	>sp|P49715|CEBPA_HUMAN CCAAT/enhancer-binding protein alpha OS=Homo sapiens GN=CEBPA PE=1 SV=3	+			37.561	NaN	NaN	NaN	0.19884	1.5367	13.304	+	1	0.810114	0	0	0	53.4215	51.4218	51.1002	0	0	0	15.8605	13.8608	13.5392
2862	P17676	CCAAT/enhancer-binding protein beta	CEBPB	>sp|P17676|CEBPB_HUMAN CCAAT/enhancer-binding protein beta OS=Homo sapiens GN=CEBPB PE=1 SV=2	+	+		36.105	NaN	NaN	NaN	0.2126	2.9167	12.739	+	1	0.063243	0	0	16.285	53.8233	53.2013	54.3662	0	0	-19.82	17.7183	17.0963	18.2612
3371	P49716;Q504X4	CCAAT/enhancer-binding protein delta	CEBPD	>sp|P49716|CEBPD_HUMAN CCAAT/enhancer-binding protein delta OS=Homo sapiens GN=CEBPD PE=1 SV=2	+			28.467	NaN	NaN	NaN	0.75695	1.8437	2.9546	+	1	0.275511	0	0	0	40.8582	43.5633	41.6267	0	0	0	12.3912	15.0963	13.1597
3856	Q03701;F5H3Y6;C9J9W7	CCAAT/enhancer-binding protein zeta	CEBPZ	>sp|Q03701|CEBPZ_HUMAN CCAAT/enhancer-binding protein zeta OS=Homo sapiens GN=CEBPZ PE=1 SV=3;>tr|F5H3Y6|F5H3Y6_HUMAN CCAAT/enhancer-binding protein zeta OS=Homo sapiens GN=CEBPZ PE=4 SV=1				120.97	0.99148	0.9837	0.96088	0.73656	0.76045	1.0474	+	0.759454	0.10408	102.225	102.225	102.225	165.29	165.29	165.29	-18.7448	-18.7448	-18.7448	44.3205	44.3205	44.3205
6074	Q9BXW7;Q9BXW7-2;A8MYZ9	Cat eye syndrome critical region protein 5	CECR5	>sp|Q9BXW7|CECR5_HUMAN Cat eye syndrome critical region protein 5 OS=Homo sapiens GN=CECR5 PE=1 SV=1;>sp|Q9BXW7-2|CECR5_HUMAN Isoform 1 of Cat eye syndrome critical region protein 5 OS=Homo sapiens GN=CECR5				46.321	1.1509	0.90819	0.86746	NaN	NaN	NaN		0.146916	1	40.6791	40.6791	40.6791	0	0	0	-5.64193	-5.64193	-5.64193	0	0	0
[truncated: 5,217 more rows]

## Sheet: Substrates_877
id	Protein IDs	Protein names	Gene names	Fasta headers	Putative SUMO2 substrate	Regulated substrate	Regulated in crude	Mol. weight [kDa]	Ratio M/L normalized_Crude	Ratio H/L normalized_Crude	Ratio H/M normalized_Crude	Ratio M/L normalized_Pure	Ratio H/L normalized_Pure	Ratio H/M normalized_Pure	Previously identified SUMO substrate	Ratio H/L_Crude Significance B	Ratio H/L_Pure Significance B	App MW crude_L	App MW crude_M	App MW crude_H	App MW pure_L	App MW pure_M	App MW pure_H	App-Pred MW crude_L	App-Pred MW crude_M	App-Pred MW crude_H	App-Pred MW pure_L	App-Pred MW pure_M	App-Pred MW pure_H
[truncated: 877 more rows]

[truncated: 2 more sheets: Regulated_Substrates_260, Regulated_Crude_821]
