# Supplementary material for: Analysis of the SUMO2 Proteome during HSV-1 Infection
Source: PLoS Pathog. 2015 Jul 22;11(7):e1005059. doi: 10.1371/journal.ppat.1005059 (PMC4511656; doi:10.1371/journal.ppat.1005059)
Supplement: S2 Table — Columns A to E give database proteins IDs, gene names, proteins names, predicted molecular weights and sequence lengths of all viral proteins identified in crude or purified fractions, or both. PEP is MaxQuant protein posterior error probability. Columns G–I gives total peptide intensity values for each protein based on extraction ion chromatograms. Columns J and K give the apparent molecular weights in the crude and purified fractions, based on peak gel slice analysis, columns L and M present the differences in these values from the predicted values, and columns N and O note whether the protein is heavier the predicted in the crude fraction. Columns P to X and Y to AG present the intensity values in the slice-by-slice analyses in the crude and purified fractions respectively, while columns AH to AP and AQ to AY present the proportions of the total amount of protein found in each gel slice for the crude and purified fractions. (XLSX) [file ppat.1005059.s006.xlsx]

## Sheet: Viral proteins
Protein IDs	Gene	Protein	Mol. weight [kDa] by sequence	Sequence length	PEP	Intensity L_Crude	Intensity L_Pure	Total L intensities	App MW_crude_L	App MW_pure_L	App-Pred MW_crude_L	App-Pred MW_pure_L	Heavier in Pure only	Heavier in Crude and Pure	Intensity L_Crude_01	Intensity L_Crude_02	Intensity L_Crude_03	Intensity L_Crude_04	Intensity L_Crude_05	Intensity L_Crude_06	Intensity L_Crude_07	Intensity L_Crude_08	Intensity L_Crude_09	Intensity L_Pure_01	Intensity L_Pure_02	Intensity L_Pure_03	Intensity L_Pure_04	Intensity L_Pure_05	Intensity L_Pure_06	Intensity L_Pure_07	Intensity L_Pure_08	Intensity L_Pure_09	Proportion total L_Crude_01	Proportion total L_Crude_02	Proportion total L_Crude_03	Proportion total L_Crude_04	Proportion total L_Crude_05	Proportion total L_Crude_06	Proportion total L_Crude_07	Proportion total L_Crude_08	Proportion total L_Crude_09	Proportion total L_Pure_01	Proportion total L_Pure_02	Proportion total L_Pure_03	Proportion total L_Pure_04	Proportion total L_Pure_05	Proportion total L_Pure_06	Proportion total L_Pure_07	Proportion total L_Pure_08
lcl|JN555585.1_cdsid_AEQ77033.1 [gene=UL3] [protein=nuclear protein UL3] [protein_id=AEQ77033.1] [location=10991..11665]	UL3	nuclear protein UL3	24.447	224	1.1203e-244	1976000000	5320800	1981320800	25.3141	40.6791	0.867061	16.2321	+				1976000000										5320800						0	0	1	0	0	0	0	0	0	0	0	0	1	0	0	0	0
lcl|JN555585.1_cdsid_AEQ77031.1 [gene=UL1] [protein=envelope glycoprotein L] [protein_id=AEQ77031.1] [location=9338..10012]	UL1	envelope glycoprotein L	24.933	224	1.3374e-236	1810100000	965010000	2775110000	26.4152	48.1404	1.48218	23.2074	+				1680400000	129720000								24939000	453350000	486720000					0	0	0.928336	0.0716638	0	0	0	0	0	0	0	0.0258433	0.469788	0.504368	0	0	0
lcl|JN555585.1_cdsid_AEQ77036.1 [gene=UL6] [protein=capsid portal protein] [protein_id=AEQ77036.1] [location=15131..17161]	UL6	capsid portal protein	74.089	676	0	1277700000	1149500000	2427200000	76.259	114.52	2.16999	40.4307	+						17668000	1260100000									12503000	874000000	178010000	21645000	0	0	0	0	0.0138272	0.986173	0	0	0	0	0	0	0	0	0.0115112	0.804671	0.16389
lcl|JN555585.1_cdsid_AEQ77094.1 [gene=US3] [protein=serine/threonine protein kinase US3] [protein_id=AEQ77094.1] [location=135225..136670]	US3	serine/threonine protein kinase US3	52.834	481	0	1947400000	154270000	2101670000	56.2598	76.1287	3.42581	23.2947	+						1947400000									3363900	162730000				0	0	0	0	1	0	0	0	0	0	0	0	0	0.020253	0.979747	0	0
lcl|JN555585.1_cdsid_AEQ77042.1 [gene=UL12] [protein=deoxyribonuclease] [protein_id=AEQ77042.1] [location=complement(25008..26888)]	UL12	deoxyribonuclease	67.507	626	0	65300000000	2040200000	67340200000	72.5488	99.152	5.04177	31.645	+		265770000	133730000	1166800000	1395200000	9903600000	51390000000	597270000	291220000	241470000				2568100	9010800	272580000	1736000000	19233000	802670	0.00406469	0.00204527	0.0178451	0.0213382	0.151466	0.785959	0.00913466	0.00445392	0.00369305	0	0	0	0.00125875	0.00441664	0.133605	0.850899	0.00942704
lcl|JN555585.1_cdsid_AEQ77103.1 [gene=US11] [protein=tegument protein US11] [protein_id=AEQ77103.1] [location=complement(144766..145251)]	US11	tegument protein US11	17.757	161	0	16627000000	6923000000	23550000000	23.5784	40.5294	5.82144	22.7724	+		15225000	4978400000	10910000000	693690000					29593000			90393000	6179400000	28643000					0.000915684	0.299418	0.656165	0.0417209	0	0	0	0	0.00177983	0	0	0.0143517	0.981101	0.00454764	0	0	0
lcl|JN555585.1_cdsid_AEQ77073.1 [gene=UL42] [protein=DNA polymerase processivity subunit] [protein_id=AEQ77073.1] [location=93112..94578]	UL42	DNA polymerase processivity subunit	51.159	488	0	140120000000	11760000000	151880000000	57.5643	76.7755	6.40526	25.6165	+		467600000	775360000	3247400000	7194900000	123410000000	2011600000	873590000	456900000	1988200000			74166000	116260000	450460000	10465000000	761460000	2541900	876930	0.00332988	0.0055215	0.0231254	0.0512364	0.878829	0.014325	0.00622102	0.00325368	0.0141584	0	0	0.00624779	0.00979381	0.037947	0.881578	0.0641458	0.000214131
lcl|JN555585.1_cdsid_AEQ77091.1 [gene=RS1] [protein=transcriptional regulator ICP4] [protein_id=AEQ77091.1] [location=complement(127235..131131)];lcl|JN555585.1_cdsid_AEQ77105.1 [gene=RS1] [protein=transcriptional regulator ICP4] [protein_id=AEQ77105.1] [location=147066..150962]	RS1	transcriptional regulator ICP4	132.91	1298	0	41167000000	70434000	41237434000	139.612	165.29	6.70236	32.3805	+		5285000	16048000	187370000	197250000	421530000	2457900000	12075000000	25302000000	468490000								70434000		0.000128492	0.000390169	0.00455546	0.00479567	0.0102485	0.059758	0.293575	0.615158	0.0113902	0	0	0	0	0	0	0	1
lcl|JN555585.1_cdsid_AEQ77030.1 [gene=RL2] [protein=ubiquitin E3 ligase ICP0] [protein_id=AEQ77030.1] [location=join(2262..2318,3084..3750,3887..5490)];lcl|JN555585.1_cdsid_AEQ77089.1 [gene=RL2] [protein=ubiquitin E3 ligase ICP0] [protein_id=AEQ77089.1] [location=complement(join(120884..122487,122624..123290,124056..124112))]	RL2	ubiquitin E3 ligase ICP0	78.456	775	0	15104000000	156030000	15260030000	87.5341	119.926	9.07812	41.4703	+			26520000	140010000	825200000	840730000	5623300000	7473600000	224690000	79169000							112240000	43796000		0	0.00174093	0.0091911	0.0541711	0.0551906	0.369147	0.490612	0.01475	0.00519713	0	0	0	0	0	0	0.719321	0.280679
lcl|JN555585.1_cdsid_AEQ77092.1 [gene=US1] [protein=regulatory protein ICP22] [protein_id=AEQ77092.1] [location=132647..133909]	US1	regulatory protein ICP22	46.524	420	2.7196e-177	18488000000	335070000	18823070000	62.5541	88.0678	16.0301	41.5438	+				49172000	64249000	12771000000	5484800000	93088000	12935000	12380000						247550000	61921000	25604000		0	0	0.00265973	0.00347524	0.690786	0.296674	0.00503515	0.000699657	0.000669637	0	0	0	0	0	0.73879	0.184797	0.0764127
lcl|JN555585.1_cdsid_AEQ77075.1 [gene=UL44] [protein=envelope glycoprotein C] [protein_id=AEQ77075.1] [location=96312..97847]	UL44	envelope glycoprotein C	55.022	511	0	6872900000	1828700000	8701600000	89.3555	89.2623	34.3335	34.2403		+	5640300		43764000	103850000	903740000	2098700000	3535300000	93382000	99267000			18843000	69072000	124820000	482850000	1131000000	2135800		0.000819377	0	0.00635768	0.0150865	0.131288	0.304882	0.51358	0.0135658	0.0144207	0	0	0.0103039	0.0377707	0.0682554	0.264037	0.618465	0.00116792
lcl|JN555585.1_cdsid_AEQ77085.1 [gene=UL53] [protein=envelope glycoprotein K] [protein_id=AEQ77085.1] [location=112180..113196]	UL53	envelope glycoprotein K	37.572	338	1.9862e-14	350160000	8702000	358862000	147.037	107.628	109.465	70.0555		+			90502000			33248000	7088500	37642000	190150000				1367300			5254900	2079800		0	0	0.252354	0	0	0.0927082	0.0197655	0.10496	0.530211	0	0	0	0.157125	0	0	0.603873	0.239003
lcl|JN555585.1_cdsid_AEQ77040.1 [gene=UL10] [protein=envelope glycoprotein M] [protein_id=AEQ77040.1] [location=23205..24626]	UL10	envelope glycoprotein M	51.392	473	0	8395100000	1251000000	9646100000	182.711	72.627	131.319	21.235		+			33714000	191680000	574020000	327710000	449880000	921410000	5886700000			111360000	549550000	189020000	76940000	97057000	156040000	58058000	0	0	0.0040207	0.0228596	0.068457	0.0390824	0.0536522	0.109886	0.702042	0	0	0.0899497	0.443892	0.152679	0.0621474	0.0783966	0.126039
lcl|JN555585.1_cdsid_AEQ77081.1 [gene=UL49A] [protein=envelope glycoprotein N] [protein_id=AEQ77081.1] [location=complement(106719..106994)]	UL49A	envelope glycoprotein N	9.2017	91	3.9801e-07	68934000	0	68934000	12.8215	#DIV/0!	3.61982	#DIV/0!			68934000																		1	0	0	0	0	0	0	0	0	#DIV/0!	#DIV/0!	#DIV/0!	#DIV/0!	#DIV/0!	#DIV/0!	#DIV/0!	#DIV/0!
lcl|JN555585.1_cdsid_AEQ77096.1 [gene=US5] [protein=envelope glycoprotein J] [protein_id=AEQ77096.1] [location=137734..138012]	US5	envelope glycoprotein J	9.5562	92	0.019719	0	0	0	#DIV/0!	#DIV/0!	#DIV/0!	#DIV/0!																					#DIV/0!	#DIV/0!	#DIV/0!	#DIV/0!	#DIV/0!	#DIV/0!	#DIV/0!	#DIV/0!	#DIV/0!	#DIV/0!	#DIV/0!	#DIV/0!	#DIV/0!	#DIV/0!	#DIV/0!	#DIV/0!	#DIV/0!
lcl|JN555585.1_cdsid_AEQ77104.1 [gene=US12] [protein=TAP transporter inhibitor ICP47] [protein_id=AEQ77104.1] [location=complement(145316..145582)]	US12	TAP transporter inhibitor ICP47	9.7929	88	8.8538e-126	397140000	0	397140000	12.8215	#DIV/0!	3.02862	#DIV/0!			397140000																		1	0	0	0	0	0	0	0	0	#DIV/0!	#DIV/0!	#DIV/0!	#DIV/0!	#DIV/0!	#DIV/0!	#DIV/0!	#DIV/0!
lcl|JN555585.1_cdsid_AEQ77101.1 [gene=US9] [protein=membrane protein US9] [protein_id=AEQ77101.1] [location=143317..143589]	US9	membrane protein US9	10.027	90	2.9049e-197	1431400000	185210000	1616610000	18.2926	12.8215	8.26559	2.79452			1358900000	34433000							38078000	185210000									0.949343	0.0240553	0	0	0	0	0	0	0.0266017	1	0	0	0	0	0	0	0
lcl|JN555585.1_cdsid_AEQ77066.1 [gene=UL35] [protein=small capsid protein] [protein_id=AEQ77066.1] [location=70566..70904]	UL35	small capsid protein	12.096	112	0	17021000000	0	17021000000	12.8215	#DIV/0!	0.725522	#DIV/0!			17021000000																		1	0	0	0	0	0	0	0	0	#DIV/0!	#DIV/0!	#DIV/0!	#DIV/0!	#DIV/0!	#DIV/0!	#DIV/0!	#DIV/0!
lcl|JN555585.1_cdsid_AEQ77064.1 [gene=UL33] [protein=DNA packaging protein UL33] [protein_id=AEQ77064.1] [location=69161..69553]	UL33	DNA packaging protein UL33	14.522	130	7.5631e-21	87809000	13591000	101400000	51.2277	215.356	36.7057	200.834			68628000							10236000	8945400									13591000	0.781556	0	0	0	0	0	0	0.116571	0.101873	0	0	0	0	0	0	0	0
lcl|JN555585.1_cdsid_AEQ77100.1 [gene=US8A] [protein=membrane protein US8A] [protein_id=AEQ77100.1] [location=142748..143227]	US8A	membrane protein US8A	16.802	159	3.067e-142	586750000	55835000	642585000	16.2563	16.285	-0.545704	-0.516992			4864200	581890000									55835000								0.00829001	0.99171	0	0	0	0	0	0	0	0	1	0	0	0	0	0	0
lcl|JN555585.1_cdsid_AEQ77076.1 [gene=UL45] [protein=membrane protein UL45] [protein_id=AEQ77076.1] [location=98033..98551]	UL45	membrane protein UL45	18.18	172	5.7661e-208	1718500000	415540000	2134040000	26.2366	12.9287	8.0566	-5.25132			1536100000	10090000	32017000		3275400	20709000	6325000	28784000	79916000	447510000	14288000								0.894529	0.00587579	0.0186447	0	0.00190739	0.0120596	0.00368329	0.016762	0.0465381	0.96906	0.0309399	0	0	0	0	0	0
lcl|JN555585.1_cdsid_AEQ77087.1 [gene=UL55] [protein=nuclear protein UL55] [protein_id=AEQ77087.1] [location=115497..116057]	UL55	nuclear protein UL55	20.492	186	5.6585e-32	613790000	74404000	688194000	23.1634	21.1023	2.67139	0.610307				566840000	26961000						19985000		34707000	39697000							0	0.923514	0.0439257	0	0	0	0	0	0.0325602	0	0.466467	0.533533	0	0	0	0	0
lcl|JN555585.1_cdsid_AEQ77034.1 [gene=UL4] [protein=nuclear protein UL4] [protein_id=AEQ77034.1] [location=complement(11824..12423)]	UL4	nuclear protein UL4	21.517	199	9.3833e-109	747370000	469990000	1217360000	19.878	21.0451	-1.63904	-0.471884			5224300	728570000							13580000		276650000	308480000							0.00699021	0.97484	0	0	0	0	0	0	0.0181703	0	0.472801	0.527199	0	0	0	0	0
lcl|JN555585.1_cdsid_AEQ77044.1 [gene=UL14] [protein=tegument protein UL14] [protein_id=AEQ77044.1] [location=complement(28257..28916)]	UL14	tegument protein UL14	23.933	219	2.7892e-68	810430000	0	810430000	25.3141	#DIV/0!	1.38106	#DIV/0!					810430000																0	0	1	0	0	0	0	0	0	#DIV/0!	#DIV/0!	#DIV/0!	#DIV/0!	#DIV/0!	#DIV/0!	#DIV/0!	#DIV/0!
lcl|JN555585.1_cdsid_AEQ77050.1 [gene=UL20] [protein=envelope protein UL20] [protein_id=AEQ77050.1] [location=complement(40821..41489)]	UL20	envelope protein UL20	24.231	222	1.2308e-06	2942900	5011100	7954000	16.285	25.3141	-7.94599	1.08306				2942900										5011100							0	1	0	0	0	0	0	0	0	0	0	1	0	0	0	0	0
lcl|JN555585.1_cdsid_AEQ77095.1 [gene=US4] [protein=envelope glycoprotein G] [protein_id=AEQ77095.1] [location=136747..137463]	US4	envelope glycoprotein G	25.238	238	1.5903e-17	267740000	25816000	293556000	47.7369	40.6791	22.4989	15.4411			13549000			149600000	141870000				1907800				25816000						0.0441441	0	0	0.487413	0.462227	0	0	0	0.00621581	0	0	0	1	0	0	0	0
lcl|JN555585.1_cdsid_AEQ77088.1 [gene=UL56] [protein=membrane protein UL56] [protein_id=AEQ77088.1] [location=complement(116222..116926)]	UL56	membrane protein UL56	25.32	234	7.8601e-300	1642500000	117490000	1759990000	35.8391	25.3141	10.5191	-0.00593914				3951000	1544200000					12110000	82234000			117490000							0	0.00240549	0.940155	0	0	0	0	0.00737293	0.0500665	0	0	1	0	0	0	0	0
lcl|JN555585.1_cdsid_AEQ77083.1 [gene=UL51] [protein=tegument protein UL51] [protein_id=AEQ77083.1] [location=complement(108278..109012)]	UL51	tegument protein UL51	25.436	244	0	7000800000	920480000	7921280000	25.2696	25.338	-0.166428	-0.0979571			8039400	23372000	6969400000									919040000	1436700						0.00114835	0.00333847	0.995513	0	0	0	0	0	0	0	0	0.998439	0.00156082	0	0	0	0
lcl|JN555585.1_cdsid_AEQ77029.1 [gene=RL1] [protein=neurovirulence protein ICP34.5] [protein_id=AEQ77029.1] [location=513..1259];lcl|JN555585.1_cdsid_AEQ77090.1 [gene=RL1] [protein=neurovirulence protein ICP34.5] [protein_id=AEQ77090.1] [location=complement(125115..125861)]	RL1	neurovirulence protein ICP34.5	26.195	248	1.9602e-15	206590000	0	206590000	35.0538	#DIV/0!	8.85879	#DIV/0!					167310000			39280000													0	0	0.809865	0	0	0.190135	0	0	0	#DIV/0!	#DIV/0!	#DIV/0!	#DIV/0!	#DIV/0!	#DIV/0!	#DIV/0!	#DIV/0!
lcl|JN555585.1_cdsid_AEQ77054.1 [gene=UL24] [protein=nuclear protein UL24] [protein_id=AEQ77054.1] [location=47738..48547]	UL24	nuclear protein UL24	29.446	269	1.0183e-93	645140000	31587000	676727000	34.9421	25.3141	5.4961	-4.13194				86805000	521530000						36809000			31587000							0	0.134551	0.808393	0	0	0	0	0	0.0570555	0	0	1	0	0	0	0	0
lcl|JN555585.1_cdsid_AEQ77065.1 [gene=UL34] [protein=nuclear egress membrane protein] [protein_id=AEQ77065.1] [location=69633..70460]	UL34	nuclear egress membrane protein	29.79	275	0	24381000000	4751100000	29132100000	31.9823	25.6979	2.19228	-4.09209			26750000	83283000	23180000000	126260000		80906000	118220000	139900000	680210000			4688100000	48474000	5554800	3949400		5034500		0.00109472	0.00340827	0.948619	0.00516707	0	0.003311	0.00483804	0.00572527	0.0278369	0	0	0.986737	0.0102027	0.00116916	0.000831258	0	0.00105965
lcl|JN555585.1_cdsid_AEQ77080.1 [gene=UL49] [protein=tegument protein VP22] [protein_id=AEQ77080.1] [location=complement(105487..106392)]	UL49	tegument protein VP22	32.254	301	0	58883000000	100260000	58983260000	40.3276	41.7513	8.07362	9.4973			137270000	243490000	5367200000	53021000000	128770000	60374000	12430000	49250000	345170000				93361000	6899700					0.00231231	0.00410158	0.0904102	0.893136	0.00216912	0.001017	0.000209383	0.000829614	0.00581437	0	0	0	0.931182	0.0688176	0	0	0
lcl|JN555585.1_cdsid_AEQ77093.1 [gene=US2] [protein=virion protein US2] [protein_id=AEQ77093.1] [location=complement(134056..134931)]	US2	virion protein US2	32.47	291	0	14070000000	5248000000	19318000000	26.9895	27.9824	-5.48052	-4.48761			27577000	16207000	13642000000	296840000	8982400	54604000	17932000		79839000			4112200000	854540000	4345900					0.00194973	0.00114586	0.964509	0.020987	0.000635069	0.00386058	0.00126782	0	0.00564473	0	0	0.827224	0.171902	0.000874236	0	0	0
lcl|JN555585.1_cdsid_AEQ77037.1 [gene=UL7] [protein=tegument protein UL7] [protein_id=AEQ77037.1] [location=17136..18026]	UL7	tegument protein UL7	33.033	296	0	2444100000	1207400000	3651500000	28.2574	25.3141	-4.77562	-7.71894			7277100		2398200000					1143400	37490000			1284100000							0.0029774	0	0.981216	0	0	0	0	0.000467818	0.0153389	0	0	1	0	0	0	0	0
lcl|JN555585.1_cdsid_AEQ77062.1 [gene=UL31] [protein=nuclear egress lamina protein] [protein_id=AEQ77062.1] [location=complement(66459..67379)]	UL31	nuclear egress lamina protein	33.953	306	0	17714000000	15330000000	33044000000	38.1894	26.9752	4.23636	-6.97785			52420000	157580000	15962000000	149020000	50610000	92605000	123720000	148150000	1008700000	119240000	27236000	13950000000	1153100000	59995000	42065000	28556000	12617000	8564000	0.0029541	0.00888035	0.899531	0.00839795	0.0028521	0.00521871	0.00697218	0.00834892	0.0568448	0.00774217	0.00176841	0.905763	0.0748699	0.00389543	0.00273125	0.00185412	0.000819213
lcl|JN555585.1_cdsid_AEQ77102.1 [gene=US10] [protein=virion protein US10] [protein_id=AEQ77102.1] [location=complement(144162..145100)]	US10	virion protein US10	34.055	312	0	4056200000	46613000000	50669200000	42.6923	38.1805	8.63729	4.12552			3721300		278350000	4345800000				4780500	75936000	70907000	688130000	7098300000	38196000000	227010000	92266000	28486000	6005900	14276000	0.000790322	0	0.0591154	0.922952	0	0	0	0.00101527	0.0161271	0.00152746	0.0148236	0.15291	0.822811	0.0048902	0.00198758	0.00061364	0.000129378
lcl|JN555585.1_cdsid_AEQ77048.1 [gene=UL18] [protein=capsid triplex subunit 2] [protein_id=AEQ77048.1] [location=complement(35096..36052)]	UL18	capsid triplex subunit 2	34.27	318	0	44475000000	464810000	44939810000	26.0784	25.4481	-8.19157	-8.82188			109970000	273450000	43745000000	97787000	22568000	20830000	2179200	10220000	173420000			460760000	4055500						0.00247371	0.00615111	0.984019	0.00219966	0.000507655	0.000468559	4.90199e-05	0.000229893	0.00390099	0	0	0.991275	0.00872497	0	0	0	0
lcl|JN555585.1_cdsid_AEQ77032.1 [gene=UL2] [protein=uracil-DNA glycosylase] [protein_id=AEQ77032.1] [location=9885..10889]	UL2	uracil-DNA glycosylase	36.469	334	0	8072600000	0	8072600000	40.6021	#DIV/0!	4.13308	#DIV/0!			3656400		60510000	7992300000	8391000	7790000													0.000452937	0	0.00749568	0.990047	0.00103944	0.000964987	0	0	0	#DIV/0!	#DIV/0!	#DIV/0!	#DIV/0!	#DIV/0!	#DIV/0!	#DIV/0!	#DIV/0!
lcl|JN555585.1_cdsid_AEQ77071.1 [gene=UL40] [protein=ribonucleotide reductase subunit 2] [protein_id=AEQ77071.1] [location=89925..90947]	UL40	ribonucleotide reductase subunit 2	37.961	340	0	9463300000	10629000000	20092300000	43.5847	29.058	5.62369	-8.90299			17334000	44024000	8239000000	5824000		95960000	57261000	427760000	545510000	17755000	127410000	9258800000	1031700000	6645200		17452000	166360000	2519700	0.00183766	0.00466718	0.873453	0.000617428	0	0.0101732	0.0060705	0.0453488	0.057832	0.00167049	0.0119874	0.871118	0.0970679	0.000625216	0	0.00164198	0.015652
lcl|JN555585.1_cdsid_AEQ77082.1 [gene=UL50] [protein=deoxyuridine triphosphatase] [protein_id=AEQ77082.1] [location=107011..108126]	UL50	deoxyuridine triphosphatase	39.127	371	0	60304000000	91202000	60395202000	27.8399	38.5081	-11.2871	-0.618861			293270000	119970000	56955000000	2184000000	78447000	25865000	15482000	28777000	602690000			12886000	78316000						0.00486323	0.00198944	0.944473	0.0362168	0.00130087	0.000428914	0.000256735	0.000477203	0.00999428	0	0	0.141291	0.858709	0	0	0	0
lcl|JN555585.1_cdsid_AEQ77046.1 [gene=UL16] [protein=tegument protein UL16] [protein_id=AEQ77046.1] [location=complement(30175..31296)]	UL16	tegument protein UL16	40.442	373	1.87e-258	2381100000	1047200000	3428300000	50.9683	40.4676	10.5263	0.0255587						2133400000	89654000	4349300	9957900	8921700	120660000			14416000	1032800000						0	0	0	0.901331	0.0378776	0.00183752	0.00420707	0.00376929	0.0509771	0	0	0.013766	0.986234	0	0	0	0
lcl|JN555585.1_cdsid_AEQ77053.1 [gene=UL23] [protein=thymidine kinase] [protein_id=AEQ77053.1] [location=complement(46673..47803)]	UL23	thymidine kinase	40.921	376	0	19077000000	6009100000	25086100000	40.8349	40.7663	-0.0861141	-0.154714			655040	8232200	597700000	18313000000	62083000	2439800	37114000	14058000	41702000			154670000	5671500000	180490000	2465300				3.43367e-05	0.000431525	0.0313309	0.959953	0.00325434	0.000127892	0.00194549	0.000736909	0.00218598	0	0	0.0257392	0.943815	0.030036	0.000410259	0	0
lcl|JN555585.1_cdsid_AEQ77098.1 [gene=US7] [protein=envelope glycoprotein I] [protein_id=AEQ77098.1] [location=139789..140961]	US7	envelope glycoprotein I	41.369	390	0	6951100000	405160000	7356260000	61.567	46.5153	20.198	5.14626			26249000	103630000	694730000	3234200000	1973300000	81021000	96058000	168130000	563300000				253390000	151760000					0.00378194	0.0149309	0.100096	0.465982	0.284312	0.0116735	0.01384	0.0242241	0.0811599	0	0	0	0.625423	0.374577	0	0	0
lcl|JN555585.1_cdsid_AEQ77074.1 [gene=UL43] [protein=envelope protein UL43] [protein_id=AEQ77074.1] [location=94799..96052]	UL43	envelope protein UL43	42.921	417	1.0254e-06	9285100	9485000	18770100	215.356	25.3141	172.435	-17.6069											9285100			9485000							0	0	0	0	0	0	0	0	1	0	0	1	0	0	0	0	0
lcl|JN555585.1_cdsid_AEQ77097.1 [gene=US6] [protein=envelope glycoprotein D] [protein_id=AEQ77097.1] [location=138423..139607]	US6	envelope glycoprotein D	43.316	394	0	64720000000	2682100000	67402100000	55.6584	49.4991	12.3424	6.18311			107430000	28645000	1164700000	13572000000	47169000000	873610000	583000000	509630000	718480000			10819000	1458100000	1363000000	6844400		13975000	12686000	0.00165975	0.000442554	0.0179942	0.209682	0.728743	0.0134969	0.00900713	0.00787359	0.0111002	0	0	0.00377571	0.50886	0.475671	0.00238862	0	0.00487711
lcl|JN555585.1_cdsid_AEQ77069.1 [gene=UL38] [protein=capsid triplex subunit 1] [protein_id=AEQ77069.1] [location=84531..85928]	UL38	capsid triplex subunit 1	50.263	465	0	27795000000	5460900000	33255900000	45.2541	42.5441	-5.00888	-7.71888			91507000	33487000	185800000	25105000000	1576700000	168350000	84276000	45690000	526710000			48904000	4933900000	475250000	28366000	37861000		1749300	0.00328955	0.00120381	0.00667924	0.902489	0.0566801	0.00605194	0.0030296	0.00164249	0.0189345	0	0	0.00884975	0.892847	0.0860021	0.00513316	0.00685139	0
lcl|JN555585.1_cdsid_AEQ77079.1 [gene=UL48] [protein=transactivating tegument protein VP16] [protein_id=AEQ77079.1] [location=complement(103608..105080)]	UL48	transactivating tegument protein VP16	54.345	490	0	117610000000	35026000000	152636000000	60.3887	55.8309	6.0437	1.48586			108390000	76640000	1769800000	1427800000	108790000000	1742500000	1073400000	1269000000	2205400000		7342800	644250000	1506700000	32310000000	181710000	123530000	101710000	51989000	0.00091497	0.000646953	0.0149397	0.0120527	0.918346	0.0147092	0.00906106	0.0107122	0.0186168	0	0.000210231	0.0184455	0.0431383	0.925066	0.00520253	0.00353678	0.00291205
lcl|JN555585.1_cdsid_AEQ77072.1 [gene=UL41] [protein=tegument host shutoff protein] [protein_id=AEQ77072.1] [location=complement(91167..92636)]	UL41	tegument host shutoff protein	54.976	489	0	2910600000	3922600000	6833200000	54.8334	48.1275	-0.142636	-6.84847						1117900000	1700800000	3145400	2574600	2277700	80706000			36640000	2081500000	1977200000			2225100		0	0	0	0.384501	0.584989	0.00108186	0.000885532	0.000783414	0.0277588	0	0	0.0089419	0.507985	0.48253	0	0	0.00054303
lcl|JN555585.1_cdsid_AEQ77086.1 [gene=UL54] [protein=multifunctional expression regulator] [protein_id=AEQ77086.1] [location=113735..115273]	UL54	multifunctional expression regulator	55.222	512	0	32827000000	251560000	33078560000	56.2987	63.7097	1.07666	8.48769			13366000	12701000	236480000	348730000	32602000000	229050000	35923000	17540000	43584000			3477400		189940000	26895000	31247000			0.000398517	0.000378689	0.00705082	0.0103976	0.972052	0.00682929	0.00107107	0.000522967	0.00129949	0	0	0.0138234	0	0.75505	0.106913	0.124213	0
lcl|JN555585.1_cdsid_AEQ77043.1 [gene=UL13] [protein=tegument serine/threonine protein kinase] [protein_id=AEQ77043.1] [location=complement(26947..28503)]	UL13	tegument serine/threonine protein kinase	57.196	518	0	3707200000	7460600000	11167800000	61.0847	55.3289	3.88868	-1.86706							3705800000				115900000	23457000	9099500	161350000	214980000	6958300000	76336000	26618000			0	0	0	0	0.969673	0	0	0	0.0303268	0.0031401	0.00121812	0.0215993	0.0287786	0.931482	0.0102188	0.00356325	0
lcl|JN555585.1_cdsid_AEQ77051.1 [gene=UL21] [protein=tegument protein UL21] [protein_id=AEQ77051.1] [location=42075..43682]	UL21	tegument protein UL21	57.641	535	0	30885000000	420280000	31305280000	59.6574	56.4568	2.01638	-1.18417			14881000	14942000	339870000	265480000	29485000000	168650000	92870000	48945000	682490000				4987800	375760000	7605100				0.000478287	0.000480247	0.0109237	0.00853273	0.947671	0.00542054	0.00298491	0.00157313	0.0219358	0	0	0	0.0128435	0.967574	0.019583	0	0
lcl|JN555585.1_cdsid_AEQ77099.1 [gene=US8] [protein=envelope glycoprotein E] [protein_id=AEQ77099.1] [location=141247..142899]	US8	envelope glycoprotein E	59.093	550	1.6065e-218	17230000000	2240000000	19470000000	87.514	66.5574	28.421	7.4644			65213000	39249000	328890000	637010000	3314100000	9822200000	630310000	570080000	1687400000	22181000		9253900	78004000	903320000	1175300000	10027000	8150500		0.00381486	0.00229601	0.0192396	0.0372641	0.19387	0.574584	0.0368722	0.0333488	0.0987104	0.0100538	0	0.00419443	0.0353561	0.409439	0.532717	0.00454484	0.0036943
lcl|JN555585.1_cdsid_AEQ77055.1 [gene=UL25] [protein=DNA packaging tegument protein UL25] [protein_id=AEQ77055.1] [location=48814..50556]	UL25	DNA packaging tegument protein UL25	62.669	580	0	20933000000	10776000000	31709000000	60.8329	55.6679	-1.83606	-7.00108			12602000	631170	15514000	44976000	20159000000	3280200	75941000	98821000	522660000			51126000	352310000	10439000000	31326000				0.000602004	3.01513e-05	0.000741111	0.00214853	0.963005	0.000156697	0.00362774	0.00472073	0.0249677	0	0	0.00470178	0.0324	0.960017	0.00288088	0	0
lcl|JN555585.1_cdsid_AEQ77063.1 [gene=UL32] [protein=DNA packaging protein UL32] [protein_id=AEQ77063.1] [location=complement(67372..69162)]	UL32	DNA packaging protein UL32	63.949	596	1.0457e-216	1664200000	731860000	2396060000	66.4503	56.2885	2.50128	-7.6605							1547700000		4497300	21296000	90702000			4280400		720010000	7566900				0	0	0	0	0.929999	0	0.00270239	0.0127966	0.054502	0	0	0.00584868	0	0.983812	0.0103393	0	0
lcl|JN555585.1_cdsid_AEQ77056.1 [gene=UL26] [protein=capsid maturation protease] [protein_id=AEQ77056.1] [location=50810..52717];lcl|JN555585.1_cdsid_AEQ77057.1 [gene=UL26.5] [protein=capsid scaffold protein] [protein_id=AEQ77057.1] [location=51728..52717]	UL26	capsid maturation protease	66.456	635	0	30278000000	387520000	30665520000	38.0515	40.5704	-28.4045	-25.8856			86318000	119520000	8383700000	20229000000	173730000	1364000000	5660200		13467000			22147000	346230000	19137000					0.00284171	0.00393476	0.276003	0.665967	0.00571943	0.0449048	0.000186342	0	0.000443352	0	0	0.0571515	0.893464	0.049384	0	0	0
lcl|JN555585.1_cdsid_AEQ77078.1 [gene=UL47] [protein=tegument protein VP13/14] [protein_id=AEQ77078.1] [location=complement(101036..103117)]	UL47	tegument protein VP13/14	73.816	693	0	101520000000	46456000000	147976000000	79.9204	74.8819	6.1044	1.06594			72888000	75846000	1959400000	1787000000	3272000000	87848000000	1529000000	1393500000	3014000000	58580000		851490000	1409000000	557080000	43293000000	266520000	153050000	82055000	0.000722009	0.00075131	0.0194093	0.0177015	0.0324116	0.870199	0.0151459	0.0138036	0.0298559	0.00125518	0	0.0182446	0.0301902	0.0119364	0.927625	0.00571064	0.00327935
lcl|JN555585.1_cdsid_AEQ77047.1 [gene=UL17] [protein=DNA packaging tegument protein UL17] [protein_id=AEQ77047.1] [location=complement(31387..33498)]	UL17	DNA packaging tegument protein UL17	74.608	703	0	8643000000	4147600000	12790600000	91.4503	75.1901	16.8423	0.582139					36999000	22486000	640280000	6762300000	172930000	137450000	927640000			41512000	57603000	72205000	4020900000				0	0	0.00425272	0.00258457	0.0735947	0.777268	0.0198768	0.0157987	0.106624	0	0	0.00990215	0.0137405	0.0172236	0.959134	0	0
lcl|JN555585.1_cdsid_AEQ77077.1 [gene=UL46] [protein=tegument protein VP11/12] [protein_id=AEQ77077.1] [location=complement(98797..100953)]	UL46	tegument protein VP11/12	78.24	718	0	28481000000	7681100000	36162100000	81.6975	76.3435	3.45747	-1.89646			28734000	15773000	151630000	356770000	2020600000	23927000000	576770000	660410000	1002300000	5370300		77105000	180710000	503930000	6592700000	655650000	26353000	1704100	0.000999792	0.000548817	0.00527592	0.0124137	0.0703062	0.832533	0.0200686	0.0229788	0.0348748	0.000667655	0	0.00958597	0.0224665	0.0626504	0.819628	0.0815128	0.0032763
lcl|JN555585.1_cdsid_AEQ77038.1 [gene=UL8] [protein=helicase-primase subunit] [protein_id=AEQ77038.1] [location=complement(18225..20477)]	UL8	helicase-primase subunit	79.925	750	2.3447e-55	276810000	34402000	311212000	79.8675	76.5394	-0.0575449	-3.3856								270170000			6636300						68418000				0	0	0	0	0	0.976025	0	0	0.0239745	0	0	0	0	0	1	0	0
lcl|JN555585.1_cdsid_AEQ77045.1 [gene=UL15] [protein=DNA packaging terminase subunit 1] [protein_id=AEQ77045.1] [location=join(29021..30049,33636..34814)]	UL15	DNA packaging terminase subunit 1	80.922	735	1.5079e-237	434490000	1276900000	1711390000	73.2791	76.6193	-7.64291	-4.30266					27654000			406840000								3247800	1267100000	6538100			0	0	0.0636464	0	0	0.936354	0	0	0	0	0	0	0	0.00254353	0.992336	0.00512035	0
lcl|JN555585.1_cdsid_AEQ77059.1 [gene=UL28] [protein=DNA packaging terminase subunit 2] [protein_id=AEQ77059.1] [location=complement(55803..58160)]	UL28	DNA packaging terminase subunit 2	85.577	785	2.386e-289	159340000	193040000	352380000	76.5394	76.5394	-9.0376	-9.0376								159340000									191110000				0	0	0	0	0	1	0	0	0	0	0	0	0	0	1	0	0
lcl|JN555585.1_cdsid_AEQ77052.1 [gene=UL22] [protein=envelope glycoprotein H] [protein_id=AEQ77052.1] [location=complement(43867..46383)]	UL22	envelope glycoprotein H	90.365	838	0	15777000000	992230000	16769230000	101.611	102.15	11.2455	11.7853					84846000	8522400	66039000	1396400000	13941000000	164390000	228230000						2890000	989340000			0	0	0.00533978	0.000536357	0.00415616	0.0878823	0.877376	0.0103459	0.0143636	0	0	0	0	0	0.00291263	0.997087	0
lcl|JN555585.1_cdsid_AEQ77039.1 [gene=UL9] [protein=DNA replication origin-binding helicase] [protein_id=AEQ77039.1] [location=complement(20705..23260)]	UL9	DNA replication origin-binding helicase	94.235	851	1.0723e-110	220400000	327760000	548160000	76.5394	75.3513	-17.6956	-18.8837								220400000						12024000			271380000	10390000			0	0	0	0	0	1	0	0	0	0	0	0.0409266	0	0	0.923708	0.0353649	0
lcl|JN555585.1_cdsid_AEQ77035.1 [gene=UL5] [protein=helicase-primase helicase subunit] [protein_id=AEQ77035.1] [location=complement(12484..15132)]	UL5	helicase-primase helicase subunit	98.714	882	0	1391800000	413270000	1805070000	78.4695	96.237	-20.2445	-2.47699								1378300000			19434000						96345000	316920000			0	0	0	0	0	0.986096	0	0	0.0139039	0	0	0	0	0	0.233131	0.766869	0
lcl|JN555585.1_cdsid_AEQ77058.1 [gene=UL27] [protein=envelope glycoprotein B] [protein_id=AEQ77058.1] [location=complement(53081..55795)]	UL27	envelope glycoprotein B	100.26	904	0	44792000000	9491900000	54283900000	104.063	102.499	3.80291	2.239			5818900	171220000	715140000	116180000	220570000	793460000	40305000000	778190000	1240400000			18576000	37337000	84163000	288840000	8793500000	192870000	48107000	0.000131216	0.003861	0.0161264	0.00261985	0.00497384	0.0178925	0.908876	0.0175482	0.027971	0	0	0.00196293	0.00394541	0.00889353	0.0305218	0.929212	0.0203806
lcl|JN555585.1_cdsid_AEQ77084.1 [gene=UL52] [protein=helicase-primase primase subunit] [protein_id=AEQ77084.1] [location=109049..112225]	UL52	helicase-primase primase subunit	114.42	1058	0	1336000000	134960000	1470960000	102.837	102.225	-11.5833	-12.1948									1328800000		7222600							134960000			0	0	0	0	0	0	0.994594	0	0.00540605	0	0	0	0	0	0	1	0
lcl|JN555585.1_cdsid_AEQ77068.1 [gene=UL37] [protein=tegument protein UL37] [protein_id=AEQ77068.1] [location=complement(80713..84084)]	UL37	tegument protein UL37	120.51	1123	0	39427000000	15211000000	54638000000	106.503	105.079	-14.0068	-15.4307					179610000	87637000	224870000	655520000	35960000000	958560000	1366800000				31344000	49917000	244490000	13782000000	784680000	31943000	0	0	0.00455481	0.00222243	0.00570258	0.0166236	0.911927	0.0243086	0.0346613	0	0	0	0.00210019	0.00334466	0.0163819	0.923456	0.0525771
lcl|JN555585.1_cdsid_AEQ77070.1 [gene=UL39] [protein=ribonucleotide reductase subunit 1] [protein_id=AEQ77070.1] [location=86443..89856]	UL39	ribonucleotide reductase subunit 1	124.02	1137	0	102040000000	37022000000	139062000000	105.424	147.859	-18.5964	23.8393			107770000	317100000	1933300000	1440500000	2153500000	2546100000	84284000000	5181900000	3867400000	22644000	46551000	322160000	324480000	429470000	1635300000	5967700000	27852000000	388870000	0.00105832	0.00311397	0.0189853	0.0141459	0.0211477	0.0250031	0.82768	0.050887	0.0379784	0.000612179	0.0012585	0.00870958	0.0087723	0.0116107	0.0442102	0.161336	0.752977
lcl|JN555585.1_cdsid_AEQ77060.1 [gene=UL29] [protein=single-stranded DNA-binding protein] [protein_id=AEQ77060.1] [location=complement(58464..62054)]	UL29	single-stranded DNA-binding protein	128.35	1196	0	50543000000	399430000	50942430000	103.511	147.686	-24.8388	19.3365			109240000	55582000	464710000	823130000	1105000000	1419900000	42598000000	949210000	1694000000							110140000	284430000		0.00221948	0.00112928	0.00944172	0.0167239	0.0224508	0.0288487	0.865483	0.0192855	0.0344178	0	0	0	0	0	0	0.279139	0.720861
lcl|JN555585.1_cdsid_AEQ77061.1 [gene=UL30] [protein=DNA polymerase catalytic subunit] [protein_id=AEQ77061.1] [location=62807..66514]	UL30	DNA polymerase catalytic subunit	136.5	1235	0	8465600000	1522000000	9987600000	106.587	159.837	-29.9134	23.3368					36985000		23819000	36682000	7920600000	105690000	309350000							131620000	1390400000		0	0	0.00438568	0	0.00282446	0.00434975	0.939225	0.0125327	0.0366827	0	0	0	0	0	0	0.0864772	0.913523
lcl|JN555585.1_cdsid_AEQ77049.1 [gene=UL19] [protein=major capsid protein] [protein_id=AEQ77049.1] [location=complement(36405..40529)]	UL19	major capsid protein	149.07	1374	0	264340000000	132230000000	396570000000	109.92	150.809	-39.1504	1.73928			365450000	468640000	3231000000	7526200000	8896500000	14023000000	188760000000	25058000000	17871000000	74240000	43613000	989200000	1845300000	1195400000	7872700000	12404000000	106900000000	1484200000	0.00137284	0.00176048	0.0121375	0.0282727	0.0334204	0.0526785	0.709091	0.0941323	0.0671338	0.000559	0.00032839	0.00744831	0.0138944	0.00900092	0.0592785	0.0933975	0.804917
lcl|JN555585.1_cdsid_AEQ77067.1 [gene=UL36] [protein=large tegument protein] [protein_id=AEQ77067.1] [location=complement(71049..80468)]	UL36	large tegument protein	333.44	3139	0	49614000000	2123900000	51737900000	185.458	170.554	-147.982	-162.886			4239600	5653000	185510000	248900000	377430000	1473400000	4246300000	13115000000	29923000000		299470000	146640000			13058000	13685000	78695000	1564100000	8.55113e-05	0.000114019	0.00374167	0.00502023	0.00761263	0.029718	0.0856464	0.264525	0.603537	0	0.14155	0.0693121	0	0	0.0061721	0.00646847	0.0371966
[truncated: 1 more columns]
