# Supplementary material for: Analysis of the SUMO2 Proteome during HSV-1 Infection
Source: PLoS Pathog. 2015 Jul 22;11(7):e1005059. doi: 10.1371/journal.ppat.1005059 (PMC4511656; doi:10.1371/journal.ppat.1005059)
Supplement: S3 Table — The triple and double labeled experiments were as summarized in Figs 2 and 3 respectively, from which there were 6280 proteins in common. Columns A to I are as for columns A to I in S1 Table. Columns J to M note whether the proteins were detected in both H and L fractions of the purified and crude fractions of the double and triple labeled experiments (and hence give an H/L ratio), columns N and O present the normalized values of these ratios in the double labeled experiment, while columns P to U give the normalized M/L, H/L and H/M ratios for the crude and purified fractions of the triple labeled experiment. Column V notes whether the protein ID was identified previously as sumoylated in [23–26,28,29]. Columns W to AP give apparent molecular weights derived from slice-by-slice analysis of the crude and purified fractions of both experiments, and the differences for these values from the predicted in the H, L and M (triple labeled experiment only) samples. Columns AQ to AT present SigB values of H/L ratios of proteins in the crude and purified fractions of the double and triple labeled experiments. A graphical representation of the correlation of these data from the double and triple labeled experiments is presented in S2D Fig. (XLSX) [file ppat.1005059.s007.xlsx]

## Sheet: All_6282
id	Protein IDs	Protein names	Gene names	Fasta headers	Putative SUMO-2 substrate	Regulated substrate	Regulated in crude	Mol. weight [kDa]	H/L ratio in "Double" Crude	H/L ratio in "Double" Pure	H/L ratio in "Triple" Crude	H/L ratio in "Triple" Pure	Ratio H/L normalized "Double"_Crude	Ratio H/L normalized "Double"_Pure	Ratio M/L normalized "Triple"_Crude	Ratio H/L normalized "Triple"_Crude	Ratio H/M normalized "Triple"_Crude	Ratio M/L normalized "Triple"_Pure	Ratio H/L normalized "Triple"_Pure	Ratio H/M normalized "Triple"_Pure	Previosuly identified SUMO substrate	App MW "Double"_crude_L	App MW "Double"_crude_H	App MW "Double"_pure_L	App MW "Double"_pure_H	App MW "Triple"_crude_L	App MW "Triple"_crude_M	App MW "Triple"_crude_H	App MW "Triple"_pure_L	App MW "Triple"_pure_M	App MW "Triple"_pure_H	App-Pred MW "Double"_crude_L	App-Pred MW "Double"_crude_H	App-Pred MW "Double"_pure_L	App-Pred MW "Double"_pure_H	App-Pred MW "Triple"_crude_L	App-Pred MW "Triple"_crude_M	App-Pred MW "Triple"_crude_H	App-Pred MW "Triple"_pure_L	App-Pred MW "Triple"_pure_M	App-Pred MW "Triple"_pure_H	Ratio H/L "Double"_Crude Significance B	Ratio H/L "Double"_Pure Significance B	Ratio H/L "Triple"_Crude Significance B	Ratio H/L "Triple"_Pure Significance B
6035	Q9BVM4	Gamma-glutamylaminecyclotransferase	A2LD1	>sp|Q9BVM4|A2LD1_HUMAN Gamma-glutamylaminecyclotransferase OS=Homo sapiens GN=A2LD1 PE=1 SV=2				17.328			+		NaN	NaN	0.94381	0.87215	0.97018	NaN	NaN	NaN		13.0624	13.0624	0	0	12.8215	12.8215	12.8215	0	0	0	-4.26557	-4.26557	0	0	-4.50648	-4.50648	-4.50648	0	0	0	1	1	0.319297	1
6462	Q9NRG9;Q9NRG9-2;F8VZ44;H3BU82;F8VUB6	Aladin	AAAS	>sp|Q9NRG9|AAAS_HUMAN Aladin OS=Homo sapiens GN=AAAS PE=1 SV=1;>sp|Q9NRG9-2|AAAS_HUMAN Isoform 2 of Aladin OS=Homo sapiens GN=AAAS;>tr|F8VZ44|F8VZ44_HUMAN Aladin OS=Homo sapiens GN=AAAS PE=4 SV=1;>tr|H3BU82|H3BU82_HUMAN Aladin (Fragment) OS=Homo sapiens GN				59.573	+	+	+	+	1.2433	0.93428	1.2399	1.1935	0.97399	1.1532	1.0736	0.94312		52.5654	52.5654	52.779	52.775	56.2598	56.2598	56.2598	55.8193	55.8471	55.8171	-7.0076	-7.0076	-6.79398	-6.79802	-3.31319	-3.31319	-3.31319	-3.75371	-3.72588	-3.75591	0.340356	0.428167	0.311877	0.988744
4974	Q86V21;Q86V21-2;Q86V21-3;F5GWW7;F8W8B5;F5GYN1;E7EW25;F5H790;F5H3E3;F5GYW2;F5H8J5	Acetoacetyl-CoA synthetase	AACS	>sp|Q86V21|AACS_HUMAN Acetoacetyl-CoA synthetase OS=Homo sapiens GN=AACS PE=1 SV=1;>sp|Q86V21-2|AACS_HUMAN Isoform 2 of Acetoacetyl-CoA synthetase OS=Homo sapiens GN=AACS				75.143	+	+	+	+	1.2372	1.1845	1.3791	1.0456	0.76921	1.4135	1.0456	0.7554		63.4758	63.4758	63.4758	63.4758	75.6731	75.6699	75.4294	76.5394	76.5394	76.5394	-11.6672	-11.6672	-11.6672	-11.6672	0.530108	0.526856	0.286442	1.3964	1.3964	1.3964	0.257098	0.845793	0.937002	0.943925
2947	P22760;C9K0E9;Q6P093	Arylacetamide deacetylase	AADAC	>sp|P22760|AAAD_HUMAN Arylacetamide deacetylase OS=Homo sapiens GN=AADAC PE=1 SV=5				45.733		+			NaN	0.60144	NaN	NaN	NaN	NaN	NaN	NaN		0	0	44.445	44.445	25.3141	25.3141	25.3141	0	0	0	0	0	-1.28797	-1.28797	-20.4189	-20.4189	-20.4189	0	0	0	1	0.0364857	1	1
4749	Q6PD74;B4DG44	Alpha- and gamma-adaptin-binding protein p34	AAGAB	>sp|Q6PD74|AAGAB_HUMAN Alpha- and gamma-adaptin-binding protein p34 OS=Homo sapiens GN=AAGAB PE=1 SV=1				34.593			+		NaN	NaN	1.3956	1.1305	0.78391	NaN	NaN	NaN		0	0	0	0	40.6791	40.6791	40.6791	0	0	0	0	0	0	0	6.08607	6.08607	6.08607	0	0	0	1	1	0.90845	1
4392	Q2M2I8;Q2M2I8-2;E9PG46	AP2-associated protein kinase 1	AAK1	>sp|Q2M2I8|AAK1_HUMAN AP2-associated protein kinase 1 OS=Homo sapiens GN=AAK1 PE=1 SV=3;>sp|Q2M2I8-2|AAK1_HUMAN Isoform 2 of AP2-associated protein kinase 1 OS=Homo sapiens GN=AAK1;>tr|E9PG46|E9PG46_HUMAN AP2-associated protein kinase 1 OS=Homo sapiens GN=				103.88	+		+		0.91894	NaN	1.0199	0.99405	0.96336	NaN	NaN	NaN		137.561	137.941	0	0	102.55	102.41	102.456	0	0	0	33.681	34.0614	0	0	-1.33026	-1.46993	-1.42448	0	0	0	0.630077	1	0.8715	1
614	C9JEH3;Q13685;C9JG97;C9JTS3;H7C0R2	Angio-associated migratory cell protein	AAMP	>tr|C9JEH3|C9JEH3_HUMAN Angio-associated migratory cell protein OS=Homo sapiens GN=AAMP PE=4 SV=1;>sp|Q13685|AAMP_HUMAN Angio-associated migratory cell protein OS=Homo sapiens GN=AAMP PE=1 SV=2;>tr|C9JG97|C9JG97_HUMAN Angio-associated migratory cell protei				46.821	+		+		1.2065	NaN	1.7542	1.1411	0.69373	NaN	NaN	NaN		44.445	44.445	0	0	40.6791	40.6791	40.6791	0	0	0	-2.37597	-2.37597	0	0	-6.14193	-6.14193	-6.14193	0	0	0	0.430848	1	0.620849	1
3361	P49588;H3BPK7	Alanine--tRNA ligase, cytoplasmic	AARS	>sp|P49588|SYAC_HUMAN Alanine--tRNA ligase, cytoplasmic OS=Homo sapiens GN=AARS PE=1 SV=2				106.81	+		+	+	0.98713	NaN	1.0189	1.0603	1.0191	0.60064	0.89013	1.3407		97.9242	100.473	0	0	97.631	97.8583	97.4799	102.225	102.225	102.225	-8.88577	-6.33711	0	0	-9.17898	-8.95168	-9.33007	-4.58484	-4.58484	-4.58484	0.993263	1	0.180044	0.40266
4520	Q5JTZ9	Alanine--tRNA ligase, mitochondrial	AARS2	>sp|Q5JTZ9|SYAM_HUMAN Alanine--tRNA ligase, mitochondrial OS=Homo sapiens GN=AARS2 PE=1 SV=1				107.34	+		+		1.0146	NaN	1.0148	1.0037	0.96127	NaN	NaN	NaN		100.454	100.454	0	0	76.5394	76.5394	76.5394	0	0	0	-6.88584	-6.88584	0	0	-30.8006	-30.8006	-30.8006	0	0	0	0.86327	1	0.831759	1
584	Q9BTE6-3;Q9BTE6-2;C9J5N1;Q9BTE6;H7C1W7;H7C1K1;H7BZ25;H7C0F3;H7C054	Alanyl-tRNA editing protein Aarsd1	AARSD1	>sp|Q9BTE6-3|AASD1_HUMAN Isoform 3 of Alanyl-tRNA editing protein Aarsd1 OS=Homo sapiens GN=AARSD1;>sp|Q9BTE6-2|AASD1_HUMAN Isoform 2 of Alanyl-tRNA editing protein Aarsd1 OS=Homo sapiens GN=AARSD1;>tr|C9J5N1|C9J5N1_HUMAN Alanyl-tRNA-editing protein Aarsd1				65.701	+		+		1.0297	NaN	0.9859	0.9905	1.1508	NaN	NaN	NaN		44.445	44.445	0	0	40.6791	40.6791	40.6791	0	0	0	-21.256	-21.256	0	0	-25.0219	-25.0219	-25.0219	0	0	0	0.839756	1	0.458189	1
6465	Q9NRN7;E9PLW6;E9PNF3;B4DDW7	L-aminoadipate-semialdehyde dehydrogenase-phosphopantetheinyl transferase	AASDHPPT	>sp|Q9NRN7|ADPPT_HUMAN L-aminoadipate-semialdehyde dehydrogenase-phosphopantetheinyl transferase OS=Homo sapiens GN=AASDHPPT PE=1 SV=2;>tr|E9PLW6|E9PLW6_HUMAN L-aminoadipate-semialdehyde dehydrogenase-phosphopantetheinyl transferase (Fragment) OS=Homo sapi				35.776	+		+		1.1659	NaN	1.0139	0.99951	0.97916	NaN	NaN	NaN		29.6943	29.6943	0	0	25.3141	25.3141	25.3141	0	0	0	-6.08169	-6.08169	0	0	-10.4619	-10.4619	-10.4619	0	0	0	0.577322	1	0.661707	1
6772	Q9UDR5;F8WAH1;F8WE53	Alpha-aminoadipic semialdehyde synthase, mitochondrial;Lysine ketoglutarate reductase;Saccharopine dehydrogenase	AASS	>sp|Q9UDR5|AASS_HUMAN Alpha-aminoadipic semialdehyde synthase, mitochondrial OS=Homo sapiens GN=AASS PE=1 SV=1;>tr|F8WAH1|F8WAH1_HUMAN Saccharopine dehydrogenase OS=Homo sapiens GN=AASS PE=4 SV=1				102.13	+		+		0.9472	NaN	0.80412	0.85211	0.83263	NaN	NaN	NaN		100.454	100.454	0	0	76.5394	76.5394	76.5394	102.225	102.225	102.225	-1.67584	-1.67584	0	0	-25.5906	-25.5906	-25.5906	0.0951596	0.0951596	0.0951596	0.547066	1	0.275468	1
6628	Q9NY61	Protein AATF	AATF	>sp|Q9NY61|AATF_HUMAN Protein AATF OS=Homo sapiens GN=AATF PE=1 SV=1				63.132	+		+		1.2199	NaN	1.213	1.0783	0.91306	NaN	NaN	NaN	+	78.4756	78.4756	0	0	76.5394	76.5394	76.5394	0	0	0	15.3436	15.3436	0	0	13.4074	13.4074	13.4074	0	0	0	0.26176	1	0.655977	1
6463	Q9NRK6	ATP-binding cassette sub-family B member 10, mitochondrial	ABCB10	>sp|Q9NRK6|ABCBA_HUMAN ATP-binding cassette sub-family B member 10, mitochondrial OS=Homo sapiens GN=ABCB10 PE=1 SV=2				79.147	+	+	+	+	1.2819	0.88984	0.93812	0.81337	0.96866	0.986	0.81842	0.88211		52.5654	52.5654	52.5654	52.5654	56.2598	56.2598	56.2598	56.2598	56.2598	56.2598	-26.5816	-26.5816	-26.5816	-26.5816	-22.8872	-22.8872	-22.8872	-22.8872	-22.8872	-22.8872	0.829592	0.540848	0.221885	0.187694
6398	Q9NP58;Q9NP58-4;H7BXK9;B4E055	ATP-binding cassette sub-family B member 6, mitochondrial	ABCB6	>sp|Q9NP58|ABCB6_HUMAN ATP-binding cassette sub-family B member 6, mitochondrial OS=Homo sapiens GN=ABCB6 PE=1 SV=1;>sp|Q9NP58-4|ABCB6_HUMAN Isoform 2 of ATP-binding cassette sub-family B member 6, mitochondrial OS=Homo sapiens GN=ABCB6;>tr|H7BXK9|H7BXK9_H				93.884	+		+		0.97908	NaN	1.0319	0.80059	0.82133	NaN	NaN	NaN		651.093	651.093	0	0	215.356	215.356	215.356	0	0	0	557.209	557.209	0	0	121.472	121.472	121.472	0	0	0	0.625539	1	0.155796	1
1522	O75027-2;O75027;G3V1J3;B4DGL8;G3XAC4;E9PJR8;E9PNQ5	ATP-binding cassette sub-family B member 7, mitochondrial	ABCB7	>sp|O75027-2|ABCB7_HUMAN Isoform 2 of ATP-binding cassette sub-family B member 7, mitochondrial OS=Homo sapiens GN=ABCB7;>sp|O75027|ABCB7_HUMAN ATP-binding cassette sub-family B member 7, mitochondrial OS=Homo sapiens GN=ABCB7 PE=1 SV=2;>tr|G3V1J3|G3V1J3_H				82.768	+	+	+	+	0.97961	0.98592	1.118	1.0326	1.036	1.0063	0.95225	0.92998		63.4758	63.4758	63.4758	63.4758	83.0011	74.9923	78.7866	56.7332	56.6093	56.5354	-19.2922	-19.2922	-19.2922	-19.2922	0.23306	-7.77573	-3.98144	-26.0348	-26.1587	-26.2326	0.614919	0.829917	0.998793	0.368054
1558	Q9NUT2;Q9NUT2-2;H7BY43;G3XAP3;A5D8W3;E7ENE8;C9JTY4;C9JYI3;H7C5K9	ATP-binding cassette sub-family B member 8, mitochondrial	ABCB8	>sp|Q9NUT2|ABCB8_HUMAN ATP-binding cassette sub-family B member 8, mitochondrial OS=Homo sapiens GN=ABCB8 PE=1 SV=3;>sp|Q9NUT2-2|ABCB8_HUMAN Isoform Short of ATP-binding cassette sub-family B member 8, mitochondrial OS=Homo sapiens GN=ABCB8;>tr|H7BY43|H7BY				79.988		+	+	+	NaN	1.4098	1.0461	0.85974	0.92608	1.2868	0.98485	0.79688		52.5654	52.5654	63.4758	63.4758	73.4951	83.189	76.2858	56.2598	56.2598	56.2598	-27.4226	-27.4226	-16.5122	-16.5122	-6.49294	3.20096	-3.70217	-23.7282	-23.7282	-23.7282	1	0.592283	0.351364	0.480382
3126	P33527;P33527-9;P33527-2;P33527-3;P33527-4;I3L4X2;P33527-5;P33527-6;P33527-7;P33527-8;F5GXL7	Multidrug resistance-associated protein 1	ABCC1	>sp|P33527|MRP1_HUMAN Multidrug resistance-associated protein 1 OS=Homo sapiens GN=ABCC1 PE=1 SV=3;>sp|P33527-9|MRP1_HUMAN Isoform 9 of Multidrug resistance-associated protein 1 OS=Homo sapiens GN=ABCC1;>sp|P33527-2|MRP1_HUMAN Isoform 2 of Multidrug resist				171.59	+		+		1.046	NaN	1.2647	1.0421	0.82895	NaN	NaN	NaN		411.657	407.951	0	0	211.205	211.621	211.743	0	0	0	240.067	236.361	0	0	39.6154	40.0314	40.1535	0	0	0	0.695231	1	0.860352	1
5509	Q92887	Canalicular multispecific organic anion transporter 1	ABCC2	>sp|Q92887|MRP2_HUMAN Canalicular multispecific organic anion transporter 1 OS=Homo sapiens GN=ABCC2 PE=1 SV=3			+	174.21	+		+		1.731	NaN	1.8236	1.6376	0.96879	NaN	NaN	NaN		426.529	435.114	0	0	215.356	215.356	215.356	0	0	0	252.319	260.904	0	0	41.1455	41.1455	41.1455	0	0	0	0.153379	1	0.0648172	1
2074	O15438-4;O15438;O15438-2;O15438-5;H0Y8Q6	Canalicular multispecific organic anion transporter 2	ABCC3	>sp|O15438-4|MRP3_HUMAN Isoform 4 of Canalicular multispecific organic anion transporter 2 OS=Homo sapiens GN=ABCC3;>sp|O15438|MRP3_HUMAN Canalicular multispecific organic anion transporter 2 OS=Homo sapiens GN=ABCC3 PE=1 SV=3;>sp|O15438-2|MRP3_HUMAN Isofo			+	174.91	+		+		1.4683	NaN	2.2886	1.512	0.74081	NaN	NaN	NaN		385.593	393.688	0	0	215.356	215.356	215.356	0	0	0	210.683	218.778	0	0	40.4455	40.4455	40.4455	0	0	0	0.12403	1	0.054722	1
3129	P33897;H0Y7L9;A6NEP8	ATP-binding cassette sub-family D member 1	ABCD1	>sp|P33897|ABCD1_HUMAN ATP-binding cassette sub-family D member 1 OS=Homo sapiens GN=ABCD1 PE=1 SV=2				82.936	+	+	+	+	0.97014	0.92375	1.0294	0.90773	0.92482	0.98949	0.88932	0.95751		78.4756	78.4756	78.4756	78.4756	76.5394	76.5394	76.5394	76.5394	76.5394	76.5394	-4.46036	-4.46036	-4.46036	-4.46036	-6.3966	-6.3966	-6.3966	-6.3966	-6.3966	-6.3966	0.577283	0.719903	0.483952	0.358559
995	E7EUE1;P28288;F5GYC1;P28288-2;P28288-3	ATP-binding cassette sub-family D member 3	ABCD3	>tr|E7EUE1|E7EUE1_HUMAN ATP-binding cassette sub-family D member 3 OS=Homo sapiens GN=ABCD3 PE=3 SV=1;>sp|P28288|ABCD3_HUMAN ATP-binding cassette sub-family D member 3 OS=Homo sapiens GN=ABCD3 PE=1 SV=1;>tr|F5GYC1|F5GYC1_HUMAN ATP-binding cassette sub-fami				78.401	+	+	+	+	0.94195	0.88276	1.1124	0.98751	0.89114	1.0415	0.95604	0.91612		79.378	75.4067	63.3313	63.3142	81.078	80.798	81.6457	56.2927	56.2926	56.3641	0.976969	-2.99429	-15.0697	-15.0868	2.67702	2.397	3.2447	-22.1083	-22.1084	-22.0369	0.381893	0.282646	0.889246	0.275285
3618	P61221;D6R9I9;D6RGF4;H0Y990	ATP-binding cassette sub-family E member 1	ABCE1	>sp|P61221|ABCE1_HUMAN ATP-binding cassette sub-family E member 1 OS=Homo sapiens GN=ABCE1 PE=1 SV=1;>tr|D6R9I9|D6R9I9_HUMAN ATP-binding cassette sub-family E member 1 OS=Homo sapiens GN=ABCE1 PE=4 SV=1				67.314	+		+		1.0823	NaN	1.0464	1.0755	1.0255	NaN	NaN	NaN		64.3044	64.018	0	0	57.5339	57.8525	57.5236	0	0	0	-3.00958	-3.29604	0	0	-9.78006	-9.46154	-9.79035	0	0	0	0.32121	1	0.5559	1
5256	Q8NE71;Q8NE71-2;H0YGW7;E9PC67;F8VQZ0;Q5STZ7;Q5STZ8;F5GYK6	ATP-binding cassette sub-family F member 1	ABCF1	>sp|Q8NE71|ABCF1_HUMAN ATP-binding cassette sub-family F member 1 OS=Homo sapiens GN=ABCF1 PE=1 SV=2;>sp|Q8NE71-2|ABCF1_HUMAN Isoform 2 of ATP-binding cassette sub-family F member 1 OS=Homo sapiens GN=ABCF1;>tr|H0YGW7|H0YGW7_HUMAN ATP-binding cassette sub-				95.925	+		+		1.0148	NaN	1.0004	0.98811	0.97672	NaN	NaN	NaN		102.117	102.482	0	0	102.285	102.293	102.154	0	0	0	6.19191	6.55653	0	0	6.36047	6.3679	6.22892	0	0	0	0.83385	1	0.953356	1
6788	Q9UG63;C9JZV3;C9JHK9	ATP-binding cassette sub-family F member 2	ABCF2	>sp|Q9UG63|ABCF2_HUMAN ATP-binding cassette sub-family F member 2 OS=Homo sapiens GN=ABCF2 PE=1 SV=2				71.289	+	+	+	+	1.2372	0.99732	1.1332	1.1073	0.99295	1.0746	1.0623	1.0268		58.9155	58.3465	68.2874	67.5201	75.9275	76.1174	75.9849	76.4423	76.4608	76.4721	-12.3735	-12.9425	-3.00157	-3.76888	4.63852	4.82842	4.69585	5.15326	5.17183	5.1831	0.194601	0.839861	0.517222	0.94035
6522	Q9NUQ8;Q9NUQ8-2;F8WCU6	ATP-binding cassette sub-family F member 3	ABCF3	>sp|Q9NUQ8|ABCF3_HUMAN ATP-binding cassette sub-family F member 3 OS=Homo sapiens GN=ABCF3 PE=1 SV=2;>sp|Q9NUQ8-2|ABCF3_HUMAN Isoform 2 of ATP-binding cassette sub-family F member 3 OS=Homo sapiens GN=ABCF3				79.744	+		+		1.1695	NaN	1.139	1.048	0.97228	NaN	NaN	NaN	+	78.4756	78.4756	0	0	75.6228	75.8326	75.7004	0	0	0	-1.26836	-1.26836	0	0	-4.12124	-3.91142	-4.04364	0	0	0	0.429339	1	0.716094	1
6510	Q9NUJ1;B7Z6A8;C9IZX5	Abhydrolase domain-containing protein 10, mitochondrial	ABHD10	>sp|Q9NUJ1|ABHDA_HUMAN Abhydrolase domain-containing protein 10, mitochondrial OS=Homo sapiens GN=ABHD10 PE=1 SV=1;>tr|B7Z6A8|B7Z6A8_HUMAN Abhydrolase domain-containing protein 10, mitochondrial OS=Homo sapiens GN=ABHD10 PE=2 SV=1				33.932	+		+		1.0348	NaN	0.98084	0.9788	0.96727	NaN	NaN	NaN		29.6943	29.6943	0	0	25.3141	25.3141	25.3141	0	0	0	-4.23769	-4.23769	0	0	-8.61794	-8.61794	-8.61794	0	0	0	0.767697	1	0.558165	1
5279	Q8NFV4;Q8NFV4-4;H7BYM8;H7BZ58;C9J7Q4;Q8NFV4-5;H7C396;Q8NFV4-2;Q8NFV4-3;H0YC52	Abhydrolase domain-containing protein 11	ABHD11	>sp|Q8NFV4|ABHDB_HUMAN Abhydrolase domain-containing protein 11 OS=Homo sapiens GN=ABHD11 PE=1 SV=1;>sp|Q8NFV4-4|ABHDB_HUMAN Isoform 4 of Abhydrolase domain-containing protein 11 OS=Homo sapiens GN=ABHD11;>tr|H7BYM8|H7BYM8_HUMAN Abhydrolase domain-containi				34.69	+		+		0.52895	NaN	0.96151	0.95888	0.82359	NaN	NaN	NaN		29.6943	29.6943	0	0	25.3141	25.3141	25.3141	0	0	0	-4.99569	-4.99569	0	0	-9.37594	-9.37594	-9.37594	0	0	0	0.000442052	1	0.325875	1
5133	Q8N2K0-2;Q8N2K0;Q8N2K0-3;Q5T712;I3L294;I3L142;I3L1V0;I3L380;I3L440	Monoacylglycerol lipase ABHD12	ABHD12	>sp|Q8N2K0-2|ABD12_HUMAN Isoform 2 of Monoacylglycerol lipase ABHD12 OS=Homo sapiens GN=ABHD12;>sp|Q8N2K0|ABD12_HUMAN Monoacylglycerol lipase ABHD12 OS=Homo sapiens GN=ABHD12 PE=2 SV=2;>sp|Q8N2K0-3|ABD12_HUMAN Isoform 3 of Monoacylglycerol lipase ABHD12 OS				45.558	+	+	+	+	0.925	0.90027	1.026	1.058	1.0139	1.1186	0.99799	0.97234		44.445	44.445	44.4392	44.4252	41.1873	41.2631	41.3317	40.5997	40.596	40.5965	-1.11297	-1.11297	-1.11882	-1.13278	-4.37071	-4.29485	-4.22629	-4.95831	-4.96198	-4.96152	0.317311	0.391114	0.759246	0.911103
326	Q96IU4;B4DNR3;F8W9U3;B4DQI4;Q96IU4-2	Abhydrolase domain-containing protein 14B	ABHD14B	>sp|Q96IU4|ABHEB_HUMAN Abhydrolase domain-containing protein 14B OS=Homo sapiens GN=ABHD14B PE=1 SV=1;>tr|B4DNR3|B4DNR3_HUMAN Abhydrolase domain-containing protein 14B OS=Homo sapiens GN=ABHD14B PE=2 SV=1;>tr|F8W9U3|F8W9U3_HUMAN Abhydrolase domain-containi				22.345	+		+		0.94611	NaN	1.0932	1.0334	0.94944	NaN	NaN	NaN		27.2851	27.5583	0	0	25.229	25.2141	25.2246	0	0	0	4.94012	5.21332	0	0	2.88396	2.86912	2.87956	0	0	0	0.448891	1	0.894859	1
2498	O95870;O95870-2;F6WSP1;F2Z3H2;F2Z3G6	Abhydrolase domain-containing protein 16A	ABHD16A	>sp|O95870|ABHGA_HUMAN Abhydrolase domain-containing protein 16A OS=Homo sapiens GN=ABHD16A PE=1 SV=3;>sp|O95870-2|ABHGA_HUMAN Isoform 2 of Abhydrolase domain-containing protein 16A OS=Homo sapiens GN=ABHD16A;>tr|F6WSP1|F6WSP1_HUMAN Abhydrolase domain-cont				63.243	+	+	+	+	0.94686	0.94949	1.0254	1.032	1.0702	1.1377	1.0479	0.9762		52.5654	52.5654	52.5654	52.5654	56.2598	56.2598	56.2598	56.2598	56.2598	56.2598	-10.6776	-10.6776	-10.6776	-10.6776	-6.98319	-6.98319	-6.98319	-6.98319	-6.98319	-6.98319	0.343187	0.667161	0.95413	0.898314
5377	Q8WU67	Abhydrolase domain-containing protein 3	ABHD3	>sp|Q8WU67|ABHD3_HUMAN Abhydrolase domain-containing protein 3 OS=Homo sapiens GN=ABHD3 PE=2 SV=2				46.008				+	NaN	NaN	NaN	NaN	NaN	1.4422	1.5024	0.81262		0	0	0	0	0	0	0	40.6791	40.6791	40.6791	0	0	0	0	0	0	0	-5.32893	-5.32893	-5.32893	1	1	1	0.623507
1758	Q8WTS1;H7BZY9	1-acylglycerol-3-phosphate O-acyltransferase ABHD5	ABHD5	>sp|Q8WTS1|ABHD5_HUMAN 1-acylglycerol-3-phosphate O-acyltransferase ABHD5 OS=Homo sapiens GN=ABHD5 PE=1 SV=1;>tr|H7BZY9|H7BZY9_HUMAN 1-acylglycerol-3-phosphate O-acyltransferase ABHD5 (Fragment) OS=Homo sapiens GN=ABHD5 PE=4 SV=1			+	39.095			+		NaN	NaN	0.88851	0.67551	0.82472	NaN	NaN	NaN		0	0	0	0	40.6791	40.6791	40.6791	0	0	0	0	0	0	0	1.58407	1.58407	1.58407	0	0	0	1	1	0.0206511	1
1393	Q9BV23;F5H7L1;C9JNE7;C9J010	Monoacylglycerol lipase ABHD6	ABHD6	>sp|Q9BV23|ABHD6_HUMAN Monoacylglycerol lipase ABHD6 OS=Homo sapiens GN=ABHD6 PE=2 SV=1;>tr|F5H7L1|F5H7L1_HUMAN Monoacylglycerol lipase ABHD6 OS=Homo sapiens GN=ABHD6 PE=4 SV=1				38.33		+	+	+	NaN	1.2398	0.92907	1.2788	1.1841	1.3666	1.1917	0.93127		0	0	29.6943	29.6943	25.3141	25.3141	25.3141	25.3141	25.3141	25.3141	0	0	-8.63569	-8.63569	-13.0159	-13.0159	-13.0159	-13.0159	-13.0159	-13.0159	1	0.886267	0.562767	0.967725
54	A6NFN2;Q8IZP0;F8WA56;Q8IZP0-9;Q8IZP0-6;Q8IZP0-5;Q8IZP0-3;Q8IZP0-4;Q8IZP0-2;F8WA55;Q8IZP0-7;F5H1G9;Q8IZP0-8;Q8IZP0-10;H7BXI6;Q8IZP0-11	Abl interactor 1	ABI1	>tr|A6NFN2|A6NFN2_HUMAN Abl interactor 1 OS=Homo sapiens GN=ABI1 PE=4 SV=2;>sp|Q8IZP0|ABI1_HUMAN Abl interactor 1 OS=Homo sapiens GN=ABI1 PE=1 SV=4;>tr|F8WA56|F8WA56_HUMAN Abl interactor 1 OS=Homo sapiens GN=ABI1 PE=4 SV=1;>sp|Q8IZP0-9|ABI1_HUMAN Isoform 9				55.259	+		+		0.8278	NaN	0.94288	1.005	0.99338	NaN	NaN	NaN		54.6145	54.4396	0	0	56.2598	56.2598	56.2598	0	0	0	-0.644495	-0.819402	0	0	1.00081	1.00081	1.00081	0	0	0	0.0209029	1	0.689429	1
926	Q9NYB9;Q9NYB9-4;E7EP65;E7EW77;Q9NYB9-2;E9PEZ7;Q9NYB9-3;H0Y6B5;H7C3Q7;F8WEB9;F8WAQ3;F8WBL5;F8WAZ8;F8WCD7;F8WAU3;E7EUA1;F8WAL6	Abl interactor 2	ABI2	>sp|Q9NYB9|ABI2_HUMAN Abl interactor 2 OS=Homo sapiens GN=ABI2 PE=1 SV=1;>sp|Q9NYB9-4|ABI2_HUMAN Isoform 4 of Abl interactor 2 OS=Homo sapiens GN=ABI2;>tr|E7EP65|E7EP65_HUMAN Abl interactor 2 (Fragment) OS=Homo sapiens GN=ABI2 PE=4 SV=1;>tr|E7EW77|E7EW77_H				55.663	+		+		1.555	NaN	1.0496	0.9868	1.0084	NaN	NaN	NaN		52.5654	52.5654	0	0	56.2598	56.2598	56.2598	0	0	0	-3.0976	-3.0976	0	0	0.596811	0.596811	0.596811	0	0	0	0.137987	1	0.512746	1
3254	P42684;P42684-6;P42684-5;P42684-7;P42684-8	Abelson tyrosine-protein kinase 2	ABL2	>sp|P42684|ABL2_HUMAN Abelson tyrosine-protein kinase 2 OS=Homo sapiens GN=ABL2 PE=1 SV=1;>sp|P42684-6|ABL2_HUMAN Isoform 6 of Abelson tyrosine-protein kinase 2 OS=Homo sapiens GN=ABL2;>sp|P42684-5|ABL2_HUMAN Isoform 5 of Abelson tyrosine-protein kinase 2				128.34			+		NaN	NaN	1.1086	1.0345	1.0509	NaN	NaN	NaN		0	0	0	0	102.225	102.225	102.225	165.29	165.29	165.29	0	0	0	0	-26.1148	-26.1148	-26.1148	36.9505	36.9505	36.9505	1	1	0.928453	1
1607	H0Y3K7;Q5T6N4;O14639;A6NCD9;F8WAB0;O14639-5;O14639-3;Q5JVV3;O14639-4;F6XFR5;H0Y7N6	Actin-binding LIM protein 1	ABLIM1	>tr|H0Y3K7|H0Y3K7_HUMAN Actin-binding LIM protein 1 (Fragment) OS=Homo sapiens GN=ABLIM1 PE=4 SV=1;>tr|Q5T6N4|Q5T6N4_HUMAN Actin binding LIM protein 1 OS=Homo sapiens GN=ABLIM1 PE=2 SV=1;>sp|O14639|ABLM1_HUMAN Actin-binding LIM protein 1 OS=Homo sapiens GN				73.822	+	+	+	+	1.2638	1.3401	1.045	1.0752	1.0586	1.1173	1.3194	1.1047		0	0	78.4756	78.4756	0	0	0	76.5394	76.5394	76.5394	0	0	4.65364	4.65364	0	0	0	2.7174	2.7174	2.7174	0.126574	0.704429	0.566286	0.538174
2398	O94929;O94929-3;O94929-2;O94929-4;H0YFM1;D6RHE7	Actin-binding LIM protein 3	ABLIM3	>sp|O94929|ABLM3_HUMAN Actin-binding LIM protein 3 OS=Homo sapiens GN=ABLIM3 PE=1 SV=3;>sp|O94929-3|ABLM3_HUMAN Isoform 3 of Actin-binding LIM protein 3 OS=Homo sapiens GN=ABLIM3;>sp|O94929-2|ABLM3_HUMAN Isoform 2 of Actin-binding LIM protein 3 OS=Homo sap			+	77.801	+		+		1.7313	NaN	1.8396	1.7963	1.1533	NaN	NaN	NaN		63.4758	63.4758	0	0	56.2598	56.2598	56.2598	0	0	0	-14.3252	-14.3252	0	0	-21.5412	-21.5412	-21.5412	0	0	0	0.0256425	1	0.0141248	1
586	C9J690;P19801-2;P19801;E7ER24	Amine oxidase;Amiloride-sensitive amine oxidase [copper-containing]	ABP1	>tr|C9J690|C9J690_HUMAN Amine oxidase OS=Homo sapiens GN=ABP1 PE=3 SV=1;>sp|P19801-2|ABP1_HUMAN Isoform 2 of Amiloride-sensitive amine oxidase [copper-containing] OS=Homo sapiens GN=ABP1;>sp|P19801|ABP1_HUMAN Amiloride-sensitive amine oxidase [copper-conta	+	+		87.238		+		+	NaN	0.073116	NaN	NaN	NaN	0.21701	0.1258	0.7709		0	168.064	92.4774	100.016	76.5394	76.5394	39.5832	93.3067	95.7138	100.284	0	80.8257	5.23942	12.7776	-10.6986	-10.6986	-47.6548	6.06869	8.47585	13.0457	1	0.000122743	1	4.53837e-05
3973	Q12979-2;Q12979;F5H8B3;B7Z683;E9PFN9;F5H3S2;I3NI05;I3L1U8;I3L434;I3L2P5;I3L3W0;I3L379	Active breakpoint cluster region-related protein	ABR	>sp|Q12979-2|ABR_HUMAN Isoform Short of Active breakpoint cluster region-related protein OS=Homo sapiens GN=ABR;>sp|Q12979|ABR_HUMAN Active breakpoint cluster region-related protein OS=Homo sapiens GN=ABR PE=2 SV=2;>tr|F5H8B3|F5H8B3_HUMAN Active breakpoint				93.706	+		+		0.90231	NaN	1.34	1.1039	0.81993	NaN	NaN	NaN		100.454	100.454	0	0	76.5394	76.5394	76.5394	102.225	102.225	102.225	6.74816	6.74816	0	0	-17.1666	-17.1666	-17.1666	8.51916	8.51916	8.51916	0.37303	1	0.914215	1
6705	Q9P1F3;Q5SZC9	Costars family protein ABRACL	ABRACL	>sp|Q9P1F3|ABRAL_HUMAN Costars family protein ABRACL OS=Homo sapiens GN=ABRACL PE=1 SV=1	+			9.0564	+		+	+	1.0072	NaN	1.1135	1.0967	1.0068	0.15544	1.6423	12.395		13.0624	13.0624	29.6943	29.6943	12.8215	12.8215	12.8215	25.3141	25.3141	25.3141	4.00603	4.00603	20.6379	20.6379	3.76512	3.76512	3.76512	16.2577	16.2577	16.2577	0.504814	1	0.669038	0.477805
6926	Q9ULW3	Activator of basal transcription 1	ABT1	>sp|Q9ULW3|ABT1_HUMAN Activator of basal transcription 1 OS=Homo sapiens GN=ABT1 PE=1 SV=1				31.079			+		NaN	NaN	1.0621	1.2089	1.153	NaN	NaN	NaN		29.6943	29.6943	0	0	25.3141	25.3141	25.3141	0	0	0	-1.38469	-1.38469	0	0	-5.76494	-5.76494	-5.76494	0	0	0	1	1	0.950482	1
2672	P09110;C9JDE9;F5GXL8;H7C131;G5E935;H0Y4D4;B4DVF4;B4E072;F2Z3P7;F2Z2Q6	3-ketoacyl-CoA thiolase, peroxisomal	ACAA1	>sp|P09110|THIK_HUMAN 3-ketoacyl-CoA thiolase, peroxisomal OS=Homo sapiens GN=ACAA1 PE=1 SV=2;>tr|C9JDE9|C9JDE9_HUMAN 3-ketoacyl-CoA thiolase, peroxisomal OS=Homo sapiens GN=ACAA1 PE=3 SV=1;>tr|F5GXL8|F5GXL8_HUMAN 3-ketoacyl-CoA thiolase, peroxisomal OS=Ho				44.292	+		+		0.98531	NaN	1.0296	0.95769	0.94391	NaN	NaN	NaN		44.445	44.445	0	0	40.6791	40.6791	40.6791	0	0	0	0.153029	0.153029	0	0	-3.61293	-3.61293	-3.61293	0	0	0	0.522445	1	0.528003	1
3259	P42765	3-ketoacyl-CoA thiolase, mitochondrial	ACAA2	>sp|P42765|THIM_HUMAN 3-ketoacyl-CoA thiolase, mitochondrial OS=Homo sapiens GN=ACAA2 PE=1 SV=2				41.924	+		+		0.95258	NaN	1.0502	0.96472	0.89783	NaN	NaN	NaN		44.7848	44.3732	0	0	41.4332	40.9156	40.9972	0	0	0	2.86081	2.44925	0	0	-0.490773	-1.00841	-0.92683	0	0	0	0.398451	1	0.365239	1
3986	Q13085-4;Q13085;Q13085-2;Q13085-3;F8W6G0;O00763;F8W8T8;O00763-2;H7BYH5;H0YGH5;F6QQI9;D3YTK0;E9PEW7;A8MYL5	Acetyl-CoA carboxylase 1;Biotin carboxylase	ACACA	>sp|Q13085-4|ACACA_HUMAN Isoform 4 of Acetyl-CoA carboxylase 1 OS=Homo sapiens GN=ACACA;>sp|Q13085|ACACA_HUMAN Acetyl-CoA carboxylase 1 OS=Homo sapiens GN=ACACA PE=1 SV=2;>sp|Q13085-2|ACACA_HUMAN Isoform 2 of Acetyl-CoA carboxylase 1 OS=Homo sapiens GN=ACA				270	+	+	+	+	0.96467	0.83402	1.2163	1.0297	0.85509	1.1819	0.94851	0.84166		393.694	397.449	259.366	242.781	169.089	168.812	168.73	215.164	215.105	215.072	123.694	127.449	-10.6336	-27.2188	-100.911	-101.188	-101.27	-54.8359	-54.8954	-54.9277	0.867272	0.436383	0.535659	0.819018
1449	G3XAJ0;Q6JQN1;Q6JQN1-2;F8W1I9;Q6JQN1-3;Q6JQN1-4	Acyl-CoA dehydrogenase family member 10	ACAD10	>tr|G3XAJ0|G3XAJ0_HUMAN Acyl-CoA dehydrogenase family member 10 OS=Homo sapiens GN=ACAD10 PE=3 SV=1;>sp|Q6JQN1|ACD10_HUMAN Acyl-CoA dehydrogenase family member 10 OS=Homo sapiens GN=ACAD10 PE=2 SV=1;>sp|Q6JQN1-2|ACD10_HUMAN Isoform 2 of Acyl-CoA dehydrogen				122.34			+		NaN	NaN	1.1324	0.83055	0.74128	NaN	NaN	NaN		0	0	0	0	56.2598	56.2598	56.2598	0	0	0	0	0	0	0	-66.0802	-66.0802	-66.0802	0	0	0	1	1	0.193188	1
4824	Q709F0;Q709F0-3;Q709F0-2;D6RDI8;F8WEV0;Q08AE9;H0Y9C6	Acyl-CoA dehydrogenase family member 11	ACAD11	>sp|Q709F0|ACD11_HUMAN Acyl-CoA dehydrogenase family member 11 OS=Homo sapiens GN=ACAD11 PE=1 SV=2;>sp|Q709F0-3|ACD11_HUMAN Isoform 3 of Acyl-CoA dehydrogenase family member 11 OS=Homo sapiens GN=ACAD11;>sp|Q709F0-2|ACD11_HUMAN Isoform 2 of Acyl-CoA dehydr				87.282	+		+	+	0.96583	NaN	1.2282	0.96496	0.89242	1.5641	1.0904	0.72379		78.4756	78.4756	78.4756	78.4756	101.714	98.1789	98.3433	129.175	107.721	121.676	-8.80636	-8.80636	-8.80636	-8.80636	14.432	10.8969	11.0613	41.8933	20.4388	34.3938	0.603301	1	0.626272	0.972235
6308	Q9H845;F8WAN8;H0Y8Z9;D6RCD8	Acyl-CoA dehydrogenase family member 9, mitochondrial	ACAD9	>sp|Q9H845|ACAD9_HUMAN Acyl-CoA dehydrogenase family member 9, mitochondrial OS=Homo sapiens GN=ACAD9 PE=1 SV=1;>tr|F8WAN8|F8WAN8_HUMAN Acyl-CoA dehydrogenase family member 9, mitochondrial OS=Homo sapiens GN=ACAD9 PE=3 SV=1;>tr|H0Y8Z9|H0Y8Z9_HUMAN Acyl-Co				68.76	+	+	+	+	0.88087	0.82694	0.95678	0.94712	1.0043	1.008	0.89994	0.91785		63.4079	62.32	63.4758	63.4758	56.2598	56.2598	56.2598	56.2598	56.2598	56.2598	-5.35214	-6.44001	-5.28416	-5.28416	-12.5002	-12.5002	-12.5002	-12.5002	-12.5002	-12.5002	0.0773985	0.231245	0.248424	0.188881
3031	P28330	Long-chain specific acyl-CoA dehydrogenase, mitochondrial	ACADL	>sp|P28330|ACADL_HUMAN Long-chain specific acyl-CoA dehydrogenase, mitochondrial OS=Homo sapiens GN=ACADL PE=2 SV=2				47.655			+		NaN	NaN	0.66663	1.0113	1.4088	NaN	NaN	NaN		44.445	44.445	0	0	40.6791	40.6791	40.6791	0	0	0	-3.20997	-3.20997	0	0	-6.97593	-6.97593	-6.97593	0	0	0	1	1	0.604064	1
501	B7Z9I1;Q5T4U5;P11310-2;P11310;B4DJE7;E9PJM9;H0YDT5;E9PRX4	Medium-chain specific acyl-CoA dehydrogenase, mitochondrial	ACADM	>tr|B7Z9I1|B7Z9I1_HUMAN Medium-chain-specific acyl-CoA dehydrogenase, mitochondrial OS=Homo sapiens GN=ACADM PE=2 SV=1;>tr|Q5T4U5|Q5T4U5_HUMAN Acyl-Coenzyme A dehydrogenase, C-4 to C-12 straight chain OS=Homo sapiens GN=ACADM PE=2 SV=1;>sp|P11310-2|ACADM_H				42.426	+		+		0.95353	NaN	1.083	0.98226	0.89544	NaN	NaN	NaN		44.445	44.445	422.286	422.286	40.8779	40.9921	40.9542	0	0	0	2.01903	2.01903	379.86	379.86	-1.54813	-1.43391	-1.47182	0	0	0	0.244771	1	0.578414	1
1102	P16219;E9PE82;REV__Q8WW52;REV__Q8WW52-2	Short-chain specific acyl-CoA dehydrogenase, mitochondrial	ACADS	>sp|P16219|ACADS_HUMAN Short-chain specific acyl-CoA dehydrogenase, mitochondrial OS=Homo sapiens GN=ACADS PE=1 SV=1;>tr|E9PE82|E9PE82_HUMAN Short-chain-specific acyl-CoA dehydrogenase, mitochondrial OS=Homo sapiens GN=ACADS PE=4 SV=1				44.297	+		+		0.16158	NaN	0.98559	1.0856	1.3095	NaN	NaN	NaN		60.1651	46.3486	0	0	40.6791	40.6791	40.6791	0	0	0	15.8681	2.05157	0	0	-3.61793	-3.61793	-3.61793	0	0	0	2.14967e-06	1	0.932377	1
3280	P45954;B4DQ51;H0Y6T4	Short/branched chain specific acyl-CoA dehydrogenase, mitochondrial	ACADSB	>sp|P45954|ACDSB_HUMAN Short/branched chain specific acyl-CoA dehydrogenase, mitochondrial OS=Homo sapiens GN=ACADSB PE=1 SV=1;>tr|B4DQ51|B4DQ51_HUMAN Short/branched chain-specific acyl-CoA dehydrogenase, mitochondrial OS=Homo sapiens GN=ACADSB PE=2 SV=1				47.485	+		+		0.9884	NaN	1.0837	1.0343	0.94411	NaN	NaN	NaN		44.445	44.445	0	0	40.6791	40.6791	40.6791	0	0	0	-3.03997	-3.03997	0	0	-6.80593	-6.80593	-6.80593	0	0	0	0.475975	1	0.939723	1
1332	G3V1M7;F5H2A9;P49748;P49748-2	Very long-chain specific acyl-CoA dehydrogenase, mitochondrial	ACADVL	>tr|G3V1M7|G3V1M7_HUMAN Acyl-Coenzyme A dehydrogenase, very long chain, isoform CRA_b OS=Homo sapiens GN=ACADVL PE=3 SV=1;>tr|F5H2A9|F5H2A9_HUMAN Very long-chain-specific acyl-CoA dehydrogenase, mitochondrial OS=Homo sapiens GN=ACADVL PE=3 SV=1;>sp|P49748|				75.209	+		+		1.06	NaN	1.1499	1.0491	0.9116	NaN	NaN	NaN		63.2909	63.3498	0	0	58.0151	58.056	58.3768	56.2598	56.2598	56.2598	-11.9181	-11.8592	0	0	-17.1939	-17.153	-16.8322	-18.9492	-18.9492	-18.9492	0.508409	1	0.370637	1
4230	Q15057;H7C3Q8;H7C3K3;H7C1E0;C9J8L1	Arf-GAP with coiled-coil, ANK repeat and PH domain-containing protein 2	ACAP2	>sp|Q15057|ACAP2_HUMAN Arf-GAP with coiled-coil, ANK repeat and PH domain-containing protein 2 OS=Homo sapiens GN=ACAP2 PE=1 SV=3				88.028	+		+		1.0764	NaN	1.0322	1.0351	1.0924	NaN	NaN	NaN		78.4756	78.4756	44.445	44.445	76.5394	76.5394	76.5394	0	0	0	-9.55236	-9.55236	-43.583	-43.583	-11.4886	-11.4886	-11.4886	0	0	0	0.974939	1	0.840577	1
2977	P24752;H0YEL7;G3XAB4;E9PRQ6;E9PKF3	Acetyl-CoA acetyltransferase, mitochondrial	ACAT1	>sp|P24752|THIL_HUMAN Acetyl-CoA acetyltransferase, mitochondrial OS=Homo sapiens GN=ACAT1 PE=1 SV=1				45.199	+		+		0.93514	NaN	0.95132	0.95921	0.97535	NaN	NaN	NaN		44.0805	43.7974	0	0	40.8569	40.8529	40.8872	0	0	0	-1.11852	-1.40161	0	0	-4.34207	-4.34608	-4.31183	0	0	0	0.222638	1	0.310578	1
6049	Q9BWD1;B7Z233	Acetyl-CoA acetyltransferase, cytosolic	ACAT2	>sp|Q9BWD1|THIC_HUMAN Acetyl-CoA acetyltransferase, cytosolic OS=Homo sapiens GN=ACAT2 PE=1 SV=2;>tr|B7Z233|B7Z233_HUMAN Acetyl-CoA acetyltransferase, cytosolic OS=Homo sapiens GN=ACAT2 PE=2 SV=1	+			41.35	+		+	+	0.99907	NaN	1.0026	1.0379	1.0568	0.37225	1.3528	3.9172		44.4947	44.276	0	0	42.2808	42.3195	42.4139	56.2598	56.2598	56.2598	3.14474	2.92603	0	0	0.930787	0.969485	1.06393	14.9098	14.9098	14.9098	0.774965	1	0.44344	0.92998
6229	Q9H3P7	Golgi resident protein GCP60	ACBD3	>sp|Q9H3P7|GCP60_HUMAN Golgi resident protein GCP60 OS=Homo sapiens GN=ACBD3 PE=1 SV=4				60.593	+		+		1.0502	NaN	1.1509	1.0813	0.96055	NaN	NaN	NaN		63.4758	63.4758	0	0	82.0888	80.1862	80.888	12.8215	12.8215	12.8215	2.88284	2.88284	0	0	21.4958	19.5932	20.295	-47.7715	-47.7715	-47.7715	0.87671	1	0.546157	1
4589	Q5T8D3-3;Q5T8D3-2;Q5T8D3;H7BYB2;Q5T8E0;Q8NC06-3;Q8NC06-2;Q8NC06	Acyl-CoA-binding domain-containing protein 5	ACBD5	>sp|Q5T8D3-3|ACBD5_HUMAN Isoform 3 of Acyl-CoA-binding domain-containing protein 5 OS=Homo sapiens GN=ACBD5;>sp|Q5T8D3-2|ACBD5_HUMAN Isoform 2 of Acyl-CoA-binding domain-containing protein 5 OS=Homo sapiens GN=ACBD5;>sp|Q5T8D3|ACBD5_HUMAN Acyl-CoA-binding				58.977	+		+		1.0499	NaN	1.0249	1.0689	0.99958	NaN	NaN	NaN		46.5989	46.8721	63.4758	63.4758	55.5605	55.24	55.4671	0	0	0	-12.3781	-12.1049	4.49884	4.49884	-3.41652	-3.73704	-3.5099	0	0	0	0.891314	1	0.912047	1
5925	Q9BR61	Acyl-CoA-binding domain-containing protein 6	ACBD6	>sp|Q9BR61|ACBD6_HUMAN Acyl-CoA-binding domain-containing protein 6 OS=Homo sapiens GN=ACBD6 PE=1 SV=1				31.15	+		+		1.5073	NaN	1.1062	1.0835	0.98937	NaN	NaN	NaN	+	29.6943	29.6943	0	0	25.3141	25.3141	25.3141	0	0	0	-1.45569	-1.45569	0	0	-5.83594	-5.83594	-5.83594	0	0	0	0.159556	1	0.989261	1
955	Q9UKV3;E7EQT4;Q9UKV3-5;Q9UKV3-2;Q9UKV3-3;G3V3B0;G3V3T3	Apoptotic chromatin condensation inducer in the nucleus	ACIN1	>sp|Q9UKV3|ACINU_HUMAN Apoptotic chromatin condensation inducer in the nucleus OS=Homo sapiens GN=ACIN1 PE=1 SV=2;>tr|E7EQT4|E7EQT4_HUMAN Apoptotic chromatin condensation inducer in the nucleus OS=Homo sapiens GN=ACIN1 PE=4 SV=2;>sp|Q9UKV3-5|ACINU_HUMAN Is	+			151.86	+	+	+	+	0.86186	1.3776	0.97226	0.92051	0.98317	0.31141	1.924	6.9474	+	296.04	290.522	361.372	353.79	135.982	139.47	136.792	186.788	164.706	181.332	144.18	138.662	209.512	201.93	-15.8784	-12.3898	-15.0679	34.928	12.8465	29.4721	0.0848879	0.72217	0.392148	0.25093
914	E7ENH9;P53396;P53396-2;B4E3P0	ATP-citrate synthase	ACLY	>tr|E7ENH9|E7ENH9_HUMAN ATP-citrate synthase OS=Homo sapiens GN=ACLY PE=4 SV=2;>sp|P53396|ACLY_HUMAN ATP-citrate synthase OS=Homo sapiens GN=ACLY PE=1 SV=3;>sp|P53396-2|ACLY_HUMAN Isoform 2 of ATP-citrate synthase OS=Homo sapiens GN=ACLY;>tr|B4E3P0|B4E3P0_				126.22	+	+	+	+	1.0126	0.74459	1.0544	1.0082	0.95443	0.9265	0.9576	1.0779		124.537	124.355	128.659	128.659	102.266	101.927	102.125	105.547	102.811	105.754	-1.68334	-1.86507	2.43914	2.43914	-23.9543	-24.293	-24.0945	-20.6729	-23.4092	-20.4665	0.637564	0.343494	0.564261	0.589391
2927	P21399;Q9HBB2;Q5VZA6;F5H3Z7;F5H143	Cytoplasmic aconitate hydratase	ACO1;IRP1	>sp|P21399|ACOC_HUMAN Cytoplasmic aconitate hydratase OS=Homo sapiens GN=ACO1 PE=1 SV=3;>tr|Q9HBB2|Q9HBB2_HUMAN Cytoplasmic aconitate hydratase OS=Homo sapiens GN=IRP1 PE=2 SV=1;>tr|Q5VZA6|Q5VZA6_HUMAN Aconitase 1, soluble OS=Homo sapiens GN=ACO1 PE=2 SV=1	+			98.398	+		+	+	0.95047	NaN	1.1459	1.0506	0.9118	0.67081	1.315	2.0376		98.999	99.0279	0	0	78.6945	78.1031	78.4036	102.225	102.225	102.225	0.600956	0.629929	0	0	-19.7035	-20.2949	-19.9944	3.82716	3.82716	3.82716	0.562582	1	0.226054	0.888882
14	A2A274;Q99798;F5H2A5;B4DEC3;B4DW08	Aconitate hydratase, mitochondrial	ACO2	>tr|A2A274|A2A274_HUMAN Aconitase 2, mitochondrial OS=Homo sapiens GN=ACO2 PE=4 SV=1;>sp|Q99798|ACON_HUMAN Aconitate hydratase, mitochondrial OS=Homo sapiens GN=ACO2 PE=1 SV=2;>tr|F5H2A5|F5H2A5_HUMAN Aconitate hydratase, mitochondrial OS=Homo sapiens GN=AC				87.819	+		+	+	0.91913	NaN	0.99569	0.94154	0.94161	0.8398	0.89738	1.0156		80.7448	81.0678	0	0	76.5374	76.4235	76.3548	205.596	205.327	203.428	-7.07423	-6.75117	0	0	-11.2816	-11.3955	-11.4642	117.777	117.508	115.609	0.228177	1	0.254973	0.494322
6416	Q9NPJ3;F5H2L4	Acyl-coenzyme A thioesterase 13	ACOT13	>sp|Q9NPJ3|ACO13_HUMAN Acyl-coenzyme A thioesterase 13 OS=Homo sapiens GN=ACOT13 PE=1 SV=1;>tr|F5H2L4|F5H2L4_HUMAN Acyl-coenzyme A thioesterase 13 OS=Homo sapiens GN=ACOT13 PE=4 SV=1				14.96	+		+		0.96314	NaN	0.94454	0.95556	0.98772	NaN	NaN	NaN		13.0624	13.0624	0	0	12.8215	12.8215	12.8215	0	0	0	-1.89757	-1.89757	0	0	-2.13848	-2.13848	-2.13848	0	0	0	0.428181	1	0.300597	1
4952	P49753;Q86TX2;G3V4F2;P49753-2;B3KSA0	Acyl-coenzyme A thioesterase 2, mitochondrial;Acyl-coenzyme A thioesterase 1	ACOT2;ACOT1	>sp|P49753|ACOT2_HUMAN Acyl-coenzyme A thioesterase 2, mitochondrial OS=Homo sapiens GN=ACOT2 PE=1 SV=6;>sp|Q86TX2|ACOT1_HUMAN Acyl-coenzyme A thioesterase 1 OS=Homo sapiens GN=ACOT1 PE=1 SV=1;>tr|G3V4F2|G3V4F2_HUMAN Acyl-coenzyme A thioesterase 1 OS=Homo				53.218	+		+	+	0.93666	NaN	1.0745	0.93607	0.92586	0.71873	0.57638	0.7553		44.445	44.445	0	0	41.4656	41.4772	41.327	40.6791	40.6791	40.6791	-8.77297	-8.77297	0	0	-11.7524	-11.7408	-11.891	-12.5389	-12.5389	-12.5389	0.210871	1	0.239438	0.0288642
1888	O00154-4;O00154;O00154-5;O00154-6;B4DUX0;O00154-3;O00154-2;F5GWE2	Cytosolic acyl coenzyme A thioester hydrolase	ACOT7	>sp|O00154-4|BACH_HUMAN Isoform 4 of Cytosolic acyl coenzyme A thioester hydrolase OS=Homo sapiens GN=ACOT7;>sp|O00154|BACH_HUMAN Cytosolic acyl coenzyme A thioester hydrolase OS=Homo sapiens GN=ACOT7 PE=1 SV=3;>sp|O00154-5|BACH_HUMAN Isoform 5 of Cytosoli				37.419	+		+		1.0095	NaN	1.0166	1.0157	0.98086	NaN	NaN	NaN		44.445	44.445	0	0	47.8069	47.4935	46.9516	0	0	0	7.02603	7.02603	0	0	10.3879	10.0745	9.53258	0	0	0	0.897987	1	0.826523	1
47	O14734;A6NDT2;E9PJN0;H7C5A7;E9PRD4;E9PIS4;G5E995;E9PMC4;Q9BR14;H0Y698;F6VBM3	Acyl-coenzyme A thioesterase 8	ACOT8	>sp|O14734|ACOT8_HUMAN Acyl-coenzyme A thioesterase 8 OS=Homo sapiens GN=ACOT8 PE=1 SV=1;>tr|A6NDT2|A6NDT2_HUMAN Acyl-CoA thioesterase 8, isoform CRA_c OS=Homo sapiens GN=ACOT8 PE=4 SV=1;>tr|E9PJN0|E9PJN0_HUMAN Acyl-coenzyme A thioesterase 8 OS=Homo sapien				35.914	+		+	+	0.84625	NaN	1.0912	1.1926	1.0876	0.91953	0.91594	0.97049		29.6943	29.6943	0	0	25.3141	25.3141	25.3141	27.5138	26.8607	28.0819	-6.21969	-6.21969	0	0	-10.5999	-10.5999	-10.5999	-8.40024	-9.05333	-7.8321	0.102005	1	0.533337	0.240213
7057	Q9Y305-4;Q9Y305;Q9Y305-2;Q9Y305-3;H7C5Q2;C9J7L8	Acyl-coenzyme A thioesterase 9, mitochondrial	ACOT9	>sp|Q9Y305-4|ACOT9_HUMAN Isoform 4 of Acyl-coenzyme A thioesterase 9, mitochondrial OS=Homo sapiens GN=ACOT9;>sp|Q9Y305|ACOT9_HUMAN Acyl-coenzyme A thioesterase 9, mitochondrial OS=Homo sapiens GN=ACOT9 PE=1 SV=2;>sp|Q9Y305-2|ACOT9_HUMAN Isoform 2 of Acyl-				50.85	+		+		0.96827	NaN	0.86889	0.98074	1.1159	NaN	NaN	NaN		45.1219	45.0284	0	0	40.6791	40.6791	40.6791	40.6791	40.6791	40.6791	-5.7281	-5.8216	0	0	-10.1709	-10.1709	-10.1709	-10.1709	-10.1709	-10.1709	0.380992	1	0.549093	1
4234	Q15067-2;Q15067;F5GYQ8;F5H0M0;I3L0T4;I3L2U4	Peroxisomal acyl-coenzyme A oxidase 1;Acyl-coenzyme A oxidase	ACOX1	>sp|Q15067-2|ACOX1_HUMAN Isoform 2 of Peroxisomal acyl-coenzyme A oxidase 1 OS=Homo sapiens GN=ACOX1;>sp|Q15067|ACOX1_HUMAN Peroxisomal acyl-coenzyme A oxidase 1 OS=Homo sapiens GN=ACOX1 PE=1 SV=3;>tr|F5GYQ8|F5GYQ8_HUMAN Acyl-coenzyme A oxidase OS=Homo sap				74.667	+		+		1.0359	NaN	1.2478	1.1279	0.93077	NaN	NaN	NaN		32.3994	32.7641	0	0	33.5145	32.948	33.5049	16.285	16.285	16.285	-42.2676	-41.9029	0	0	-41.1525	-41.719	-41.1621	-58.382	-58.382	-58.382	0.907804	1	0.352981	1
2056	O15254;O15254-2;D6RJ89	Peroxisomal acyl-coenzyme A oxidase 3	ACOX3	>sp|O15254|ACOX3_HUMAN Peroxisomal acyl-coenzyme A oxidase 3 OS=Homo sapiens GN=ACOX3 PE=1 SV=2;>sp|O15254-2|ACOX3_HUMAN Isoform 2 of Peroxisomal acyl-coenzyme A oxidase 3 OS=Homo sapiens GN=ACOX3				77.628	+	+		+	0.73061	0.76296	NaN	NaN	NaN	1.2239	0.9804	0.72724		63.4758	63.4758	63.4758	63.4758	76.5394	76.5394	76.5394	76.5394	76.5394	76.5394	-14.1522	-14.1522	-14.1522	-14.1522	-1.0886	-1.0886	-1.0886	-1.0886	-1.0886	-1.0886	0.027154	0.21164	1	0.643061
2976	P24666;B5MCC7;G5E9R5;P24666-3;C9JNS5;F2Z2Q9	Low molecular weight phosphotyrosine protein phosphatase	ACP1	>sp|P24666|PPAC_HUMAN Low molecular weight phosphotyrosine protein phosphatase OS=Homo sapiens GN=ACP1 PE=1 SV=3;>tr|B5MCC7|B5MCC7_HUMAN Low molecular weight phosphotyrosine protein phosphatase OS=Homo sapiens GN=ACP1 PE=4 SV=1;>tr|G5E9R5|G5E9R5_HUMAN Acid				18.042	+		+		0.99231	NaN	0.93784	0.93143	1.078	NaN	NaN	NaN	+	13.2248	13.2238	0	0	15.802	15.9104	15.8527	0	0	0	-4.81716	-4.81823	0	0	-2.24001	-2.13158	-2.18934	0	0	0	0.532111	1	0.328174	1
1156	P11117;E9PHY0;F5H1S6;E9PQY3;B7Z7D2;E9PP23;F5GWV7;B7Z6U3;E9PCI1;E9PQW9;E9PKW9;G5EA28	Lysosomal acid phosphatase	ACP2	>sp|P11117|PPAL_HUMAN Lysosomal acid phosphatase OS=Homo sapiens GN=ACP2 PE=1 SV=3;>tr|E9PHY0|E9PHY0_HUMAN Lysosomal acid phosphatase OS=Homo sapiens GN=ACP2 PE=4 SV=1;>tr|F5H1S6|F5H1S6_HUMAN Lysosomal acid phosphatase OS=Homo sapiens GN=ACP2 PE=4 SV=1;>tr				48.344	+		+		0.17164	NaN	0.73635	0.88654	1.3039	NaN	NaN	NaN		53.7608	59.1517	0	0	56.2598	56.2598	56.2598	40.6791	40.6791	40.6791	5.41676	10.8077	0	0	7.91581	7.91581	7.91581	-7.66493	-7.66493	-7.66493	1.19444e-08	1	0.252444	1
264	B4DFQ6;Q96CM8;B4DHT5;E9PF16;D6RF87;H0Y8N1	Acyl-CoA synthetase family member 2, mitochondrial	ACSF2	>tr|B4DFQ6|B4DFQ6_HUMAN Acyl-CoA synthetase family member 2, mitochondrial OS=Homo sapiens GN=ACSF2 PE=2 SV=1;>sp|Q96CM8|ACSF2_HUMAN Acyl-CoA synthetase family member 2, mitochondrial OS=Homo sapiens GN=ACSF2 PE=1 SV=2;>tr|B4DHT5|B4DHT5_HUMAN Acyl-CoA synt				70.622	+		+		0.8945	NaN	1.1905	0.89209	0.751	NaN	NaN	NaN		60.1542	60.0967	0	0	56.2598	56.2598	56.2598	0	0	0	-10.4678	-10.5253	0	0	-14.3622	-14.3622	-14.3622	0	0	0	0.101763	1	0.113361	1
4439	Q4G176;F5H5A1;F5H755;F5H362;F5H2G6;H0YGC7;F5GX20;F5H3B2;H0YH37;H0YGJ0	Acyl-CoA synthetase family member 3, mitochondrial	ACSF3	>sp|Q4G176|ACSF3_HUMAN Acyl-CoA synthetase family member 3, mitochondrial OS=Homo sapiens GN=ACSF3 PE=1 SV=3;>tr|F5H5A1|F5H5A1_HUMAN Acyl-CoA synthetase family member 3, mitochondrial OS=Homo sapiens GN=ACSF3 PE=4 SV=1;>tr|F5H755|F5H755_HUMAN Acyl-CoA synt				64.129	+	+	+	+	0.98361	0.87953	1.0533	0.92729	0.93136	1.0459	0.97396	0.94153		52.5654	52.5654	52.5654	52.5654	56.6275	56.5249	56.5347	56.2598	56.2598	56.2598	-11.5636	-11.5636	-11.5636	-11.5636	-7.50148	-7.60409	-7.59433	-7.86919	-7.86919	-7.86919	0.468045	0.358059	0.201418	0.393164
938	P33121;E7EPM6;B7Z452;P33121-2;B7Z3Z9;D6RER0;H0Y9U7;D6RG07;H0Y9Z9;Q9UKU0-7	Long-chain-fatty-acid--CoA ligase 1	ACSL1	>sp|P33121|ACSL1_HUMAN Long-chain-fatty-acid--CoA ligase 1 OS=Homo sapiens GN=ACSL1 PE=1 SV=1;>tr|E7EPM6|E7EPM6_HUMAN Long-chain-fatty-acid--CoA ligase 1 OS=Homo sapiens GN=ACSL1 PE=4 SV=1;>tr|B7Z452|B7Z452_HUMAN Long-chain-fatty-acid--CoA ligase 1 OS=Homo			+	77.942	+	+	+	+	0.95041	0.85696	1.2443	1.134	0.8993	1.179	0.99417	0.83686		64.3394	64.3191	72.8688	72.8577	77.7119	77.5596	77.7346	76.4122	76.3111	76.3683	-13.6026	-13.6229	-5.07315	-5.08432	-0.230116	-0.382359	-0.207371	-1.52979	-1.63089	-1.5737	0.401152	0.464387	0.00869792	0.866999
2467	O95573;H7BYZ7;H7C260;F5GWH2;F5H062;C9JC11	Long-chain-fatty-acid--CoA ligase 3	ACSL3	>sp|O95573|ACSL3_HUMAN Long-chain-fatty-acid--CoA ligase 3 OS=Homo sapiens GN=ACSL3 PE=1 SV=3				80.419	+	+	+	+	0.98389	0.94312	0.95955	1.065	1.0769	0.89238	0.99593	1.1335		71.563	72.3752	75.4363	75.554	88.9181	88.3507	88.4059	76.2825	76.2796	76.2301	-8.85596	-8.0438	-4.98266	-4.865	8.49914	7.93167	7.9869	-4.13648	-4.13938	-4.18892	0.980791	0.597134	0.123914	0.852923
2196	O60488;O60488-2;D6RF95;H0Y9A0;D6RD96;D6RDA8;D6RFW9	Long-chain-fatty-acid--CoA ligase 4	ACSL4	>sp|O60488|ACSL4_HUMAN Long-chain-fatty-acid--CoA ligase 4 OS=Homo sapiens GN=ACSL4 PE=1 SV=2;>sp|O60488-2|ACSL4_HUMAN Isoform Short of Long-chain-fatty-acid--CoA ligase 4 OS=Homo sapiens GN=ACSL4			+	79.187	+		+		1.3322	NaN	1.4648	1.6146	1.0645	NaN	NaN	NaN		68.2461	67.6145	0	0	77.2904	77.1835	77.2599	0	0	0	-10.9409	-11.5725	0	0	-1.8966	-2.00352	-1.92707	0	0	0	0.0535584	1	2.8279e-06	1
6904	Q9ULC5-3;Q9ULC5;Q9ULC5-4;B4DX30;C9J8C7	Long-chain-fatty-acid--CoA ligase 5	ACSL5	>sp|Q9ULC5-3|ACSL5_HUMAN Isoform 2 of Long-chain-fatty-acid--CoA ligase 5 OS=Homo sapiens GN=ACSL5;>sp|Q9ULC5|ACSL5_HUMAN Long-chain-fatty-acid--CoA ligase 5 OS=Homo sapiens GN=ACSL5 PE=1 SV=1;>sp|Q9ULC5-4|ACSL5_HUMAN Isoform 3 of Long-chain-fatty-acid--Co				82.262	+	+	+	+	0.99537	0.89134	1.1459	1.0579	0.88706	0.80949	0.80595	0.81204		63.4758	63.4758	63.4758	63.4758	65.3027	62.4874	60.7443	56.2598	56.2598	56.2598	-18.7862	-18.7862	-18.7862	-18.7862	-16.9593	-19.7746	-21.5177	-26.0022	-26.0022	-26.0022	0.691647	0.541589	0.926856	0.188089
4539	Q5QPH3;Q9NR19;F6WZD5;E7EWU3;B3KUV2;C9JY31;B4DEH9;C9IYL0;C9J7L5;F8WCJ4;C9JXD9;F8WDJ9	Acetyl-coenzyme A synthetase, cytoplasmic	ACSS2	>tr|Q5QPH3|Q5QPH3_HUMAN Acetyl-coenzyme A synthetase, cytoplasmic OS=Homo sapiens GN=ACSS2 PE=2 SV=1;>sp|Q9NR19|ACSA_HUMAN Acetyl-coenzyme A synthetase, cytoplasmic OS=Homo sapiens GN=ACSS2 PE=1 SV=1;>tr|F6WZD5|F6WZD5_HUMAN Acetyl-coenzyme A synthetase, cy				80.087	+	+	+	+	0.87806	0.87939	0.99063	1.0719	1.1023	0.90278	1.0156	1.1092		73.4907	72.1791	78.6775	78.6683	77.2968	77.3431	77.2606	76.5623	76.5298	76.55	-6.5963	-7.90793	-1.40953	-1.41866	-2.7902	-2.74392	-2.82642	-3.52469	-3.55719	-3.53701	0.128818	0.45774	0.427621	1
6274	Q9H6R3;Q9H6R3-2;F8VZB4;H0YII9	Acyl-CoA synthetase short-chain family member 3, mitochondrial	ACSS3	>sp|Q9H6R3|ACSS3_HUMAN Acyl-CoA synthetase short-chain family member 3, mitochondrial OS=Homo sapiens GN=ACSS3 PE=2 SV=1;>sp|Q9H6R3-2|ACSS3_HUMAN Isoform 2 of Acyl-CoA synthetase short-chain family member 3, mitochondrial OS=Homo sapiens GN=ACSS3				74.777	+		+		0.83269	NaN	1.2489	0.92255	0.67249	NaN	NaN	NaN		63.4758	63.4758	0	0	72.0134	72.2591	70.9116	40.6791	0	0	-11.3012	-11.3012	0	0	-2.76359	-2.51785	-3.86537	-34.0979	0	0	0.0308521	1	0.20116	1
4476	Q562R1	Beta-actin-like protein 2	ACTBL2	>sp|Q562R1|ACTBL_HUMAN Beta-actin-like protein 2 OS=Homo sapiens GN=ACTBL2 PE=1 SV=2			+	42.003			+		NaN	NaN	1.0017	0.86433	0.93164	NaN	NaN	NaN	+	44.445	44.445	0	0	40.6791	40.6791	40.6791	215.356	215.356	215.356	2.44203	2.44203	0	0	-1.32393	-1.32393	-1.32393	173.353	173.353	173.353	1	1	0.0394976	1
3728	P68032;P68133;A6NL76;Q5T8M8;E7EQV5	Actin, alpha cardiac muscle 1;Actin, alpha skeletal muscle	ACTC1;ACTA1	>sp|P68032|ACTC_HUMAN Actin, alpha cardiac muscle 1 OS=Homo sapiens GN=ACTC1 PE=1 SV=1;>sp|P68133|ACTS_HUMAN Actin, alpha skeletal muscle OS=Homo sapiens GN=ACTA1 PE=1 SV=1;>tr|A6NL76|A6NL76_HUMAN Actin, alpha skeletal muscle OS=Homo sapiens GN=ACTA1 PE=3	+	+		42.019	+	+	+	+	0.99253	0.35448	0.94441	0.94903	0.95967	0.23486	0.64769	2.9446		47.0849	47.2334	56.1181	55.2009	43.45	42.9393	43.3447	53.0095	43.9345	51.1898	5.06595	5.21443	14.0991	13.1819	1.431	0.920261	1.32567	10.9905	1.91552	9.17082	0.800024	1.04248e-05	0.293356	4.53007e-05
3719	P63261;F5H0N0;I3L3I4;I3L1U9;I3L3I0;I3L4N8;I3L3R2	Actin, cytoplasmic 2;Actin, cytoplasmic 2, N-terminally processed	ACTG1	>sp|P63261|ACTG_HUMAN Actin, cytoplasmic 2 OS=Homo sapiens GN=ACTG1 PE=1 SV=1;>tr|F5H0N0|F5H0N0_HUMAN Actin, cytoplasmic 2, N-terminally processed OS=Homo sapiens GN=ACTG1 PE=3 SV=1;>tr|I3L3I4|I3L3I4_HUMAN Actin, cytoplasmic 2, N-terminally processed OS=Ho	+	+		41.792	+	+	+	+	0.9915	0.47472	0.97236	0.95477	0.99067	0.25596	0.69111	2.6188		49.9524	47.2614	56.7749	59.5074	46.2802	45.7716	46.3052	53.3683	42.5494	52.2774	8.16042	5.4694	14.9829	17.7154	4.48824	3.97958	4.51315	11.5763	0.757402	10.4854	0.826229	0.000214246	0.416442	0.00160083
2514	O96019;O96019-2;H7C5S0;O94805;C9JQT2	Actin-like protein 6A	ACTL6A	>sp|O96019|ACL6A_HUMAN Actin-like protein 6A OS=Homo sapiens GN=ACTL6A PE=1 SV=1;>sp|O96019-2|ACL6A_HUMAN Isoform 2 of Actin-like protein 6A OS=Homo sapiens GN=ACTL6A	+			47.46	+	+	+	+	1.0996	1.7648	1.0572	1.1021	0.99904	0.51229	1.615	3.9145		44.445	44.445	71.8684	70.1056	41.0259	42.2344	46.146	64.6868	65.6062	63.0617	-3.01497	-3.01497	24.4084	22.6456	-6.43406	-5.22559	-1.31403	17.2268	18.1462	15.6017	0.703351	0.459963	0.518356	0.535538
6260	Q9H568	Actin-like protein 8	ACTL8	>sp|Q9H568|ACTL8_HUMAN Actin-like protein 8 OS=Homo sapiens GN=ACTL8 PE=2 SV=1			+	41.36	+		+		1.2183	NaN	1.3395	1.1818	0.94398	NaN	NaN	NaN		44.445	44.445	0	0	40.6791	40.6791	40.6791	40.6791	40.6791	40.6791	3.08503	3.08503	0	0	-0.680926	-0.680926	-0.680926	-0.680926	-0.680926	-0.680926	0.0773685	1	0.0717847	1
2756	P12814;P12814-3;P12814-2;B7TY16;H9KV75;G3V2N5;H7C5W8;G3V2W4;H0YJW3;H0YJ11;G3V5M4;G3V2X9;G3V2E8;G3V380;B7Z4P8	Alpha-actinin-1	ACTN1	>sp|P12814|ACTN1_HUMAN Alpha-actinin-1 OS=Homo sapiens GN=ACTN1 PE=1 SV=2;>sp|P12814-3|ACTN1_HUMAN Isoform 3 of Alpha-actinin-1 OS=Homo sapiens GN=ACTN1;>sp|P12814-2|ACTN1_HUMAN Isoform 2 of Alpha-actinin-1 OS=Homo sapiens GN=ACTN1;>tr|B7TY16|B7TY16_HUMAN				103.06	+	+	+	+	1.0553	0.9773	0.9276	0.98423	1.0395	0.87312	0.95609	1.0927		100.812	100.721	99.4559	99.2205	80.4935	80.6297	79.864	101.759	101.702	101.653	-2.24813	-2.33917	-3.60406	-3.83955	-22.5665	-22.4303	-23.196	-1.3013	-1.3578	-1.40659	0.43439	0.694004	0.984629	0.506895
2136	O43707;D6PXK4;E7EV83;F5GXS2;H7C144	Alpha-actinin-4	ACTN4	>sp|O43707|ACTN4_HUMAN Alpha-actinin-4 OS=Homo sapiens GN=ACTN4 PE=1 SV=2;>tr|D6PXK4|D6PXK4_HUMAN Alpha actinin 4 short isoform OS=Homo sapiens GN=ACTN4 PE=2 SV=1;>tr|E7EV83|E7EV83_HUMAN Alpha-actinin-4 OS=Homo sapiens GN=ACTN4 PE=4 SV=1;>tr|F5GXS2|F5GXS2_				104.85	+	+	+	+	1.0551	1.0047	0.98142	0.99931	1.0157	0.92538	0.96974	1.0549		99.4054	99.4951	97.7542	97.4447	81.8821	81.2635	81.3432	99.5884	99.3888	99.5702	-5.44461	-5.3549	-7.09578	-7.4053	-22.9679	-23.5865	-23.5068	-5.26158	-5.46117	-5.27977	0.438648	0.762541	0.77976	0.596126
6648	Q9NZ32;F5H5L9;F6S9Y6;G3V5Y4;H0YJR3;G3V2Q5;H0YJD9;G3V524;G3V4K6	Actin-related protein 10	ACTR10	>sp|Q9NZ32|ARP10_HUMAN Actin-related protein 10 OS=Homo sapiens GN=ACTR10 PE=1 SV=1;>tr|F5H5L9|F5H5L9_HUMAN Actin-related protein 10 OS=Homo sapiens GN=ACTR10 PE=4 SV=1				46.306	+		+	+	1.0067	NaN	1.1795	1.1279	0.92308	1.321	1.068	0.90996		44.445	44.445	44.445	44.445	40.6791	40.6791	40.6791	40.6791	40.6791	40.6791	-1.86097	-1.86097	-1.86097	-1.86097	-5.62693	-5.62693	-5.62693	-5.62693	-5.62693	-5.62693	0.584737	1	0.76224	0.984527
3614	P61163;B4DXP9;F5H3I4	Alpha-centractin	ACTR1A	>sp|P61163|ACTZ_HUMAN Alpha-centractin OS=Homo sapiens GN=ACTR1A PE=1 SV=1;>tr|B4DXP9|B4DXP9_HUMAN Alpha-centractin OS=Homo sapiens GN=ACTR1A PE=2 SV=1;>tr|F5H3I4|F5H3I4_HUMAN Alpha-centractin OS=Homo sapiens GN=ACTR1A PE=3 SV=1				42.613	+		+		0.96796	NaN	1.0677	1.0112	0.97236	NaN	NaN	NaN																						0.444118	1	0.950165	1
3239	P42025;G5E9Q5	Beta-centractin	ACTR1B	>sp|P42025|ACTY_HUMAN Beta-centractin OS=Homo sapiens GN=ACTR1B PE=1 SV=1;>tr|G5E9Q5|G5E9Q5_HUMAN ARP1 actin-related protein 1 homolog B, centractin beta (Yeast), isoform CRA_c OS=Homo sapiens GN=ACTR1B PE=3 SV=1			+	42.293	+		+		1.1094	NaN	0.82591	0.8653	1.0384	NaN	NaN	NaN		44.445	44.445	0	0	40.6791	40.6791	40.6791	0	0	0	2.15203	2.15203	0	0	-1.61393	-1.61393	-1.61393	0	0	0	0.907641	1	0.0567977	1
3613	P61160;E9PF41;G3V1L8;F5H6T1	Actin-related protein 2	ACTR2	>sp|P61160|ARP2_HUMAN Actin-related protein 2 OS=Homo sapiens GN=ACTR2 PE=1 SV=1;>tr|E9PF41|E9PF41_HUMAN Actin-related protein 2 OS=Homo sapiens GN=ACTR2 PE=3 SV=1;>tr|G3V1L8|G3V1L8_HUMAN ARP2 actin-related protein 2 homolog (Yeast), isoform CRA_d OS=Homo				44.76	+	+	+	+	1.013	0.89455	1.0001	1.0198	1.0519	0.96806	1.0051	1.0928	+	44.4081	44.413	44.839	44.6031	43.2639	43.2206	43.5442	40.9221	40.7194	40.8836	-0.351945	-0.347026	0.0790372	-0.156886	-1.49606	-1.53936	-1.21577	-3.83792	-4.04065	-3.87644	0.934756	0.367853	0.881082	0.791814
3612	P61158;B4DXW1;F5H3P5;B4DTI0;Q9P1U1;Q9P1U1-2;Q9P1U1-3;C9IZN3;Q9C0K3;H7C4J1;F8WE84;F8WEW2	Actin-related protein 3	ACTR3	>sp|P61158|ARP3_HUMAN Actin-related protein 3 OS=Homo sapiens GN=ACTR3 PE=1 SV=3;>tr|B4DXW1|B4DXW1_HUMAN Actin-related protein 3 OS=Homo sapiens GN=ACTR3 PE=2 SV=1;>tr|F5H3P5|F5H3P5_HUMAN Actin-related protein 3 OS=Homo sapiens GN=ACTR3 PE=3 SV=1;>tr|B4DTI				47.371	+	+	+	+	1.0371	0.87161	0.97565	0.99844	1.0287	0.90534	0.94683	1.1633		44.754	44.5387	45.6049	45.1687	42.073	41.9601	41.8747	42.6968	40.6686	42.856	-2.617	-2.83234	-1.76607	-2.20227	-5.29799	-5.41087	-5.4963	-4.67417	-6.70245	-4.51498	0.781868	0.464927	0.85392	0.500898
6332	Q9H9F9	Actin-related protein 5	ACTR5	>sp|Q9H9F9|ARP5_HUMAN Actin-related protein 5 OS=Homo sapiens GN=ACTR5 PE=1 SV=2				68.297			+		NaN	NaN	1.1486	1.1299	0.99549	NaN	NaN	NaN	+	0	0	0	0	56.2598	56.2598	56.2598	0	0	0	0	0	0	0	-12.0372	-12.0372	-12.0372	0	0	0	1	1	0.789241	1
6326	Q9H981;Q9H981-2;H0Y849;Q9H981-3	Actin-related protein 8	ACTR8	>sp|Q9H981|ARP8_HUMAN Actin-related protein 8 OS=Homo sapiens GN=ACTR8 PE=1 SV=2;>sp|Q9H981-2|ARP8_HUMAN Isoform 2 of Actin-related protein 8 OS=Homo sapiens GN=ACTR8;>tr|H0Y849|H0Y849_HUMAN Actin-related protein 8 (Fragment) OS=Homo sapiens GN=ACTR8 PE=4	+			70.483	+			+	1.0262	NaN	NaN	NaN	NaN	0.33202	0.62551	2.1944		63.4758	63.4758	78.4756	78.4756	0	0	0	76.5394	76.5394	76.5394	-7.00716	-7.00716	7.99264	7.99264	0	0	0	6.0564	6.0564	6.0564	0.747759	1	1	0.122584
3851	Q03154;C9JMV9;C9J6I6;C9JWD4;C9J9D8;C9JYZ0;F8WC59	Aminoacylase-1	ACY1	>sp|Q03154|ACY1_HUMAN Aminoacylase-1 OS=Homo sapiens GN=ACY1 PE=1 SV=1;>tr|C9JMV9|C9JMV9_HUMAN Uncharacterized protein OS=Homo sapiens PE=4 SV=1;>tr|C9J6I6|C9J6I6_HUMAN Aminoacylase-1 OS=Homo sapiens GN=ACY1 PE=4 SV=1;>tr|C9JWD4|C9JWD4_HUMAN Aminoacylase-1	+			45.884	+	+	+	+	0.93169	0.64265	0.99249	0.94581	0.95955	0.17743	1.0743	6.5574		44.445	44.445	63.4758	63.4758	40.6791	40.6791	40.6791	56.2598	56.2598	56.2598	-1.43897	-1.43897	17.5918	17.5918	-5.20493	-5.20493	-5.20493	10.3758	10.3758	10.3758	0.243345	0.113642	0.175701	0.60973
1534	G3V2U7;P07311;G3V597;A6NDV8;G3V3F8	Acylphosphatase;Acylphosphatase-1	ACYP1	>tr|G3V2U7|G3V2U7_HUMAN Acylphosphatase OS=Homo sapiens GN=ACYP1 PE=3 SV=1;>sp|P07311|ACYP1_HUMAN Acylphosphatase-1 OS=Homo sapiens GN=ACYP1 PE=1 SV=2				14.125	+		+		1.1925	NaN	1.2611	0.9569	0.80274	NaN	NaN	NaN		13.0624	13.0624	0	0	12.8215	12.8215	12.8215	0	0	0	-1.06257	-1.06257	0	0	-1.30348	-1.30348	-1.30348	0	0	0	0.771414	1	0.415902	1
2791	P14621;F8WA34;E9PF46	Acylphosphatase-2;Acylphosphatase	ACYP2	>sp|P14621|ACYP2_HUMAN Acylphosphatase-2 OS=Homo sapiens GN=ACYP2 PE=1 SV=2;>tr|F8WA34|F8WA34_HUMAN Acylphosphatase OS=Homo sapiens GN=ACYP2 PE=3 SV=1;>tr|E9PF46|E9PF46_HUMAN Acylphosphatase OS=Homo sapiens GN=ACYP2 PE=3 SV=1				11.139	+		+		1.0806	NaN	1.1908	1.032	0.95239	NaN	NaN	NaN		13.0624	13.0624	0	0	12.8215	12.8215	12.8215	0	0	0	1.92343	1.92343	0	0	1.68252	1.68252	1.68252	0	0	0	0.900409	1	0.763055	1
2535	P00813;F5GWI4;F5GXW0;F5GYD4	Adenosine deaminase	ADA	>sp|P00813|ADA_HUMAN Adenosine deaminase OS=Homo sapiens GN=ADA PE=1 SV=3;>tr|F5GWI4|F5GWI4_HUMAN Adenosine deaminase OS=Homo sapiens GN=ADA PE=4 SV=1;>tr|F5GXW0|F5GXW0_HUMAN Adenosine deaminase OS=Homo sapiens GN=ADA PE=4 SV=1				40.764	+		+		0.89271	NaN	0.88365	0.9374	0.99782	NaN	NaN	NaN		44.445	44.445	0	0	40.6791	40.6791	40.6791	0	0	0	3.68103	3.68103	0	0	-0.0849261	-0.0849261	-0.0849261	0	0	0	0.0758082	1	0.171546	1
1974	O14672;A8MY20;B4DU28;C9J9B4;H0YK87;H3BS53;H0YNC5	Disintegrin and metalloproteinase domain-containing protein 10	ADAM10	>sp|O14672|ADA10_HUMAN Disintegrin and metalloproteinase domain-containing protein 10 OS=Homo sapiens GN=ADAM10 PE=1 SV=1;>tr|A8MY20|A8MY20_HUMAN ADAM metallopeptidase domain 10, isoform CRA_a OS=Homo sapiens GN=ADAM10 PE=4 SV=1				84.141	+	+	+	+	1.3186	1.6357	1.2309	1.3323	0.89967	1.5646	1.654	1.0668		65.7736	67.7552	97.1163	98.5639	68.2153	64.7739	64.8339	76.7801	76.9965	76.8855	-18.3674	-16.3858	12.9753	14.4229	-15.9257	-19.3671	-19.3071	-7.36086	-7.14452	-7.25547	0.165308	0.567623	0.125486	0.445024
1209	Q13444;Q13444-3;Q13444-4;Q13444-5;E9PN65;Q13444-6;Q13444-7;Q13444-2;Q13444-8;Q13444-9;Q13444-10;A6NG98;Q13444-11	Disintegrin and metalloproteinase domain-containing protein 15	ADAM15	>sp|Q13444|ADA15_HUMAN Disintegrin and metalloproteinase domain-containing protein 15 OS=Homo sapiens GN=ADAM15 PE=1 SV=4;>sp|Q13444-3|ADA15_HUMAN Isoform 3 of Disintegrin and metalloproteinase domain-containing protein 15 OS=Homo sapiens GN=ADAM15;>sp|Q13			+	92.958	+		+		2.6717	NaN	2.4493	1.5526	0.91136	NaN	NaN	NaN		85.3271	95.1752	0	0	76.5394	76.5394	76.5394	0	0	0	-7.63086	2.21721	0	0	-16.4186	-16.4186	-16.4186	0	0	0	0.00134212	1	0.044319	1
3749	P78536;P78536-2;E7EUI5;A6H8L4	Disintegrin and metalloproteinase domain-containing protein 17	ADAM17	>sp|P78536|ADA17_HUMAN Disintegrin and metalloproteinase domain-containing protein 17 OS=Homo sapiens GN=ADAM17 PE=1 SV=1;>sp|P78536-2|ADA17_HUMAN Isoform B of Disintegrin and metalloproteinase domain-containing protein 17 OS=Homo sapiens GN=ADAM17;>tr|E7E				93.02			+		NaN	NaN	0.98978	0.84552	0.8842	NaN	NaN	NaN		52.5654	52.5654	0	0	129.5	117.819	133.279	0	0	0	-40.4546	-40.4546	0	0	36.4796	24.7991	40.2591	0	0	0	1	1	0.332955	1
4041	Q13443;A0AVL1;Q13443-2;F8WC54;C9JPM3;C9J6H5	Disintegrin and metalloproteinase domain-containing protein 9	ADAM9	>sp|Q13443|ADAM9_HUMAN Disintegrin and metalloproteinase domain-containing protein 9 OS=Homo sapiens GN=ADAM9 PE=1 SV=1;>tr|A0AVL1|A0AVL1_HUMAN ADAM9 protein OS=Homo sapiens GN=ADAM9 PE=2 SV=1;>sp|Q13443-2|ADAM9_HUMAN Isoform 2 of Disintegrin and metallopr			+	90.555	+	+	+	+	1.3809	2.7359	1.9767	2.1045	1.0324	1.4498	1.4947	1.1083		91.6893	72.3806	68.291	71.9138	117.908	114.777	120.288	81.6243	86.3752	89.986	1.1343	-18.1744	-22.264	-18.6412	27.3526	24.2218	29.7334	-8.93066	-4.17982	-0.569011	0.135049	0.00956536	0.000642551	0.774
921	E7ENU4;P55265-4;P55265;P55265-2;H0YCK3;P55265-3	Double-stranded RNA-specific adenosine deaminase	ADAR	>tr|E7ENU4|E7ENU4_HUMAN Double-stranded RNA-specific adenosine deaminase OS=Homo sapiens GN=ADAR PE=4 SV=1;>sp|P55265-4|DSRAD_HUMAN Isoform 4 of Double-stranded RNA-specific adenosine deaminase OS=Homo sapiens GN=ADAR;>sp|P55265|DSRAD_HUMAN Double-stranded	+			140.83	+	+	+	+	1.1001	1.7014	1.0367	1.0443	0.98604	0.27895	2.066	6.0095	+	102.484	102.779	132.135	130.542	101.313	100.169	101.039	116.898	111.864	118.606	-38.3459	-38.0512	-8.69495	-10.2879	-39.5171	-40.6605	-39.7909	-23.9322	-28.9657	-22.2241	0.294889	0.317311	0.416505	0.148102
5622	Q96D53;Q96D53-2	Uncharacterized aarF domain-containing protein kinase 4	ADCK4	>sp|Q96D53|ADCK4_HUMAN Uncharacterized aarF domain-containing protein kinase 4 OS=Homo sapiens GN=ADCK4 PE=1 SV=2;>sp|Q96D53-2|ADCK4_HUMAN Isoform 2 of Uncharacterized aarF domain-containing protein kinase 4 OS=Homo sapiens GN=ADCK4			+	60.069			+		NaN	NaN	2.3444	1.9705	0.82318	NaN	NaN	NaN		0	0	0	0	40.6791	40.6791	40.6791	0	0	0	0	0	0	0	-19.3899	-19.3899	-19.3899	0	0	0	1	1	0.00436463	1
18	P35611-3;P35611;E7ENY0;A2A3N8;E7EV99;P35611-2;Q86XM2;Q96D30;H0Y9H2;D6RF25;D6RAH3;D6RJE2;H0YFD8;P35612;P35612-3;P35612-4;P35612-8;P35612-2;H0YG19	Alpha-adducin	ADD1	>sp|P35611-3|ADDA_HUMAN Isoform 3 of Alpha-adducin OS=Homo sapiens GN=ADD1;>sp|P35611|ADDA_HUMAN Alpha-adducin OS=Homo sapiens GN=ADD1 PE=1 SV=2;>tr|E7ENY0|E7ENY0_HUMAN Alpha-adducin OS=Homo sapiens GN=ADD1 PE=4 SV=1;>tr|A2A3N8|A2A3N8_HUMAN Adducin 1 (Alph			+	84.302	+		+		1.7048	NaN	1.358	1.3593	0.91226	NaN	NaN	NaN		100.454	100.454	0	0	83.2668	81.8179	82.8932	0	0	0	16.1522	16.1522	0	0	-1.03517	-2.48413	-1.40882	0	0	0	0.00063151	1	0.0358153	1
6782	Q9UEY8;Q9UEY8-2	Gamma-adducin	ADD3	>sp|Q9UEY8|ADDG_HUMAN Gamma-adducin OS=Homo sapiens GN=ADD3 PE=1 SV=1;>sp|Q9UEY8-2|ADDG_HUMAN Isoform 1 of Gamma-adducin OS=Homo sapiens GN=ADD3				79.154	+		+		1.2308	NaN	1.3357	1.3351	0.86723	NaN	NaN	NaN		78.4756	78.4756	0	0	76.5394	76.5394	76.5394	0	0	0	-0.678365	-0.678365	0	0	-2.6146	-2.6146	-2.6146	0	0	0	0.634791	1	0.149585	1
2742	P11766;H0YAG8;D6RFE4;D6R9G2;D6RAY0	Alcohol dehydrogenase class-3	ADH5	>sp|P11766|ADHX_HUMAN Alcohol dehydrogenase class-3 OS=Homo sapiens GN=ADH5 PE=1 SV=4				39.724	+		+		0.93564	NaN	0.88087	0.96192	1.0065	NaN	NaN	NaN		31.2905	31.2487	52.5654	52.5654	41.1118	32.3545	32.6528	0	0	40.6791	-8.43351	-8.47535	12.8414	12.8414	1.38776	-7.36951	-7.07121	0	0	0.955074	0.239548	1	0.383124	1
6020	Q9BV57;Q9BV57-2;H7C382	1,2-dihydroxy-3-keto-5-methylthiopentene dioxygenase	ADI1	>sp|Q9BV57|MTND_HUMAN 1,2-dihydroxy-3-keto-5-methylthiopentene dioxygenase OS=Homo sapiens GN=ADI1 PE=1 SV=1;>sp|Q9BV57-2|MTND_HUMAN Isoform 2 of 1,2-dihydroxy-3-keto-5-methylthiopentene dioxygenase OS=Homo sapiens GN=ADI1			+	21.498	+		+		1.5663	NaN	1.4585	1.4144	0.98972	NaN	NaN	NaN		17.0198	17.0198	0	0	16.285	16.285	16.285	0	0	0	-4.47821	-4.47821	0	0	-5.21299	-5.21299	-5.21299	0	0	0	0.015075	1	0.0248912	1
3548	P55263;P55263-2;P55263-3;B7Z800	Adenosine kinase	ADK	>sp|P55263|ADK_HUMAN Adenosine kinase OS=Homo sapiens GN=ADK PE=1 SV=2;>sp|P55263-2|ADK_HUMAN Isoform Short of Adenosine kinase OS=Homo sapiens GN=ADK;>sp|P55263-3|ADK_HUMAN Isoform 3 of Adenosine kinase OS=Homo sapiens GN=ADK;>tr|B7Z800|B7Z800_HUMAN Adeno				40.545	+		+		0.94567	NaN	0.9546	1.0239	1.0466	NaN	NaN	NaN		44.5456	44.546	52.5654	52.5654	40.6791	40.6791	40.6791	0	0	0	4.00062	4.00097	12.0204	12.0204	0.134074	0.134074	0.134074	0	0	0	0.321303	1	0.86359	1
6212	Q9H2P0;E9PQK8	Activity-dependent neuroprotector homeobox protein	ADNP	>sp|Q9H2P0|ADNP_HUMAN Activity-dependent neuroprotector homeobox protein OS=Homo sapiens GN=ADNP PE=1 SV=1	+	+		123.56	+	+	+	+	0.92989	2.5727	1.1069	0.95641	0.84659	0.60803	3.1297	5.2024	+	128.659	128.659	168.064	168.064	102.225	102.225	102.225	164.973	165.235	165.036	5.09914	5.09914	44.5037	44.5037	-21.3348	-21.3348	-21.3348	41.4133	41.6751	41.476	0.527156	0.00433322	0.643078	3.71122e-05
4698	Q6IQ32;H0YM09;H0YLN6	ADNP homeobox protein 2	ADNP2	>sp|Q6IQ32|ADNP2_HUMAN ADNP homeobox protein 2 OS=Homo sapiens GN=ADNP2 PE=1 SV=1	+			122.83		+		+	NaN	3.1876	NaN	NaN	NaN	1.3883	2.3748	2.5602		0	0	156.308	156.827	56.2598	56.2598	56.2598	165.29	165.29	165.29	0	0	33.4785	33.9967	-66.5702	-66.5702	-66.5702	42.4605	42.4605	42.4605	1	6.58342e-05	1	0.272368
5836	Q96SZ5	2-aminoethanethiol dioxygenase	ADO	>sp|Q96SZ5|AEDO_HUMAN 2-aminoethanethiol dioxygenase OS=Homo sapiens GN=ADO PE=1 SV=2			+	29.751	+		+		1.0062	NaN	0.82421	0.77249	1.1222	NaN	NaN	NaN		29.6943	29.6943	0	0	25.3141	25.3141	25.3141	0	0	0	-0.0566929	-0.0566929	0	0	-4.43694	-4.43694	-4.43694	0	0	0	0.579633	1	0.00451458	1
5942	Q9BRR6;Q9BRR6-2;E7EQY8;H3BRS6;Q9BRR6-3;Q9BRR6-4;Q9BRR6-5;H7BXT5;H3BU35;H3BN66;Q9BRR6-6;H3BTH4	ADP-dependent glucokinase	ADPGK	>sp|Q9BRR6|ADPGK_HUMAN ADP-dependent glucokinase OS=Homo sapiens GN=ADPGK PE=1 SV=1;>sp|Q9BRR6-2|ADPGK_HUMAN Isoform 2 of ADP-dependent glucokinase OS=Homo sapiens GN=ADPGK;>tr|E7EQY8|E7EQY8_HUMAN ADP-dependent glucokinase OS=Homo sapiens GN=ADPGK PE=4 SV=				54.088	+	+	+	+	1.0117	0.9441	1.1654	1.0318	0.98076	1.0152	0.97277	0.97813		44.445	44.445	45.3427	45.5025	40.6791	40.6791	40.6791	41.2333	41.3381	41.2494	-9.64297	-9.64297	-8.74535	-8.58546	-13.4089	-13.4089	-13.4089	-12.8547	-12.7499	-12.8386	0.737033	0.538996	0.70195	0.601873
6597	Q9NX46;B4DHV5;B7ZAN4	Poly(ADP-ribose) glycohydrolase ARH3	ADPRHL2	>sp|Q9NX46|ARHL2_HUMAN Poly(ADP-ribose) glycohydrolase ARH3 OS=Homo sapiens GN=ADPRHL2 PE=1 SV=1;>tr|B4DHV5|B4DHV5_HUMAN Poly(ADP-ribose) glycohydrolase ARH3 OS=Homo sapiens GN=ADPRHL2 PE=2 SV=1				38.946	+		+		1.123	NaN	1.1635	0.94268	0.84534	NaN	NaN	NaN		44.445	44.445	0	0	39.951	40.0529	39.9181	0	0	0	5.49903	5.49903	0	0	1.00504	1.10685	0.972116	0	0	0	0.715025	1	0.271853	1
2979	P25098;E9PRV7;P35626;Q8N433	Beta-adrenergic receptor kinase 1	ADRBK1	>sp|P25098|ARBK1_HUMAN Beta-adrenergic receptor kinase 1 OS=Homo sapiens GN=ADRBK1 PE=1 SV=2;>tr|E9PRV7|E9PRV7_HUMAN Beta-adrenergic receptor kinase 1 OS=Homo sapiens GN=ADRBK1 PE=4 SV=1				79.573	+		+	+	1.2868	NaN	1.0454	1.0381	1.0412	0.88284	1.0798	0.94196		78.4756	78.4756	0	0	62.291	61.7938	61.4175	76.5394	76.5394	76.5394	-1.09736	-1.09736	0	0	-17.282	-17.7792	-18.1555	-3.0336	-3.0336	-3.0336	0.702126	1	0.794193	0.695655
4336	Q16186;E9PEC0	Proteasomal ubiquitin receptor ADRM1	ADRM1	>sp|Q16186|ADRM1_HUMAN Proteasomal ubiquitin receptor ADRM1 OS=Homo sapiens GN=ADRM1 PE=1 SV=2;>tr|E9PEC0|E9PEC0_HUMAN Proteasomal ubiquitin receptor ADRM1 OS=Homo sapiens GN=ADRM1 PE=4 SV=2				42.153	+		+		1.1611	NaN	1.1335	1.0541	1.0273	NaN	NaN	NaN		44.445	44.445	0	0	43.1888	42.642	42.9186	56.2598	56.2598	56.2598	2.29203	2.29203	0	0	1.03585	0.488986	0.765583	14.1068	14.1068	14.1068	0.538486	1	0.872087	1
3087	P30566;E7ERF4;P30566-2;B4DUM2;B0QY75;B4DEP1	Adenylosuccinate lyase	ADSL	>sp|P30566|PUR8_HUMAN Adenylosuccinate lyase OS=Homo sapiens GN=ADSL PE=1 SV=2;>tr|E7ERF4|E7ERF4_HUMAN Adenylosuccinate lyase OS=Homo sapiens GN=ADSL PE=4 SV=1;>sp|P30566-2|PUR8_HUMAN Isoform 2 of Adenylosuccinate lyase OS=Homo sapiens GN=ADSL;>tr|B4DUM2|B	+		+	54.889	+	+	+	+	0.9806	0.52217	0.97912	0.91546	0.95947	0.20952	0.97883	4.9188		50.0279	49.9212	62.0984	61.0539	41.5254	41.8264	41.6002	55.8564	51.9941	56.2432	-4.8611	-4.96776	7.20944	6.16494	-13.3636	-13.0626	-13.2888	0.967412	-2.8949	1.35419	0.345742	0.0139357	0.0723228	0.54204
3084	P30520;F8W9D6;Q8N142-2;Q8N142;Q5SY84;G3V232;G3V5D8	Adenylosuccinate synthetase isozyme 2;Adenylosuccinate synthetase	ADSS	>sp|P30520|PURA2_HUMAN Adenylosuccinate synthetase isozyme 2 OS=Homo sapiens GN=ADSS PE=1 SV=3;>tr|F8W9D6|F8W9D6_HUMAN Adenylosuccinate synthetase OS=Homo sapiens GN=ADSS PE=3 SV=1				50.097	+		+		0.99448	NaN	1.0098	1.0454	0.9889	NaN	NaN	NaN		44.445	44.445	0	0	40.6791	40.6791	40.6791	0	0	0	-5.65197	-5.65197	0	0	-9.41793	-9.41793	-9.41793	0	0	0	0.710682	1	0.878445	1
4533	Q5NDL2;A8K2U1;Q5NDL2-3;B4E243;Q5NDL2-2;F5H225;C9JQM7;C9J4G5	Uncharacterized glycosyltransferase AER61	AER61;C3orf64	>sp|Q5NDL2|EOGT_HUMAN EGF domain-specific O-linked N-acetylglucosamine transferase OS=Homo sapiens GN=EOGT PE=2 SV=1;>tr|A8K2U1|A8K2U1_HUMAN Protein EOGT OS=Homo sapiens GN=EOGT PE=2 SV=1;>sp|Q5NDL2-3|EOGT_HUMAN Isoform 3 of EGF domain-specific O-linked N-				62.01	+	+	+	+	0.95709	0.86432	0.97691	0.95888	1.031	0.90605	1.0008	1.1002		55.2194	57.7953	63.4758	63.4758	56.2598	56.2598	56.2598	56.2598	56.2598	56.2598	-6.79056	-4.21468	1.46584	1.46584	-5.75019	-5.75019	-5.75019	-5.75019	-5.75019	-5.75019	0.478229	0.481501	0.495371	0.558139
1096	E9PDT7;Q8N556	Actin filament-associated protein 1	AFAP1	>tr|E9PDT7|E9PDT7_HUMAN Actin filament-associated protein 1 OS=Homo sapiens GN=AFAP1 PE=4 SV=1;>sp|Q8N556|AFAP1_HUMAN Actin filament-associated protein 1 OS=Homo sapiens GN=AFAP1 PE=1 SV=2				89.794	+		+		1.327	NaN	1.6104	1.124	0.76054	NaN	NaN	NaN		100.454	100.454	0	0	76.5394	76.5394	76.5394	0	0	0	10.6602	10.6602	0	0	-13.2546	-13.2546	-13.2546	0	0	0	0.633203	1	0.882894	1
6805	Q9UHB7;Q9UHB7-2;Q9UHB7-3	AF4/FMR2 family member 4	AFF4	>sp|Q9UHB7|AFF4_HUMAN AF4/FMR2 family member 4 OS=Homo sapiens GN=AFF4 PE=1 SV=1;>sp|Q9UHB7-2|AFF4_HUMAN Isoform 2 of AF4/FMR2 family member 4 OS=Homo sapiens GN=AFF4				127.46			+		NaN	NaN	1.5343	1.5526	1.0064	NaN	NaN	NaN		168.064	168.064	0	0	102.225	102.225	102.225	0	0	0	40.6037	40.6037	0	0	-25.2348	-25.2348	-25.2348	0	0	0	1	1	0.112703	1
5295	Q8TA92;Q9Y4W6	AFG3-like protein 2	AFG3L2	>tr|Q8TA92|Q8TA92_HUMAN AFG3-like protein 2 (Fragment) OS=Homo sapiens GN=AFG3L2 PE=2 SV=1;>sp|Q9Y4W6|AFG32_HUMAN AFG3-like protein 2 OS=Homo sapiens GN=AFG3L2 PE=1 SV=2				90.193	+	+	+	+	0.89584	0.95585	0.94656	0.93122	0.96227	0.86352	0.8052	1.0174		79.5474	79.7125	78.4756	78.4756	79.6665	79.4255	79.4255	76.5394	76.5394	76.5394	-10.6456	-10.4805	-11.7174	-11.7174	-10.5265	-10.7675	-10.7675	-13.6536	-13.6536	-13.6536	0.162147	0.896563	0.234272	0.122588
538	Q6ULP2;Q6ULP2-4;Q6ULP2-2;Q6ULP2-5;B8ZZI9;Q6ULP2-3	Aftiphilin	AFTPH	>sp|Q6ULP2|AFTIN_HUMAN Aftiphilin OS=Homo sapiens GN=AFTPH PE=1 SV=2;>sp|Q6ULP2-4|AFTIN_HUMAN Isoform 4 of Aftiphilin OS=Homo sapiens GN=AFTPH;>sp|Q6ULP2-2|AFTIN_HUMAN Isoform 2 of Aftiphilin OS=Homo sapiens GN=AFTPH;>sp|Q6ULP2-5|AFTIN_HUMAN Isoform 5 of A				102.2			+		NaN	NaN	1.4193	1.2356	0.88045	NaN	NaN	NaN		0	0	0	0	102.225	102.225	102.225	0	0	0	0	0	0	0	0.0251596	0.0251596	0.0251596	0	0	0	1	1	0.606742	1
2918	P20933;H0Y9C7;H0Y8L9	N(4)-(beta-N-acetylglucosaminyl)-L-asparaginase;Glycosylasparaginase alpha chain;Glycosylasparaginase beta chain	AGA	>sp|P20933|ASPG_HUMAN N(4)-(beta-N-acetylglucosaminyl)-L-asparaginase OS=Homo sapiens GN=AGA PE=1 SV=2;>tr|H0Y9C7|H0Y9C7_HUMAN Glycosylasparaginase beta chain (Fragment) OS=Homo sapiens GN=AGA PE=4 SV=1				37.208	+		+		0.73686	NaN	0.93443	0.83485	0.94866	NaN	NaN	NaN		13.4633	13.5749	0	0	32.0326	36.8313	33.242	0	0	0	-23.7447	-23.6331	0	0	-5.17543	-0.376683	-3.96599	0	0	0	0.0710834	1	0.175062	1
1155	E9PHX7;F5GYJ2;P52594;P52594-3;P52594-2;B8ZZY2;C9J2I0	Arf-GAP domain and FG repeat-containing protein 1	AGFG1	>tr|E9PHX7|E9PHX7_HUMAN Arf-GAP domain and FG repeat-containing protein 1 OS=Homo sapiens GN=AGFG1 PE=4 SV=1;>tr|F5GYJ2|F5GYJ2_HUMAN Arf-GAP domain and FG repeat-containing protein 1 OS=Homo sapiens GN=AGFG1 PE=4 SV=1;>sp|P52594|AGFG1_HUMAN Arf-GAP domain				60.766	+		+		0.89697	NaN	0.8904	0.95292	1.0086	NaN	NaN	NaN		54.0428	54.005	0	0	56.2598	56.2598	56.2598	0	0	0	-6.72318	-6.76102	0	0	-4.50619	-4.50619	-4.50619	0	0	0	0.171194	1	0.380077	1
1064	Q53H12;E9PC15;E9PG39	Acylglycerol kinase, mitochondrial	AGK	>sp|Q53H12|AGK_HUMAN Acylglycerol kinase, mitochondrial OS=Homo sapiens GN=AGK PE=1 SV=2;>tr|E9PC15|E9PC15_HUMAN Acylglycerol kinase, mitochondrial OS=Homo sapiens GN=AGK PE=4 SV=1;>tr|E9PG39|E9PG39_HUMAN Acylglycerol kinase, mitochondrial OS=Homo sapiens				47.137	+		+		1.0215	NaN	0.90972	0.94406	0.96023	NaN	NaN	NaN		44.445	44.445	0	0	40.6791	40.6791	40.6791	0	0	0	-2.69197	-2.69197	0	0	-6.45793	-6.45793	-6.45793	0	0	0	0.657627	1	0.269308	1
3161	P35573;P35573-3;P35573-2	Glycogen debranching enzyme;4-alpha-glucanotransferase;Amylo-alpha-1,6-glucosidase	AGL	>sp|P35573|GDE_HUMAN Glycogen debranching enzyme OS=Homo sapiens GN=AGL PE=1 SV=3;>sp|P35573-3|GDE_HUMAN Isoform 6 of Glycogen debranching enzyme OS=Homo sapiens GN=AGL;>sp|P35573-2|GDE_HUMAN Isoform 5 of Glycogen debranching enzyme OS=Homo sapiens GN=AGL				174.76	+	+	+	+	0.87253	0.85047	0.96857	0.92449	0.99421	1.0202	0.91464	0.9429		170.642	171.968	114.793	135.459	163.227	163.178	162.63	165.29	165.29	165.29	-4.11768	-2.79169	-59.9675	-39.3007	-11.5333	-11.5815	-12.1302	-9.46951	-9.46951	-9.46951	0.241131	0.560979	0.375999	0.545698
5958	Q9BSE5	Agmatinase, mitochondrial	AGMAT	>sp|Q9BSE5|SPEB_HUMAN Agmatinase, mitochondrial OS=Homo sapiens GN=AGMAT PE=1 SV=2			+	37.66			+		NaN	NaN	0.83541	0.82889	1.1674	NaN	NaN	NaN		29.6943	29.6943	0	0	25.3141	25.3141	25.3141	0	0	0	-7.96569	-7.96569	0	0	-12.3459	-12.3459	-12.3459	0	0	0	1	1	0.0809373	1
5209	Q8NAT1	Uncharacterized glycosyltransferase AGO61	AGO61	>sp|Q8NAT1|GTDC2_HUMAN Glycosyltransferase-like domain-containing protein 2 OS=Homo sapiens GN=GTDC2 PE=2 SV=1			+	66.615			+		NaN	NaN	0.27722	0.21324	0.78181	NaN	NaN	NaN		0	0	0	0	161.938	142.738	138.291	0	0	0	0	0	0	0	95.3234	76.1227	71.6759	0	0	0	1	1	0.000163842	1
5900	Q99943;Q9HBM8	1-acyl-sn-glycerol-3-phosphate acyltransferase alpha	AGPAT1	>sp|Q99943|PLCA_HUMAN 1-acyl-sn-glycerol-3-phosphate acyltransferase alpha OS=Homo sapiens GN=AGPAT1 PE=2 SV=2;>tr|Q9HBM8|Q9HBM8_HUMAN 1-acyl-sn-glycerol-3-phosphate acyltransferase alpha OS=Homo sapiens GN=AGPAT1 PE=2 SV=1				31.716	+		+		1.0723	NaN	0.93475	0.94214	1.0758	NaN	NaN	NaN		29.6943	29.6943	29.6943	29.6943	100.149	91.6939	77.7517	25.3141	25.3141	25.3141	-2.02169	-2.02169	-2.02169	-2.02169	68.4329	59.9779	46.0357	-6.40194	-6.40194	-6.40194	0.829471	1	0.513298	1
6482	Q9NRZ7-3;Q9NRZ7;Q9NRZ7-2;E7EPU6;C9JL26	1-acyl-sn-glycerol-3-phosphate acyltransferase gamma	AGPAT3	>sp|Q9NRZ7-3|PLCC_HUMAN Isoform 3 of 1-acyl-sn-glycerol-3-phosphate acyltransferase gamma OS=Homo sapiens GN=AGPAT3;>sp|Q9NRZ7|PLCC_HUMAN 1-acyl-sn-glycerol-3-phosphate acyltransferase gamma OS=Homo sapiens GN=AGPAT3 PE=1 SV=1;>sp|Q9NRZ7-2|PLCC_HUMAN Isofo				45.514			+		NaN	NaN	1.307	1.0336	0.85894	NaN	NaN	NaN		29.6943	29.6943	0	0	215.356	215.356	215.356	0	0	0	-15.8197	-15.8197	0	0	169.842	169.842	169.842	0	0	0	1	1	0.815405	1
6481	Q9NRZ5;B4DSF9;Q5TEE8;G3XAF1;B4DMU6;Q6AI25;H0Y5R3	1-acyl-sn-glycerol-3-phosphate acyltransferase delta	AGPAT4	>sp|Q9NRZ5|PLCD_HUMAN 1-acyl-sn-glycerol-3-phosphate acyltransferase delta OS=Homo sapiens GN=AGPAT4 PE=1 SV=1				44.021			+		NaN	NaN	1.2582	0.93747	0.74329	NaN	NaN	NaN		0	0	0	0	0	0	0	0	0	0	0	0	0	0	0	0	0	0	0	0	1	1	0.525529	1
6517	Q9NUQ2;H0YC22;E5RH21	1-acyl-sn-glycerol-3-phosphate acyltransferase epsilon	AGPAT5	>sp|Q9NUQ2|PLCE_HUMAN 1-acyl-sn-glycerol-3-phosphate acyltransferase epsilon OS=Homo sapiens GN=AGPAT5 PE=1 SV=3			+	42.072	+	+	+	+	0.94081	1.1663	0.90533	0.82963	1.0457	1.1704	1.0372	0.93878		34.1206	33.4698	33.2636	33.9176	31.3594	33.95	31.8633	31.4707	31.5931	32.0364	-7.95143	-8.60218	-8.80837	-8.15436	-10.7126	-8.122	-10.2087	-10.6013	-10.4789	-10.0356	0.401073	0.930722	0.0872503	0.962634
4965	Q86UL3;E5RHA6;E5RIA1	Glycerol-3-phosphate acyltransferase 4	AGPAT6	>sp|Q86UL3|GPAT4_HUMAN Glycerol-3-phosphate acyltransferase 4 OS=Homo sapiens GN=AGPAT6 PE=1 SV=1;>tr|E5RHA6|E5RHA6_HUMAN Glycerol-3-phosphate acyltransferase 4 OS=Homo sapiens GN=AGPAT6 PE=4 SV=1;>tr|E5RIA1|E5RIA1_HUMAN Glycerol-3-phosphate acyltransferas				52.07	+		+		0.46319	NaN	1.1117	1.1524	1.0713	NaN	NaN	NaN		422.286	422.286	44.445	44.445	215.356	215.356	215.356	0	0	0	370.216	370.216	-7.62497	-7.62497	163.286	163.286	163.286	0	0	0	0.00538882	1	0.915625	1
4459	Q53EU6	Glycerol-3-phosphate acyltransferase 3	AGPAT9	>sp|Q53EU6|GPAT3_HUMAN Glycerol-3-phosphate acyltransferase 3 OS=Homo sapiens GN=AGPAT9 PE=1 SV=2				48.705				+	NaN	NaN	NaN	NaN	NaN	1.0442	1.0118	1.011		0	0	0	0	215.356	215.356	215.356	40.6791	40.6791	40.6791	0	0	0	0	166.651	166.651	166.651	-8.02593	-8.02593	-8.02593	1	1	1	0.71765
1883	O00116;F5H632;B8ZZ81	Alkyldihydroxyacetonephosphate synthase, peroxisomal	AGPS	>sp|O00116|ADAS_HUMAN Alkyldihydroxyacetonephosphate synthase, peroxisomal OS=Homo sapiens GN=AGPS PE=1 SV=1				72.911	+	+	+	+	0.99077	0.90851	1.077	1.0242	0.94418	1.047	1.016	0.95238		63.7503	63.8215	63.4758	63.4758	61.0281	61.3277	61.0578	59.9846	59.5222	60.5463	-9.16075	-9.08953	-9.43516	-9.43516	-11.8829	-11.5833	-11.8532	-12.9264	-13.3888	-12.3647	0.995188	0.350397	0.831218	0.705163
2504	O95994;B5MC07;C9J3E2;H7C3Z9;Q8TD06;B5MC62;H7C040	Anterior gradient protein 2 homolog	AGR2	>sp|O95994|AGR2_HUMAN Anterior gradient protein 2 homolog OS=Homo sapiens GN=AGR2 PE=1 SV=1;>tr|B5MC07|B5MC07_HUMAN Anterior gradient protein 2 homolog OS=Homo sapiens GN=AGR2 PE=4 SV=1;>tr|C9J3E2|C9J3E2_HUMAN Anterior gradient protein 2 homolog (Fragment)			+	19.979	+		+		0.53308	NaN	1.9224	0.63225	0.39094	NaN	NaN	NaN		14.3569	14.1741	0	0	16.285	16.285	16.285	0	0	0	-5.62211	-5.80485	0	0	-3.69399	-3.69399	-3.69399	0	0	0	4.99739e-05	1	1.0961e-05	1
1929	O00468;E9PD05;H0Y5U1	Agrin	AGRN	>sp|O00468|AGRIN_HUMAN Agrin OS=Homo sapiens GN=AGRN PE=1 SV=4			+	214.84	+		+		2.7772	NaN	3.559	2.4039	0.79307	NaN	NaN	NaN		420.533	414.18	0	0	193.739	186.453	184.343	0	0	0	205.693	199.34	0	0	-21.1008	-28.3874	-30.4973	0	0	0	2.56728e-21	1	2.32274e-21	1
4770	Q6RW13;Q6RW13-2	Type-1 angiotensin II receptor-associated protein	AGTRAP	>sp|Q6RW13|ATRAP_HUMAN Type-1 angiotensin II receptor-associated protein OS=Homo sapiens GN=AGTRAP PE=1 SV=1;>sp|Q6RW13-2|ATRAP_HUMAN Isoform 2 of Type-1 angiotensin II receptor-associated protein OS=Homo sapiens GN=AGTRAP				17.419	+	+	+	+	1.0199	1.1724	1.0976	1.0849	1.0857	1.0858	1.6386	1.6878		16.8126	16.745	17.0198	17.0198	113.785	84.7618	103.363	16.285	16.285	16.285	-0.606434	-0.673969	-0.399207	-0.399207	96.3655	67.3428	85.944	-1.13399	-1.13399	-1.13399	0.795488	0.966764	0.830493	0.770555
5440	Q8WYP5-2;Q8WYP5-3;Q8WYP5;H7C4S1	Protein ELYS	AHCTF1	>sp|Q8WYP5-2|ELYS_HUMAN Isoform 2 of Protein ELYS OS=Homo sapiens GN=AHCTF1;>sp|Q8WYP5-3|ELYS_HUMAN Isoform 3 of Protein ELYS OS=Homo sapiens GN=AHCTF1;>sp|Q8WYP5|ELYS_HUMAN Protein ELYS OS=Homo sapiens GN=AHCTF1 PE=1 SV=3	+			256	+	+	+	+	0.96625	1.8917	1.0475	0.93415	0.90869	0.51578	2.3629	4.186		416.286	417.942	396.116	351.695	194.251	190.466	191.634	214.163	213.211	213.395	160.286	161.942	140.116	95.6947	-61.7486	-65.5345	-64.3658	-41.8373	-42.7892	-42.6055	0.75613	0.180243	0.299526	0.119461
2963	P23526;F5H737	Adenosylhomocysteinase	AHCY	>sp|P23526|SAHH_HUMAN Adenosylhomocysteinase OS=Homo sapiens GN=AHCY PE=1 SV=4;>tr|F5H737|F5H737_HUMAN Adenosylhomocysteinase OS=Homo sapiens GN=AHCY PE=3 SV=1				47.716	+		+	+	0.9704	NaN	0.97765	0.96879	0.97489	0.86791	0.82831	0.97431		44.3915	44.4055	0	0	43.5908	43.2818	43.5561	40.6791	40.6791	40.6791	-3.32451	-3.31055	0	0	-4.12525	-4.43425	-4.15992	-7.03693	-7.03693	-7.03693	0.402506	1	0.575192	0.272051
2163	O43865;O43865-2	Putative adenosylhomocysteinase 2	AHCYL1	>sp|O43865|SAHH2_HUMAN Putative adenosylhomocysteinase 2 OS=Homo sapiens GN=AHCYL1 PE=1 SV=2;>sp|O43865-2|SAHH2_HUMAN Isoform 2 of Putative adenosylhomocysteinase 2 OS=Homo sapiens GN=AHCYL1			+	58.951	+		+		1.2424	NaN	1.3627	1.3783	0.9768	NaN	NaN	NaN		61.6057	59.4614	0	0	53.8088	57.3669	57.3208	0	0	0	2.65473	0.510438	0	0	-5.14219	-1.58406	-1.63022	0	0	0	0.17546	1	0.00256731	1
5704	Q96HN2;Q96HN2-2;F8W7N8;H0Y8B3;D7UEQ7;D9N155;Q96HN2-3	Putative adenosylhomocysteinase 3;Adenosylhomocysteinase	AHCYL2	>sp|Q96HN2|SAHH3_HUMAN Putative adenosylhomocysteinase 3 OS=Homo sapiens GN=AHCYL2 PE=1 SV=1;>sp|Q96HN2-2|SAHH3_HUMAN Isoform 2 of Putative adenosylhomocysteinase 3 OS=Homo sapiens GN=AHCYL2;>tr|F8W7N8|F8W7N8_HUMAN Adenosylhomocysteinase OS=Homo sapiens GN				66.72	+				0.91282	NaN	NaN	NaN	NaN	NaN	NaN	NaN		63.4758	63.4758	0	0	0	0	0	40.6791	40.6791	40.6791	-3.24416	-3.24416	0	0	0	0	0	-26.0409	-26.0409	-26.0409	0.394659	1	1	1
4605	Q5TGY3	AT-hook DNA-binding motif-containing protein 1	AHDC1	>sp|Q5TGY3|AHDC1_HUMAN AT-hook DNA-binding motif-containing protein 1 OS=Homo sapiens GN=AHDC1 PE=1 SV=1				168.35	+		+	+	2.3794	NaN	1.5398	1.3079	0.95369	0.84034	0.91621	0.99664	+	168.064	168.064	0	0	165.29	165.29	165.29	215.356	215.356	215.356	-0.286294	-0.286294	0	0	-3.05951	-3.05951	-3.05951	47.0055	47.0055	47.0055	0.00398826	1	0.254698	0.533955
3926	Q09666;Q8N274;A1A586;E9PLK4;E9PJC6;E9PKR9;E9PJZ0;E9PLZ1;E9PQE3	Neuroblast differentiation-associated protein AHNAK	AHNAK	>sp|Q09666|AHNK_HUMAN Neuroblast differentiation-associated protein AHNAK OS=Homo sapiens GN=AHNAK PE=1 SV=2	+			629.09	+	+	+	+	1.0658	0.62166	0.90474	1.0274	1.0589	0.30166	1.4086	4.2548	+	355.174	360.563	311.822	317.059	191.427	193.299	192.696	187.899	194.058	182.553	-273.916	-268.527	-317.268	-312.031	-437.663	-435.791	-436.394	-441.191	-435.032	-446.537	0.184626	0.0128894	0.353666	0.413213
5033	Q8IVF2;Q8IVF2-3;Q8IVF2-2	Protein AHNAK2	AHNAK2	>sp|Q8IVF2|AHNK2_HUMAN Protein AHNAK2 OS=Homo sapiens GN=AHNAK2 PE=1 SV=2;>sp|Q8IVF2-3|AHNK2_HUMAN Isoform 3 of Protein AHNAK2 OS=Homo sapiens GN=AHNAK2	+		+	616.62	+	+	+	+	1.1436	0.6051	0.92086	1.0818	1.1028	0.15328	0.98413	5.5651	+	389.036	386.7	214.246	201.569	203.977	204.173	204.635	97.4393	132.078	112.51	-227.584	-229.92	-402.374	-415.051	-412.643	-412.447	-411.985	-519.181	-484.542	-504.11	0.0181002	0.00958475	0.0632675	0.83731
3170	P35869;A9YTQ3-2;A9YTQ3-3;A9YTQ3;E5RFG4;G3V143;E5RGQ2	Aryl hydrocarbon receptor	AHR	>sp|P35869|AHR_HUMAN Aryl hydrocarbon receptor OS=Homo sapiens GN=AHR PE=1 SV=2			+	96.146	+		+	+	3.814	NaN	3.9957	3.0941	0.83981	1.9985	2.4078	1.2581	+	100.454	100.454	128.659	128.659	76.5394	76.5394	76.5394	102.225	102.225	102.225	4.30816	4.30816	32.5131	32.5131	-19.6066	-19.6066	-19.6066	6.07916	6.07916	6.07916	2.84449e-08	1	2.25397e-11	0.127048
2455	O95433;B4DUR9;G3V438;H0YJG7;H0YJU2;G3V3W9;H0YJ63;H0YJG6	Activator of 90 kDa heat shock protein ATPase homolog 1	AHSA1	>sp|O95433|AHSA1_HUMAN Activator of 90 kDa heat shock protein ATPase homolog 1 OS=Homo sapiens GN=AHSA1 PE=1 SV=1;>tr|B4DUR9|B4DUR9_HUMAN Activator of 90 kDa heat shock protein ATPase homolog 1 OS=Homo sapiens GN=AHSA1 PE=2 SV=1;>tr|G3V438|G3V438_HUMAN Act				38.274	+		+		1.0729	NaN	1.0871	1.0297	0.98948	NaN	NaN	NaN		44.445	44.445	0	0	40.6791	40.6791	40.6791	56.2598	56.2598	56.2598	6.17103	6.17103	0	0	2.40507	2.40507	2.40507	17.9858	17.9858	17.9858	0.636577	1	0.894817	1
5587	Q96BJ3;F5H715;Q96BJ3-3;Q96BJ3-2	Axin interactor, dorsalization-associated protein	AIDA	>sp|Q96BJ3|AIDA_HUMAN Axin interactor, dorsalization-associated protein OS=Homo sapiens GN=AIDA PE=1 SV=1;>tr|F5H715|F5H715_HUMAN Axin interactor, dorsalization-associated protein OS=Homo sapiens GN=AIDA PE=4 SV=1				35.023			+		NaN	NaN	0.83064	0.85284	1.1756	NaN	NaN	NaN		0	0	0	0	34.4884	32.8185	33.6627	0	0	0	0	0	0	0	-0.53463	-2.20448	-1.36028	0	0	0	1	1	0.178578	1
2494	O95831;O95831-3;O95831-4;Q1L6K4;O95831-2;E9PMA0;Q2QKE4	Apoptosis-inducing factor 1, mitochondrial	AIFM1;PDCD8	>sp|O95831|AIFM1_HUMAN Apoptosis-inducing factor 1, mitochondrial OS=Homo sapiens GN=AIFM1 PE=1 SV=1;>sp|O95831-3|AIFM1_HUMAN Isoform 3 of Apoptosis-inducing factor 1, mitochondrial OS=Homo sapiens GN=AIFM1;>sp|O95831-4|AIFM1_HUMAN Isoform 4 of Apoptosis-i				66.9	+		+		0.9315	NaN	0.92037	0.94917	1.0002	NaN	NaN	NaN		63.5603	63.5454	0	0	56.895	56.8018	56.7582	0	0	0	-3.33972	-3.35458	0	0	-10.005	-10.0982	-10.1418	0	0	0	0.288454	1	0.214466	1
5940	Q9BRQ8;C9JI05;Q9BRQ8-2	Apoptosis-inducing factor 2	AIFM2	>sp|Q9BRQ8|AIFM2_HUMAN Apoptosis-inducing factor 2 OS=Homo sapiens GN=AIFM2 PE=1 SV=1;>tr|C9JI05|C9JI05_HUMAN Apoptosis-inducing factor 2 OS=Homo sapiens GN=AIFM2 PE=4 SV=1;>sp|Q9BRQ8-2|AIFM2_HUMAN Isoform 2 of Apoptosis-inducing factor 2 OS=Homo sapiens G				40.526	+		+		1.0868	NaN	1.1732	1.1267	1.0351	NaN	NaN	NaN		44.445	44.445	0	0	40.6791	40.6791	40.6791	102.225	102.225	102.225	3.91903	3.91903	0	0	0.153074	0.153074	0.153074	61.6992	61.6992	61.6992	0.876981	1	0.833443	1
913	Q9NVV5;Q9NVV5-2;E7ENG8;Q9NVV5-4;Q5T2H4;Q9NVV5-3;Q5T2H3;Q5T2H0;Q9NVV5-5;B4DPX2;Q5THU2	Androgen-induced gene 1 protein	AIG1	>sp|Q9NVV5|AIG1_HUMAN Androgen-induced gene 1 protein OS=Homo sapiens GN=AIG1 PE=1 SV=2;>sp|Q9NVV5-2|AIG1_HUMAN Isoform 2 of Androgen-induced gene 1 protein OS=Homo sapiens GN=AIG1;>tr|E7ENG8|E7ENG8_HUMAN Androgen-induced gene 1 protein OS=Homo sapiens GN=			+	28.222			+		NaN	NaN	0.86471	0.64663	0.67071	NaN	NaN	NaN		0	0	0	0	186.312	180.12	189.286	25.3141	25.3141	25.3141	0	0	0	0	158.09	151.898	161.064	-2.90794	-2.90794	-2.90794	1	1	0.0246334	1
7125	Q9Y4K1;F5H7N3;B4DU04;Q96QW7	Absent in melanoma 1 protein	AIM1	>sp|Q9Y4K1|AIM1_HUMAN Absent in melanoma 1 protein OS=Homo sapiens GN=AIM1 PE=1 SV=3;>tr|F5H7N3|F5H7N3_HUMAN Absent in melanoma 1 protein OS=Homo sapiens GN=AIM1 PE=4 SV=1				188.67	+		+		0.93976	NaN	0.85456	0.91427	1.0146	NaN	NaN	NaN		309.299	307.827	0	0	165.182	165.163	165.148	0	0	0	120.629	119.157	0	0	-23.4881	-23.5072	-23.5221	0	0	0	0.635484	1	0.32391	1
1166	E9PIR9;Q8N1P7;E7EX92	Absent in melanoma 1-like protein	AIM1L	>tr|E9PIR9|E9PIR9_HUMAN Absent in melanoma 1-like protein OS=Homo sapiens GN=AIM1L PE=4 SV=1;>sp|Q8N1P7|AIM1L_HUMAN Absent in melanoma 1-like protein OS=Homo sapiens GN=AIM1L PE=2 SV=1			+	86.721			+		NaN	NaN	3.2344	2.1651	0.53854	NaN	NaN	NaN		0	0	0	0	165.29	109.678	165.29	0	0	0	0	0	0	0	78.5695	22.9573	78.5695	0	0	0	1	1	0.0007826	1
3962	Q12904-2;Q12904;B4DNK3;D6R937	Aminoacyl tRNA synthase complex-interacting multifunctional protein 1;Endothelial monocyte-activating polypeptide 2	AIMP1	>sp|Q12904-2|AIMP1_HUMAN Isoform 2 of Aminoacyl tRNA synthase complex-interacting multifunctional protein 1 OS=Homo sapiens GN=AIMP1;>sp|Q12904|AIMP1_HUMAN Aminoacyl tRNA synthase complex-interacting multifunctional protein 1 OS=Homo sapiens GN=AIMP1 PE=1				37.039	+		+		0.95512	NaN	1.0003	0.98516	1.0137	NaN	NaN	NaN		44.445	44.445	0	0	40.1959	40.2711	40.2026	0	0	0	7.40603	7.40603	0	0	3.15694	3.2321	3.1636	0	0	0	0.443419	1	0.490411	1
3998	Q13155;F8W950;A8MU58;F8WCL2	Aminoacyl tRNA synthase complex-interacting multifunctional protein 2	AIMP2	>sp|Q13155|AIMP2_HUMAN Aminoacyl tRNA synthase complex-interacting multifunctional protein 2 OS=Homo sapiens GN=AIMP2 PE=1 SV=2;>tr|F8W950|F8W950_HUMAN Aminoacyl tRNA synthase complex-interacting multifunctional protein 2 OS=Homo sapiens GN=AIMP2 PE=4 SV=1				35.348	+		+	+	1.0686	NaN	1.0687	1.0598	0.94777	0.91458	1.1055	1.1105		30.8569	30.4427	29.6943	29.6943	25.2536	25.2254	25.1964	26.3316	26.2668	26.5694	-4.49111	-4.90535	-5.65369	-5.65369	-10.0944	-10.1226	-10.1516	-9.01641	-9.08117	-8.77862	0.907079	1	0.69306	0.863463
1892	O00170;E9PPD7;E9PMH2	AH receptor-interacting protein;Peptidyl-prolyl cis-trans isomerase	AIP	>sp|O00170|AIP_HUMAN AH receptor-interacting protein OS=Homo sapiens GN=AIP PE=1 SV=2;>tr|E9PPD7|E9PPD7_HUMAN Peptidyl-prolyl cis-trans isomerase (Fragment) OS=Homo sapiens GN=AIP PE=4 SV=1;>tr|E9PMH2|E9PMH2_HUMAN Peptidyl-prolyl cis-trans isomerase (Fragm			+	37.636	+		+		1.1328	NaN	1.1449	0.82829	0.9758	NaN	NaN	NaN		44.445	44.445	0	0	29.1791	30.6804	31.8443	0	0	0	6.80903	6.80903	0	0	-8.45693	-6.95564	-5.79167	0	0	0	0.926113	1	0.0406374	1
5718	Q96IF1;H0YJL9	LIM domain-containing protein ajuba	AJUBA	>sp|Q96IF1|AJUBA_HUMAN LIM domain-containing protein ajuba OS=Homo sapiens GN=AJUBA PE=1 SV=1				56.933	+		+		1.2931	NaN	1.3177	1.1589	0.93207	NaN	NaN	NaN		55.5388	54.9867	0	0	56.2598	56.2598	56.2598	0	0	0	-1.39415	-1.94626	0	0	-0.673189	-0.673189	-0.673189	0	0	0	0.552371	1	0.823753	1
2534	Q5T9B7;P00568;H0Y4J6;H0YID2	Adenylate kinase isoenzyme 1	AK1	>tr|Q5T9B7|Q5T9B7_HUMAN Adenylate kinase 1 OS=Homo sapiens GN=AK1 PE=2 SV=1;>sp|P00568|KAD1_HUMAN Adenylate kinase isoenzyme 1 OS=Homo sapiens GN=AK1 PE=1 SV=3;>tr|H0Y4J6|H0Y4J6_HUMAN Adenylate kinase isoenzyme 1 (Fragment) OS=Homo sapiens GN=AK1 PE=3 SV=1				23.411	+		+		0.96119	NaN	0.9764	0.97267	1.0604	NaN	NaN	NaN		22.6627	23.1818	0	0	23.3589	23.2423	23.2462	0	0	40.6791	-0.748291	-0.229213	0	0	-0.0520809	-0.16874	-0.164812	0	0	17.2681	0.406645	1	0.377797	1
1447	P54819;F8W1A4;P54819-2;P54819-5;P54819-6;F8VY04;G3V213	Adenylate kinase 2, mitochondrial	AK2	>sp|P54819|KAD2_HUMAN Adenylate kinase 2, mitochondrial OS=Homo sapiens GN=AK2 PE=1 SV=2;>tr|F8W1A4|F8W1A4_HUMAN Adenylate kinase 2, mitochondrial OS=Homo sapiens GN=AK2 PE=3 SV=1;>sp|P54819-2|KAD2_HUMAN Isoform 2 of Adenylate kinase 2, mitochondrial OS=Ho				26.477	+		+		0.91443	NaN	0.97649	0.94731	0.9689	NaN	NaN	NaN	+																					0.130601	1	0.269833	1
6840	Q9UIJ7;E7ET30;Q9UIJ7-2	GTP:AMP phosphotransferase, mitochondrial	AK3	>sp|Q9UIJ7|KAD3_HUMAN GTP:AMP phosphotransferase, mitochondrial OS=Homo sapiens GN=AK3 PE=1 SV=4;>tr|E7ET30|E7ET30_HUMAN GTP:AMP phosphotransferase, mitochondrial OS=Homo sapiens GN=AK3 PE=3 SV=1;>sp|Q9UIJ7-2|KAD3_HUMAN Isoform 2 of GTP:AMP phosphotransfer				25.565	+		+		1.0052	NaN	1.1069	0.94082	0.86428	NaN	NaN	NaN		29.6943	29.6943	0	0	25.3141	25.3141	25.3141	0	0	0	4.12931	4.12931	0	0	-0.250939	-0.250939	-0.250939	0	0	0	0.770704	1	0.245278	1
3010	P27144;D3DQ64	Adenylate kinase isoenzyme 4, mitochondrial	AK4	>sp|P27144|KAD4_HUMAN Adenylate kinase isoenzyme 4, mitochondrial OS=Homo sapiens GN=AK4 PE=1 SV=1;>tr|D3DQ64|D3DQ64_HUMAN Adenylate kinase isoenzyme 4, mitochondrial OS=Homo sapiens GN=AK4 PE=3 SV=1				25.268	+		+		1.0077	NaN	0.91714	0.95833	1.0533	NaN	NaN	NaN		29.6943	29.6943	0	0	25.3141	25.3141	25.3141	0	0	0	4.42631	4.42631	0	0	0.0460609	0.0460609	0.0460609	0	0	0	0.669124	1	0.317311	1
5486	Q92667;Q92667-2;I3L0W0;I3NI36;I3L2N7;I3L2A2;I3L3V6;I3L0V5;I3L0K6;I3L364;I3L3K1	A-kinase anchor protein 1, mitochondrial	AKAP1	>sp|Q92667|AKAP1_HUMAN A-kinase anchor protein 1, mitochondrial OS=Homo sapiens GN=AKAP1 PE=1 SV=1;>sp|Q92667-2|AKAP1_HUMAN Isoform 2 of A-kinase anchor protein 1, mitochondrial OS=Homo sapiens GN=AKAP1;>tr|I3L0W0|I3L0W0_HUMAN A-kinase anchor protein 1, mi				97.34	+		+		1.0695	NaN	1.0045	0.98515	1.0147	NaN	NaN	NaN		35.6876	38.4878	0	0	66.202	73.8722	72.2032	165.29	165.29	165.29	-61.6524	-58.8522	0	0	-31.138	-23.4678	-25.1368	67.9505	67.9505	67.9505	0.699212	1	0.800963	1
2124	O43572;E7EMD6	A-kinase anchor protein 10, mitochondrial	AKAP10	>sp|O43572|AKA10_HUMAN A-kinase anchor protein 10, mitochondrial OS=Homo sapiens GN=AKAP10 PE=1 SV=2;>tr|E7EMD6|E7EMD6_HUMAN A-kinase anchor protein 10, mitochondrial (Fragment) OS=Homo sapiens GN=AKAP10 PE=4 SV=2				73.817	+				0.83722	NaN	NaN	NaN	NaN	NaN	NaN	NaN		63.4758	63.4758	0	0	76.5394	76.5394	76.5394	0	0	0	-10.3412	-10.3412	0	0	2.7224	2.7224	2.7224	0	0	0	0.215463	1	1	1
6873	Q9UKA4	A-kinase anchor protein 11	AKAP11	>sp|Q9UKA4|AKA11_HUMAN A-kinase anchor protein 11 OS=Homo sapiens GN=AKAP11 PE=1 SV=1				210.51			+		NaN	NaN	0.99721	1.2812	1.0524	NaN	NaN	NaN		422.286	422.286	0	0	165.29	165.29	165.29	215.356	215.356	215.356	211.776	211.776	0	0	-45.2195	-45.2195	-45.2195	4.84552	4.84552	4.84552	1	1	0.549604	1
3950	Q12802;Q12802-2;H7BYL5;Q12802-4;H0Y4V5;H0YMW2;A8MYJ1;F5H8M3;H0YLH1;E7EWV9;Q12802-5	A-kinase anchor protein 13	AKAP13	>sp|Q12802|AKP13_HUMAN A-kinase anchor protein 13 OS=Homo sapiens GN=AKAP13 PE=1 SV=2;>sp|Q12802-2|AKP13_HUMAN Isoform 2 of A-kinase anchor protein 13 OS=Homo sapiens GN=AKAP13;>tr|H7BYL5|H7BYL5_HUMAN A-kinase anchor protein 13 OS=Homo sapiens GN=AKAP13 PE				307.55	+		+		1.0406	NaN	1.0131	1.0075	0.95555	NaN	NaN	NaN		417.506	414.42	0	0	75.4621	83.5907	77.5687	0	0	0	109.956	106.87	0	0	-232.088	-223.959	-229.981	0	0	0	0.839441	1	0.950823	1
3825	Q02040;Q02040-3;Q02040-2	A-kinase anchor protein 17A	AKAP17A	>sp|Q02040|AK17A_HUMAN A-kinase anchor protein 17A OS=Homo sapiens GN=AKAP17A PE=1 SV=2;>sp|Q02040-3|AK17A_HUMAN Isoform 3 of A-kinase anchor protein 17A OS=Homo sapiens GN=AKAP17A;>sp|Q02040-2|AK17A_HUMAN Isoform 2 of A-kinase anchor protein 17A OS=Homo s	+			80.735	+	+	+	+	0.88487	1.7136	0.98023	1.0212	1.1015	0.20675	2.1985	12.91		78.4756	78.4756	100.454	100.454	76.5394	76.5394	76.5394	102.225	102.225	102.225	-2.25936	-2.25936	19.7192	19.7192	-4.1956	-4.1956	-4.1956	21.4902	21.4902	21.4902	0.365474	0.284548	0.89764	0.29816
7012	Q9Y2D5-6;Q9Y2D5-4;Q9Y2D5-5;Q9Y2D5-7;Q9Y2D5;C9JVY5;C9JZH4	A-kinase anchor protein 2	AKAP2	>sp|Q9Y2D5-6|AKAP2_HUMAN Isoform 4 of A-kinase anchor protein 2 OS=Homo sapiens GN=AKAP2;>sp|Q9Y2D5-4|AKAP2_HUMAN Isoform 2 of A-kinase anchor protein 2 OS=Homo sapiens GN=AKAP2;>sp|Q9Y2D5-5|AKAP2_HUMAN Isoform 3 of A-kinase anchor protein 2 OS=Homo sapien				120.63	+		+		0.99482	NaN	1.1344	1.1025	0.97553	NaN	NaN	NaN		137.374	138.632	0	0	123.324	124.808	122.301	0	0	0	16.7438	18.0016	0	0	2.69408	4.17764	1.67096	0	0	0	0.873838	1	0.39287	1
201	B1ALY0;D3YTA4;Q8IXS6-2;Q8IXS6;C9JA33	Paralemmin-2	AKAP2;PALM2	>tr|B1ALY0|B1ALY0_HUMAN A kinase (PRKA) anchor protein 2 (Fragment) OS=Homo sapiens GN=AKAP2 PE=4 SV=1;>tr|D3YTA4|D3YTA4_HUMAN HCG28765, isoform CRA_c OS=Homo sapiens GN=PALM2 PE=4 SV=1;>sp|Q8IXS6-2|PALM2_HUMAN Isoform 2 of Paralemmin-2 OS=Homo sapiens GN=			+	47.626			+		NaN	NaN	0.47366	0.55167	1.1026	NaN	NaN	NaN		168.064	168.064	0	0	169.446	165.373	165.368	0	0	0	120.438	120.438	0	0	121.82	117.747	117.742	0	0	0	1	1	0.00335572	1
2155	O43823	A-kinase anchor protein 8	AKAP8	>sp|O43823|AKAP8_HUMAN A-kinase anchor protein 8 OS=Homo sapiens GN=AKAP8 PE=1 SV=1	+			76.107	+	+	+	+	1.0919	1.8034	0.98357	0.96556	0.90336	0.4644	2.8031	5.7546		81.3155	80.6603	100.454	100.454	76.5394	76.5394	76.5394	102.225	102.225	102.225	5.20846	4.55334	24.3472	24.3472	0.432405	0.432405	0.432405	26.1182	26.1182	26.1182	0.743742	0.224962	0.522392	0.113992
6928	Q9ULX6	A-kinase anchor protein 8-like	AKAP8L	>sp|Q9ULX6|AKP8L_HUMAN A-kinase anchor protein 8-like OS=Homo sapiens GN=AKAP8L PE=1 SV=3				71.648	+		+		1.1326	NaN	1.0001	0.96927	1.005	NaN	NaN	NaN		78.4756	78.4756	0	0	76.5394	76.5394	76.5394	0	0	0	6.82764	6.82764	0	0	4.8914	4.8914	4.8914	0	0	0	0.633284	1	0.524757	1
1350	Q99996-6;Q99996;Q99996-2;Q99996-3;F5H3X5;Q99996-5;F8WCY9;Q99996-4;H7BYL6;Q6PJH3;H7BZV6	A-kinase anchor protein 9	AKAP9	>sp|Q99996-6|AKAP9_HUMAN Isoform 6 of A-kinase anchor protein 9 OS=Homo sapiens GN=AKAP9;>sp|Q99996|AKAP9_HUMAN A-kinase anchor protein 9 OS=Homo sapiens GN=AKAP9 PE=1 SV=3;>sp|Q99996-2|AKAP9_HUMAN Isoform 2 of A-kinase anchor protein 9 OS=Homo sapiens GN=				455.42	+		+		0.8469	NaN	1.1722	1.0185	0.89784	NaN	NaN	NaN		422.286	422.286	0	0	215.356	215.356	215.356	0	0	0	-33.134	-33.134	0	0	-240.064	-240.064	-240.064	0	0	0	0.317311	1	0.837106	1
2788	P14550;Q5T621	Alcohol dehydrogenase [NADP(+)]	AKR1A1	>sp|P14550|AK1A1_HUMAN Alcohol dehydrogenase [NADP(+)] OS=Homo sapiens GN=AKR1A1 PE=1 SV=3				36.573	+		+		0.88425	NaN	0.99802	0.9575	0.96175	NaN	NaN	NaN	+	44.445	44.445	0	0	39.3044	39.489	39.5128	0	0	0	7.87203	7.87203	0	0	2.73142	2.91601	2.93984	0	0	0	0.0491677	1	0.230036	1
2172	O60218	Aldo-keto reductase family 1 member B10	AKR1B10	>sp|O60218|AK1BA_HUMAN Aldo-keto reductase family 1 member B10 OS=Homo sapiens GN=AKR1B10 PE=1 SV=2			+	36.019	+		+		1.0879	NaN	3.7069	0.62718	0.16329	NaN	NaN	NaN		32.1494	32.3871	0	0	27.1433	26.0635	28.7113	76.5394	76.5394	76.5394	-3.86957	-3.6319	0	0	-8.87573	-9.95549	-7.30773	40.5204	40.5204	40.5204	0.405714	1	1.08602e-17	1
3865	Q04828;H0Y804;A6NHU4	Aldo-keto reductase family 1 member C1	AKR1C1	>sp|Q04828|AK1C1_HUMAN Aldo-keto reductase family 1 member C1 OS=Homo sapiens GN=AKR1C1 PE=1 SV=1;>tr|H0Y804|H0Y804_HUMAN Aldo-keto reductase family 1 member C1 (Fragment) OS=Homo sapiens GN=AKR1C1 PE=4 SV=1	+			36.788	+	+	+	+	0.96055	0.95087	1.9595	0.95893	0.47305	0.32647	1.205	4.3324		39.5812	37.8908	50.8646	51.212	29.5737	29.4593	29.568	50.3048	38.7496	51.7948	2.79321	1.1028	14.0766	14.424	-7.21431	-7.32868	-7.21996	13.5168	1.9616	15.0068	0.490202	0.658026	0.389847	0.93641
3486	P52895;B4DK69;P52895-2	Aldo-keto reductase family 1 member C2	AKR1C2	>sp|P52895|AK1C2_HUMAN Aldo-keto reductase family 1 member C2 OS=Homo sapiens GN=AKR1C2 PE=1 SV=3;>tr|B4DK69|B4DK69_HUMAN Aldo-keto reductase family 1 member C2 OS=Homo sapiens GN=AKR1C2 PE=2 SV=1			+	36.735	+		+		0.89576	NaN	1.8928	0.861	0.40218	NaN	NaN	NaN		36.4116	36.5751	0	0	26.7296	26.5962	26.695	0	0	56.2598	-0.323425	-0.159924	0	0	-10.0054	-10.1388	-10.04	0	0	19.5248	0.0630053	1	0.0055961	1
3246	P42330;B4DL37;P17516;E9PBP5	Aldo-keto reductase family 1 member C3	AKR1C3	>sp|P42330|AK1C3_HUMAN Aldo-keto reductase family 1 member C3 OS=Homo sapiens GN=AKR1C3 PE=1 SV=4;>tr|B4DL37|B4DL37_HUMAN Aldo-keto reductase family 1 member C3 OS=Homo sapiens GN=AKR1C3 PE=2 SV=1				36.853	+		+		0.95813	NaN	2.1213	0.95209	0.47198	NaN	NaN	NaN		32.542	32.8316	0	0	26.2918	26.0267	25.9812	0	0	0	-4.31095	-4.0214	0	0	-10.5612	-10.8263	-10.8718	0	0	0	0.347748	1	0.291711	1
3461	P51857;P51857-2;P51857-3;Q96LK9	3-oxo-5-beta-steroid 4-dehydrogenase	AKR1D1	>sp|P51857|AK1D1_HUMAN 3-oxo-5-beta-steroid 4-dehydrogenase OS=Homo sapiens GN=AKR1D1 PE=1 SV=1;>sp|P51857-2|AK1D1_HUMAN Isoform 2 of 3-oxo-5-beta-steroid 4-dehydrogenase OS=Homo sapiens GN=AKR1D1;>sp|P51857-3|AK1D1_HUMAN Isoform 3 of 3-oxo-5-beta-steroid				37.376	+		+		0.97352	NaN	2.0767	0.96632	0.48966	NaN	NaN	NaN		38.1763	37.863	100.454	100.454	30.0774	30.1885	30.1559	0	0	0	0.800302	0.487029	63.0782	63.0782	-7.29858	-7.18746	-7.22007	0	0	0	0.451842	1	0.330318	1
2120	O43488;H3BLU7;H7C5H7	Aflatoxin B1 aldehyde reductase member 2	AKR7A2	>sp|O43488|ARK72_HUMAN Aflatoxin B1 aldehyde reductase member 2 OS=Homo sapiens GN=AKR7A2 PE=1 SV=3;>tr|H3BLU7|H3BLU7_HUMAN Aflatoxin B1 aldehyde reductase member 2 (Fragment) OS=Homo sapiens GN=AKR7A2 PE=4 SV=1				39.589	+	+	+	+	0.95557	0.91076	1.0333	1.0013	1.0155	0.87685	0.90306	0.9941		29.6943	29.6943	29.6943	29.6943	25.3141	25.3141	25.3141	25.3141	25.3141	25.3141	-9.89469	-9.89469	-9.89469	-9.89469	-14.2749	-14.2749	-14.2749	-14.2749	-14.2749	-14.2749	0.372686	0.424805	0.839199	0.228721
2413	O95154	Aflatoxin B1 aldehyde reductase member 3	AKR7A3	>sp|O95154|ARK73_HUMAN Aflatoxin B1 aldehyde reductase member 3 OS=Homo sapiens GN=AKR7A3 PE=1 SV=2				37.206	+		+		0.97835	NaN	1.1165	0.95275	0.87051	NaN	NaN	NaN		29.6943	29.6943	0	0	25.3141	25.3141	25.3141	0	0	0	-7.51169	-7.51169	0	0	-11.8919	-11.8919	-11.8919	0	0	0	0.418118	1	0.39834	1
3101	P31749;B7Z5R1;G3V3K5;G3V3X1;Q9Y243;Q9Y243-2;G3V2I6;G3V4I6	RAC-alpha serine/threonine-protein kinase	AKT1	>sp|P31749|AKT1_HUMAN RAC-alpha serine/threonine-protein kinase OS=Homo sapiens GN=AKT1 PE=1 SV=2;>tr|B7Z5R1|B7Z5R1_HUMAN RAC-alpha serine/threonine-protein kinase OS=Homo sapiens GN=AKT1 PE=2 SV=1				55.686	+		+		1.2621	NaN	0.95815	0.9724	0.93136	NaN	NaN	NaN	+	52.5654	52.5654	0	0	56.2598	56.2598	56.2598	0	0	0	-3.1206	-3.1206	0	0	0.573811	0.573811	0.573811	0	0	0	0.404374	1	0.406832	1
5579	Q96B36;Q96B36-2;H9KV91	Proline-rich AKT1 substrate 1	AKT1S1	>sp|Q96B36|AKTS1_HUMAN Proline-rich AKT1 substrate 1 OS=Homo sapiens GN=AKT1S1 PE=1 SV=1;>sp|Q96B36-2|AKTS1_HUMAN Isoform 2 of Proline-rich AKT1 substrate 1 OS=Homo sapiens GN=AKT1S1				27.383			+		NaN	NaN	0.85755	1.3449	1.4775	NaN	NaN	NaN		44.445	44.445	0	0	40.6791	40.6791	40.6791	0	0	0	17.062	17.062	0	0	13.2961	13.2961	13.2961	0	0	0	1	1	0.489772	1
3102	P31751;Q0VAN0;B7Z8Z9;E7EVP8;A8MX96;C9JIJ1;C9JC83;Q6P4H3;C9J258;C9JIF6;C9JHS6	RAC-beta serine/threonine-protein kinase	AKT2	>sp|P31751|AKT2_HUMAN RAC-beta serine/threonine-protein kinase OS=Homo sapiens GN=AKT2 PE=1 SV=2;>tr|Q0VAN0|Q0VAN0_HUMAN AKT2 protein OS=Homo sapiens GN=AKT2 PE=2 SV=1;>tr|B7Z8Z9|B7Z8Z9_HUMAN RAC-beta serine/threonine-protein kinase OS=Homo sapiens GN=AKT2				55.768	+		+		1.2579	NaN	0.8183	0.98153	1.152	NaN	NaN	NaN		52.5654	52.5654	0	0	56.2598	56.2598	56.2598	0	0	0	-3.2026	-3.2026	0	0	0.491811	0.491811	0.491811	0	0	0	0.410431	1	0.511865	1
2774	P13716;P13716-2;B7ZBK6	Delta-aminolevulinic acid dehydratase	ALAD	>sp|P13716|HEM2_HUMAN Delta-aminolevulinic acid dehydratase OS=Homo sapiens GN=ALAD PE=1 SV=1;>sp|P13716-2|HEM2_HUMAN Isoform 2 of Delta-aminolevulinic acid dehydratase OS=Homo sapiens GN=ALAD;>tr|B7ZBK6|B7ZBK6_HUMAN Aminolevulinate, delta-, dehydratase (F				36.294	+		+		0.8984	NaN	0.90012	1.0171	1.1713	NaN	NaN	NaN		29.6943	29.6943	0	0	25.3141	25.3141	25.3141	0	0	0	-6.59969	-6.59969	0	0	-10.9799	-10.9799	-10.9799	0	0	0	0.174708	1	0.900615	1
366	Q13740;B4DTU0;Q13740-2;F5GXJ9;H7C543;Q6ZS95	CD166 antigen	ALCAM	>sp|Q13740|CD166_HUMAN CD166 antigen OS=Homo sapiens GN=ALCAM PE=1 SV=2;>tr|B4DTU0|B4DTU0_HUMAN CD166 antigen OS=Homo sapiens GN=ALCAM PE=2 SV=1;>sp|Q13740-2|CD166_HUMAN Isoform 2 of CD166 antigen OS=Homo sapiens GN=ALCAM;>tr|F5GXJ9|F5GXJ9_HUMAN CD166 anti			+	65.102	+	+	+	+	1.2337	1.1617	1.2164	1.2202	0.97002	1.1322	1.1268	1.008		96.0972	95.0329	100.454	100.454	77.23	77.2159	77.1633	96.2257	96.5602	95.46	30.9952	29.9309	35.3522	35.3522	12.128	12.1139	12.0613	31.1237	31.4582	30.358	0.0249554	0.903354	0.0246531	0.941261
5101	Q8IZ83;Q8IZ83-3;F5H4B6;F8WBH3;Q8IZ83-2	Aldehyde dehydrogenase family 16 member A1	ALDH16A1	>sp|Q8IZ83|A16A1_HUMAN Aldehyde dehydrogenase family 16 member A1 OS=Homo sapiens GN=ALDH16A1 PE=1 SV=2;>sp|Q8IZ83-3|A16A1_HUMAN Isoform 3 of Aldehyde dehydrogenase family 16 member A1 OS=Homo sapiens GN=ALDH16A1;>tr|F5H4B6|F5H4B6_HUMAN Aldehyde dehydrogen				85.126	+		+		0.94238	NaN	0.97541	0.95986	0.97226	NaN	NaN	NaN		78.4756	78.4756	0	0	76.5394	76.5394	76.5394	0	0	0	-6.65036	-6.65036	0	0	-8.5866	-8.5866	-8.5866	0	0	0	0.288991	1	0.471329	1
3530	P54886;P54886-2	Delta-1-pyrroline-5-carboxylate synthase;Glutamate 5-kinase;Gamma-glutamyl phosphate reductase	ALDH18A1	>sp|P54886|P5CS_HUMAN Delta-1-pyrroline-5-carboxylate synthase OS=Homo sapiens GN=ALDH18A1 PE=1 SV=2;>sp|P54886-2|P5CS_HUMAN Isoform Short of Delta-1-pyrroline-5-carboxylate synthase OS=Homo sapiens GN=ALDH18A1				87.301	+		+		1.0191	NaN	1.1455	0.99368	0.88415	NaN	NaN	NaN		78.0014	77.9208	0	0	75.9276	76.1123	76.0856	0	0	0	-9.29961	-9.38022	0	0	-11.3734	-11.1887	-11.2154	0	0	0	0.81351	1	0.886104	1
2520	P00352;H0Y4S2;Q5SYQ8;Q5SYQ9;Q5SYQ7;H0Y2X5	Retinal dehydrogenase 1	ALDH1A1	>sp|P00352|AL1A1_HUMAN Retinal dehydrogenase 1 OS=Homo sapiens GN=ALDH1A1 PE=1 SV=2;>tr|H0Y4S2|H0Y4S2_HUMAN Retinal dehydrogenase 1 OS=Homo sapiens GN=ALDH1A1 PE=3 SV=1			+	54.861	+		+		0.66022	NaN	1.9066	0.82465	0.39017	NaN	NaN	NaN		52.5654	52.5654	0	0	55.8592	55.9742	55.888	0	0	0	-2.2956	-2.2956	0	0	0.998158	1.11317	1.02697	0	0	0	4.25223e-08	1	0.00230018	1
3092	P30837;B4DLJ0;P47895;H0YKF9	Aldehyde dehydrogenase X, mitochondrial	ALDH1B1	>sp|P30837|AL1B1_HUMAN Aldehyde dehydrogenase X, mitochondrial OS=Homo sapiens GN=ALDH1B1 PE=1 SV=3				57.206	+		+		1.0105	NaN	1.08	1.0015	0.89837	NaN	NaN	NaN		50.2603	50.2157	0	0	44.7538	44.8903	44.9991	0	0	0	-6.94568	-6.99034	0	0	-12.4522	-12.3157	-12.2069	0	0	0	0.877292	1	0.944955	1
2587	P05091;F8VXI5;E7EUE5;F8W0A9;F8VP50;O94788;F5H2Y9;F5H3R1;H0YMG7;O94788-2;H0YM00;H0YKL3	Aldehyde dehydrogenase, mitochondrial	ALDH2	>sp|P05091|ALDH2_HUMAN Aldehyde dehydrogenase, mitochondrial OS=Homo sapiens GN=ALDH2 PE=1 SV=2;>tr|F8VXI5|F8VXI5_HUMAN Aldehyde dehydrogenase, mitochondrial OS=Homo sapiens GN=ALDH2 PE=3 SV=1;>tr|E7EUE5|E7EUE5_HUMAN Aldehyde dehydrogenase, mitochondrial O				56.381	+		+		0.93982	NaN	1.0156	0.98924	0.975	NaN	NaN	NaN		51.0732	51.0777	422.286	422.286	45.9115	46.1414	46.3147	0	0	0	-5.30782	-5.30328	365.905	365.905	-10.4695	-10.2396	-10.0663	0	0	0	0.253312	1	0.962284	1
1605	H0Y3F3;P30838;E9PNN6;C9JMC5;E7ERM4;I3L3I9;A8MYB8;C9JKT2;I3L1H6;I3L4E5;I3L3W9	Aldehyde dehydrogenase;Aldehyde dehydrogenase, dimeric NADP-preferring	ALDH3A1	>tr|H0Y3F3|H0Y3F3_HUMAN Aldehyde dehydrogenase OS=Homo sapiens GN=ALDH3A1 PE=3 SV=1;>sp|P30838|AL3A1_HUMAN Aldehyde dehydrogenase, dimeric NADP-preferring OS=Homo sapiens GN=ALDH3A1 PE=1 SV=3;>tr|E9PNN6|E9PNN6_HUMAN Aldehyde dehydrogenase, dimeric NADP-pre			+	57.412	+		+		1.0534	NaN	1.6455	0.87722	0.54617	NaN	NaN	NaN		44.6419	44.6392	0	0	40.6791	40.6791	40.6791	0	0	0	-12.7701	-12.7728	0	0	-16.7329	-16.7329	-16.7329	0	0	0	0.743386	1	0.0855194	1
3448	P51648-2;P51648;I3L1M4;I3L0X1;C9JGJ2;I3L2W1;P43353;P43353-2;P48448;E9PJV0	Fatty aldehyde dehydrogenase	ALDH3A2	>sp|P51648-2|AL3A2_HUMAN Isoform 2 of Fatty aldehyde dehydrogenase OS=Homo sapiens GN=ALDH3A2;>sp|P51648|AL3A2_HUMAN Fatty aldehyde dehydrogenase OS=Homo sapiens GN=ALDH3A2 PE=1 SV=1				57.669	+	+	+	+	0.92813	0.86895	0.98791	0.96476	0.94897	0.94677	0.93452	0.98509		45.5799	45.3855	44.8477	45.658	44.4007	44.2305	43.9236	42.1215	41.9854	42.344	-12.0891	-12.2835	-12.8213	-12.011	-13.2683	-13.4385	-13.7454	-15.5475	-15.6836	-15.325	0.177849	0.276758	0.482107	0.310357
3064	P30038;D2D4A3;P30038-2;Q5TF55;C9JTC4;E9PF68	Delta-1-pyrroline-5-carboxylate dehydrogenase, mitochondrial	ALDH4A1	>sp|P30038|AL4A1_HUMAN Delta-1-pyrroline-5-carboxylate dehydrogenase, mitochondrial OS=Homo sapiens GN=ALDH4A1 PE=1 SV=3;>tr|D2D4A3|D2D4A3_HUMAN Delta-1-pyrroline-5-carboxylate dehydrogenase, mitochondrial OS=Homo sapiens GN=ALDH4A1 PE=2 SV=1;>sp|P30038-2|			+	61.719	+		+		0.88103	NaN	1.079	0.89635	0.82961	NaN	NaN	NaN		52.714	52.7333	0	0	56.2598	56.2598	56.2598	0	0	0	-9.00503	-8.98566	0	0	-5.45919	-5.45919	-5.45919	0	0	0	0.133993	1	0.0610202	1
1564	G5E949;P51649;C9J8Q5;F5H328	Succinate-semialdehyde dehydrogenase, mitochondrial	ALDH5A1	>tr|G5E949|G5E949_HUMAN Aldehyde dehydrogenase 5 family, member A1 (Succinate-semialdehyde dehydrogenase), isoform CRA_a OS=Homo sapiens GN=ALDH5A1 PE=3 SV=1;>sp|P51649|SSDH_HUMAN Succinate-semialdehyde dehydrogenase, mitochondrial OS=Homo sapiens GN=ALDH5			+	58.653	+		+		0.94139	NaN	0.95921	0.87156	0.96433	NaN	NaN	NaN		52.0274	51.4682	0	0	44.5986	44.6243	44.1917	40.6791	40.6791	40.6791	-6.62564	-7.18481	0	0	-14.0544	-14.0287	-14.4613	-17.9739	-17.9739	-17.9739	0.242102	1	0.07598	1
3831	Q02252;G3V4Z4	Methylmalonate-semialdehyde dehydrogenase [acylating], mitochondrial	ALDH6A1	>sp|Q02252|MMSA_HUMAN Methylmalonate-semialdehyde dehydrogenase [acylating], mitochondrial OS=Homo sapiens GN=ALDH6A1 PE=1 SV=2;>tr|G3V4Z4|G3V4Z4_HUMAN Methylmalonate-semialdehyde dehydrogenase [acylating], mitochondrial OS=Homo sapiens GN=ALDH6A1 PE=3 SV=				57.839	+		+		0.98828	NaN	0.98607	1.0042	1.1659	NaN	NaN	NaN		51.4479	51.5797	0	0	40.9985	40.9583	40.8522	0	0	0	-6.39111	-6.25927	0	0	-16.8405	-16.8807	-16.9868	0	0	0	0.523814	1	0.5941	1
3355	P49419;P49419-2;E7EPT3;F8VS02;P49419-3;H0YHM6;F8VVF2;F8WD33;F8WDY6	Alpha-aminoadipic semialdehyde dehydrogenase	ALDH7A1	>sp|P49419|AL7A1_HUMAN Alpha-aminoadipic semialdehyde dehydrogenase OS=Homo sapiens GN=ALDH7A1 PE=1 SV=5;>sp|P49419-2|AL7A1_HUMAN Isoform 2 of Alpha-aminoadipic semialdehyde dehydrogenase OS=Homo sapiens GN=ALDH7A1;>tr|E7EPT3|E7EPT3_HUMAN Alpha-aminoadipic	+			58.486	+	+	+	+	0.99663	0.8671	0.97714	0.99679	1.0003	0.3156	0.90828	2.6622		45.2789	45.3211	63.4758	63.4758	41.1328	41.0426	41.1774	54.7261	50.6131	55.2599	-13.2071	-13.1649	4.98984	4.98984	-17.3532	-17.4434	-17.3086	-3.75986	-7.87295	-3.22613	0.956711	0.472829	0.959618	0.367047
3343	P49189;B4DXY7	4-trimethylaminobutyraldehyde dehydrogenase	ALDH9A1	>sp|P49189|AL9A1_HUMAN 4-trimethylaminobutyraldehyde dehydrogenase OS=Homo sapiens GN=ALDH9A1 PE=1 SV=3;>tr|B4DXY7|B4DXY7_HUMAN 4-trimethylaminobutyraldehyde dehydrogenase OS=Homo sapiens GN=ALDH9A1 PE=2 SV=1				53.801	+		+		1.0069	NaN	0.91668	0.96265	1.0447	NaN	NaN	NaN		45.5513	45.4461	0	0	42.8405	42.6776	42.807	0	0	0	-8.24969	-8.35492	0	0	-10.9605	-11.1234	-10.994	0	0	0	0.991675	1	0.327034	1
2565	P04075;H3BQN4;H3BPS8;H3BUH7;H3BR04;H3BMQ8;H3BU78;H3BR68	Fructose-bisphosphate aldolase A;Fructose-bisphosphate aldolase	ALDOA	>sp|P04075|ALDOA_HUMAN Fructose-bisphosphate aldolase A OS=Homo sapiens GN=ALDOA PE=1 SV=2;>tr|H3BQN4|H3BQN4_HUMAN Fructose-bisphosphate aldolase OS=Homo sapiens GN=ALDOA PE=3 SV=1;>tr|H3BPS8|H3BPS8_HUMAN Fructose-bisphosphate aldolase A (Fragment) OS=Homo	+			39.42	+	+	+	+	1.0118	0.52258	1.0425	1.0191	0.99919	0.11609	0.93803	7.0448	+	45.8017	44.6123	54.0769	68.3365	41.9838	41.8005	41.9958	55.3338	52.6434	55.5064	6.38167	5.19226	14.6569	28.9165	2.56376	2.38051	2.57583	15.9138	13.2234	16.0864	0.964151	0.00223793	0.670271	0.341603
2690	P09972;A8MVZ9;B7Z1N6;B7Z3K7;C9J8F3;P05062;C9J4K3;Q5T7D5	Fructose-bisphosphate aldolase C;Fructose-bisphosphate aldolase	ALDOC	>sp|P09972|ALDOC_HUMAN Fructose-bisphosphate aldolase C OS=Homo sapiens GN=ALDOC PE=1 SV=2;>tr|A8MVZ9|A8MVZ9_HUMAN Fructose-bisphosphate aldolase OS=Homo sapiens GN=ALDOC PE=3 SV=1;>tr|B7Z1N6|B7Z1N6_HUMAN Fructose-bisphosphate aldolase OS=Homo sapiens GN=A				39.455	+		+		0.99524	NaN	1.0406	0.99871	0.96523	NaN	NaN	NaN		44.445	44.445	0	0	40.6791	40.6791	40.6791	56.2598	56.2598	56.2598	4.99003	4.99003	0	0	1.22407	1.22407	1.22407	16.8048	16.8048	16.8048	0.907495	1	0.489577	1
5970	Q9BT22;B4DP08	Chitobiosyldiphosphodolichol beta-mannosyltransferase	ALG1	>sp|Q9BT22|ALG1_HUMAN Chitobiosyldiphosphodolichol beta-mannosyltransferase OS=Homo sapiens GN=ALG1 PE=1 SV=2;>tr|B4DP08|B4DP08_HUMAN Chitobiosyldiphosphodolichol beta-mannosyltransferase OS=Homo sapiens GN=ALG1 PE=2 SV=1				52.518	+	+	+	+	0.92581	0.88029	1.1315	0.99245	0.95827	1.1057	0.95517	0.94711		44.445	44.445	44.445	44.445	82.8666	76.3286	70.2998	40.6791	40.6791	40.6791	-8.07297	-8.07297	-8.07297	-8.07297	30.3486	23.8106	17.7818	-11.8389	-11.8389	-11.8389	0.282743	0.429222	0.570917	0.667719
4400	Q2TAA5	GDP-Man:Man(3)GlcNAc(2)-PP-Dol alpha-1,2-mannosyltransferase	ALG11	>sp|Q2TAA5|ALG11_HUMAN GDP-Man:Man(3)GlcNAc(2)-PP-Dol alpha-1,2-mannosyltransferase OS=Homo sapiens GN=ALG11 PE=1 SV=2				55.65			+	+	NaN	NaN	1.1667	1.1106	1.2625	0.89755	0.77131	1.1053		0	0	44.445	44.445	154.765	128.59	143.347	40.6791	40.6791	40.6791	0	0	-11.205	-11.205	99.1154	72.9402	87.6966	-14.9709	-14.9709	-14.9709	1	1	0.969348	0.247621
6401	Q9NP73-2;Q9NP73;D6RE84;Q9NP73-3	UDP-N-acetylglucosamine transferase subunit ALG13 homolog	ALG13	>sp|Q9NP73-2|ALG13_HUMAN Isoform 2 of UDP-N-acetylglucosamine transferase subunit ALG13 homolog OS=Homo sapiens GN=ALG13;>sp|Q9NP73|ALG13_HUMAN UDP-N-acetylglucosamine transferase subunit ALG13 homolog OS=Homo sapiens GN=ALG13 PE=1 SV=2;>tr|D6RE84|D6RE84_H				18.225	+		+		1.0605	NaN	1.1378	1.1199	1.0024	NaN	NaN	NaN		24.497	24.3612	0	0	30.8865	27.9118	28.0053	0	0	0	6.27205	6.13617	0	0	12.6615	9.68678	9.78035	0	0	0	0.841118	1	0.659769	1
6259	Q9H553;Q9H553-2	Alpha-1,3/1,6-mannosyltransferase ALG2	ALG2	>sp|Q9H553|ALG2_HUMAN Alpha-1,3/1,6-mannosyltransferase ALG2 OS=Homo sapiens GN=ALG2 PE=2 SV=1;>sp|Q9H553-2|ALG2_HUMAN Isoform 2 of Alpha-1,3/1,6-mannosyltransferase ALG2 OS=Homo sapiens GN=ALG2			+	47.091		+	+	+	NaN	0.89354	0.67822	0.79762	1.215	0.82684	0.82044	1.02		44.445	44.445	44.445	44.445	40.6791	40.6791	40.6791	40.6791	40.6791	40.6791	-2.64597	-2.64597	-2.64597	-2.64597	-6.41193	-6.41193	-6.41193	-6.41193	-6.41193	-6.41193	1	0.451473	0.00718541	0.202475
355	C9JQW2;Q92685;C9J7S5;Q92685-2;B4DS50;H7C0X4	Dol-P-Man:Man(5)GlcNAc(2)-PP-Dol alpha-1,3-mannosyltransferase	ALG3	>tr|C9JQW2|C9JQW2_HUMAN Asparagine-linked glycosylation 3 homolog (Yeast, alpha-1,3-mannosyltransferase), isoform CRA_b OS=Homo sapiens GN=ALG3 PE=4 SV=1;>sp|Q92685|ALG3_HUMAN Dol-P-Man:Man(5)GlcNAc(2)-PP-Dol alpha-1,3-mannosyltransferase OS=Homo sapiens G				50.135			+		NaN	NaN	1.019	1.1069	1.1226	NaN	NaN	NaN		651.093	651.093	0	0	215.356	215.356	215.356	0	0	0	600.958	600.958	0	0	165.221	165.221	165.221	0	0	0	1	1	0.929985	1
7185	Q9Y673;Q9Y673-2;B4DR67	Dolichyl-phosphate beta-glucosyltransferase	ALG5	>sp|Q9Y673|ALG5_HUMAN Dolichyl-phosphate beta-glucosyltransferase OS=Homo sapiens GN=ALG5 PE=1 SV=1;>sp|Q9Y673-2|ALG5_HUMAN Isoform 2 of Dolichyl-phosphate beta-glucosyltransferase OS=Homo sapiens GN=ALG5;>tr|B4DR67|B4DR67_HUMAN Dolichyl-phosphate beta-glu				36.946	+	+	+	+	0.93154	0.89842	0.93637	0.95518	1.0281	0.92027	0.93109	0.92236		41.7453	49.3864	29.6943	29.6943	27.1936	26.5068	27.0593	25.3141	25.3141	25.3141	4.79931	12.4404	-7.25169	-7.25169	-9.7524	-10.4392	-9.88671	-11.6319	-11.6319	-11.6319	0.178842	0.300104	0.338581	0.289868
15	A2A2G4;Q9Y672;B4DHV8	Dolichyl pyrophosphate Man9GlcNAc2 alpha-1,3-glucosyltransferase	ALG6	>tr|A2A2G4|A2A2G4_HUMAN Asparagine-linked glycosylation 6 homolog (S. cerevisiae, alpha-1,3-glucosyltransferase) OS=Homo sapiens GN=ALG6 PE=4 SV=1;>sp|Q9Y672|ALG6_HUMAN Dolichyl pyrophosphate Man9GlcNAc2 alpha-1,3-glucosyltransferase OS=Homo sapiens GN=ALG				58.347	+		+		1.0174	NaN	1.1071	0.87175	0.73621	NaN	NaN	NaN		543.919	505.334	0	0	215.356	215.356	215.356	0	0	0	485.572	446.987	0	0	157.009	157.009	157.009	0	0	0	0.744753	1	0.2717	1
50	Q9BVK2;A6NDW6;H0YDD3;H0YDQ1;H0YEE0;H0YCV0;H0YDV4	Probable dolichyl pyrophosphate Glc1Man9GlcNAc2 alpha-1,3-glucosyltransferase	ALG8	>sp|Q9BVK2|ALG8_HUMAN Probable dolichyl pyrophosphate Glc1Man9GlcNAc2 alpha-1,3-glucosyltransferase OS=Homo sapiens GN=ALG8 PE=1 SV=2;>tr|A6NDW6|A6NDW6_HUMAN Asparagine-linked glycosylation 8 homolog (Yeast, alpha-1,3-glucosyltransferase), isoform CRA_c OS				60.087			+		NaN	NaN	1.0741	1.047	0.92386	NaN	NaN	NaN		0	0	0	0	215.356	215.356	215.356	0	0	0	0	0	0	0	155.269	155.269	155.269	0	0	0	1	1	0.847349	1
4743	Q6P6C2;Q6P6C2-2;F5H6G2	Probable alpha-ketoglutarate-dependent dioxygenase ABH5	ALKBH5	>sp|Q6P6C2|ALKB5_HUMAN Probable alpha-ketoglutarate-dependent dioxygenase ABH5 OS=Homo sapiens GN=ALKBH5 PE=1 SV=1;>sp|Q6P6C2-2|ALKB5_HUMAN Isoform 2 of Probable alpha-ketoglutarate-dependent dioxygenase ABH5 OS=Homo sapiens GN=ALKBH5;>tr|F5H6G2|F5H6G2_HUM				51.409	+		+		1.1587	NaN	0.92211	1.0676	1.1504	NaN	NaN	NaN	+	44.445	44.445	0	0	40.6791	40.6791	40.6791	0	0	0	-6.96397	-6.96397	0	0	-10.7299	-10.7299	-10.7299	0	0	0	0.813048	1	0.834012	1
5971	Q9BT30	Probable alpha-ketoglutarate-dependent dioxygenase ABH7	ALKBH7	>sp|Q9BT30|ALKB7_HUMAN Probable alpha-ketoglutarate-dependent dioxygenase ABH7 OS=Homo sapiens GN=ALKBH7 PE=2 SV=1				24.516			+		NaN	NaN	1.4238	1.3935	1.0768	NaN	NaN	NaN		0	0	0	0	25.3141	25.3141	25.3141	0	0	0	0	0	0	0	0.798061	0.798061	0.798061	0	0	0	1	1	0.439214	1
2596	P05187;P10696;P09923	Alkaline phosphatase, placental type;Alkaline phosphatase, placental-like	ALPP;ALPPL2	>sp|P05187|PPB1_HUMAN Alkaline phosphatase, placental type OS=Homo sapiens GN=ALPP PE=1 SV=2;>sp|P10696|PPBN_HUMAN Alkaline phosphatase, placental-like OS=Homo sapiens GN=ALPPL2 PE=1 SV=4				57.953	+		+	+	1.2994	NaN	1.9998	0.99111	0.54461	1.7367	0.89524	0.57806		63.4758	63.4758	63.4758	63.4758	56.2598	56.2598	56.2598	56.2598	56.2598	56.2598	5.52284	5.52284	5.52284	5.52284	-1.69319	-1.69319	-1.69319	-1.69319	-1.69319	-1.69319	0.466397	1	0.603721	0.327971
4646	Q60I27;Q60I27-2;Q60I27-3;G3V0I7;Q60I27-6;G5E9N5;F8WCP1;H7C0M4;Q60I27-5;Q60I27-4	ALS2 C-terminal-like protein	ALS2CL	>sp|Q60I27|AL2CL_HUMAN ALS2 C-terminal-like protein OS=Homo sapiens GN=ALS2CL PE=1 SV=1;>sp|Q60I27-2|AL2CL_HUMAN Isoform 2 of ALS2 C-terminal-like protein OS=Homo sapiens GN=ALS2CL;>sp|Q60I27-3|AL2CL_HUMAN Isoform 3 of ALS2 C-terminal-like protein OS=Homo				107.75		+	+	+	NaN	1.2381	1.2416	0.9205	1.0865	1.3019	1.117	0.8984		100.454	100.454	100.454	100.454	24.4109	26.2233	25.6297	102.225	102.225	102.225	-7.29584	-7.29584	-7.29584	-7.29584	-83.3391	-81.5267	-82.1203	-5.52484	-5.52484	-5.52484	1	0.760013	0.379963	0.816739
4976	E9PB61;Q86V81	THO complex subunit 4	ALYREF	>tr|E9PB61|E9PB61_HUMAN THO complex subunit 4 OS=Homo sapiens GN=ALYREF PE=4 SV=1;>sp|Q86V81|THOC4_HUMAN THO complex subunit 4 OS=Homo sapiens GN=ALYREF PE=1 SV=3				27.557	+		+		1.0507	NaN	0.90882	0.98161	1.0438	NaN	NaN	NaN		29.6943	29.6943	0	0	25.2326	25.2165	25.2518	0	0	0	2.13731	2.13731	0	0	-2.32443	-2.34053	-2.30522	0	0	0	0.878649	1	0.547977	1
7056	Q9Y303-3;Q9Y303-2;Q9Y303;H3BSV9;H3BTZ6;H3BQ15;H3BTE3;H3BSD5;H3BT49	Putative N-acetylglucosamine-6-phosphate deacetylase	AMDHD2	>sp|Q9Y303-3|NAGA_HUMAN Isoform 3 of Putative N-acetylglucosamine-6-phosphate deacetylase OS=Homo sapiens GN=AMDHD2;>sp|Q9Y303-2|NAGA_HUMAN Isoform 2 of Putative N-acetylglucosamine-6-phosphate deacetylase OS=Homo sapiens GN=AMDHD2;>sp|Q9Y303|NAGA_HUMAN Pu				63.594	+		+		0.92309	NaN	1.0746	1.0654	1.1402	NaN	NaN	NaN		44.445	44.445	0	0	40.6791	40.6791	40.6791	0	0	0	-19.149	-19.149	0	0	-22.9149	-22.9149	-22.9149	0	0	0	0.270719	1	0.759943	1
6888	Q9UKV5;H3BRK9	E3 ubiquitin-protein ligase AMFR	AMFR	>sp|Q9UKV5|AMFR2_HUMAN E3 ubiquitin-protein ligase AMFR OS=Homo sapiens GN=AMFR PE=1 SV=2				72.995	+	+	+		0.081051	0.0093512	1.1682	1.3014	1.106	NaN	NaN	NaN		21.6235	61.9265	91.0223	145.319	78.8925	207.888	211.179	71.8945	25.3141	25.3141	-51.3715	-11.0685	18.0273	72.3242	5.89753	134.893	138.184	-1.10051	-47.6809	-47.6809	6.88963e-14	1.09416e-09	0.588077	1
4938	Q86SJ2	Amphoterin-induced protein 2	AMIGO2	>sp|Q86SJ2|AMGO2_HUMAN Amphoterin-induced protein 2 OS=Homo sapiens GN=AMIGO2 PE=1 SV=1			+	57.933	+	+	+		1.8714	7.6743	2.3384	3.448	1.3405	NaN	NaN	NaN		48.1642	63.0398	63.4758	69.3955	67.3714	73.4753	72.1928	76.5394	76.5394	76.5394	-9.76883	5.10683	5.54284	11.4625	9.43843	15.5423	14.2598	18.6064	18.6064	18.6064	0.00819616	3.55998e-31	2.62695e-34	1
3813	Q01433;H0Y360;Q01433-2;E9PNG0;Q01433-4;Q01433-3;H0YCL9;E9PJF6;H0YF16;E9PIJ1	AMP deaminase 2	AMPD2	>sp|Q01433|AMPD2_HUMAN AMP deaminase 2 OS=Homo sapiens GN=AMPD2 PE=1 SV=2;>tr|H0Y360|H0Y360_HUMAN AMP deaminase 2 (Fragment) OS=Homo sapiens GN=AMPD2 PE=4 SV=1;>sp|Q01433-2|AMPD2_HUMAN Isoform Ex1A-2-3 of AMP deaminase 2 OS=Homo sapiens GN=AMPD2;>tr|E9PNG0				100.69	+	+	+	+	0.98012	0.94593	0.97534	0.95992	0.9532	1.0222	0.99024	0.9924		100.454	100.454	99.8316	99.8714	76.5394	76.5394	76.5394	91.4297	90.2793	91.0801	-0.235838	-0.235838	-0.858412	-0.818571	-24.1506	-24.1506	-24.1506	-9.26033	-10.4107	-9.60995	0.832133	0.549906	0.339656	0.875683
1362	P49418;F5H533;P49418-2;F5H6E8;E7EMY9;H0Y7T8	Amphiphysin	AMPH	>sp|P49418|AMPH_HUMAN Amphiphysin OS=Homo sapiens GN=AMPH PE=1 SV=1;>tr|F5H533|F5H533_HUMAN Amphiphysin OS=Homo sapiens GN=AMPH PE=4 SV=1;>sp|P49418-2|AMPH_HUMAN Isoform 2 of Amphiphysin OS=Homo sapiens GN=AMPH;>tr|F5H6E8|F5H6E8_HUMAN Amphiphysin OS=Homo s				76.256	+		+		1.2207	NaN	1.1093	1.0054	0.92485	NaN	NaN	NaN		92.9102	89.8765	0	0	83.8733	81.953	83.2011	0	0	0	16.6542	13.6205	0	0	7.61727	5.69704	6.94507	0	0	0	0.146312	1	0.943725	1
4986	Q86W34;A6NLD9	Archaemetzincin-2	AMZ2	>sp|Q86W34|AMZ2_HUMAN Archaemetzincin-2 OS=Homo sapiens GN=AMZ2 PE=1 SV=2			+	41.263			+	+	NaN	NaN	1.4747	1.7218	1.1256	1.2035	1.0506	1.0789		44.445	44.445	0	0	40.6791	40.6791	40.6791	40.6791	40.6791	40.6791	3.18203	3.18203	0	0	-0.583926	-0.583926	-0.583926	-0.583926	-0.583926	-0.583926	1	1	0.0731368	0.973943
6181	Q9H1A4;H0Y564;F8WAS1	Anaphase-promoting complex subunit 1	ANAPC1	>sp|Q9H1A4|APC1_HUMAN Anaphase-promoting complex subunit 1 OS=Homo sapiens GN=ANAPC1 PE=1 SV=1;>tr|H0Y564|H0Y564_HUMAN Anaphase-promoting complex subunit 1 (Fragment) OS=Homo sapiens GN=ANAPC1 PE=4 SV=1				216.5	+	+	+	+	0.86703	0.93512	1.0948	0.97473	0.97046	1.0138	0.98806	1.0222		406.968	417.543	397.59	382.782	166.784	166.461	166.437	170.209	166.74	168.229	190.468	201.043	181.09	166.282	-49.7161	-50.0389	-50.0628	-46.2907	-49.7597	-48.2706	0.221995	0.669573	0.727685	0.998669
6930	Q9UM13;D6RA92;D6RD74;D6R9Q5;D6RB36	Anaphase-promoting complex subunit 10	ANAPC10	>sp|Q9UM13|APC10_HUMAN Anaphase-promoting complex subunit 10 OS=Homo sapiens GN=ANAPC10 PE=1 SV=1;>tr|D6RA92|D6RA92_HUMAN Anaphase-promoting complex subunit 10 (Fragment) OS=Homo sapiens GN=ANAPC10 PE=4 SV=1;>tr|D6RD74|D6RD74_HUMAN Anaphase-promoting compl				21.252			+		NaN	NaN	1.1588	1.1932	0.96592	NaN	NaN	NaN		17.0198	17.0198	0	0	16.285	16.285	16.285	0	0	0	-4.23221	-4.23221	0	0	-4.96699	-4.96699	-4.96699	0	0	0	1	1	0.819791	1
5627	Q96DE5	Anaphase-promoting complex subunit 16	ANAPC16	>sp|Q96DE5|APC16_HUMAN Anaphase-promoting complex subunit 16 OS=Homo sapiens GN=ANAPC16 PE=1 SV=1				11.667	+		+		1.4104	NaN	1.3201	1.3145	0.99524	NaN	NaN	NaN		13.0624	13.0624	0	0	12.8215	12.8215	12.8215	0	0	0	1.39543	1.39543	0	0	1.15452	1.15452	1.15452	0	0	0	0.59307	1	0.561549	1
6864	Q9UJX6;Q9UJX6-2	Anaphase-promoting complex subunit 2	ANAPC2	>sp|Q9UJX6|ANC2_HUMAN Anaphase-promoting complex subunit 2 OS=Homo sapiens GN=ANAPC2 PE=1 SV=1;>sp|Q9UJX6-2|ANC2_HUMAN Isoform 2 of Anaphase-promoting complex subunit 2 OS=Homo sapiens GN=ANAPC2	+			93.827	+	+	+	+	1.1538	0.82148	1.34	1.0823	0.95699	0.49828	1.0129	2.0868		100.454	100.454	122.903	123.164	76.5394	76.5394	76.5394	102.687	102.225	102.225	6.62716	6.62716	29.0761	29.3369	-17.2876	-17.2876	-17.2876	8.86005	8.39816	8.39816	0.543083	0.553026	0.909011	0.972866
1073	E9PCR4;Q9UJX5;Q9UJX5-2;D6RAP6;D6RFM7	Anaphase-promoting complex subunit 4	ANAPC4	>tr|E9PCR4|E9PCR4_HUMAN Anaphase-promoting complex subunit 4 OS=Homo sapiens GN=ANAPC4 PE=4 SV=1;>sp|Q9UJX5|APC4_HUMAN Anaphase-promoting complex subunit 4 OS=Homo sapiens GN=ANAPC4 PE=1 SV=2;>sp|Q9UJX5-2|APC4_HUMAN Isoform 2 of Anaphase-promoting complex	+			92.214		+	+	+	NaN	0.77533	1.8956	0.89658	0.62378	0.15459	1.0835	6.9203		78.4756	78.4756	120.815	121.161	102.554	101.857	98.2052	114.354	114.363	112.885	-13.7384	-13.7384	28.6011	28.9471	10.3397	9.64335	5.99119	22.1399	22.1488	20.6709	1	0.190383	0.410857	0.874826
6863	Q9UJX4;F5H0F9;E9PFB2;H0YFB5;F5H0N1;F5GY68;Q9UJX4-2;B4DFK4;F5H3S5;F5GZ05	Anaphase-promoting complex subunit 5	ANAPC5	>sp|Q9UJX4|APC5_HUMAN Anaphase-promoting complex subunit 5 OS=Homo sapiens GN=ANAPC5 PE=1 SV=2;>tr|F5H0F9|F5H0F9_HUMAN Anaphase-promoting complex subunit 5 OS=Homo sapiens GN=ANAPC5 PE=4 SV=1;>tr|E9PFB2|E9PFB2_HUMAN Anaphase-promoting complex subunit 5 OS=				85.076	+	+	+	+	1.0485	1.0735	1.3043	1.1643	0.98126	1.0897	1.0749	1.0186		78.4756	78.4756	78.4756	78.4756	76.5394	76.5394	76.5394	77.173	76.6336	77.1377	-6.60036	-6.60036	-6.60036	-6.60036	-8.5366	-8.5366	-8.5366	-7.90298	-8.44243	-7.93829	0.977153	0.914714	0.52566	0.917706
6862	Q9UJX3;Q9UJX3-2;F8VQY8;F8VYX8;H0YIX7	Anaphase-promoting complex subunit 7	ANAPC7	>sp|Q9UJX3|APC7_HUMAN Anaphase-promoting complex subunit 7 OS=Homo sapiens GN=ANAPC7 PE=1 SV=4;>sp|Q9UJX3-2|APC7_HUMAN Isoform 2 of Anaphase-promoting complex subunit 7 OS=Homo sapiens GN=ANAPC7				66.855	+		+		1.138	NaN	1.2108	1.199	1.1144	NaN	NaN	NaN	+	63.4758	63.4758	0	0	56.2598	56.2598	56.2598	0	0	0	-3.37916	-3.37916	0	0	-10.5952	-10.5952	-10.5952	0	0	0	0.624956	1	0.351967	1
2825	P16157-14;P16157-12;P16157;P16157-3;P16157-16;P16157-5;P16157-8;P16157-10;P16157-21;P16157-15;P16157-13;P16157-4;P16157-7;P16157-6;P16157-9;P16157-11;E7EVX7;P16157-2;H0YBS0;H0YAY8	Ankyrin-1	ANK1	>sp|P16157-14|ANK1_HUMAN Isoform Er13 of Ankyrin-1 OS=Homo sapiens GN=ANK1;>sp|P16157-12|ANK1_HUMAN Isoform Er11 of Ankyrin-1 OS=Homo sapiens GN=ANK1;>sp|P16157|ANK1_HUMAN Ankyrin-1 OS=Homo sapiens GN=ANK1 PE=1 SV=3;>sp|P16157-3|ANK1_HUMAN Isoform Er5 of A				217.48	+	+	+	+	1.0202	1.0052	1.0579	1.0076	0.95663	1.0012	0.93591	0.98712		407.688	408.883	394.447	396.536	162.084	162.61	162.266	176.152	171.059	174.684	190.208	191.403	176.967	179.056	-55.3964	-54.8702	-55.2136	-41.3283	-46.4208	-42.796	0.41547	0.880238	0.702899	0.600913
3814	Q01484;Q01484-2;F8WEF9;Q01484-5;E9PHW9;B7Z651;H0Y8Y2;Q01484-7;H0YAG3;D6R9U4;D6RIY9	Ankyrin-2	ANK2	>sp|Q01484|ANK2_HUMAN Ankyrin-2 OS=Homo sapiens GN=ANK2 PE=1 SV=4;>sp|Q01484-2|ANK2_HUMAN Isoform 2 of Ankyrin-2 OS=Homo sapiens GN=ANK2;>tr|F8WEF9|F8WEF9_HUMAN Ankyrin-2 OS=Homo sapiens GN=ANK2 PE=4 SV=1;>sp|Q01484-5|ANK2_HUMAN Isoform 4 of Ankyrin-2 OS=H				433.71	+		+	+	0.93181	NaN	0.92124	0.92628	1.3191	0.86911	0.85101	0.98779		119.053	120.204	422.286	422.286	165.29	165.29	165.29	201.525	199.83	194.092	-314.657	-313.506	-11.424	-11.424	-268.42	-268.42	-268.42	-232.185	-233.88	-239.618	0.488041	1	0.471629	0.330494
867	D6RHE1		ANK2	>tr|D6RHE1|D6RHE1_HUMAN Ankyrin-2 (Fragment) OS=Homo sapiens GN=ANK2 PE=4 SV=1				176.11				+	NaN	NaN	NaN	NaN	NaN	0.71787	0.93437	1.3806		0	0	0	0	165.29	165.29	165.29	215.356	215.356	215.356	0	0	0	0	-10.8195	-10.8195	-10.8195	39.2455	39.2455	39.2455	1	1	1	0.65339
6732	Q9P2R3;Q9P2R3-4;Q9P2R3-2;I3L2C5;F5H754;I3L3P8;I3L1Z9	Ankyrin repeat and FYVE domain-containing protein 1	ANKFY1	>sp|Q9P2R3|ANFY1_HUMAN Ankyrin repeat and FYVE domain-containing protein 1 OS=Homo sapiens GN=ANKFY1 PE=1 SV=2;>sp|Q9P2R3-4|ANFY1_HUMAN Isoform 4 of Ankyrin repeat and FYVE domain-containing protein 1 OS=Homo sapiens GN=ANKFY1;>sp|Q9P2R3-2|ANFY1_HUMAN Isof				128.4	+		+		0.99287	NaN	1.0159	1.0361	1.0429	NaN	NaN	NaN		128.659	128.659	0	0	102.225	102.225	102.225	102.225	102.225	102.225	0.259137	0.259137	0	0	-26.1748	-26.1748	-26.1748	-26.1748	-26.1748	-26.1748	0.972912	1	0.787904	1
5056	Q8IWZ2;Q8IWZ3-4;Q8IWZ3;E9PF56;E9PDP5;Q8TEF1;E7ETA2;H3BLS9;H7BXD7;H7C2F5;H0Y4P6;H0Y472;H0Y785;H0Y7Y3;F6WFL0;Q8IWZ3-2;F5GZ24;Q8IWZ3-5;Q8IWZ3-3;D6RHC4;H7C0V5	Ankyrin repeat and KH domain-containing protein 1	ANKHD1;FLJ00246	>tr|Q8IWZ2|Q8IWZ2_HUMAN Ankyrin repeat and KH domain-containing protein 1 OS=Homo sapiens GN=ANKHD1-EIF4EBP3 PE=2 SV=1;>sp|Q8IWZ3-4|ANKH1_HUMAN Isoform 4 of Ankyrin repeat and KH domain-containing protein 1 OS=Homo sapiens GN=ANKHD1;>sp|Q8IWZ3|ANKH1_HUMAN				277.17	+	+	+	+	1.157	1.2614	1.165	1.093	0.92425	0.68484	0.97728	1.3474		389.734	386.059	62.9337	62.6335	200.166	200.099	199.728	56.2598	56.2598	56.2598	112.564	108.889	-214.236	-214.536	-77.0045	-77.0714	-77.4417	-220.91	-220.91	-220.91	0.645397	0.749728	0.814856	0.427783
5008	Q86XL3;F5H2H5;Q86XL3-2;A8KAG3;F5H6J0;F5H1D4;F5H417;F5H1E7	Ankyrin repeat and LEM domain-containing protein 2	ANKLE2	>sp|Q86XL3|ANKL2_HUMAN Ankyrin repeat and LEM domain-containing protein 2 OS=Homo sapiens GN=ANKLE2 PE=1 SV=4;>tr|F5H2H5|F5H2H5_HUMAN Ankyrin repeat and LEM domain-containing protein 2 OS=Homo sapiens GN=ANKLE2 PE=4 SV=1;>sp|Q86XL3-2|ANKL2_HUMAN Isoform 2				104.11	+		+		1.4992	NaN	1.1119	1.194	1.0614	NaN	NaN	NaN		100.454	100.454	0	0	102.225	102.225	102.225	165.29	165.29	165.29	-3.65584	-3.65584	0	0	-1.88484	-1.88484	-1.88484	61.1805	61.1805	61.1805	0.0312825	1	0.326901	1
1659	Q8IZ07;H0YIN8;Q6ZTN6-3;Q6ZTN6;E9PGV0;Q6ZTN6-2;B3KMT9;F8VXL4;F8VZZ3;F8VWA1	Ankyrin repeat domain-containing protein 13A	ANKRD13A	>sp|Q8IZ07|AN13A_HUMAN Ankyrin repeat domain-containing protein 13A OS=Homo sapiens GN=ANKRD13A PE=1 SV=3;>tr|H0YIN8|H0YIN8_HUMAN Ankyrin repeat domain-containing protein 13A (Fragment) OS=Homo sapiens GN=ANKRD13A PE=4 SV=1				67.618			+		NaN	NaN	0.90813	0.90659	0.94734	NaN	NaN	NaN		0	0	0	0	76.5394	76.5394	76.5394	0	0	0	0	0	0	0	8.9214	8.9214	8.9214	0	0	0	1	1	0.365656	1
1001	O75179;O75179-2;E7EUV3;H0YM23;G5E964;H0YLQ3;E7EWI7;O75179-4;O75179-3;C9JRC1;H0YMS3;B3KU50;O75179-5	Ankyrin repeat domain-containing protein 17	ANKRD17	>sp|O75179|ANR17_HUMAN Ankyrin repeat domain-containing protein 17 OS=Homo sapiens GN=ANKRD17 PE=1 SV=3;>sp|O75179-2|ANR17_HUMAN Isoform 2 of Ankyrin repeat domain-containing protein 17 OS=Homo sapiens GN=ANKRD17;>tr|E7EUV3|E7EUV3_HUMAN Ankyrin repeat doma				274.25	+		+		0.86185	NaN	1.0424	1.0919	1.0176	NaN	NaN	NaN		332.559	318.108	0	0	201.396	204.131	200.836	0	0	0	58.3091	43.8584	0	0	-72.8538	-70.119	-73.4138	0	0	0	0.36221	1	0.962898	1
2034	O15084-4;O15084-1;O15084;O15084-2;B4DIW9;Q8N8A2-3;F5H682;Q8N8A2-5	Serine/threonine-protein phosphatase 6 regulatory ankyrin repeat subunit A	ANKRD28	>sp|O15084-4|ANR28_HUMAN Isoform 4 of Serine/threonine-protein phosphatase 6 regulatory ankyrin repeat subunit A OS=Homo sapiens GN=ANKRD28;>sp|O15084-1|ANR28_HUMAN Isoform 3 of Serine/threonine-protein phosphatase 6 regulatory ankyrin repeat subunit A OS=				116.12	+		+	+	0.98235	NaN	0.83195	0.8825	1.0403	0.99585	1.0828	1.1443		120.059	121.732	0	0	102.225	102.225	102.225	102.225	102.225	102.225	3.93923	5.61195	0	0	-13.8948	-13.8948	-13.8948	-13.8948	-13.8948	-13.8948	0.689896	1	0.205736	0.969023
673	Q6NXT1;D3YTC9;C9JU48	Ankyrin repeat domain-containing protein 54	ANKRD54	>sp|Q6NXT1|ANR54_HUMAN Ankyrin repeat domain-containing protein 54 OS=Homo sapiens GN=ANKRD54 PE=1 SV=2;>tr|D3YTC9|D3YTC9_HUMAN Ankyrin repeat domain 54 OS=Homo sapiens GN=ANKRD54 PE=4 SV=1;>tr|C9JU48|C9JU48_HUMAN Ankyrin repeat domain 54 (Fragment) OS=Hom				32.505			+		NaN	NaN	1.3109	1.1413	0.94705	NaN	NaN	NaN		29.6943	29.6943	0	0	25.3141	25.3141	25.3141	0	0	0	-2.81069	-2.81069	0	0	-7.19094	-7.19094	-7.19094	0	0	0	1	1	0.827387	1
5481	Q92625;E7EM84;Q05CP0	Ankyrin repeat and SAM domain-containing protein 1A	ANKS1A	>sp|Q92625|ANS1A_HUMAN Ankyrin repeat and SAM domain-containing protein 1A OS=Homo sapiens GN=ANKS1A PE=1 SV=4				123.11			+		NaN	NaN	1.3555	1.1281	0.92879	NaN	NaN	NaN		0	0	0	0	102.225	102.225	102.225	0	0	0	0	0	0	0	-20.8848	-20.8848	-20.8848	0	0	0	1	1	0.733839	1
6318	Q9H8Y5;B8ZZS4;C9JS61;C9K022	Ankyrin repeat and zinc finger domain-containing protein 1	ANKZF1	>sp|Q9H8Y5|ANKZ1_HUMAN Ankyrin repeat and zinc finger domain-containing protein 1 OS=Homo sapiens GN=ANKZF1 PE=1 SV=1;>tr|B8ZZS4|B8ZZS4_HUMAN Ankyrin repeat and zinc finger domain-containing protein 1 OS=Homo sapiens GN=ANKZF1 PE=4 SV=1				80.926	+		+		1.1769	NaN	1.0853	1.0901	1.1021	NaN	NaN	NaN		78.4756	78.4756	0	0	76.5394	76.5394	76.5394	0	0	0	-2.45036	-2.45036	0	0	-4.3866	-4.3866	-4.3866	0	0	0	0.513352	1	0.828134	1
6438	Q9NQW6;Q9NQW6-2;H7C1K5;H7C3S1;H7C1C2;C9JJT6;H7C167;H7C0Y6;C9J0G4	Actin-binding protein anillin	ANLN	>sp|Q9NQW6|ANLN_HUMAN Actin-binding protein anillin OS=Homo sapiens GN=ANLN PE=1 SV=2;>sp|Q9NQW6-2|ANLN_HUMAN Isoform 2 of Actin-binding protein anillin OS=Homo sapiens GN=ANLN	+		+	124.2	+		+	+	1.1399	NaN	1.0107	1.2599	1.2064	0.074682	0.60824	8.8675		131.443	129.624	0	0	102.767	102.631	102.662	165.29	165.29	165.29	7.24282	5.42438	0	0	-21.4327	-21.5692	-21.5377	41.0905	41.0905	41.0905	0.334333	1	0.0277653	0.115738
6567	Q9NW15;Q9NW15-2;C9JHS1;Q9NW15-3;Q9NW15-4;C9J670;C9JPY2;C9JQC9;C9IYD3;C9JH90;C9JA49;C9IZD0;H7C3N6;C9JJS5	Anoctamin-10	ANO10	>sp|Q9NW15|ANO10_HUMAN Anoctamin-10 OS=Homo sapiens GN=ANO10 PE=1 SV=2;>sp|Q9NW15-2|ANO10_HUMAN Isoform 2 of Anoctamin-10 OS=Homo sapiens GN=ANO10;>tr|C9JHS1|C9JHS1_HUMAN Anoctamin-10 OS=Homo sapiens GN=ANO10 PE=4 SV=2;>sp|Q9NW15-3|ANO10_HUMAN Isoform 3 of				76.328	+		+		0.80628	NaN	0.88984	0.96411	0.99581	NaN	NaN	NaN		290.648	200.004	63.4758	63.4758	213.267	214.256	211.817	0	0	0	214.32	123.676	-12.8522	-12.8522	136.939	137.928	135.489	0	0	0	0.0805422	1	0.470468	1
1049	Q4KMQ2-2;Q4KMQ2;E9PB30;E9PCT2	Anoctamin-6	ANO6	>sp|Q4KMQ2-2|ANO6_HUMAN Isoform 2 of Anoctamin-6 OS=Homo sapiens GN=ANO6;>sp|Q4KMQ2|ANO6_HUMAN Anoctamin-6 OS=Homo sapiens GN=ANO6 PE=1 SV=2;>tr|E9PB30|E9PB30_HUMAN Anoctamin-6 OS=Homo sapiens GN=ANO6 PE=4 SV=1;>tr|E9PCT2|E9PCT2_HUMAN Anoctamin-6 OS=Homo s				108.43	+		+		1.2612	NaN	1.0203	1.0479	1.0446	NaN	NaN	NaN		568.121	570.56	0	0	203.32	204.174	201.604	0	0	0	459.691	462.13	0	0	94.8904	95.7437	93.1741	0	0	0	0.69986	1	0.99469	1
1237	P39687;F2Z3H3;H0YN26;H7BZ09;O43423;O95626	Acidic leucine-rich nuclear phosphoprotein 32 family member A	ANP32A	>sp|P39687|AN32A_HUMAN Acidic leucine-rich nuclear phosphoprotein 32 family member A OS=Homo sapiens GN=ANP32A PE=1 SV=1;>tr|F2Z3H3|F2Z3H3_HUMAN Acidic leucine-rich nuclear phosphoprotein 32 family member A OS=Homo sapiens GN=ANP32A PE=4 SV=2;>tr|H0YN26|H0	+			28.585	+	+	+	+	0.96169	1.0783	0.90211	0.91219	0.99215	0.13457	1.1021	8.9946	+	29.6653	29.6573	44.445	44.445	25.6123	25.85	26.2245	40.6791	40.6791	40.6791	1.08035	1.07235	15.86	15.86	-2.97275	-2.73505	-2.36055	12.0941	12.0941	12.0941	0.414131	0.969011	0.107671	0.751891
5487	Q92688;Q92688-2;Q5T6W8	Acidic leucine-rich nuclear phosphoprotein 32 family member B	ANP32B	>sp|Q92688|AN32B_HUMAN Acidic leucine-rich nuclear phosphoprotein 32 family member B OS=Homo sapiens GN=ANP32B PE=1 SV=1;>sp|Q92688-2|AN32B_HUMAN Isoform 2 of Acidic leucine-rich nuclear phosphoprotein 32 family member B OS=Homo sapiens GN=ANP32B;>tr|Q5T6W				28.787	+		+		0.97107	NaN	0.88327	0.96193	1.0347	NaN	NaN	NaN	+	29.649	29.6557	44.445	44.445	25.3141	25.3141	25.3141	0	0	0	0.861964	0.8687	15.658	15.658	-3.47294	-3.47294	-3.47294	0	0	0	0.449728	1	0.366166	1
5984	Q9BTT0;Q5TB20;E9PPH5;Q5TB19;E9PEA6;Q5TB25;E9PI45	Acidic leucine-rich nuclear phosphoprotein 32 family member E	ANP32E	>sp|Q9BTT0|AN32E_HUMAN Acidic leucine-rich nuclear phosphoprotein 32 family member E OS=Homo sapiens GN=ANP32E PE=1 SV=1;>tr|Q5TB20|Q5TB20_HUMAN Acidic (Leucine-rich) nuclear phosphoprotein 32 family, member E OS=Homo sapiens GN=ANP32E PE=2 SV=1;>tr|E9PPH5	+			30.692	+	+	+	+	0.96136	0.94556	0.82488	0.92882	1.0232	0.077662	0.98697	14.079	+	29.6943	29.6943	52.1136	52.1071	25.3141	25.3141	25.3141	43.8639	41.1621	45.2986	-0.997693	-0.997693	21.4216	21.4151	-5.37794	-5.37794	-5.37794	13.1719	10.4701	14.6066	0.367665	0.548506	0.131911	0.525279
2802	P15144;B4DP96;H0YMC1;H0YKT6;H0YLZ8	Aminopeptidase N	ANPEP	>sp|P15144|AMPN_HUMAN Aminopeptidase N OS=Homo sapiens GN=ANPEP PE=1 SV=4;>tr|B4DP96|B4DP96_HUMAN Uncharacterized protein OS=Homo sapiens GN=ANPEP PE=2 SV=1			+	109.54	+		+		0.69402	NaN	1.0073	0.80051	0.83358	NaN	NaN	NaN		153.535	154.358	0	0	102.225	102.225	102.225	0	0	0	43.9954	44.8176	0	0	-7.31484	-7.31484	-7.31484	0	0	0	0.0117347	1	0.0658144	1
3580	P58335;P58335-4;P58335-2;P58335-3	Anthrax toxin receptor 2	ANTXR2	>sp|P58335|ANTR2_HUMAN Anthrax toxin receptor 2 OS=Homo sapiens GN=ANTXR2 PE=1 SV=5;>sp|P58335-4|ANTR2_HUMAN Isoform 4 of Anthrax toxin receptor 2 OS=Homo sapiens GN=ANTXR2;>sp|P58335-2|ANTR2_HUMAN Isoform 2 of Anthrax toxin receptor 2 OS=Homo sapiens GN=A				53.666	+				1.1388	NaN	NaN	NaN	NaN	NaN	NaN	NaN		26.0257	37.0714	0	0	56.2598	56.2598	56.2598	0	0	0	-27.6403	-16.5946	0	0	2.59381	2.59381	2.59381	0	0	0	0.977161	1	1	1
2567	P04083;Q5T3N1;Q5T3N0	Annexin A1;Annexin	ANXA1	>sp|P04083|ANXA1_HUMAN Annexin A1 OS=Homo sapiens GN=ANXA1 PE=1 SV=2;>tr|Q5T3N1|Q5T3N1_HUMAN Annexin (Fragment) OS=Homo sapiens GN=ANXA1 PE=2 SV=1	+			38.714	+	+	+	+	1.0623	0.8091	0.89695	1.0292	1.1109	0.15598	1.4266	8.909	+	45.385	44.2748	52.1924	52.333	37.6853	37.8277	37.9443	50.2831	49.0449	50.887	6.67098	5.56078	13.4784	13.619	-1.02869	-0.886288	-0.769721	11.5691	10.3309	12.173	0.668235	0.158086	0.707554	0.710802
925	E7EP43;Q9UJ72	Annexin A10	ANXA10	>tr|E7EP43|E7EP43_HUMAN Annexin A10 OS=Homo sapiens GN=ANXA10 PE=4 SV=1;>sp|Q9UJ72|ANX10_HUMAN Annexin A10 OS=Homo sapiens GN=ANXA10 PE=1 SV=3				37.256	+		+	+	0.63427	NaN	2.8167	1.0153	0.38461	1.8471	0.58938	0.34831		29.6943	29.6943	29.6943	29.6943	25.3141	25.3141	25.3141	25.3141	25.3141	25.3141	-7.56169	-7.56169	-7.56169	-7.56169	-11.9419	-11.9419	-11.9419	-11.9419	-11.9419	-11.9419	0.0275528	1	0.763555	0.0258999
375	P50995;B4DVE7;E9PDK5;E9PDS7;H0Y6E1;Q5T0G9;E5RIN3	Annexin A11;Annexin	ANXA11	>sp|P50995|ANX11_HUMAN Annexin A11 OS=Homo sapiens GN=ANXA11 PE=1 SV=1;>tr|B4DVE7|B4DVE7_HUMAN Annexin OS=Homo sapiens GN=ANXA11 PE=2 SV=1;>tr|E9PDK5|E9PDK5_HUMAN Annexin OS=Homo sapiens GN=ANXA11 PE=3 SV=1				54.389	+		+		0.98469	NaN	0.92593	0.97847	1.0787	NaN	NaN	NaN	+	52.3707	52.4204	0	0	52.3304	52.1068	52.1086	0	0	0	-2.01827	-1.96858	0	0	-2.05861	-2.28217	-2.28043	0	0	0	0.507237	1	0.669338	1
2632	P07355-2;P07355;H0YN42;H0YMU9;H0YMD0;A6NMY6;H0YM50;B3KRQ1;H0YNP5;H0YKS4;H0YL33;H0YN28;H0YMM1;H0YKX9;H0YMT9;H0YLV6;H0YKZ7;H0YMW4;H0YNA0;H0YKL9;H0YKV8;H0YN52;H0YMD9;H0YKN4;H0YNB8;H0YLE2	Annexin A2;Annexin;Putative annexin A2-like protein	ANXA2;ANXA2P2	>sp|P07355-2|ANXA2_HUMAN Isoform 2 of Annexin A2 OS=Homo sapiens GN=ANXA2;>sp|P07355|ANXA2_HUMAN Annexin A2 OS=Homo sapiens GN=ANXA2 PE=1 SV=2;>tr|H0YN42|H0YN42_HUMAN Annexin (Fragment) OS=Homo sapiens GN=ANXA2 PE=3 SV=1;>tr|H0YMU9|H0YMU9_HUMAN Annexin OS=	+			40.411	+	+	+	+	1.0215	0.45909	0.99125	0.99654	0.98723	0.18028	0.89063	4.8812		43.1116	41.6995	49.3436	58.4999	31.2146	31.0727	30.9824	44.0522	43.3771	44.0452	2.7006	1.2885	8.93256	18.0889	-9.1964	-9.3383	-9.42855	3.64123	2.96612	3.63419	0.923275	0.000645979	0.905204	0.28563
2754	P12429;D6RA82;D6RFG5;D6RCA8;D6RAZ8;D6RFJ9	Annexin A3;Annexin	ANXA3	>sp|P12429|ANXA3_HUMAN Annexin A3 OS=Homo sapiens GN=ANXA3 PE=1 SV=3;>tr|D6RA82|D6RA82_HUMAN Annexin OS=Homo sapiens GN=ANXA3 PE=3 SV=1	+			36.375	+	+	+	+	1.1189	0.71222	1.1898	1.0336	0.86103	0.20789	0.87797	4.9767		29.6885	29.682	46.3957	45.806	25.3327	25.3422	25.3314	40.6791	40.6791	40.6791	-6.68651	-6.69302	10.0207	9.43099	-11.0423	-11.0328	-11.0436	4.30407	4.30407	4.30407	0.276825	0.226893	0.835905	0.381549
2681	P09525;Q6P452;B4DDF9	Annexin A4;Annexin	ANXA4	>sp|P09525|ANXA4_HUMAN Annexin A4 OS=Homo sapiens GN=ANXA4 PE=1 SV=4;>tr|Q6P452|Q6P452_HUMAN Annexin OS=Homo sapiens GN=ANXA4 PE=2 SV=1;>tr|B4DDF9|B4DDF9_HUMAN Annexin OS=Homo sapiens GN=ANXA4 PE=2 SV=1	+			35.882	+	+	+	+	0.91971	0.76521	1.0664	0.98989	0.949	0.28361	1.1048	4.8777	+	29.65	29.6524	44.445	44.445	26.0473	25.9758	26.2981	40.6791	40.6791	40.6791	-6.23201	-6.22956	8.56303	8.56303	-9.83474	-9.90617	-9.58386	4.79707	4.79707	4.79707	0.153922	0.26197	0.829446	0.961206
2670	P08758;E7ENQ5;D6RBL5;D6RBE9;E9PHT9;D6RCN3	Annexin A5;Annexin	ANXA5	>sp|P08758|ANXA5_HUMAN Annexin A5 OS=Homo sapiens GN=ANXA5 PE=1 SV=2;>tr|E7ENQ5|E7ENQ5_HUMAN Annexin OS=Homo sapiens GN=ANXA5 PE=3 SV=1;>tr|D6RBL5|D6RBL5_HUMAN Annexin OS=Homo sapiens GN=ANXA5 PE=3 SV=1;>tr|D6RBE9|D6RBE9_HUMAN Annexin OS=Homo sapiens GN=AN	+			35.936	+	+	+	+	0.98118	0.72909	0.84847	0.98499	1.1351	0.10354	1.4384	15.234	+	29.523	29.5165	45.5499	46.3234	25.841	25.7365	25.8325	40.6688	40.9429	40.8579	-6.413	-6.41951	9.61392	10.3874	-10.095	-10.1995	-10.1035	4.7328	5.00693	4.92193	0.655366	0.0472021	0.804958	0.388114
96	A6NN80;E5RK69;E5RFF0;E5RJF5;E5RI05;E5RJR0;E5RIU8;H0YC77	Annexin	ANXA6	>tr|A6NN80|A6NN80_HUMAN Annexin OS=Homo sapiens GN=ANXA6 PE=3 SV=3;>tr|E5RK69|E5RK69_HUMAN Annexin OS=Homo sapiens GN=ANXA6 PE=3 SV=1				75.276	+		+		1.0552	NaN	0.92286	0.82341	0.94931	NaN	NaN	NaN																						0.784308	1	0.189229	1
2649	P08133;E9PGK1;B7Z582;E7EMC6;E5RK63	Annexin A6;Annexin	ANXA6	>sp|P08133|ANXA6_HUMAN Annexin A6 OS=Homo sapiens GN=ANXA6 PE=1 SV=3;>tr|E9PGK1|E9PGK1_HUMAN Annexin OS=Homo sapiens GN=ANXA6 PE=3 SV=1;>tr|B7Z582|B7Z582_HUMAN Annexin OS=Homo sapiens GN=ANXA6 PE=2 SV=1;>tr|E7EMC6|E7EMC6_HUMAN Annexin OS=Homo sapiens GN=AN				75.872	+		+		0.96936	NaN	1.0035	0.98889	0.95902	NaN	NaN	NaN	+	63.7547	63.7537	0	0	75.2888	75.4195	75.218	0	0	102.225	-12.1173	-12.1183	0	0	-0.583236	-0.452545	-0.653964	0	0	26.3532	0.658854	1	0.983232	1
274	P20073;P20073-2;B4DHY4;B4DT77	Annexin A7;Annexin	ANXA7	>sp|P20073|ANXA7_HUMAN Annexin A7 OS=Homo sapiens GN=ANXA7 PE=1 SV=3;>sp|P20073-2|ANXA7_HUMAN Isoform 2 of Annexin A7 OS=Homo sapiens GN=ANXA7;>tr|B4DHY4|B4DHY4_HUMAN Annexin OS=Homo sapiens GN=ANXA7 PE=2 SV=1;>tr|B4DT77|B4DT77_HUMAN Annexin OS=Homo sapien				52.739	+		+		1.0817	NaN	1.0148	1.0078	1.0156	NaN	NaN	NaN		44.445	44.445	0	0	40.6224	40.6372	40.619	40.6791	40.6791	40.6791	-8.29397	-8.29397	0	0	-12.1166	-12.1018	-12.12	-12.0599	-12.0599	-12.0599	0.489442	1	0.884053	1
2781	P13928;Q5T2P8;Q5VTM3;Q5T2P7;B4DTC9;F5H7X5	Annexin A8;Annexin A8-like protein 1;Annexin	ANXA8;ANXA8L1	>sp|P13928|ANXA8_HUMAN Annexin A8 OS=Homo sapiens GN=ANXA8 PE=1 SV=3;>sp|Q5T2P8|AXA81_HUMAN Annexin A8-like protein 1 OS=Homo sapiens GN=ANXA8L1 PE=2 SV=1;>tr|Q5VTM3|Q5VTM3_HUMAN Annexin OS=Homo sapiens GN=ANXA8 PE=3 SV=1;>tr|Q5T2P7|Q5T2P7_HUMAN Annexin OS	+			36.881	+	+	+	+	1.2675	0.78232	1.1935	1.0882	0.91275	0.17888	1.1884	5.7112		30.0353	29.9997	44.445	44.445	25.3262	25.3151	25.3136	40.6791	40.6791	40.6791	-6.84566	-6.88125	7.56403	7.56403	-11.5548	-11.5659	-11.5674	3.79807	3.79807	3.79807	0.00769132	0.217893	0.15796	0.909952
4616	Q5VT79;F5GX16;Q5VT79-2;E7EVD9	Annexin A8-like protein 2;Annexin	ANXA8L2	>sp|Q5VT79|AXA82_HUMAN Annexin A8-like protein 2 OS=Homo sapiens GN=ANXA8L2 PE=2 SV=1;>tr|F5GX16|F5GX16_HUMAN Annexin OS=Homo sapiens GN=ANXA8L2 PE=3 SV=1;>sp|Q5VT79-2|AXA82_HUMAN Isoform 2 of Annexin A8-like protein 2 OS=Homo sapiens GN=ANXA8L2;>tr|E7EVD9				36.865			+		NaN	NaN	1.1454	1.1201	0.93022	NaN	NaN	NaN																						1	1	0.661104	1
3886	Q06278;H7BXF7;H7C3Q1	Aldehyde oxidase	AOX1	>sp|Q06278|ADO_HUMAN Aldehyde oxidase OS=Homo sapiens GN=AOX1 PE=2 SV=2				147.92	+		+	+	0.93883	NaN	1.2815	1.0436	0.82494	0.91161	0.90478	0.96094		168.064	168.064	0	0	81.9529	89.3958	84.0929	165.29	165.29	165.29	20.1437	20.1437	0	0	-65.9671	-58.5242	-63.8271	17.3705	17.3705	17.3705	0.593373	1	0.997739	0.430868
3935	Q10567-3;Q10567;Q10567-2;F8WDL0;C9J1E7;H7C034	AP-1 complex subunit beta-1	AP1B1	>sp|Q10567-3|AP1B1_HUMAN Isoform C of AP-1 complex subunit beta-1 OS=Homo sapiens GN=AP1B1;>sp|Q10567|AP1B1_HUMAN AP-1 complex subunit beta-1 OS=Homo sapiens GN=AP1B1 PE=1 SV=2;>sp|Q10567-2|AP1B1_HUMAN Isoform B of AP-1 complex subunit beta-1 OS=Homo sapie				103.56	+	+	+	+	0.97449	0.93314	0.99793	0.96794	0.9973	0.9587	0.93922	0.98041		98.4823	98.2701	100.045	100.155	84.9432	82.7528	83.6459	102.225	102.225	102.225	-5.07773	-5.28989	-3.51509	-3.40509	-18.6168	-20.8072	-19.9141	-1.33484	-1.33484	-1.33484	0.889847	0.634918	0.657787	0.491084
243	B3KXW5;O43747-2;O43747;E7EUH1;F5GZV5;H3BNR4;H3BNN2;H3BUN9;H3BR36;B4DGE1;H3BN71;B3KNW1;H3BRM7;H3BV30;H3BS13;H3BN75	AP-1 complex subunit gamma-1	AP1G1	>tr|B3KXW5|B3KXW5_HUMAN AP-1 complex subunit gamma-1 OS=Homo sapiens GN=AP1G1 PE=2 SV=1;>sp|O43747-2|AP1G1_HUMAN Isoform 2 of AP-1 complex subunit gamma-1 OS=Homo sapiens GN=AP1G1;>sp|O43747|AP1G1_HUMAN AP-1 complex subunit gamma-1 OS=Homo sapiens GN=AP1G1				94.139	+	+	+	+	1.0081	0.98525	0.99677	0.96515	1.0175	0.93919	0.99029	1.0777		89.5991	89.4274	100.454	100.454	77.2141	77.057	77.1679	79.2784	78.9629	79.2947	-4.53994	-4.71163	6.31516	6.31516	-16.9249	-17.082	-16.9711	-14.8606	-15.1761	-14.8443	0.851606	0.888266	0.61988	0.680344
2333	O75843;Q86V28;B4E3E1;G3V532;H0YJ08;H0YJ47;G3V3Z2;G3V2V9	AP-1 complex subunit gamma-like 2	AP1G2	>sp|O75843|AP1G2_HUMAN AP-1 complex subunit gamma-like 2 OS=Homo sapiens GN=AP1G2 PE=1 SV=1;>tr|Q86V28|Q86V28_HUMAN AP-1 complex subunit gamma-like 2 OS=Homo sapiens GN=AP1G2 PE=2 SV=1;>tr|B4E3E1|B4E3E1_HUMAN AP-1 complex subunit gamma-like 2 OS=Homo sapie				87.116	+	+	+	+	0.99591	0.92249	1.2847	1.047	0.86698	1.346	1.0404	0.82727		79.2862	79.5267	78.4756	78.4756	76.5394	76.5394	76.5394	76.5394	76.5394	76.5394	-7.82978	-7.58927	-8.64036	-8.64036	-10.5766	-10.5766	-10.5766	-10.5766	-10.5766	-10.5766	0.674255	0.70738	0.993242	0.955702
6070	Q9BXS5;Q9BXS5-2;E7ENJ6;B4DDG7;Q9Y6Q5-2;Q9Y6Q5	AP-1 complex subunit mu-1	AP1M1	>sp|Q9BXS5|AP1M1_HUMAN AP-1 complex subunit mu-1 OS=Homo sapiens GN=AP1M1 PE=1 SV=3;>sp|Q9BXS5-2|AP1M1_HUMAN Isoform 2 of AP-1 complex subunit mu-1 OS=Homo sapiens GN=AP1M1;>tr|E7ENJ6|E7ENJ6_HUMAN AP-1 complex subunit mu-1 OS=Homo sapiens GN=AP1M1 PE=4 SV=				48.586	+	+	+	+	1.0354	0.93428	1.023	0.99219	0.98739	0.96647	0.93744	0.99947		44.445	44.445	44.445	44.445	43.2299	43.5897	42.7592	40.6791	40.6791	40.6791	-4.14097	-4.14097	-4.14097	-4.14097	-5.35614	-4.99632	-5.82684	-7.90693	-7.90693	-7.90693	0.883533	0.559387	0.470611	0.530558
3638	P61966;H7C1E4;P61966-2	AP-1 complex subunit sigma-1A	AP1S1	>sp|P61966|AP1S1_HUMAN AP-1 complex subunit sigma-1A OS=Homo sapiens GN=AP1S1 PE=1 SV=1;>tr|H7C1E4|H7C1E4_HUMAN AP-1 complex subunit sigma-1A (Fragment) OS=Homo sapiens GN=AP1S1 PE=4 SV=1;>sp|P61966-2|AP1S1_HUMAN Isoform 2 of AP-1 complex subunit sigma-1A				18.733	+	+	+	+	1.0146	1.2877	1.0102	1.0143	0.97582	1.1544	1.0288	1.0223		13.1563	13.1227	13.0624	13.0624	23.4905	23.8936	22.3529	12.8215	12.8215	12.8215	-5.57666	-5.61025	-5.67057	-5.67057	4.75751	5.16064	3.61988	-5.91148	-5.91148	-5.91148	0.630912	0.936328	0.762214	0.701011
546	Q96PC3-2;Q96PC3;Q96PC3-4;B8ZZZ1;Q96PC3-3;G5E966;F8W8K9	AP-1 complex subunit sigma-3	AP1S3	>sp|Q96PC3-2|AP1S3_HUMAN Isoform 2 of AP-1 complex subunit sigma-3 OS=Homo sapiens GN=AP1S3;>sp|Q96PC3|AP1S3_HUMAN AP-1 complex subunit sigma-3 OS=Homo sapiens GN=AP1S3 PE=2 SV=1;>sp|Q96PC3-4|AP1S3_HUMAN Isoform 4 of AP-1 complex subunit sigma-3 OS=Homo sa				19.444		+	+	+	NaN	1.3345	1.1402	1.0796	0.97095	1.1802	1.1282	1.0276		13.0624	13.0624	13.0624	13.0624	16.285	16.285	16.285	12.8215	12.8215	12.8215	-6.38157	-6.38157	-6.38157	-6.38157	-3.15899	-3.15899	-3.15899	-6.62248	-6.62248	-6.62248	1	0.923084	0.918944	0.953741
2485	O95782;O95782-2	AP-2 complex subunit alpha-1	AP2A1	>sp|O95782|AP2A1_HUMAN AP-2 complex subunit alpha-1 OS=Homo sapiens GN=AP2A1 PE=1 SV=3;>sp|O95782-2|AP2A1_HUMAN Isoform B of AP-2 complex subunit alpha-1 OS=Homo sapiens GN=AP2A1				107.54	+	+	+	+	1.0124	0.97292	0.99254	0.97692	0.97465	0.99772	0.89005	0.94386		100.862	100.732	99.9916	100.065	80.2027	79.7099	79.9253	102.121	102.157	102.122	-6.67819	-6.80809	-7.54842	-7.47519	-27.3373	-27.8301	-27.6147	-5.41946	-5.38343	-5.41785	0.751841	0.68459	0.935798	0.245533
2401	O94973-2;O94973;C9J1S3;O94973-3;E7ESQ4;E9PJJ7;E7EVC3;E9PBJ2;E9PR62;H0YEG0;H0YDE9;E9PNC4;E9PQP4;E9PPY8;E9PS94;E9PPZ3	AP-2 complex subunit alpha-2	AP2A2	>sp|O94973-2|AP2A2_HUMAN Isoform 2 of AP-2 complex subunit alpha-2 OS=Homo sapiens GN=AP2A2;>sp|O94973|AP2A2_HUMAN AP-2 complex subunit alpha-2 OS=Homo sapiens GN=AP2A2 PE=1 SV=2;>tr|C9J1S3|C9J1S3_HUMAN AP-2 complex subunit alpha-2 OS=Homo sapiens GN=AP2A2				104.09	+	+	+	+	0.92487	0.86157	0.989	0.96319	0.99469	0.84885	0.77001	0.98091		100.454	100.454	100.454	100.454	76.5394	76.5394	76.5394	102.225	102.225	102.225	-3.63584	-3.63584	-3.63584	-3.63584	-27.5506	-27.5506	-27.5506	-1.86484	-1.86484	-1.86484	0.364945	0.406317	0.387579	0.0283125
3707	P63010-2;P63010;Q7Z451;F5GYG9	AP-2 complex subunit beta	AP2B1	>sp|P63010-2|AP2B1_HUMAN Isoform 2 of AP-2 complex subunit beta OS=Homo sapiens GN=AP2B1;>sp|P63010|AP2B1_HUMAN AP-2 complex subunit beta OS=Homo sapiens GN=AP2B1 PE=1 SV=1;>tr|Q7Z451|Q7Z451_HUMAN AP-2 complex subunit beta OS=Homo sapiens GN=AP2B1 PE=2 SV=				105.69	+	+	+	+	1.0608	1.0086	0.97287	1.0049	1.0164	0.9749	0.99745	0.99932		101.492	101.379	100.036	99.9101	82.7441	81.6277	81.8665	101.985	101.961	101.804	-4.19785	-4.31055	-5.65435	-5.7799	-22.9459	-24.0623	-23.8235	-3.70457	-3.72935	-3.88584	0.355613	0.871285	0.58861	0.853464
5619	Q96CW1;E9PFW3;Q96CW1-2;F5H0H0;B4DJB1;C9JJ47;C9JGT8;C9JTK4;C9JJD3;C9JPV8;H7C4C3	AP-2 complex subunit mu	AP2M1	>sp|Q96CW1|AP2M1_HUMAN AP-2 complex subunit mu OS=Homo sapiens GN=AP2M1 PE=1 SV=2;>tr|E9PFW3|E9PFW3_HUMAN AP-2 complex subunit mu OS=Homo sapiens GN=AP2M1 PE=4 SV=1;>sp|Q96CW1-2|AP2M1_HUMAN Isoform 2 of AP-2 complex subunit mu OS=Homo sapiens GN=AP2M1;>tr|				49.654	+	+	+	+	1.0773	1.0453	1.0046	1.1037	1.085	0.95597	0.97951	1.1227		45.2059	44.8774	44.445	44.445	48.7896	48.4353	53.9443	40.6791	40.6791	40.6791	-4.44809	-4.77658	-5.20897	-5.20897	-0.864361	-1.21871	4.29031	-8.97493	-8.97493	-8.97493	0.656832	0.914192	0.366869	0.593964
3507	P53680;P53680-2	AP-2 complex subunit sigma	AP2S1	>sp|P53680|AP2S1_HUMAN AP-2 complex subunit sigma OS=Homo sapiens GN=AP2S1 PE=1 SV=2;>sp|P53680-2|AP2S1_HUMAN Isoform 2 of AP-2 complex subunit sigma OS=Homo sapiens GN=AP2S1				17.018	+	+	+	+	1.1192	1.3096	1.1587	1.122	1.0351	1.2234	1.0746	0.94992		13.0624	13.0624	13.0624	13.0624	24.2791	24.3401	24.1276	13.1816	13.0513	13.1252	-3.95557	-3.95557	-3.95557	-3.95557	7.26108	7.32213	7.10961	-3.8364	-3.96672	-3.89283	0.900037	0.913206	0.560082	0.963043
1896	O00203;E5RJ68;F5GXG9;F5H093;H0YBD0;O00203-2	AP-3 complex subunit beta-1	AP3B1	>sp|O00203|AP3B1_HUMAN AP-3 complex subunit beta-1 OS=Homo sapiens GN=AP3B1 PE=1 SV=3;>tr|E5RJ68|E5RJ68_HUMAN AP-3 complex subunit beta-1 OS=Homo sapiens GN=AP3B1 PE=4 SV=1;>tr|F5GXG9|F5GXG9_HUMAN AP-3 complex subunit beta-1 OS=Homo sapiens GN=AP3B1 PE=4 S				121.32	+		+		0.98169	NaN	0.94839	0.97214	1.0232	NaN	NaN	NaN		127.106	127.25	0	0	102.479	102.191	102.356	0	0	0	5.78619	5.93019	0	0	-18.8408	-19.1293	-18.9643	0	0	0	0.986831	1	0.857902	1
1965	O14617-5;O14617;O14617-4;G5E988;O14617-2;E7EMM2;O14617-3	AP-3 complex subunit delta-1	AP3D1	>sp|O14617-5|AP3D1_HUMAN Isoform 5 of AP-3 complex subunit delta-1 OS=Homo sapiens GN=AP3D1;>sp|O14617|AP3D1_HUMAN AP-3 complex subunit delta-1 OS=Homo sapiens GN=AP3D1 PE=1 SV=1;>sp|O14617-4|AP3D1_HUMAN Isoform 4 of AP-3 complex subunit delta-1 OS=Homo sa				136.65	+	+	+	+	0.97154	0.92137	0.93525	0.97052	1.0277	0.90217	0.96853	1.0588		146.792	141.896	128.823	128.412	114.973	111.872	111.543	165.29	165.29	165.29	10.1419	5.2465	-7.82682	-8.23791	-21.6772	-24.7779	-25.1067	28.6405	28.6405	28.6405	0.901476	0.657968	0.85686	0.83674
7043	Q9Y2T2;P53677;E5RJ52;H0YBM0;Q7Z472;E7ER80;H0YBA0	AP-3 complex subunit mu-1	AP3M1	>sp|Q9Y2T2|AP3M1_HUMAN AP-3 complex subunit mu-1 OS=Homo sapiens GN=AP3M1 PE=1 SV=1				46.939	+	+	+	+	1.0489	0.92422	0.98041	1.0685	1.0479	0.89237	0.93664	1.0297		44.445	44.445	44.445	44.445	41.814	41.034	41.046	40.6791	40.6791	40.6791	-2.49397	-2.49397	-2.49397	-2.49397	-5.12495	-5.90502	-5.89299	-6.25993	-6.25993	-6.25993	0.915157	0.511058	0.707879	0.458878
5467	Q92572;F5H459	AP-3 complex subunit sigma-1	AP3S1	>sp|Q92572|AP3S1_HUMAN AP-3 complex subunit sigma-1 OS=Homo sapiens GN=AP3S1 PE=1 SV=1				21.732	+	+	+	+	1.0699	1.2089	0.92055	1.0314	1.1151	1.1271	1.085	1.0392		15.5636	15.7498	15.1781	15.0922	16.285	16.285	16.285	15.5626	15.5419	15.5829	-6.16836	-5.9822	-6.55392	-6.63981	-5.44699	-5.44699	-5.44699	-6.16941	-6.19006	-6.14908	0.996981	0.995376	0.818494	0.721318
196	Q9Y6B7;B1ALD0;B7Z4X3;B1ALD3;B1ALD2	AP-4 complex subunit beta-1	AP4B1	>sp|Q9Y6B7|AP4B1_HUMAN AP-4 complex subunit beta-1 OS=Homo sapiens GN=AP4B1 PE=1 SV=2;>tr|B1ALD0|B1ALD0_HUMAN AP-4 complex subunit beta-1 OS=Homo sapiens GN=AP4B1 PE=4 SV=1;>tr|B7Z4X3|B7Z4X3_HUMAN AP-4 complex subunit beta-1 OS=Homo sapiens GN=AP4B1 PE=2 S				83.259		+			NaN	1.4887	NaN	NaN	NaN	NaN	NaN	NaN		63.4758	63.4758	78.4756	78.4756	0	0	76.5394	76.5394	76.5394	76.5394	-19.7832	-19.7832	-4.78336	-4.78336	0	0	-6.7196	-6.7196	-6.7196	-6.7196	1	0.409489	1	1
6958	Q9UPM8;H0YKX4;H0YL95;H0YK95;H0YK94	AP-4 complex subunit epsilon-1	AP4E1	>sp|Q9UPM8|AP4E1_HUMAN AP-4 complex subunit epsilon-1 OS=Homo sapiens GN=AP4E1 PE=1 SV=2;>tr|H0YKX4|H0YKX4_HUMAN AP-4 complex subunit epsilon-1 OS=Homo sapiens GN=AP4E1 PE=4 SV=1				127.29	+		+		0.91321	NaN	0.92734	1.1071	1.1089	NaN	NaN	NaN		128.659	128.659	128.659	128.659	102.225	102.225	102.225	102.225	102.225	102.225	1.36914	1.36914	1.36914	1.36914	-25.0648	-25.0648	-25.0648	-25.0648	-25.0648	-25.0648	0.391156	1	0.736152	1
608	C9JC87;O00189;C9IZL5;C9JWL4;C9JMG3;F8WCR6;H7C0A0;H0Y6K1;H7BZV3;F8WCC5;F8WDR3	AP-4 complex subunit mu-1	AP4M1	>tr|C9JC87|C9JC87_HUMAN AP-4 complex subunit mu-1 OS=Homo sapiens GN=AP4M1 PE=4 SV=1;>sp|O00189|AP4M1_HUMAN AP-4 complex subunit mu-1 OS=Homo sapiens GN=AP4M1 PE=1 SV=2;>tr|C9IZL5|C9IZL5_HUMAN AP-4 complex subunit mu-1 OS=Homo sapiens GN=AP4M1 PE=4 SV=1;>t				50.69		+		+	NaN	1.0212	NaN	NaN	NaN	1.1044	1.0184	1.0048		0	0	44.445	44.445	40.6791	40.6791	40.6791	40.6791	40.6791	40.6791	0	0	-6.24497	-6.24497	-10.0109	-10.0109	-10.0109	-10.0109	-10.0109	-10.0109	1	0.953315	1	0.946584
7142	Q9Y587;Q9Y587-2;Q86U36;G3V2N8;G3V3X7;G3V5J6;G3V4P7	AP-4 complex subunit sigma-1	AP4S1	>sp|Q9Y587|AP4S1_HUMAN AP-4 complex subunit sigma-1 OS=Homo sapiens GN=AP4S1 PE=2 SV=1;>sp|Q9Y587-2|AP4S1_HUMAN Isoform 2 of AP-4 complex subunit sigma-1 OS=Homo sapiens GN=AP4S1;>tr|Q86U36|Q86U36_HUMAN AP-4 complex subunit sigma-1 OS=Homo sapiens GN=AP4S1				17.005				+	NaN	NaN	NaN	NaN	NaN	1.279	1.1912	0.84261		13.0624	13.0624	0	0	12.8215	12.8215	12.8215	12.8215	12.8215	12.8215	-3.94257	-3.94257	0	0	-4.18348	-4.18348	-4.18348	-4.18348	-4.18348	-4.18348	1	1	1	0.796279
4406	Q2VPB7	AP-5 complex subunit beta-1	AP5B1	>sp|Q2VPB7|AP5B1_HUMAN AP-5 complex subunit beta-1 OS=Homo sapiens GN=AP5B1 PE=1 SV=4				93.948			+	+	NaN	NaN	1.4354	1.4895	1.1127	1.3035	1.296	1.1406		100.454	100.454	100.454	100.454	76.5394	76.5394	76.5394	76.5394	76.5394	76.5394	6.50616	6.50616	6.50616	6.50616	-17.4086	-17.4086	-17.4086	-17.4086	-17.4086	-17.4086	1	1	0.218964	0.793851
6524	Q9NUS5	AP-5 complex subunit sigma-1	AP5S1	>sp|Q9NUS5|AP5S1_HUMAN AP-5 complex subunit sigma-1 OS=Homo sapiens GN=AP5S1 PE=1 SV=1				22.522		+		+	NaN	1.281	NaN	NaN	NaN	1.1258	1.131	1.0301		0	0	17.0198	17.0198	25.3141	25.3141	25.3141	25.3141	25.3141	25.3141	0	0	-5.50221	-5.50221	2.79206	2.79206	2.79206	2.79206	2.79206	2.79206	1	0.891765	1	0.951706
2102	O43299;O43299-2;O43299-3	AP-5 complex subunit zeta-1	AP5Z1	>sp|O43299|AP5Z1_HUMAN AP-5 complex subunit zeta-1 OS=Homo sapiens GN=AP5Z1 PE=1 SV=2;>sp|O43299-2|AP5Z1_HUMAN Isoform 2 of AP-5 complex subunit zeta-1 OS=Homo sapiens GN=AP5Z1			+	88.604	+	+	+	+	1.6711	1.3293	1.6749	1.7932	1.1459	0.97145	1.1634	1.2919		78.4756	78.4756	78.4756	78.4756	76.5394	76.5394	76.5394	76.5394	76.5394	76.5394	-10.1284	-10.1284	-10.1284	-10.1284	-12.0646	-12.0646	-12.0646	-12.0646	-12.0646	-12.0646	0.235008	0.601392	0.0734054	0.892286
1980	O14727;O14727-2;O14727-4;O14727-3;O14727-5;C9JLV4;O14727-6	Apoptotic protease-activating factor 1	APAF1	>sp|O14727|APAF_HUMAN Apoptotic protease-activating factor 1 OS=Homo sapiens GN=APAF1 PE=1 SV=2;>sp|O14727-2|APAF_HUMAN Isoform 2 of Apoptotic protease-activating factor 1 OS=Homo sapiens GN=APAF1;>sp|O14727-4|APAF_HUMAN Isoform 4 of Apoptotic protease-act				141.84	+	+	+	+	0.97441	1.0934	1.1153	0.9847	1.0631	0.88772	0.93857	1.092		128.659	128.659	101.824	101.272	102.225	102.225	102.225	121.958	118.498	120.375	-13.1809	-13.1809	-40.0163	-40.5683	-39.6148	-39.6148	-39.6148	-19.8823	-23.342	-21.4647	0.712246	0.978246	0.717449	0.649761
415	Q7Z5R6;B4E100;Q9NWJ6	Amyloid beta A4 precursor protein-binding family B member 1-interacting protein	APBB1IP	>sp|Q7Z5R6|AB1IP_HUMAN Amyloid beta A4 precursor protein-binding family B member 1-interacting protein OS=Homo sapiens GN=APBB1IP PE=1 SV=1;>tr|B4E100|B4E100_HUMAN Amyloid beta A4 precursor protein-binding family B member 1-interacting protein OS=Homo sapi				73.182			+		NaN	NaN	1.4221	1.3959	1.0922	NaN	NaN	NaN		0	0	0	0	76.5394	76.5394	76.5394	0	0	0	0	0	0	0	3.3574	3.3574	3.3574	0	0	0	1	1	0.209151	1
628	C9JIF9;P13798;H7C393;H7C1U0;C9JLK2;F8WEH5;H0YFE5	Acylamino-acid-releasing enzyme	APEH	>tr|C9JIF9|C9JIF9_HUMAN Acylamino-acid-releasing enzyme OS=Homo sapiens GN=APEH PE=4 SV=1;>sp|P13798|ACPH_HUMAN Acylamino-acid-releasing enzyme OS=Homo sapiens GN=APEH PE=1 SV=4				81.673	+	+	+	+	0.93357	1.0712	0.98934	0.9661	1.0161	0.95866	0.78594	0.96455		77.6137	77.9867	78.4756	78.4756	76.1634	77.253	76.4993	76.5394	76.5394	76.5394	-4.05932	-3.68634	-3.19736	-3.19736	-5.50958	-4.41999	-5.17372	-5.1336	-5.1336	-5.1336	0.344743	0.960574	0.620815	0.137593
3017	P27695;G3V3M6;G3V5Q1;G3V3C7;G3V359;G3V5M0;H7C4A8;G3V5D9;G3V3Y6;G3V574;G3V2D9	DNA-(apurinic or apyrimidinic site) lyase;DNA-(apurinic or apyrimidinic site) lyase, mitochondrial	APEX1	>sp|P27695|APEX1_HUMAN DNA-(apurinic or apyrimidinic site) lyase OS=Homo sapiens GN=APEX1 PE=1 SV=2;>tr|G3V3M6|G3V3M6_HUMAN DNA-(apurinic or apyrimidinic site) lyase (Fragment) OS=Homo sapiens GN=APEX1 PE=4 SV=1;>tr|G3V5Q1|G3V5Q1_HUMAN DNA-(apurinic or apy				35.554	+		+		0.8751	NaN	0.92117	0.94228	0.95386	NaN	NaN	NaN	+	44.0676	43.7214	0	0	33.8993	34.1024	34.0706	0	0	0	8.51361	8.16735	0	0	-1.65469	-1.45156	-1.48339	0	0	0	0.0387958	1	0.215939	1
6112	Q9BZZ5-2;Q9BZZ5;G3V1C3;Q9BZZ5-3;Q9BZZ5-5;Q9BZZ5-1;B4DDR3;H0YER7;E9PQK6	Apoptosis inhibitor 5	API5	>sp|Q9BZZ5-2|API5_HUMAN Isoform 2 of Apoptosis inhibitor 5 OS=Homo sapiens GN=API5;>sp|Q9BZZ5|API5_HUMAN Apoptosis inhibitor 5 OS=Homo sapiens GN=API5 PE=1 SV=3;>tr|G3V1C3|G3V1C3_HUMAN Apoptosis inhibitor 5 OS=Homo sapiens GN=API5 PE=4 SV=1;>sp|Q9BZZ5-3|AP				56.769	+	+	+	+	1.0849	1.0055	0.93017	1.0754	1.117	0.98912	1.1357	1.0448		58.9833	59.0878	63.0397	62.4491	56.2598	56.2598	56.2598	56.2598	56.2598	56.2598	2.21433	2.31876	6.27068	5.6801	-0.509189	-0.509189	-0.509189	-0.509189	-0.509189	-0.509189	0.476145	0.919673	0.488241	0.985723
5694	Q96GX9	Probable methylthioribulose-1-phosphate dehydratase	APIP	>sp|Q96GX9|MTNB_HUMAN Probable methylthioribulose-1-phosphate dehydratase OS=Homo sapiens GN=APIP PE=1 SV=1				27.125	+		+		0.74406	NaN	1.0962	1.0269	1.0081	NaN	NaN	NaN		29.6943	29.6943	0	0	25.3141	25.3141	25.3141	0	0	0	2.56931	2.56931	0	0	-1.81094	-1.81094	-1.81094	0	0	0	0.0219642	1	0.831342	1
1297	Q06481;H7BXI4;Q06481-3;Q06481-2;Q06481-4;F5GZY0;F5H845;Q06481-5;B4DKY3	Amyloid-like protein 2	APLP2	>sp|Q06481|APLP2_HUMAN Amyloid-like protein 2 OS=Homo sapiens GN=APLP2 PE=1 SV=2;>tr|H7BXI4|H7BXI4_HUMAN Amyloid-like protein 2 OS=Homo sapiens GN=APLP2 PE=4 SV=1;>sp|Q06481-3|APLP2_HUMAN Isoform 3 of Amyloid-like protein 2 OS=Homo sapiens GN=APLP2;>sp|Q06			+	86.955	+		+		2.0705	NaN	2.9192	4.0446	1.3119	NaN	NaN	NaN		143.25	115.025	0	0	75.4284	83.3782	78.7041	0	0	165.29	56.2954	28.07	0	0	-11.5266	-3.57684	-8.25095	0	0	78.3355	0.000264852	1	2.54888e-34	1
6396	Q9HDC9;H0Y512;Q9HDC9-2	Adipocyte plasma membrane-associated protein	APMAP;C20orf3	>sp|Q9HDC9|APMAP_HUMAN Adipocyte plasma membrane-associated protein OS=Homo sapiens GN=APMAP PE=1 SV=2;>tr|H0Y512|H0Y512_HUMAN Protein C20orf3 (Fragment) OS=Homo sapiens GN=C20orf3 PE=4 SV=1;>sp|Q9HDC9-2|APMAP_HUMAN Isoform 2 of Adipocyte plasma membrane-a				46.48	+	+	+	+	0.98374	0.73501	0.95486	0.99305	1.042	0.85187	0.85264	1.0022		132.319	44.8796	85.8207	45.2144	73.3506	42.2336	42.2034	65.9997	40.8036	41.8709	85.8385	-1.60038	39.3407	-1.26558	26.8706	-4.24637	-4.27662	19.5197	-5.67642	-4.60913	0.50199	0.14469	0.595762	0.151326
5243	Q8NCW5;Q8NCW5-2;Q5T3I4;Q5T3I3	NAD(P)H-hydrate epimerase	APOA1BP	>sp|Q8NCW5|NNRE_HUMAN NAD(P)H-hydrate epimerase OS=Homo sapiens GN=APOA1BP PE=1 SV=2;>sp|Q8NCW5-2|NNRE_HUMAN Isoform 2 of NAD(P)H-hydrate epimerase OS=Homo sapiens GN=APOA1BP				31.674	+		+		0.97639	NaN	0.92651	0.97349	0.99854	NaN	NaN	NaN		29.6943	29.6943	0	0	25.3141	25.3141	25.3141	0	0	0	-1.97969	-1.97969	0	0	-6.35994	-6.35994	-6.35994	0	0	0	0.481262	1	0.31201	1
2568	P04114;F5H109;A8MUN2	Apolipoprotein B-100;Apolipoprotein B-48	APOB	>sp|P04114|APOB_HUMAN Apolipoprotein B-100 OS=Homo sapiens GN=APOB PE=1 SV=2;>tr|F5H109|F5H109_HUMAN Apolipoprotein B-48 OS=Homo sapiens GN=APOB PE=4 SV=1	+	+	+	515.6	+	+	+	+	0.12186	0.85467	0.0853	0.092942	1.0548	0.21875	0.54106	1.6471	+	349.462	207.912	246.726	255.699	186.197	166.109	178.73	171.934	165.523	165.744	-166.138	-307.688	-268.874	-259.901	-329.403	-349.491	-336.87	-343.666	-350.077	-349.856	1.21522e-23	0.67503	3.69191e-24	0.0228812
167	B0QYD3;Q9UH17;B0QYD2;Q9UH17-2;P31941;P31941-2	Probable DNA dC->dU-editing enzyme APOBEC-3B	APOBEC3B	>tr|B0QYD3|B0QYD3_HUMAN Apolipoprotein B mRNA editing enzyme, catalytic polypeptide-like 3B OS=Homo sapiens GN=APOBEC3B PE=4 SV=1;>sp|Q9UH17|ABC3B_HUMAN Probable DNA dC->dU-editing enzyme APOBEC-3B OS=Homo sapiens GN=APOBEC3B PE=1 SV=1;>tr|B0QYD2|B0QYD2_HU				57.208	+	+	+	+	1.4959	1.5759	1.257	1.2717	1.0712	1.0701	1.0779	1.1134		34.0962	33.9598	31.6094	31.584	25.3141	25.3141	25.3141	29.8118	28.8384	29.5036	-23.1118	-23.2482	-25.5986	-25.624	-31.8939	-31.8939	-31.8939	-27.3962	-28.3696	-27.7044	0.0839552	0.686868	0.176116	0.935653
6471	Q9NRW3	Probable DNA dC->dU-editing enzyme APOBEC-3C	APOBEC3C	>sp|Q9NRW3|ABC3C_HUMAN Probable DNA dC->dU-editing enzyme APOBEC-3C OS=Homo sapiens GN=APOBEC3C PE=1 SV=2			+	22.826	+	+	+	+	1.2837	1.3676	1.0986	1.2993	1.2225	1.1548	1.3134	1.1927		18.0105	17.8315	17.0198	17.0198	20.785	23.3882	20.2054	20.6908	20.5725	20.8652	-4.81552	-4.99455	-5.80621	-5.80621	-2.04101	0.562179	-2.62062	-2.13522	-2.25349	-1.96076	0.152344	0.780425	0.0928772	0.704096
5028	Q8IUX4;Q8IUX4-3;Q8IUX4-2;Q9HC16-3	DNA dC->dU-editing enzyme APOBEC-3F	APOBEC3F	>sp|Q8IUX4|ABC3F_HUMAN DNA dC->dU-editing enzyme APOBEC-3F OS=Homo sapiens GN=APOBEC3F PE=1 SV=3				45.02	+	+		+	0.90207	0.89959	NaN	NaN	NaN	1.0284	0.88985	0.92292		44.445	44.445	44.445	44.445	40.6791	40.6791	40.6791	40.6791	40.6791	40.6791	-0.574971	-0.574971	-0.574971	-0.574971	-4.34093	-4.34093	-4.34093	-4.34093	-4.34093	-4.34093	0.333074	0.558022	1	0.351187
6370	Q9HC16	DNA dC->dU-editing enzyme APOBEC-3G	APOBEC3G	>sp|Q9HC16|ABC3G_HUMAN DNA dC->dU-editing enzyme APOBEC-3G OS=Homo sapiens GN=APOBEC3G PE=1 SV=1				46.407		+	+	+	NaN	1.0277	1.1919	1.0598	0.94466	1.1182	0.85899	0.80478		44.445	44.445	44.445	44.445	40.6791	40.6791	40.6791	40.6791	40.6791	40.6791	-1.96197	-1.96197	-1.96197	-1.96197	-5.72793	-5.72793	-5.72793	-5.72793	-5.72793	-5.72793	1	0.928274	0.857884	0.263737
5921	Q9BQE5;E9PM95;B0QYK8	Apolipoprotein L2	APOL2	>sp|Q9BQE5|APOL2_HUMAN Apolipoprotein L2 OS=Homo sapiens GN=APOL2 PE=1 SV=1				37.092	+		+		1.2088	NaN	1.1602	1.0366	0.90185	NaN	NaN	NaN		37.382	36.6386	0	0	25.4226	25.4859	25.3809	0	0	0	0.29	-0.453398	0	0	-11.6694	-11.6061	-11.7111	0	0	0	0.333195	1	0.96106	1
1767	Q9BUR5;H7C1U8;Q9BUR5-2;C9J574;G3V1B6	Apolipoprotein O	APOO	>sp|Q9BUR5|APOO_HUMAN Apolipoprotein O OS=Homo sapiens GN=APOO PE=1 SV=1;>tr|H7C1U8|H7C1U8_HUMAN Apolipoprotein O (Fragment) OS=Homo sapiens GN=APOO PE=4 SV=1;>sp|Q9BUR5-2|APOO_HUMAN Isoform 2 of Apolipoprotein O OS=Homo sapiens GN=APOO;>tr|C9J574|C9J574_H				22.284	+		+		0.88772	NaN	1.0027	0.9218	0.99413	NaN	NaN	NaN		13.0624	13.0624	0	0	16.2743	16.2741	16.266	0	0	0	-9.22157	-9.22157	0	0	-6.00972	-6.00995	-6.01805	0	0	0	0.141071	1	0.254187	1
4786	Q6UXV4;C9J5N9	Apolipoprotein O-like	APOOL	>sp|Q6UXV4|APOOL_HUMAN Apolipoprotein O-like OS=Homo sapiens GN=APOOL PE=1 SV=1;>tr|C9J5N9|C9J5N9_HUMAN Apolipoprotein O-like OS=Homo sapiens GN=APOOL PE=4 SV=2				29.159	+		+		0.9282	NaN	1.0545	1.0019	1.0116	NaN	NaN	NaN		29.6943	29.6943	0	0	25.3141	25.3141	25.3141	0	0	0	0.535307	0.535307	0	0	-3.84494	-3.84494	-3.84494	0	0	0	0.234154	1	0.721113	1
281	P05067;P05067-8;B4DII8;E9PG40;P05067-9;P05067-7;P05067-6;P05067-4;E9PEV0;P05067-10;P05067-5;P05067-3;H7C0V9;H7C104;H7C2L2;P05067-2	Amyloid beta A4 protein;N-APP;Soluble APP-alpha;Soluble APP-beta;C99;Beta-amyloid protein 42;Beta-amyloid protein 40;C83;P3(42);P3(40);C80;Gamma-secretase C-terminal fragment 59;Gamma-secretase C-terminal fragment 57;Gamma-secretase C-terminal fragment 50;C31	APP	>sp|P05067|A4_HUMAN Amyloid beta A4 protein OS=Homo sapiens GN=APP PE=1 SV=3;>sp|P05067-8|A4_HUMAN Isoform APP751 of Amyloid beta A4 protein OS=Homo sapiens GN=APP;>tr|B4DII8|B4DII8_HUMAN Gamma-secretase C-terminal fragment 50 OS=Homo sapiens GN=APP PE=2 S			+	86.942	+	+	+	+	2.7542	4.1162	4.3876	2.9585	1.0766	2.0357	1.9742	0.93613		100.454	100.454	100.454	100.454	82.46	94.5901	91.4078	102.225	102.225	102.225	13.5122	13.5122	13.5122	13.5122	-4.48199	7.6481	4.46576	15.2832	15.2832	15.2832	6.43212e-09	8.81297e-08	2.54933e-10	0.20485
5480	Q92624	Amyloid protein-binding protein 2	APPBP2	>sp|Q92624|APBP2_HUMAN Amyloid protein-binding protein 2 OS=Homo sapiens GN=APPBP2 PE=1 SV=2				66.853				+	NaN	NaN	NaN	NaN	NaN	4.8938	4.1377	0.9033		0	0	63.4758	63.4758	0	56.2598	0	56.2598	56.2598	56.2598	0	0	-3.37716	-3.37716	0	-10.5932	0	-10.5932	-10.5932	-10.5932	1	1	1	0.00102167
6876	Q9UKG1;C9JAB0;C9K0C4	DCC-interacting protein 13-alpha	APPL1	>sp|Q9UKG1|DP13A_HUMAN DCC-interacting protein 13-alpha OS=Homo sapiens GN=APPL1 PE=1 SV=1				79.663	+		+		0.9548	NaN	1.0634	1.0389	1.0331	NaN	NaN	NaN		78.4756	78.4756	0	0	76.5394	76.5394	76.5394	0	0	0	-1.18736	-1.18736	0	0	-3.1236	-3.1236	-3.1236	0	0	0	0.36842	1	0.992166	1
1450	F8W1P5;Q8NEU8;F5GZG0;F8VXB0;H0YH86;F8VWV2;F8VS86	DCC-interacting protein 13-beta	APPL2	>tr|F8W1P5|F8W1P5_HUMAN DCC-interacting protein 13-beta OS=Homo sapiens GN=APPL2 PE=4 SV=1;>sp|Q8NEU8|DP13B_HUMAN DCC-interacting protein 13-beta OS=Homo sapiens GN=APPL2 PE=1 SV=3;>tr|F5GZG0|F5GZG0_HUMAN DCC-interacting protein 13-beta OS=Homo sapiens GN=				75.183	+		+		1.2791	NaN	1.2369	1.0061	0.77926	NaN	NaN	NaN		63.4758	63.4758	0	0	76.5394	76.5394	76.5394	0	0	0	-11.7072	-11.7072	0	0	1.3564	1.3564	1.3564	0	0	0	0.502402	1	0.715442	1
2637	P07741;H3BQB1;G5E9J2;H3BQZ9;H3BQF1;H3BSW3	Adenine phosphoribosyltransferase	APRT	>sp|P07741|APT_HUMAN Adenine phosphoribosyltransferase OS=Homo sapiens GN=APRT PE=1 SV=2;>tr|H3BQB1|H3BQB1_HUMAN Adenine phosphoribosyltransferase (Fragment) OS=Homo sapiens GN=APRT PE=4 SV=1;>tr|G5E9J2|G5E9J2_HUMAN Adenine phosphoribosyltransferase OS=Hom				19.608	+		+		0.96317	NaN	0.91104	0.96322	1.0656	NaN	NaN	NaN	+	16.9618	16.9692	0	0	16.2595	16.2602	16.2618	0	0	0	-2.6462	-2.63879	0	0	-3.34854	-3.34782	-3.34624	0	0	0	0.408639	1	0.367133	1
4879	Q7Z2E3;Q7Z2E3-7;Q7Z2E3-8;Q7Z2E3-3;H7BXV7;Q7Z2E3-11;Q7Z2E3-9;Q7Z2E3-10;Q7Z2E3-5;F8W6G5;Q7Z2E3-4;Q6JV81;C9JZ40;Q7Z2E3-2;C9J8U3;Q7Z2E3-6;E7EVB7;Q6JV79;F8WBM3;E7EUY4;F8WBD6;Q6JV82	Aprataxin	APTX	>sp|Q7Z2E3|APTX_HUMAN Aprataxin OS=Homo sapiens GN=APTX PE=1 SV=2;>sp|Q7Z2E3-7|APTX_HUMAN Isoform 7 of Aprataxin OS=Homo sapiens GN=APTX;>sp|Q7Z2E3-8|APTX_HUMAN Isoform 8 of Aprataxin OS=Homo sapiens GN=APTX;>sp|Q7Z2E3-3|APTX_HUMAN Isoform 3 of Aprataxin O				40.74		+	+	+	NaN	1.1173	1.0743	1.2405	1.0303	1.1066	1.0718	0.94241		44.445	44.445	43.9804	43.958	40.6791	40.6791	40.6791	39.9595	39.8753	39.9154	3.70503	3.70503	3.24038	3.21801	-0.0609261	-0.0609261	-0.0609261	-0.780509	-0.864705	-0.824611	1	0.917214	0.635902	0.910143
2186	O60306;H0YH15;H0YLN9	Intron-binding protein aquarius	AQR	>sp|O60306|AQR_HUMAN Intron-binding protein aquarius OS=Homo sapiens GN=AQR PE=1 SV=4				171.29	+	+	+	+	1.014	0.7839	0.9975	1.0117	1.0283	1.0181	0.99416	1.0354		168.064	168.064	168.064	168.064	166.984	166.629	166.156	165.29	165.29	165.29	-3.22629	-3.22629	-3.22629	-3.22629	-4.30598	-4.6605	-5.1338	-5.99951	-5.99951	-5.99951	0.786971	0.910883	0.875329	0.961206
2709	P10398;H7C560;H7C4S5	Serine/threonine-protein kinase A-Raf	ARAF;BRAF	>sp|P10398|ARAF_HUMAN Serine/threonine-protein kinase A-Raf OS=Homo sapiens GN=ARAF PE=1 SV=2;>tr|H7C560|H7C560_HUMAN Serine/threonine-protein kinase B-raf (Fragment) OS=Homo sapiens GN=BRAF PE=3 SV=1				67.585	+		+		1.2355	NaN	1.3672	1.0545	0.66782	NaN	NaN	NaN		64.726	65.0909	0	0	76.5394	76.5394	76.5394	0	0	0	-2.85898	-2.49409	0	0	8.9544	8.9544	8.9544	0	0	0	0.596438	1	0.928388	1
5782	Q96P48;Q96P48-3;Q96P48-1;Q96P48-4;Q96P48-2;E7EU13;Q96P48-7;Q96P48-5;H3BLV2;F8WBT0;F5GWN4;F5GWQ2;H0YGD1	Arf-GAP with Rho-GAP domain, ANK repeat and PH domain-containing protein 1	ARAP1	>sp|Q96P48|ARAP1_HUMAN Arf-GAP with Rho-GAP domain, ANK repeat and PH domain-containing protein 1 OS=Homo sapiens GN=ARAP1 PE=1 SV=3;>sp|Q96P48-3|ARAP1_HUMAN Isoform 3 of Arf-GAP with Rho-GAP domain, ANK repeat and PH domain-containing protein 1 OS=Homo sa				162.19	+		+		0.98997	NaN	1.0567	1.0173	0.98986	NaN	NaN	NaN		202.705	176.77	0	0	158.639	159.363	158.958	0	0	0	40.5149	14.5796	0	0	-3.55107	-2.82731	-3.23217	0	0	0	0.900434	1	0.87614	1
5443	Q8WZ64	Arf-GAP with Rho-GAP domain, ANK repeat and PH domain-containing protein 2	ARAP2	>sp|Q8WZ64|ARAP2_HUMAN Arf-GAP with Rho-GAP domain, ANK repeat and PH domain-containing protein 2 OS=Homo sapiens GN=ARAP2 PE=1 SV=3				193.45			+		NaN	NaN	0.64535	1.0181	1.1947	NaN	NaN	NaN		0	0	0	0	165.29	165.29	167.389	0	0	0	0	0	0	0	-28.1595	-28.1595	-26.0615	0	0	0	1	1	0.793707	1
3323	B0YIW6;P48444;E9PEU4;Q6P1Q5;E9PK34	Coatomer subunit delta	ARCN1	>tr|B0YIW6|B0YIW6_HUMAN Archain 1, isoform CRA_a OS=Homo sapiens GN=ARCN1 PE=4 SV=1;>sp|P48444|COPD_HUMAN Coatomer subunit delta OS=Homo sapiens GN=ARCN1 PE=1 SV=1;>tr|E9PEU4|E9PEU4_HUMAN Coatomer subunit delta OS=Homo sapiens GN=ARCN1 PE=4 SV=1				61.626	+		+	+	1.073	NaN	0.98835	1.0194	1.0136	0.93906	1.3314	1.4738		53.0981	53.0731	0	0	57.3412	57.2116	57.438	76.5394	76.5394	76.5394	-8.52786	-8.55287	0	0	-4.28485	-4.41445	-4.188	14.9134	14.9134	14.9134	0.580834	1	0.665247	0.909887
3770	P84077;F5H3A6	ADP-ribosylation factor 1	ARF1	>sp|P84077|ARF1_HUMAN ADP-ribosylation factor 1 OS=Homo sapiens GN=ARF1 PE=1 SV=2;>tr|F5H3A6|F5H3A6_HUMAN ADP-ribosylation factor 1 OS=Homo sapiens GN=ARF1 PE=3 SV=1				20.697	+	+	+	+	0.94923	0.96095	0.94604	1.0082	1.0262	1.0626	1.0425	0.99822		17.128	17.1142	15.5317	15.5447	20.8954	19.8431	20.3049	16.0058	16.0148	16.0169	-3.569	-3.58275	-5.16534	-5.15233	0.198379	-0.853928	-0.39209	-4.69121	-4.68215	-4.68008	0.398451	0.264062	0.683741	0.576683
2876	P18085;C9JAK5;C9JPM4;F8WDB3;F8WCJ5	ADP-ribosylation factor 4	ARF4	>sp|P18085|ARF4_HUMAN ADP-ribosylation factor 4 OS=Homo sapiens GN=ARF4 PE=1 SV=3;>tr|C9JAK5|C9JAK5_HUMAN ADP-ribosylation factor 4 OS=Homo sapiens GN=ARF4 PE=3 SV=1;>tr|C9JPM4|C9JPM4_HUMAN ADP-ribosylation factor 4 (Fragment) OS=Homo sapiens GN=ARF4 PE=3				20.511	+	+	+	+	0.92143	0.97902	0.95564	1.0251	1.0299	1.0565	1.0514	1.0205		18.5195	18.7294	16.7759	16.7903	26.2715	27.9803	40.9146	16.2102	16.2276	16.2215	-1.9915	-1.78161	-3.73509	-3.7207	5.76052	7.46932	20.4036	-4.30079	-4.28344	-4.28953	0.230322	0.290905	0.844702	0.735296
3771	P84085;C9J1Z8	ADP-ribosylation factor 5	ARF5	>sp|P84085|ARF5_HUMAN ADP-ribosylation factor 5 OS=Homo sapiens GN=ARF5 PE=1 SV=2;>tr|C9J1Z8|C9J1Z8_HUMAN ADP-ribosylation factor 5 (Fragment) OS=Homo sapiens GN=ARF5 PE=3 SV=1				20.529	+	+	+	+	1.0584	0.99041	1.0354	1.0338	0.96227	0.77501	0.92682	0.98667		17.0198	17.0198	17.0198	17.0198	20.885	19.098	20.9791	16.285	16.285	16.285	-3.50921	-3.50921	-3.50921	-3.50921	0.355965	-1.43101	0.450127	-4.24399	-4.24399	-4.24399	0.967914	0.516293	0.876523	0.22084
3667	P62330	ADP-ribosylation factor 6	ARF6	>sp|P62330|ARF6_HUMAN ADP-ribosylation factor 6 OS=Homo sapiens GN=ARF6 PE=1 SV=2				20.082	+	+	+	+	0.95351	0.84451	0.94759	1.0307	1.0062	1.0961	1.1127	1.0505		17.0198	17.0198	17.0198	17.0198	16.285	16.285	16.285	16.285	16.285	16.285	-3.06221	-3.06221	-3.06221	-3.06221	-3.79699	-3.79699	-3.79699	-3.79699	-3.79699	-3.79699	0.365238	0.303045	0.83028	0.764878
5178	Q8N6T3-2;Q8N6T3;Q8N6T3-3;E7EV62;F8VWH9;F8W1U7;E5RHC5;E5RHT6;B7Z8H8;F8VWB3;E5RHH7;E5RGL6;E5RIU2	ADP-ribosylation factor GTPase-activating protein 1	ARFGAP1	>sp|Q8N6T3-2|ARFG1_HUMAN Isoform 2 of ADP-ribosylation factor GTPase-activating protein 1 OS=Homo sapiens GN=ARFGAP1;>sp|Q8N6T3|ARFG1_HUMAN ADP-ribosylation factor GTPase-activating protein 1 OS=Homo sapiens GN=ARFGAP1 PE=1 SV=2;>sp|Q8N6T3-3|ARFG1_HUMAN Is				45.675	+		+		1.1749	NaN	1.0131	1.0446	1.0047	NaN	NaN	NaN		44.445	44.445	0	0	40.6791	40.6791	40.6791	0	0	0	-1.22997	-1.22997	0	0	-4.99593	-4.99593	-4.99593	0	0	0	0.434811	1	0.985378	1
1577	Q8N6H7;G5E9L0;E9PQP3;B4DX29;B4E327;E9PIY6;H0YDN9;E9PMU9;E9PN48;E9PK28;E9PJT7;H0YDX1;E9PM63;E9PMR9;E9PNY8;E9PM18;H0YF45	ADP-ribosylation factor GTPase-activating protein 2	ARFGAP2	>sp|Q8N6H7|ARFG2_HUMAN ADP-ribosylation factor GTPase-activating protein 2 OS=Homo sapiens GN=ARFGAP2 PE=1 SV=1;>tr|G5E9L0|G5E9L0_HUMAN ADP-ribosylation factor GTPase-activating protein 2 OS=Homo sapiens GN=ARFGAP2 PE=4 SV=1;>tr|E9PQP3|E9PQP3_HUMAN ADP-rib				56.72	+		+		1.2241	NaN	1.349	1.1583	0.94097	NaN	NaN	NaN		61.4512	61.3425	0	0	56.2598	56.2598	56.2598	0	0	0	4.73119	4.62253	0	0	-0.460189	-0.460189	-0.460189	0	0	0	0.413097	1	0.457699	1
696	Q9NP61;E9PB03;C9JZR4;B0QYV8;B0QYV9	ADP-ribosylation factor GTPase-activating protein 3	ARFGAP3	>sp|Q9NP61|ARFG3_HUMAN ADP-ribosylation factor GTPase-activating protein 3 OS=Homo sapiens GN=ARFGAP3 PE=1 SV=1;>tr|E9PB03|E9PB03_HUMAN ADP-ribosylation factor GTPase-activating protein 3 OS=Homo sapiens GN=ARFGAP3 PE=4 SV=1;>tr|C9JZR4|C9JZR4_HUMAN ADP-rib				56.928	+		+		1.4631	NaN	1.1988	1.197	0.98353	NaN	NaN	NaN		57.0916	55.6685	0	0	56.2598	56.2598	56.2598	0	0	0	0.163649	-1.25946	0	0	-0.668189	-0.668189	-0.668189	0	0	0	0.0543608	1	0.240242	1
7197	Q9Y6D6;E5RIF2;E5RHL7;E5RJB2;E5RHZ1	Brefeldin A-inhibited guanine nucleotide-exchange protein 1	ARFGEF1	>sp|Q9Y6D6|BIG1_HUMAN Brefeldin A-inhibited guanine nucleotide-exchange protein 1 OS=Homo sapiens GN=ARFGEF1 PE=1 SV=2;>tr|E5RIF2|E5RIF2_HUMAN Brefeldin A-inhibited guanine nucleotide-exchange protein 1 OS=Homo sapiens GN=ARFGEF1 PE=4 SV=1				208.76	+	+	+	+	1.0127	0.94423	0.97245	0.99459	1.0018	1.0267	0.94045	0.97767		420.76	420.814	416.595	416.192	168.798	168.652	168.761	170.615	170.445	170.447	212	212.054	207.835	207.432	-39.9619	-40.1083	-39.9992	-38.1452	-38.3154	-38.3131	0.727124	0.716042	0.943407	0.742788
7196	Q9Y6D5;F5H3H3	Brefeldin A-inhibited guanine nucleotide-exchange protein 2	ARFGEF2	>sp|Q9Y6D5|BIG2_HUMAN Brefeldin A-inhibited guanine nucleotide-exchange protein 2 OS=Homo sapiens GN=ARFGEF2 PE=1 SV=3				202.04	+	+	+	+	0.91217	0.6239	1.0036	0.99871	1.0055	0.86684	0.86681	0.97246		422.286	422.286	422.286	422.286	166.391	166.434	166.376	165.29	165.29	165.29	220.246	220.246	220.246	220.246	-35.6494	-35.6056	-35.6636	-36.7495	-36.7495	-36.7495	0.403222	0.147283	0.934814	0.280767
3496	P53367;B4DS69	Arfaptin-1	ARFIP1	>sp|P53367|ARFP1_HUMAN Arfaptin-1 OS=Homo sapiens GN=ARFIP1 PE=1 SV=2;>tr|B4DS69|B4DS69_HUMAN Arfaptin-1 OS=Homo sapiens GN=ARFIP1 PE=2 SV=1				41.738	+		+		1.1491	NaN	1.1187	1.0677	0.96561	NaN	NaN	NaN		44.445	44.445	0	0	40.6791	40.6791	40.6791	0	0	0	2.70703	2.70703	0	0	-1.05893	-1.05893	-1.05893	0	0	0	0.622165	1	0.681806	1
3495	P53365;P53365-2;E9PRV8;E9PPY7	Arfaptin-2	ARFIP2	>sp|P53365|ARFP2_HUMAN Arfaptin-2 OS=Homo sapiens GN=ARFIP2 PE=1 SV=1;>sp|P53365-2|ARFP2_HUMAN Isoform 2 of Arfaptin-2 OS=Homo sapiens GN=ARFIP2				37.855			+		NaN	NaN	1.3204	1.1301	0.869	NaN	NaN	NaN		44.445	44.445	0	0	40.6791	40.6791	40.6791	0	0	0	6.59003	6.59003	0	0	2.82407	2.82407	2.82407	0	0	0	1	1	0.48356	1
4090	Q13795;Q13795-2	ADP-ribosylation factor-related protein 1	ARFRP1	>sp|Q13795|ARFRP_HUMAN ADP-ribosylation factor-related protein 1 OS=Homo sapiens GN=ARFRP1 PE=1 SV=1;>sp|Q13795-2|ARFRP_HUMAN Isoform 2 of ADP-ribosylation factor-related protein 1 OS=Homo sapiens GN=ARFRP1				22.614			+		NaN	NaN	1.1447	1.062	0.91301	NaN	NaN	NaN		17.0198	17.0198	0	0	19.9918	18.5585	19.0578	0	0	0	-5.59421	-5.59421	0	0	-2.62223	-4.05553	-3.55623	0	0	0	1	1	0.876566	1
6570	Q9NWB6;Q9NWB6-2;E7EUG0	Arginine and glutamate-rich protein 1	ARGLU1	>sp|Q9NWB6|ARGL1_HUMAN Arginine and glutamate-rich protein 1 OS=Homo sapiens GN=ARGLU1 PE=1 SV=1;>sp|Q9NWB6-2|ARGL1_HUMAN Isoform 2 of Arginine and glutamate-rich protein 1 OS=Homo sapiens GN=ARGLU1;>tr|E7EUG0|E7EUG0_HUMAN Arginine and glutamate-rich prote				33.216	+				0.91142	NaN	NaN	NaN	NaN	NaN	NaN	NaN		45.2452	45.3042	0	0	76.5394	76.5394	76.5394	0	0	0	12.0292	12.0882	0	0	43.3234	43.3234	43.3234	0	0	0	0.27192	1	1	1
3904	Q07960;E9PCG8;H0YE29;E9PNR6	Rho GTPase-activating protein 1	ARHGAP1	>sp|Q07960|RHG01_HUMAN Rho GTPase-activating protein 1 OS=Homo sapiens GN=ARHGAP1 PE=1 SV=1;>tr|E9PCG8|E9PCG8_HUMAN Rho GTPase-activating protein 1 OS=Homo sapiens GN=ARHGAP1 PE=4 SV=2;>tr|H0YE29|H0YE29_HUMAN Rho GTPase-activating protein 1 (Fragment) OS=H				50.435	+	+	+	+	1.0029	0.99085	1.0164	1.0211	1.0072	0.79284	1.0247	1.1594		44.3691	44.4717	44.445	44.445	40.6962	40.6854	40.6935	40.9549	40.7305	40.9285	-6.06589	-5.96335	-5.98997	-5.98997	-9.73883	-9.7496	-9.74153	-9.48007	-9.70455	-9.50651	0.906565	0.779887	0.70072	0.989861
4455	Q8IWW6;Q504X1;Q8IWW6-2;Q8IWW6-3;H0Y5D8	Rho GTPase-activating protein 12	ARHGAP12	>sp|Q8IWW6|RHG12_HUMAN Rho GTPase-activating protein 12 OS=Homo sapiens GN=ARHGAP12 PE=1 SV=1;>tr|Q504X1|Q504X1_HUMAN ARHGAP12 protein OS=Homo sapiens GN=ARHGAP12 PE=2 SV=1;>sp|Q8IWW6-2|RHG12_HUMAN Isoform 2 of Rho GTPase-activating protein 12 OS=Homo sapi				96.253	+		+		1.0998	NaN	1.1599	0.97561	1.5229	NaN	NaN	NaN		100.454	100.454	0	0	76.5394	76.5394	76.5394	0	0	0	4.20116	4.20116	0	0	-19.7136	-19.7136	-19.7136	0	0	0	0.90147	1	0.646515	1
4669	Q68EM7;Q68EM7-5;Q68EM7-6;Q68EM7-2;Q68EM7-7;Q68EM7-4;C9IZD3;I3L460;I3L4Y5;I3L3P1;I3L1S9;I3L4P0	Rho GTPase-activating protein 17	ARHGAP17	>sp|Q68EM7|RHG17_HUMAN Rho GTPase-activating protein 17 OS=Homo sapiens GN=ARHGAP17 PE=1 SV=1;>sp|Q68EM7-5|RHG17_HUMAN Isoform 5 of Rho GTPase-activating protein 17 OS=Homo sapiens GN=ARHGAP17;>sp|Q68EM7-6|RHG17_HUMAN Isoform 6 of Rho GTPase-activating pro				95.436	+		+		1.0885	NaN	1.0309	0.97088	0.90938	NaN	NaN	NaN		106.216	104.921	0	0	102.162	102.165	102.146	0	0	0	10.7805	9.48512	0	0	6.72574	6.72925	6.71029	0	0	0	0.790833	1	0.506853	1
5137	Q8N392;Q8N392-2	Rho GTPase-activating protein 18	ARHGAP18	>sp|Q8N392|RHG18_HUMAN Rho GTPase-activating protein 18 OS=Homo sapiens GN=ARHGAP18 PE=1 SV=3;>sp|Q8N392-2|RHG18_HUMAN Isoform 2 of Rho GTPase-activating protein 18 OS=Homo sapiens GN=ARHGAP18				74.976	+		+		1.0284	NaN	1.1407	0.99392	0.86045	NaN	NaN	NaN		73.1553	73.5528	0	0	81.4549	81.134	82.7167	0	0	0	-1.82067	-1.42321	0	0	6.4789	6.15799	7.74069	0	0	0	0.967497	1	0.62129	1
4578	Q5T5U3;E9PED6;F8W9U9;Q5T5U3-3;E7ESW5;F8W7V1;Q5JSD8;H0Y468;H0Y5T2	Rho GTPase-activating protein 21	ARHGAP21	>sp|Q5T5U3|RHG21_HUMAN Rho GTPase-activating protein 21 OS=Homo sapiens GN=ARHGAP21 PE=1 SV=1;>tr|E9PED6|E9PED6_HUMAN Rho GTPase-activating protein 21 OS=Homo sapiens GN=ARHGAP21 PE=4 SV=1				217.33	+		+		1.0541	NaN	1.046	1.2476	1.0447	NaN	NaN	NaN		422.286	422.286	0	0	165.29	165.29	165.29	0	0	0	204.956	204.956	0	0	-52.0395	-52.0395	-52.0395	0	0	0	0.969463	1	0.491108	1
682	Q9P227;C9JVU9;Q9P227-2;H0YHQ9	Rho GTPase-activating protein 23	ARHGAP23	>sp|Q9P227|RHG23_HUMAN Rho GTPase-activating protein 23 OS=Homo sapiens GN=ARHGAP23 PE=1 SV=2;>tr|C9JVU9|C9JVU9_HUMAN Rho GTPase-activating protein 23 OS=Homo sapiens GN=ARHGAP23 PE=4 SV=1;>sp|Q9P227-2|RHG23_HUMAN Isoform 2 of Rho GTPase-activating protein				162.19	+				1.0256	NaN	NaN	NaN	NaN	NaN	NaN	NaN	+	168.064	168.064	0	0	165.29	165.29	165.29	0	0	0	5.87371	5.87371	0	0	3.10049	3.10049	3.10049	0	0	0	0.895387	1	1	1
4457	Q52LW3;F8VWZ8;Q52LW3-2	Rho GTPase-activating protein 29	ARHGAP29	>sp|Q52LW3|RHG29_HUMAN Rho GTPase-activating protein 29 OS=Homo sapiens GN=ARHGAP29 PE=1 SV=2;>tr|F8VWZ8|F8VWZ8_HUMAN Rho GTPase-activating protein 29 OS=Homo sapiens GN=ARHGAP29 PE=4 SV=1				142.06	+		+		1.0967	NaN	1.097	1.2234	1.185	NaN	NaN	NaN		168.064	168.064	0	0	102.225	102.225	102.225	165.29	165.29	165.29	26.0037	26.0037	0	0	-39.8348	-39.8348	-39.8348	23.2305	23.2305	23.2305	0.78212	1	0.406767	1
4391	Q2M1Z3	Rho GTPase-activating protein 31	ARHGAP31	>sp|Q2M1Z3|RHG31_HUMAN Rho GTPase-activating protein 31 OS=Homo sapiens GN=ARHGAP31 PE=1 SV=2				156.98	+		+		1.1574	NaN	1.3811	1.1535	0.92633	NaN	NaN	NaN		331.517	335.575	422.286	422.286	165.29	165.29	165.29	0	0	0	174.537	178.595	265.306	265.306	8.31049	8.31049	8.31049	0	0	0	0.848947	1	0.579196	1
107	A7KAX9;A7KAX9-2;H0Y810;G3V174;A7KAX9-3;C9JQQ7;O14559;O14559-11;O14559-10	Rho GTPase-activating protein 32	ARHGAP32	>sp|A7KAX9|RHG32_HUMAN Rho GTPase-activating protein 32 OS=Homo sapiens GN=ARHGAP32 PE=1 SV=1;>sp|A7KAX9-2|RHG32_HUMAN Isoform 2 of Rho GTPase-activating protein 32 OS=Homo sapiens GN=ARHGAP32;>tr|H0Y810|H0Y810_HUMAN Rho GTPase-activating protein 32 OS=Hom				230.53				+	NaN	NaN	0.16813	NaN	NaN	1.1914	1.0237	0.93726		0	0	422.286	422.286	79.2347	141.151	113.941	215.356	215.356	215.356	0	0	191.756	191.756	-151.295	-89.3792	-116.589	-15.1745	-15.1745	-15.1745	1	1	1	0.998307
6478	Q9NRY4;Q9NRY4-2;A2RRE5	Rho GTPase-activating protein 35	ARHGAP35;GRLF1	>sp|Q9NRY4|RHG35_HUMAN Rho GTPase-activating protein 35 OS=Homo sapiens GN=ARHGAP35 PE=1 SV=2;>sp|Q9NRY4-2|RHG35_HUMAN Isoform 2 of Rho GTPase-activating protein 35 OS=Homo sapiens GN=ARHGAP35;>tr|A2RRE5|A2RRE5_HUMAN GRLF1 protein OS=Homo sapiens GN=GRLF1				172.23	+		+		1.0605	NaN	0.95193	1.0343	1.0257	NaN	NaN	NaN		168.064	168.064	0	0	165.29	165.29	165.29	165.29	165.29	165.29	-4.16629	-4.16629	0	0	-6.93951	-6.93951	-6.93951	-6.93951	-6.93951	-6.93951	0.660441	1	0.732292	1
3977	Q13017;Q13017-2;Q13017-4;Q13017-3;G3V360;G3V444	Rho GTPase-activating protein 5	ARHGAP5	>sp|Q13017|RHG05_HUMAN Rho GTPase-activating protein 5 OS=Homo sapiens GN=ARHGAP5 PE=1 SV=2;>sp|Q13017-2|RHG05_HUMAN Isoform 2 of Rho GTPase-activating protein 5 OS=Homo sapiens GN=ARHGAP5				172.46	+		+		1.1399	NaN	1.259	1.243	0.9156	NaN	NaN	NaN		168.064	168.064	0	0	164.697	165.273	162.385	0	0	0	-4.39629	-4.39629	0	0	-7.76309	-7.18704	-10.0749	0	0	0	0.551988	1	0.155042	1
3472	P52565;A8MXW0	Rho GDP-dissociation inhibitor 1	ARHGDIA	>sp|P52565|GDIR1_HUMAN Rho GDP-dissociation inhibitor 1 OS=Homo sapiens GN=ARHGDIA PE=1 SV=3;>tr|A8MXW0|A8MXW0_HUMAN Rho GDP-dissociation inhibitor 1 OS=Homo sapiens GN=ARHGDIA PE=2 SV=2	+			23.207	+	+	+	+	0.96842	0.49382	0.99788	0.98005	0.95315	0.077556	0.8264	10.707	+	29.651	29.6508	44.3635	44.3521	26.9059	27.1481	26.8423	40.5839	40.3794	40.5665	6.44401	6.44379	21.1565	21.1451	3.69887	3.94108	3.63527	17.3769	17.1724	17.3595	0.477397	0.000487736	0.65391	0.166491
5510	Q92888-3;Q92888;Q92888-2;Q6NX52;H0Y2T4	Rho guanine nucleotide exchange factor 1	ARHGEF1	>sp|Q92888-3|ARHG1_HUMAN Isoform 3 of Rho guanine nucleotide exchange factor 1 OS=Homo sapiens GN=ARHGEF1;>sp|Q92888|ARHG1_HUMAN Rho guanine nucleotide exchange factor 1 OS=Homo sapiens GN=ARHGEF1 PE=1 SV=2;>sp|Q92888-2|ARHG1_HUMAN Isoform 2 of Rho guanine				104.06	+		+		0.94028	NaN	1.0689	0.99451	0.95268	NaN	NaN	NaN		100.454	100.454	0	0	102.225	102.225	102.225	0	0	0	-3.60584	-3.60584	0	0	-1.83484	-1.83484	-1.83484	0	0	0	0.477598	1	0.791976	1
2035	O15085-2;O15085;F8W8P9	Rho guanine nucleotide exchange factor 11	ARHGEF11	>sp|O15085-2|ARHGB_HUMAN Isoform 2 of Rho guanine nucleotide exchange factor 11 OS=Homo sapiens GN=ARHGEF11;>sp|O15085|ARHGB_HUMAN Rho guanine nucleotide exchange factor 11 OS=Homo sapiens GN=ARHGEF11 PE=1 SV=1;>tr|F8W8P9|F8W8P9_HUMAN Rho guanine nucleotid				172.24	+		+		1.2628	NaN	0.9995	1.0853	1.0051	NaN	NaN	NaN		422.286	422.286	0	0	165.29	165.29	165.29	40.6791	40.6791	40.6791	250.046	250.046	0	0	-6.94951	-6.94951	-6.94951	-131.561	-131.561	-131.561	0.681606	1	0.862107	1
6671	Q9NZN5;Q9NZN5-2;E9PMR6	Rho guanine nucleotide exchange factor 12	ARHGEF12	>sp|Q9NZN5|ARHGC_HUMAN Rho guanine nucleotide exchange factor 12 OS=Homo sapiens GN=ARHGEF12 PE=1 SV=1;>sp|Q9NZN5-2|ARHGC_HUMAN Isoform 2 of Rho guanine nucleotide exchange factor 12 OS=Homo sapiens GN=ARHGEF12;>tr|E9PMR6|E9PMR6_HUMAN Rho guanine nucleotid				173.23	+		+		1.6198	NaN	1.1491	1.0864	0.96696	NaN	NaN	NaN		168.064	168.064	0	0	165.29	165.29	165.29	0	0	0	-5.16629	-5.16629	0	0	-7.93951	-7.93951	-7.93951	0	0	0	0.246904	1	0.83214	1
4621	Q5VV41;Q5VV41-2;B4DJM7;B0QZD4;B0QZD3	Rho guanine nucleotide exchange factor 16	ARHGEF16	>sp|Q5VV41|ARHGG_HUMAN Rho guanine nucleotide exchange factor 16 OS=Homo sapiens GN=ARHGEF16 PE=1 SV=1				80.104	+				0.78773	NaN	NaN	NaN	NaN	NaN	NaN	NaN		78.4756	78.4756	0	0	76.5394	76.5394	76.5394	0	0	0	-1.62836	-1.62836	0	0	-3.5646	-3.5646	-3.5646	0	0	0	0.15684	1	1	1
4816	Q6ZSZ5;Q6ZSZ5-2;I3L3Q1;Q6ZSZ5-3;I3L2Q6	Rho guanine nucleotide exchange factor 18	ARHGEF18	>sp|Q6ZSZ5|ARHGI_HUMAN Rho guanine nucleotide exchange factor 18 OS=Homo sapiens GN=ARHGEF18 PE=1 SV=3;>sp|Q6ZSZ5-2|ARHGI_HUMAN Isoform 2 of Rho guanine nucleotide exchange factor 18 OS=Homo sapiens GN=ARHGEF18;>tr|I3L3Q1|I3L3Q1_HUMAN Uncharacterized prote				130.78	+	+	+	+	1.1392	1.0084	1.0131	1.0723	1.1004	0.94175	1.0252	1.0152		107.037	109.18	74.3573	72.9518	102.225	102.225	102.225	77.2231	76.9504	76.9078	-23.7433	-21.6002	-56.4227	-57.8282	-28.5548	-28.5548	-28.5548	-53.5569	-53.8296	-53.8722	0.391936	0.962753	0.636739	0.984742
4631	Q5VY93;Q92974;Q92974-2;Q92974-3;B7Z977;F5H3H5	Rho guanine nucleotide exchange factor 2	ARHGEF2	>tr|Q5VY93|Q5VY93_HUMAN Rho guanine nucleotide exchange factor 2 OS=Homo sapiens GN=ARHGEF2 PE=2 SV=1;>sp|Q92974|ARHG2_HUMAN Rho guanine nucleotide exchange factor 2 OS=Homo sapiens GN=ARHGEF2 PE=1 SV=4;>sp|Q92974-2|ARHG2_HUMAN Isoform 2 of Rho guanine nuc			+	111.49	+		+		0.97636	NaN	1.1223	1.1548	1.0651	NaN	NaN	NaN		128.453	128.371	0	0	102.225	102.225	102.225	0	0	0	16.9634	16.8807	0	0	-9.26484	-9.26484	-9.26484	0	0	0	0.72939	1	0.0591577	1
1053	Q96DR7;E9PBD0	Rho guanine nucleotide exchange factor 26	ARHGEF26	>sp|Q96DR7|ARHGQ_HUMAN Rho guanine nucleotide exchange factor 26 OS=Homo sapiens GN=ARHGEF26 PE=1 SV=4;>tr|E9PBD0|E9PBD0_HUMAN Rho guanine nucleotide exchange factor 26 OS=Homo sapiens GN=ARHGEF26 PE=4 SV=1			+	97.344	+		+		0.74646	NaN	0.63667	0.4694	0.71694	NaN	NaN	NaN		100.454	100.454	0	0	102.225	102.225	102.225	0	0	0	3.11016	3.11016	0	0	4.88116	4.88116	4.88116	0	0	0	0.115433	1	0.00864367	1
5363	Q8TER5;Q8TER5-4;Q8TER5-3;Q8TER5-2;G3V5C1;G3V3N2;G3V485	Rho guanine nucleotide exchange factor 40	ARHGEF40	>sp|Q8TER5|ARH40_HUMAN Rho guanine nucleotide exchange factor 40 OS=Homo sapiens GN=ARHGEF40 PE=1 SV=3;>sp|Q8TER5-4|ARH40_HUMAN Isoform 4 of Rho guanine nucleotide exchange factor 40 OS=Homo sapiens GN=ARHGEF40;>sp|Q8TER5-3|ARH40_HUMAN Isoform 3 of Rho gua				164.66	+		+		1.1191	NaN	1.1546	1.0634	0.95996	NaN	NaN	NaN		334.846	311.174	0	0	165.29	165.29	165.29	0	0	0	170.186	146.514	0	0	0.630492	0.630492	0.630492	0	0	0	0.746927	1	0.803795	1
3943	Q12774;H0Y895;Q12774-2;B3KQX6;C9J591;A5YM69	Rho guanine nucleotide exchange factor 5	ARHGEF5	>sp|Q12774|ARHG5_HUMAN Rho guanine nucleotide exchange factor 5 OS=Homo sapiens GN=ARHGEF5 PE=1 SV=3;>tr|H0Y895|H0Y895_HUMAN Rho guanine nucleotide exchange factor 5 (Fragment) OS=Homo sapiens GN=ARHGEF5 PE=4 SV=1;>sp|Q12774-2|ARHG5_HUMAN Isoform 2 of Rho				176.8	+	+	+	+	1.1687	1.3105	1.2671	1.1404	0.92183	1.4556	1.1885	0.95029		412.394	410.806	422.286	422.286	147.588	155.201	154.635	186.376	172.366	174.16	235.594	234.006	245.486	245.486	-29.2116	-21.599	-22.1649	9.57553	-4.43377	-2.64006	0.408912	0.675949	0.560219	0.874768
198	Q14155-5;B7Z6G2;B1ALK7;Q14155-1;Q14155;Q14155-3;Q14155-2;Q14155-6;H0YFH7;E7EUY6;E9PDQ5;E7EU80;E7ENL8;B1ANY6;C9JDI6;Q15052;B7Z3C7;F5H8B2;Q15052-2;B7Z6D9;C9JAD7	Rho guanine nucleotide exchange factor 7	ARHGEF7	>sp|Q14155-5|ARHG7_HUMAN Isoform 5 of Rho guanine nucleotide exchange factor 7 OS=Homo sapiens GN=ARHGEF7;>tr|B7Z6G2|B7Z6G2_HUMAN Rho guanine nucleotide exchange factor 7 OS=Homo sapiens GN=ARHGEF7 PE=2 SV=1;>tr|B1ALK7|B1ALK7_HUMAN Rho guanine nucleotide e				82.57	+		+		0.93626	NaN	0.9454	1.0184	1.0501	NaN	NaN	NaN		78.4756	78.4756	0	0	76.5394	76.5394	76.5394	0	0	0	-4.09436	-4.09436	0	0	-6.0306	-6.0306	-6.0306	0	0	0	0.354035	1	0.986014	1
1956	O14497;O14497-2;O14497-3;H0Y488;Q96SM7;H0YCU6;H0YEW5	AT-rich interactive domain-containing protein 1A	ARID1A	>sp|O14497|ARI1A_HUMAN AT-rich interactive domain-containing protein 1A OS=Homo sapiens GN=ARID1A PE=1 SV=3;>sp|O14497-2|ARI1A_HUMAN Isoform 2 of AT-rich interactive domain-containing protein 1A OS=Homo sapiens GN=ARID1A;>sp|O14497-3|ARI1A_HUMAN Isoform 3	+			242.04	+	+	+	+	1.0487	2.1262	0.81241	0.84441	0.97219	0.62465	1.7771	2.7899		390.222	390.75	301.62	285.788	167.398	148.233	166.398	167.296	128.323	185.39	148.182	148.71	59.5799	43.7484	-74.642	-93.8071	-75.642	-74.744	-113.717	-56.6497	0.782681	0.14917	0.237524	0.315605
5272	Q8NFD5-3;Q8NFD5-2;Q8NFD5;H0Y7H8;Q8NFD5-4;H0Y2R3;C9JZD6;H0Y3S9	AT-rich interactive domain-containing protein 1B	ARID1B	>sp|Q8NFD5-3|ARI1B_HUMAN Isoform 3 of AT-rich interactive domain-containing protein 1B OS=Homo sapiens GN=ARID1B;>sp|Q8NFD5-2|ARI1B_HUMAN Isoform 2 of AT-rich interactive domain-containing protein 1B OS=Homo sapiens GN=ARID1B;>sp|Q8NFD5|ARI1B_HUMAN AT-rich				241.46		+	+	+	NaN	1.0436	1.1559	0.9771	0.90234	1.1117	1.0198	0.94809		422.286	422.286	137.168	136.729	165.29	165.29	165.29	150.544	152.016	152.648	180.826	180.826	-104.292	-104.731	-76.1695	-76.1695	-76.1695	-90.9162	-89.4442	-88.8125	1	0.968098	0.724598	0.944001
1342	F5H333		ARID1B	>tr|F5H333|F5H333_HUMAN AT-rich interactive domain-containing protein 1B OS=Homo sapiens GN=ARID1B PE=4 SV=1				35.508				+	NaN	NaN	NaN	NaN	NaN	1.2291	1.0612	0.63578		0	0	0	0	0	0	0	186.344	187.059	182.746	0	0	0	0	0	0	0	150.836	151.551	147.238	1	1	1	0.844089
1553	G3XAA0		ARID1B	>tr|G3XAA0|G3XAA0_HUMAN AT rich interactive domain 1B (SWI1-like), isoform CRA_a OS=Homo sapiens GN=ARID1B PE=4 SV=1				236.56		+			NaN	0.98539	NaN	NaN	NaN	NaN	NaN	NaN		0	0	63.313	69.9349	0	0	0	40.6791	40.6791	40.6791	0	0	-173.247	-166.625	0	0	0	-195.881	-195.881	-195.881	1	0.729607	1	1
4659	Q68CP9;Q68CP9-3;F8WCU9;F8W108;E7ENG3;Q68CP9-2	AT-rich interactive domain-containing protein 2	ARID2	>sp|Q68CP9|ARID2_HUMAN AT-rich interactive domain-containing protein 2 OS=Homo sapiens GN=ARID2 PE=1 SV=2;>sp|Q68CP9-3|ARID2_HUMAN Isoform 3 of AT-rich interactive domain-containing protein 2 OS=Homo sapiens GN=ARID2;>tr|F8WCU9|F8WCU9_HUMAN AT-rich interac	+			197.39	+	+	+	+	1.1219	1.0943	1.2045	1.1271	0.91494	0.42756	1.2114	3.0535		422.286	422.286	321.432	309.965	165.29	165.29	165.29	209.015	211.449	210.316	224.896	224.896	124.042	112.575	-32.0995	-32.0995	-32.0995	11.6248	14.0586	12.9265	0.92486	0.929628	0.757432	0.831211
5898	Q99856;H3BQ92	AT-rich interactive domain-containing protein 3A	ARID3A	>sp|Q99856|ARI3A_HUMAN AT-rich interactive domain-containing protein 3A OS=Homo sapiens GN=ARID3A PE=1 SV=2	+			62.888		+		+	NaN	7.0936	NaN	NaN	NaN	0.28802	2.3023	8.9628	+	0	0	123.054	121.529	0	0	0	110.11	120.476	111.233	0	0	60.1657	58.6406	0	0	0	47.2224	57.5882	48.3449	1	4.94732e-12	1	0.155671
3046	P29374;P29374-2;P29374-3;H7C485;C9J1W3;C9JIF4;F8WAR5	AT-rich interactive domain-containing protein 4A	ARID4A	>sp|P29374|ARI4A_HUMAN AT-rich interactive domain-containing protein 4A OS=Homo sapiens GN=ARID4A PE=1 SV=3;>sp|P29374-2|ARI4A_HUMAN Isoform II of AT-rich interactive domain-containing protein 4A OS=Homo sapiens GN=ARID4A;>sp|P29374-3|ARI4A_HUMAN Isoform I	+	+		142.75	+	+		+	0.93111	2.8091	NaN	NaN	NaN	0.31105	2.9721	7.6054	+	52.5654	52.5654	352.096	360.59	56.2598	56.2598	56.2598	202.44	202.576	204.619	-90.1846	-90.1846	209.346	217.84	-86.4902	-86.4902	-86.4902	59.6901	59.8258	61.8691	0.270719	0.0732358	1	0.00913522
4443	Q4LE39;G8JLI1;Q4LE39-3;F8WB31;Q4LE39-4	AT-rich interactive domain-containing protein 4B	ARID4B	>sp|Q4LE39|ARI4B_HUMAN AT-rich interactive domain-containing protein 4B OS=Homo sapiens GN=ARID4B PE=1 SV=2;>tr|G8JLI1|G8JLI1_HUMAN AT-rich interactive domain-containing protein 4B OS=Homo sapiens GN=ARID4B PE=4 SV=1;>sp|Q4LE39-3|ARI4B_HUMAN Isoform 3 of A	+	+		147.81		+	+	+	NaN	2.4669	0.91598	1.2115	1.0809	0.30635	2.7952	8.2546	+	422.286	422.286	208.464	318.34	39.4724	39.2511	45.523	195.59	183.921	200.751	274.476	274.476	60.6542	170.53	-108.338	-108.559	-102.287	47.7804	36.1114	52.941	1	0.129475	0.693474	0.000486416
4191	Q14865;Q14865-2;Q14865-3	AT-rich interactive domain-containing protein 5B	ARID5B	>sp|Q14865|ARI5B_HUMAN AT-rich interactive domain-containing protein 5B OS=Homo sapiens GN=ARID5B PE=1 SV=3;>sp|Q14865-2|ARI5B_HUMAN Isoform 2 of AT-rich interactive domain-containing protein 5B OS=Homo sapiens GN=ARID5B				132.37	+	+		+	2.5354	2.5603	NaN	NaN	NaN	2.2828	2.2822	0.98843	+	128.659	128.659	101.44	103.6	76.5394	76.5394	76.5394	106.237	104.333	104.809	-3.71086	-3.71086	-30.93	-28.7697	-55.8306	-55.8306	-55.8306	-26.1326	-28.0369	-27.5609	0.00200443	0.104153	1	0.00878577
7133	Q9Y4X5;H0Y2Q2;H3BNB9;H3BSK4	E3 ubiquitin-protein ligase ARIH1	ARIH1	>sp|Q9Y4X5|ARI1_HUMAN E3 ubiquitin-protein ligase ARIH1 OS=Homo sapiens GN=ARIH1 PE=1 SV=2;>tr|H0Y2Q2|H0Y2Q2_HUMAN E3 ubiquitin-protein ligase ARIH1 OS=Homo sapiens GN=ARIH1 PE=4 SV=1				64.117	+		+		0.87839	NaN	0.90851	0.93327	1.0444	NaN	NaN	NaN		63.4758	63.4758	0	0	56.2598	56.2598	56.2598	0	0	0	-0.641157	-0.641157	0	0	-7.85719	-7.85719	-7.85719	0	0	0	0.175439	1	0.207793	1
2446	O95376;H7C0R0;H0Y3N1;C9JZ71;C9JBC5;F8WCS4;C9JCL4	E3 ubiquitin-protein ligase ARIH2	ARIH2	>sp|O95376|ARI2_HUMAN E3 ubiquitin-protein ligase ARIH2 OS=Homo sapiens GN=ARIH2 PE=1 SV=1;>tr|H7C0R0|H7C0R0_HUMAN E3 ubiquitin-protein ligase ARIH2 OS=Homo sapiens GN=ARIH2 PE=4 SV=1;>tr|H0Y3N1|H0Y3N1_HUMAN E3 ubiquitin-protein ligase ARIH2 OS=Homo sapien				57.818	+		+		1.0173	NaN	0.94273	0.87774	0.94037	NaN	NaN	NaN		40.8326	52.5654	44.445	44.445	56.2598	56.2598	56.2598	0	0	0	-16.9854	-5.2526	-13.373	-13.373	-1.55819	-1.55819	-1.55819	0	0	0	0.683209	1	0.194203	1
384	P40616;B4DWW1;F8VYN9;B4DZG7;F8VP63;F8W1Z8;F8VP99	ADP-ribosylation factor-like protein 1	ARL1	>sp|P40616|ARL1_HUMAN ADP-ribosylation factor-like protein 1 OS=Homo sapiens GN=ARL1 PE=1 SV=1;>tr|B4DWW1|B4DWW1_HUMAN ADP-ribosylation factor-like protein 1 OS=Homo sapiens GN=ARL1 PE=2 SV=1;>tr|F8VYN9|F8VYN9_HUMAN ADP-ribosylation factor-like protein 1 O	+			20.417	+	+	+	+	1.1907	1.1327	1.1447	1.1928	1.0367	0.32192	1.0641	3.4664		17.0198	17.0198	20.4976	20.9457	20.3158	19.4368	20.4102	21.3101	17.9803	21.3118	-3.39721	-3.39721	0.0805738	0.528677	-0.101173	-0.980167	-0.00682484	0.893064	-2.43674	0.894772	0.325302	0.96499	0.182165	0.887523
6619	Q9NXU5	ADP-ribosylation factor-like protein 15	ARL15	>sp|Q9NXU5|ARL15_HUMAN ADP-ribosylation factor-like protein 15 OS=Homo sapiens GN=ARL15 PE=1 SV=1				22.876	+		+		1.3003	NaN	1.2226	1.0769	0.86454	NaN	NaN	NaN		19.256	19.767	0	0	21.6921	20.9668	21.6975	0	0	0	-3.62003	-3.109	0	0	-1.18385	-1.90924	-1.17848	0	0	0	0.733198	1	0.981755	1
3174	P36404;G3V184	ADP-ribosylation factor-like protein 2	ARL2	>sp|P36404|ARL2_HUMAN ADP-ribosylation factor-like protein 2 OS=Homo sapiens GN=ARL2 PE=1 SV=4;>tr|G3V184|G3V184_HUMAN ADP-ribosylation factor-like protein 2 OS=Homo sapiens GN=ARL2 PE=3 SV=1				20.878	+		+		1.2536	NaN	1.1857	1.2379	1.0414	NaN	NaN	NaN	+	17.0198	17.0198	0	0	16.285	16.285	16.285	0	0	0	-3.85821	-3.85821	0	0	-4.59299	-4.59299	-4.59299	0	0	0	0.347493	1	0.157485	1
1725	Q9Y2Y0;Q9Y2Y0-2;H3BU49;H3BM52	ADP-ribosylation factor-like protein 2-binding protein	ARL2BP	>sp|Q9Y2Y0|AR2BP_HUMAN ADP-ribosylation factor-like protein 2-binding protein OS=Homo sapiens GN=ARL2BP PE=1 SV=1;>sp|Q9Y2Y0-2|AR2BP_HUMAN Isoform 2 of ADP-ribosylation factor-like protein 2-binding protein OS=Homo sapiens GN=ARL2BP;>tr|H3BU49|H3BU49_HUMAN				18.822			+		NaN	NaN	1.0329	1.1375	1.3059	NaN	NaN	NaN		13.0624	13.0624	0	0	16.285	16.285	16.285	0	0	0	-5.75957	-5.75957	0	0	-2.53699	-2.53699	-2.53699	0	0	0	1	1	0.831766	1
3175	P36405	ADP-ribosylation factor-like protein 3	ARL3	>sp|P36405|ARL3_HUMAN ADP-ribosylation factor-like protein 3 OS=Homo sapiens GN=ARL3 PE=1 SV=2				20.455	+		+		1.0821	NaN	1.1176	0.98138	0.92647	NaN	NaN	NaN		17.0198	17.0198	0	0	16.285	16.285	16.285	0	0	0	-3.43521	-3.43521	0	0	-4.16999	-4.16999	-4.16999	0	0	0	0.881903	1	0.625631	1
5746	Q96KC2;Q9Y689	ADP-ribosylation factor-like protein 5B;ADP-ribosylation factor-like protein 5A	ARL5B;ARL5A	>sp|Q96KC2|ARL5B_HUMAN ADP-ribosylation factor-like protein 5B OS=Homo sapiens GN=ARL5B PE=1 SV=1;>sp|Q9Y689|ARL5A_HUMAN ADP-ribosylation factor-like protein 5A OS=Homo sapiens GN=ARL5A PE=1 SV=1				20.374	+				0.72547	NaN	NaN	NaN	NaN	NaN	NaN	NaN		17.0198	17.0198	17.0198	17.0198	16.285	16.285	16.285	16.285	16.285	16.285	-3.35421	-3.35421	-3.35421	-3.35421	-4.08899	-4.08899	-4.08899	-4.08899	-4.08899	-4.08899	0.0799576	1	1	1
6163	Q9H0F7-2;Q9H0F7;C9IZ13;H7C5H6	ADP-ribosylation factor-like protein 6	ARL6	>sp|Q9H0F7-2|ARL6_HUMAN Isoform 2 of ADP-ribosylation factor-like protein 6 OS=Homo sapiens GN=ARL6;>sp|Q9H0F7|ARL6_HUMAN ADP-ribosylation factor-like protein 6 OS=Homo sapiens GN=ARL6 PE=1 SV=1;>tr|C9IZ13|C9IZ13_HUMAN ADP-ribosylation factor-like protein				21.96			+		NaN	NaN	1.1505	1.2149	1.0145	NaN	NaN	NaN		0	0	0	0	16.285	16.285	16.285	0	0	0	0	0	0	0	-5.67499	-5.67499	-5.67499	0	0	0	1	1	0.793015	1
1694	H3BN98;Q15041;H3BPJ2;F5GXP4;F5GY14;H3BS91;H3BTX6	ADP-ribosylation factor-like protein 6-interacting protein 1	ARL6IP1	>tr|H3BN98|H3BN98_HUMAN Uncharacterized protein (Fragment) OS=Homo sapiens PE=4 SV=2;>sp|Q15041|AR6P1_HUMAN ADP-ribosylation factor-like protein 6-interacting protein 1 OS=Homo sapiens GN=ARL6IP1 PE=1 SV=2;>tr|H3BPJ2|H3BPJ2_HUMAN ADP-ribosylation factor-li				27.168	+		+	+	1.1616	NaN	1.1545	1.1497	1.0321	0.84085	0.92042	1.0357		48.0767	50.0945	17.0198	17.0198	34.6238	46.4305	42.3997	16.285	16.285	16.285	20.9087	22.9265	-10.1482	-10.1482	7.45575	19.2625	15.2317	-10.883	-10.883	-10.883	0.676715	1	0.802002	0.202199
245	Q66PJ3;Q66PJ3-2;Q66PJ3-3;Q66PJ3-4;F8WCT1;B3V0L1;H7BZV4;F5GYV5;F5H7X4;Q66PJ3-5;F8WEP2	ADP-ribosylation factor-like protein 6-interacting protein 4	ARL6IP4	>sp|Q66PJ3|AR6P4_HUMAN ADP-ribosylation factor-like protein 6-interacting protein 4 OS=Homo sapiens GN=ARL6IP4 PE=1 SV=1;>sp|Q66PJ3-2|AR6P4_HUMAN Isoform 2 of ADP-ribosylation factor-like protein 6-interacting protein 4 OS=Homo sapiens GN=ARL6IP4;>sp|Q66PJ				38.395	+		+		1.1047	NaN	1.3305	1.2153	1.0086	NaN	NaN	NaN		29.6943	29.6943	0	0	25.3141	25.3141	25.3141	0	0	0	-8.70069	-8.70069	0	0	-13.0809	-13.0809	-13.0809	0	0	0	0.973193	1	0.465649	1
2344	O75915;B4DWQ6;F8WF33;C9JQU6;F8WF90	PRA1 family protein 3	ARL6IP5	>sp|O75915|PRAF3_HUMAN PRA1 family protein 3 OS=Homo sapiens GN=ARL6IP5 PE=1 SV=1				21.614	+	+	+	+	0.85219	0.82866	0.94142	0.95886	1.1217	0.6904	0.76116	1.1728		134.777	135.575	48.2944	47.2576	138.919	142.53	142.218	34.1718	34.423	33.5762	113.163	113.961	26.6804	25.6436	117.305	120.916	120.604	12.5578	12.809	11.9622	0.0282598	0.135014	0.501006	0.0166693
5177	Q8N6S5	ADP-ribosylation factor-like protein 6-interacting protein 6	ARL6IP6	>sp|Q8N6S5|AR6P6_HUMAN ADP-ribosylation factor-like protein 6-interacting protein 6 OS=Homo sapiens GN=ARL6IP6 PE=1 SV=1				24.676	+	+	+		1.0917	0.87236	1.4707	1.6311	1.0422	NaN	NaN	NaN		17.0198	17.0198	17.0198	17.0198	65.8799	71.1403	43.7045	0	0	0	-7.65621	-7.65621	-7.65621	-7.65621	41.2039	46.4643	19.0285	0	0	0	0.992912	0.356909	0.171262	1
5589	Q96BM9	ADP-ribosylation factor-like protein 8A	ARL8A	>sp|Q96BM9|ARL8A_HUMAN ADP-ribosylation factor-like protein 8A OS=Homo sapiens GN=ARL8A PE=1 SV=1				21.416	+		+	+	0.96254	NaN	0.91895	1.0081	1.1496	0.90956	1.0436	1.2138		17.0198	17.0198	17.0198	17.0198	16.285	16.285	16.285	16.285	16.285	16.285	-4.39621	-4.39621	-4.39621	-4.39621	-5.13099	-5.13099	-5.13099	-5.13099	-5.13099	-5.13099	0.482871	1	0.696124	0.584059
6544	Q9NVJ2;B4DI85	ADP-ribosylation factor-like protein 8B	ARL8B	>sp|Q9NVJ2|ARL8B_HUMAN ADP-ribosylation factor-like protein 8B OS=Homo sapiens GN=ARL8B PE=1 SV=1				21.539	+	+	+	+	0.98161	0.97399	0.85158	1.0016	1.1407	0.90525	1.0454	1.1975		17.0198	17.0198	17.0198	17.0198	19.3073	18.7446	18.8937	16.285	16.285	16.285	-4.51921	-4.51921	-4.51921	-4.51921	-2.23172	-2.79444	-2.64531	-5.25399	-5.25399	-5.25399	0.637048	0.448666	0.748601	0.689522
6555	Q9NVT9;E5RJ86;B4E2W7;E5RHK3;E9PR92	Armadillo repeat-containing protein 1	ARMC1	>sp|Q9NVT9|ARMC1_HUMAN Armadillo repeat-containing protein 1 OS=Homo sapiens GN=ARMC1 PE=1 SV=1;>tr|E5RJ86|E5RJ86_HUMAN Armadillo repeat-containing protein 1 (Fragment) OS=Homo sapiens GN=ARMC1 PE=4 SV=1;>tr|B4E2W7|B4E2W7_HUMAN Armadillo repeat-containing				31.28			+		NaN	NaN	1.3294	1.3965	1.1226	NaN	NaN	NaN		29.6943	29.6943	0	0	25.3141	25.3141	25.3141	0	0	0	-1.58569	-1.58569	0	0	-5.96594	-5.96594	-5.96594	0	0	0	1	1	0.287012	1
5132	Q8N2F6;Q8N2F6-2;Q8N2F6-3;Q8N2F6-4;Q8N2F6-5;F5GX65;H7C2M7;C9J5N7;H7BXQ8	Armadillo repeat-containing protein 10	ARMC10	>sp|Q8N2F6|ARM10_HUMAN Armadillo repeat-containing protein 10 OS=Homo sapiens GN=ARMC10 PE=1 SV=1;>sp|Q8N2F6-2|ARM10_HUMAN Isoform 2 of Armadillo repeat-containing protein 10 OS=Homo sapiens GN=ARMC10;>sp|Q8N2F6-3|ARM10_HUMAN Isoform 3 of Armadillo repeat-				37.54	+	+	+	+	0.87741	1.0665	0.87892	0.88592	0.9982	0.92111	0.92464	0.97472		29.6943	29.6943	29.6943	29.6943	25.3141	25.3141	25.3141	25.3141	25.3141	25.3141	-7.84569	-7.84569	-7.84569	-7.84569	-12.2259	-12.2259	-12.2259	-12.2259	-12.2259	-12.2259	0.17679	0.792917	0.233997	0.279006
4712	Q6NXE6;Q6NXE6-2;B4E1N1;F5GYG2;F5H4P3;F5GWV0;H0YH65;F5GWK8;F5H2K4;F5H2X2;F5H6J3;H0YGQ5;F5H052;H0YGL0;F5H3X1;F5GZP0;F5H7V0	Armadillo repeat-containing protein 6	ARMC6	>sp|Q6NXE6|ARMC6_HUMAN Armadillo repeat-containing protein 6 OS=Homo sapiens GN=ARMC6 PE=1 SV=2;>sp|Q6NXE6-2|ARMC6_HUMAN Isoform 2 of Armadillo repeat-containing protein 6 OS=Homo sapiens GN=ARMC6;>tr|B4E1N1|B4E1N1_HUMAN Armadillo repeat-containing protein				54.141			+	+	NaN	NaN	1.1009	1.3234	1.1874	0.81355	0.80922	1.0413	+	0	0	0	0	40.6791	40.6791	40.6791	40.125	39.9614	40.0407	0	0	0	0	-13.4619	-13.4619	-13.4619	-14.016	-14.1796	-14.1003	1	1	0.298729	0.0814111
124	Q8IUR7;A8MTG8;Q8IUR7-2;F5GWK4;Q8IUR7-3;B7Z441;B7Z637;H0YGM5;G5E9V6;Q8IUR7-6;G5E9V7;C9J2I1;C9JAA7;C9JBY2;C9J8P8;H7C4J4;H7C5H2;H7C5B7	Armadillo repeat-containing protein 8	ARMC8	>sp|Q8IUR7|ARMC8_HUMAN Armadillo repeat-containing protein 8 OS=Homo sapiens GN=ARMC8 PE=1 SV=2;>tr|A8MTG8|A8MTG8_HUMAN Armadillo repeat-containing protein 8 OS=Homo sapiens GN=ARMC8 PE=4 SV=3;>sp|Q8IUR7-2|ARMC8_HUMAN Isoform 2 of Armadillo repeat-containi				75.509		+	+	+	NaN	0.97958	0.75901	0.91288	0.92799	1.0768	1.0855	1.023		63.4758	63.4758	63.4758	63.4758	56.2598	56.2598	56.2598	57.7729	56.6397	57.2639	-12.0332	-12.0332	-12.0332	-12.0332	-19.2492	-19.2492	-19.2492	-17.7361	-18.8693	-18.2451	1	0.787959	0.361069	0.860224
4891	Q7Z3E5;Q7Z3E5-2;H7BZY2;H7C3U7;H7BZA2;C9J535;C9JW07;H7C2P6	LisH domain-containing protein ARMC9	ARMC9	>sp|Q7Z3E5|ARMC9_HUMAN LisH domain-containing protein ARMC9 OS=Homo sapiens GN=ARMC9 PE=2 SV=2;>sp|Q7Z3E5-2|ARMC9_HUMAN Isoform 2 of LisH domain-containing protein ARMC9 OS=Homo sapiens GN=ARMC9				91.761	+	+	+	+	1.2538	1.1812	1.3704	1.0892	0.76609	1.4411	1.0722	0.74981		67.6832	67.5884	78.1724	78.1152	79.6626	79.149	79.9731	76.5394	76.5394	76.5394	-24.0778	-24.1726	-13.5886	-13.6458	-12.0984	-12.612	-11.7879	-15.2216	-15.2216	-15.2216	0.193426	0.85198	0.581916	0.913289
6799	Q9UH62;H3BV87	Armadillo repeat-containing X-linked protein 3	ARMCX3	>sp|Q9UH62|ARMX3_HUMAN Armadillo repeat-containing X-linked protein 3 OS=Homo sapiens GN=ARMCX3 PE=1 SV=1				42.5			+		NaN	NaN	1.0935	1.2325	1.1414	NaN	NaN	NaN		44.445	44.445	0	0	45.319	47.11	50.1329	0	0	0	1.94503	1.94503	0	0	2.81898	4.60997	7.63286	0	0	0	1	1	0.455307	1
1455	O00327;O00327-8;O00327-7;O00327-1;H7BXW2;O00327-9;F8W6J9;O00327-6;O00327-4;O00327-5;O00327-3;H0YER9;E9PPV4	Aryl hydrocarbon receptor nuclear translocator-like protein 1	ARNTL	>sp|O00327|BMAL1_HUMAN Aryl hydrocarbon receptor nuclear translocator-like protein 1 OS=Homo sapiens GN=ARNTL PE=1 SV=2;>sp|O00327-8|BMAL1_HUMAN Isoform 8 of Aryl hydrocarbon receptor nuclear translocator-like protein 1 OS=Homo sapiens GN=ARNTL;>sp|O00327-	+			68.761		+		+	NaN	1.5866	NaN	NaN	NaN	0.21951	1.5921	5.4842		0	0	100.454	100.454	0	0	0	102.225	102.225	102.225	0	0	31.6932	31.6932	0	0	0	33.4642	33.4642	33.4642	1	0.307323	1	0.689468
5492	Q92747;E9PF58;B4DLQ7	Actin-related protein 2/3 complex subunit 1A	ARPC1A	>sp|Q92747|ARC1A_HUMAN Actin-related protein 2/3 complex subunit 1A OS=Homo sapiens GN=ARPC1A PE=1 SV=2;>tr|E9PF58|E9PF58_HUMAN Actin-related protein 2/3 complex subunit 1A OS=Homo sapiens GN=ARPC1A PE=4 SV=1;>tr|B4DLQ7|B4DLQ7_HUMAN Actin-related protein 2				41.569	+		+		0.99636	NaN	0.97653	0.92496	0.96069	NaN	NaN	NaN		44.445	44.445	0	0	42.9321	41.159	40.8967	0	0	0	2.87603	2.87603	0	0	1.36309	-0.410017	-0.672314	0	0	0	0.608322	1	0.21432	1
2044	O15143;F8WCG3;C9J6C8;C9JFG9;C9JQM8;C9JEY1;C9J4Z7;C9K057;C9JBJ7;C9JTT6;F8WEB3;C9JM51;F8VXW2	Actin-related protein 2/3 complex subunit 1B	ARPC1B	>sp|O15143|ARC1B_HUMAN Actin-related protein 2/3 complex subunit 1B OS=Homo sapiens GN=ARPC1B PE=1 SV=3;>tr|F8WCG3|F8WCG3_HUMAN Actin-related protein 2/3 complex subunit 1B OS=Homo sapiens GN=ARPC1B PE=4 SV=1	+			40.949	+		+	+	1.0132	NaN	0.93374	1.0018	1.0226	0.45211	1.2006	2.4366		33.7453	33.2417	0	0	38.4291	37.1914	37.9744	39.8501	39.3256	39.8634	-7.20372	-7.70733	0	0	-2.51993	-3.75762	-2.97461	-1.09887	-1.62342	-1.08556	0.987833	1	0.88715	0.768239
2045	O15144;H7C3F9;G5E9J0;C9JTV5;G5E9S7	Actin-related protein 2/3 complex subunit 2	ARPC2	>sp|O15144|ARPC2_HUMAN Actin-related protein 2/3 complex subunit 2 OS=Homo sapiens GN=ARPC2 PE=1 SV=1	+			34.333	+	+	+	+	1.0493	0.71948	0.95016	1.016	1.0297	0.30195	0.88523	2.1933		29.6461	29.6448	40.2993	39.1872	25.9673	26.1752	26.0845	32.674	31.5282	38.6263	-4.68688	-4.68817	5.96634	4.85421	-8.36573	-8.1578	-8.24846	-1.65899	-2.80477	4.29331	0.669989	0.239553	0.895629	0.327627
2046	O15145;B4DM63;C9JZD1;F8VR50	Actin-related protein 2/3 complex subunit 3	ARPC3	>sp|O15145|ARPC3_HUMAN Actin-related protein 2/3 complex subunit 3 OS=Homo sapiens GN=ARPC3 PE=1 SV=3;>tr|B4DM63|B4DM63_HUMAN Actin-related protein 2/3 complex subunit 3 OS=Homo sapiens GN=ARPC3 PE=2 SV=1				20.546	+	+	+	+	1.0553	1.0733	0.96305	1.0161	1.0083	1.0442	1.0294	0.94335		17.0198	17.0198	17.0198	17.0198	16.2837	16.2825	16.2823	16.285	16.285	16.285	-3.52621	-3.52621	-3.52621	-3.52621	-4.26231	-4.26354	-4.26374	-4.26099	-4.26099	-4.26099	0.720103	0.718796	0.891016	0.503991
684	C9JWM7;P59998;F8WCF6;E7ETI0;H7C0A3;F8WDD7;F6TTL5;F8WE39;F8WDW3	Actin-related protein 2/3 complex subunit 4	ARPC4;ARPC4-TTLL3	>tr|C9JWM7|C9JWM7_HUMAN Actin-related protein 2/3 complex subunit 4 OS=Homo sapiens GN=ARPC4 PE=4 SV=1;>sp|P59998|ARPC4_HUMAN Actin-related protein 2/3 complex subunit 4 OS=Homo sapiens GN=ARPC4 PE=1 SV=3;>tr|F8WCF6|F8WCF6_HUMAN Actin-related protein 2/3 c				21.588	+	+	+	+	1.026	0.93926	0.9507	0.97645	1.0037	1.0487	1.1131	1.1431		16.956	16.9637	17.0198	17.0198	17.6648	17.6324	18.2415	16.4046	16.3103	16.4802	-4.63202	-4.62426	-4.56821	-4.56821	-3.92317	-3.95558	-3.34653	-5.18339	-5.27773	-5.10782	0.723193	0.486202	0.468982	0.779457
2078	O15511;O15511-2;B1ALC0	Actin-related protein 2/3 complex subunit 5	ARPC5	>sp|O15511|ARPC5_HUMAN Actin-related protein 2/3 complex subunit 5 OS=Homo sapiens GN=ARPC5 PE=1 SV=3;>sp|O15511-2|ARPC5_HUMAN Isoform 2 of Actin-related protein 2/3 complex subunit 5 OS=Homo sapiens GN=ARPC5;>tr|B1ALC0|B1ALC0_HUMAN Actin-related protein 2				16.32	+		+		1.1021	NaN	0.99312	1.0381	1.0009	NaN	NaN	NaN		13.0662	13.0673	0	0	13.0635	13.0409	13.0613	0	0	25.3141	-3.25385	-3.25267	0	0	-3.25654	-3.27913	-3.25874	0	0	8.99406	0.509978	1	0.835595	1
5907	Q9BPX5	Actin-related protein 2/3 complex subunit 5-like protein	ARPC5L	>sp|Q9BPX5|ARP5L_HUMAN Actin-related protein 2/3 complex subunit 5-like protein OS=Homo sapiens GN=ARPC5L PE=1 SV=1				16.941	+		+		0.9662	NaN	0.94296	0.98716	1.0204	NaN	NaN	NaN	+	13.3874	13.3907	0	0	16.285	16.285	16.285	0	0	0	-3.55364	-3.55028	0	0	-0.655992	-0.655992	-0.655992	0	0	0	0.343904	1	0.409089	1
3353	P49407;P49407-2;E9PM35;H0YET9	Beta-arrestin-1	ARRB1	>sp|P49407|ARRB1_HUMAN Beta-arrestin-1 OS=Homo sapiens GN=ARRB1 PE=1 SV=2;>sp|P49407-2|ARRB1_HUMAN Isoform 1B of Beta-arrestin-1 OS=Homo sapiens GN=ARRB1;>tr|E9PM35|E9PM35_HUMAN Beta-arrestin-1 (Fragment) OS=Homo sapiens GN=ARRB1 PE=4 SV=1				47.065	+		+		0.7757	NaN	1.2187	0.97414	0.88895	NaN	NaN	NaN		44.445	44.445	0	0	40.6791	40.6791	40.6791	0	0	0	-2.61997	-2.61997	0	0	-6.38593	-6.38593	-6.38593	0	0	0	0.114513	1	0.519383	1
1503	P15289;F8WCC8	Arylsulfatase A;Arylsulfatase A component B;Arylsulfatase A component C	ARSA	>sp|P15289|ARSA_HUMAN Arylsulfatase A OS=Homo sapiens GN=ARSA PE=1 SV=3;>tr|F8WCC8|F8WCC8_HUMAN Arylsulfatase A component C OS=Homo sapiens GN=ARSA PE=4 SV=1				53.588	+		+		0.90518	NaN	1.1781	1.0709	1.0313	NaN	NaN	NaN		52.5654	52.5654	0	0	56.2598	56.2598	56.2598	0	0	0	-1.0226	-1.0226	0	0	2.67181	2.67181	2.67181	0	0	0	0.187909	1	0.928503	1
3454	P51689;P51689-3;P51689-2;H7C327;Q5FYA8;P54793	Arylsulfatase D	ARSD	>sp|P51689|ARSD_HUMAN Arylsulfatase D OS=Homo sapiens GN=ARSD PE=1 SV=2;>sp|P51689-3|ARSD_HUMAN Isoform 3 of Arylsulfatase D OS=Homo sapiens GN=ARSD				64.859		+		+	NaN	1.004	NaN	NaN	NaN	1.2791	1.1482	0.91227		0	0	62.8459	62.8117	0	0	0	55.7088	56.2472	56.0015	0	0	-2.01308	-2.04728	0	0	0	-9.1502	-8.61185	-8.85745	1	0.842019	1	0.858295
1284	F5GYY5;P51690;F5H324;C9J5G7	Arylsulfatase E	ARSE	>tr|F5GYY5|F5GYY5_HUMAN Arylsulfatase E OS=Homo sapiens GN=ARSE PE=4 SV=1;>sp|P51690|ARSE_HUMAN Arylsulfatase E OS=Homo sapiens GN=ARSE PE=1 SV=2;>tr|F5H324|F5H324_HUMAN Arylsulfatase E OS=Homo sapiens GN=ARSE PE=4 SV=1				68.243	+	+	+	+	0.7694	0.74965	1.7944	0.92636	0.59486	1.3945	0.84015	0.60708		63.4758	63.4758	63.463	63.4609	56.2598	56.2598	56.2598	56.2137	56.2329	55.8396	-4.76716	-4.76716	-4.78001	-4.78214	-11.9832	-11.9832	-11.9832	-12.0293	-12.0101	-12.4034	0.00528353	0.0664033	0.371575	0.0627381
634	O00192;E9PDC3;O00192-2;C9JJX6	Armadillo repeat protein deleted in velo-cardio-facial syndrome	ARVCF	>sp|O00192|ARVC_HUMAN Armadillo repeat protein deleted in velo-cardio-facial syndrome OS=Homo sapiens GN=ARVCF PE=1 SV=1;>tr|E9PDC3|E9PDC3_HUMAN Armadillo repeat protein deleted in velo-cardio-facial syndrome OS=Homo sapiens GN=ARVCF PE=4 SV=1;>sp|O00192-2			+	104.64	+		+		1.1598	NaN	0.65503	0.59116	0.9816	NaN	NaN	NaN		50.5695	59.422	0	0	80.2685	93.5067	87.5719	0	0	0	-54.0705	-45.218	0	0	-24.3715	-11.1333	-17.0681	0	0	0	0.920611	1	0.0340082	1
6363	Q9HBK9	Arsenite methyltransferase	AS3MT	>sp|Q9HBK9|AS3MT_HUMAN Arsenite methyltransferase OS=Homo sapiens GN=AS3MT PE=1 SV=3				41.747	+		+		1.1772	NaN	1.0787	1.2147	0.96262	NaN	NaN	NaN		44.445	44.445	0	0	40.6791	40.6791	40.6791	0	0	0	2.69803	2.69803	0	0	-1.06793	-1.06793	-1.06793	0	0	0	0.584626	1	0.45897	1
900	Q13510-2;Q13510;E7EMM4;E9PDS0;E7ERV9	Acid ceramidase;Acid ceramidase subunit alpha;Acid ceramidase subunit beta	ASAH1	>sp|Q13510-2|ASAH1_HUMAN Isoform 2 of Acid ceramidase OS=Homo sapiens GN=ASAH1;>sp|Q13510|ASAH1_HUMAN Acid ceramidase OS=Homo sapiens GN=ASAH1 PE=1 SV=5;>tr|E7EMM4|E7EMM4_HUMAN Acid ceramidase subunit beta OS=Homo sapiens GN=ASAH1 PE=4 SV=1;>tr|E9PDS0|E9PD				46.503	+		+		0.97709	NaN	1.11	1.0487	0.89056	NaN	NaN	NaN		32.6653	32.693	0	0	29.6647	30.795	30.5506	0	0	0	-13.8377	-13.81	0	0	-16.8383	-15.708	-15.9524	0	0	0	0.73269	1	0.936237	1
6911	Q9ULH1;F8WBW0;Q9ULH1-2;H0YBF7;H0YBY9;H0YBM4;E5RHD7	Arf-GAP with SH3 domain, ANK repeat and PH domain-containing protein 1	ASAP1	>sp|Q9ULH1|ASAP1_HUMAN Arf-GAP with SH3 domain, ANK repeat and PH domain-containing protein 1 OS=Homo sapiens GN=ASAP1 PE=1 SV=4;>tr|F8WBW0|F8WBW0_HUMAN Arf-GAP with SH3 domain, ANK repeat and PH domain-containing protein 1 OS=Homo sapiens GN=ASAP1 PE=4 SV				125.5	+		+		1.0214	NaN	0.90761	1.0135	1.0659	NaN	NaN	NaN		128.659	128.659	0	0	102.225	102.225	102.225	0	0	0	3.15914	3.15914	0	0	-23.2748	-23.2748	-23.2748	0	0	0	0.958359	1	0.990869	1
2085	O43150-2;O43150	Arf-GAP with SH3 domain, ANK repeat and PH domain-containing protein 2	ASAP2	>sp|O43150-2|ASAP2_HUMAN Isoform 2 of Arf-GAP with SH3 domain, ANK repeat and PH domain-containing protein 2 OS=Homo sapiens GN=ASAP2;>sp|O43150|ASAP2_HUMAN Arf-GAP with SH3 domain, ANK repeat and PH domain-containing protein 2 OS=Homo sapiens GN=ASAP2 PE=				106.98	+		+		1.0027	NaN	0.91576	0.95819	1.1021	NaN	NaN	NaN		128.659	128.659	0	0	102.225	102.225	102.225	0	0	0	21.6791	21.6791	0	0	-4.75484	-4.75484	-4.75484	0	0	0	0.663258	1	0.669382	1
5350	Q8TDY4;Q8TDY4-3;H0YER8;F5H0U0;H0YEB0	Arf-GAP with SH3 domain, ANK repeat and PH domain-containing protein 3	ASAP3	>sp|Q8TDY4|ASAP3_HUMAN Arf-GAP with SH3 domain, ANK repeat and PH domain-containing protein 3 OS=Homo sapiens GN=ASAP3 PE=1 SV=1;>sp|Q8TDY4-3|ASAP3_HUMAN Isoform 3 of Arf-GAP with SH3 domain, ANK repeat and PH domain-containing protein 3 OS=Homo sapiens GN				99.154	+		+		1.1324	NaN	1.2693	1.0873	0.83607	NaN	NaN	NaN		100.454	100.454	0	0	102.225	102.225	102.225	0	102.225	0	1.30016	1.30016	0	0	3.07116	3.07116	3.07116	0	3.07116	0	0.981463	1	0.906919	1
6583	Q9NWX5;B4DRC4;Q9NWX5-2	Ankyrin repeat and SOCS box protein 6	ASB6	>sp|Q9NWX5|ASB6_HUMAN Ankyrin repeat and SOCS box protein 6 OS=Homo sapiens GN=ASB6 PE=1 SV=1;>tr|B4DRC4|B4DRC4_HUMAN Ankyrin repeat and SOCS box protein 6 OS=Homo sapiens GN=ASB6 PE=2 SV=1;>sp|Q9NWX5-2|ASB6_HUMAN Isoform 2 of Ankyrin repeat and SOCS box p				47.135				+	NaN	NaN	NaN	NaN	NaN	0.96976	1.1164	1.2164		0	0	0	0	0	0	0	38.927	39.1768	38.8979	0	0	0	0	0	0	0	-8.20796	-7.9582	-8.23715	1	1	1	0.955148
5204	F5H874;Q8N9N2-2;Q8N9N2;H0YCB3;B3KU20;H0YE76;E9PQZ6;H0YER2;E9PM82;E9PR40;E9PSA3;E9PKM6;E9PL92;E9PJM2;E9PQ44	Activating signal cointegrator 1 complex subunit 1	ASCC1	>tr|F5H874|F5H874_HUMAN Activating signal cointegrator 1 complex subunit 1 OS=Homo sapiens GN=ASCC1 PE=4 SV=1;>sp|Q8N9N2-2|ASCC1_HUMAN Isoform 2 of Activating signal cointegrator 1 complex subunit 1 OS=Homo sapiens GN=ASCC1;>sp|Q8N9N2|ASCC1_HUMAN Activatin				43.611	+		+		1.3033	NaN	1.1425	1.2369	1.0793	NaN	NaN	NaN		44.445	44.445	0	0	41.5711	41.8409	41.8918	0	0	0	0.834029	0.834029	0	0	-2.03988	-1.77014	-1.71917	0	0	0	0.298595	1	0.198029	1
6188	Q9H1I8;F5H6J9;B1AH60;B1AH59;Q9H1I8-2;H7C3Y4;F8WAQ6;F2Z2W4	Activating signal cointegrator 1 complex subunit 2	ASCC2	>sp|Q9H1I8|ASCC2_HUMAN Activating signal cointegrator 1 complex subunit 2 OS=Homo sapiens GN=ASCC2 PE=1 SV=3;>tr|F5H6J9|F5H6J9_HUMAN Activating signal cointegrator 1 complex subunit 2 OS=Homo sapiens GN=ASCC2 PE=4 SV=1				86.359	+	+	+	+	1.0176	0.97424	0.99025	1.0357	1.01	1.0156	0.97377	1.0815		98.7913	98.6714	100.454	100.454	76.8728	77.0887	76.8189	81.2226	80.3852	80.7105	12.4323	12.3124	14.0952	14.0952	-9.48622	-9.27033	-9.54011	-5.1364	-5.97378	-5.64853	0.941365	0.725894	0.949505	0.680629
5138	Q8N3C0;Q8N3C0-4;E5RFZ0;Q8N3C0-3	Activating signal cointegrator 1 complex subunit 3	ASCC3	>sp|Q8N3C0|ASCC3_HUMAN Activating signal cointegrator 1 complex subunit 3 OS=Homo sapiens GN=ASCC3 PE=1 SV=3			+	251.46	+	+	+	+	1.1752	1.1287	1.1135	1.1784	1.0553	1.0859	1.1131	1.0316		415.107	414.504	302.179	310.079	168.289	167.884	168.22	190.406	194.925	195.13	163.647	163.044	50.7193	58.6192	-83.1708	-83.5757	-83.24	-61.0544	-56.5354	-56.3304	0.0274092	0.884455	0.025066	0.759306
7004	Q9Y294	Histone chaperone ASF1A	ASF1A	>sp|Q9Y294|ASF1A_HUMAN Histone chaperone ASF1A OS=Homo sapiens GN=ASF1A PE=1 SV=1			+	22.968	+		+		1.9371	NaN	1.6534	1.6036	0.87573	NaN	NaN	NaN		16.7964	16.4944	0	0	16.285	16.285	16.285	0	0	0	-6.1716	-6.47364	0	0	-6.68299	-6.68299	-6.68299	0	0	0	0.00651768	1	0.00938834	1
6549	Q9NVP2	Histone chaperone ASF1B	ASF1B	>sp|Q9NVP2|ASF1B_HUMAN Histone chaperone ASF1B OS=Homo sapiens GN=ASF1B PE=1 SV=1			+	22.433	+		+		4.559	NaN	3.8505	4.1256	1.1193	NaN	NaN	NaN	+	13.0624	13.0624	0	0	16.285	16.285	16.285	0	0	0	-9.37057	-9.37057	0	0	-6.14799	-6.14799	-6.14799	0	0	0	9.60577e-12	1	4.85847e-23	1
6449	Q9NR48;Q9NR48-2	Histone-lysine N-methyltransferase ASH1L	ASH1L	>sp|Q9NR48|ASH1L_HUMAN Histone-lysine N-methyltransferase ASH1L OS=Homo sapiens GN=ASH1L PE=1 SV=2;>sp|Q9NR48-2|ASH1L_HUMAN Isoform 2 of Histone-lysine N-methyltransferase ASH1L OS=Homo sapiens GN=ASH1L				332.79				+	NaN	NaN	NaN	NaN	NaN	2.3221	2.6227	1.2409	+	29.6943	29.6943	422.286	271.868	0	0	0	215.356	184.285	99.3518	-303.096	-303.096	89.496	-60.9225	0	0	0	-117.434	-148.505	-233.438	1	1	1	0.024801
1406	Q9UBL3;Q9UBL3-3;F5H8F7;Q9UBL3-2;H0YBF6;H0YAQ0	Set1/Ash2 histone methyltransferase complex subunit ASH2	ASH2L	>sp|Q9UBL3|ASH2L_HUMAN Set1/Ash2 histone methyltransferase complex subunit ASH2 OS=Homo sapiens GN=ASH2L PE=1 SV=1;>sp|Q9UBL3-3|ASH2L_HUMAN Isoform 3 of Set1/Ash2 histone methyltransferase complex subunit ASH2 OS=Homo sapiens GN=ASH2L;>tr|F5H8F7|F5H8F7_HUM				68.722	+		+		1.061	NaN	0.98755	0.92285	0.78597	NaN	NaN	NaN		75.981	75.3665	100.454	100.454	76.5394	76.5394	76.5394	0	0	0	7.25899	6.6445	31.7322	31.7322	7.8174	7.8174	7.8174	0	0	0	0.98277	1	0.330969	1
2577	P04424;E7EMI0;E9PE48;F8W943;Q6XYD2	Argininosuccinate lyase	ASL	>sp|P04424|ARLY_HUMAN Argininosuccinate lyase OS=Homo sapiens GN=ASL PE=1 SV=4;>tr|E7EMI0|E7EMI0_HUMAN Argininosuccinate lyase OS=Homo sapiens GN=ASL PE=3 SV=1;>tr|E9PE48|E9PE48_HUMAN Argininosuccinate lyase OS=Homo sapiens GN=ASL PE=3 SV=1;>tr|F8W943|F8W9				51.657	+	+	+	+	0.99461	0.87073	1.0908	1.0698	0.97821	1.0204	0.97039	1.0331		44.445	44.445	44.5172	44.5181	40.6791	40.6791	40.6791	40.6791	40.6791	40.6791	-7.21197	-7.21197	-7.13984	-7.13895	-10.9779	-10.9779	-10.9779	-10.9779	-10.9779	-10.9779	0.534358	0.377053	0.626634	0.666366
2134	O43681	ATPase ASNA1	ASNA1	>sp|O43681|ASNA_HUMAN ATPase ASNA1 OS=Homo sapiens GN=ASNA1 PE=1 SV=2				38.792	+		+	+	1.0066	NaN	0.97354	0.98499	1.0379	1.0349	0.95757	0.96814		44.5097	44.4993	0	0	40.9655	41.1017	41.041	40.6791	40.6791	40.6791	5.7177	5.70733	0	0	2.17347	2.30971	2.24904	1.88707	1.88707	1.88707	0.934519	1	0.543567	0.489329
1070	P08243;E9PCI3;E9PCX6;F8WEJ5;C9J057;C9JT45;C9JM09;C9JLN6	Asparagine synthetase [glutamine-hydrolyzing];Asparagine synthetase	ASNS	>sp|P08243|ASNS_HUMAN Asparagine synthetase [glutamine-hydrolyzing] OS=Homo sapiens GN=ASNS PE=1 SV=4;>tr|E9PCI3|E9PCI3_HUMAN Asparagine synthetase OS=Homo sapiens GN=ASNS PE=4 SV=1;>tr|E9PCX6|E9PCX6_HUMAN Asparagine synthetase OS=Homo sapiens GN=ASNS PE=4				64.369	+	+	+	+	1.0302	0.97204	1.1776	1.0634	0.89572	1.0348	1.0209	1.0273	+	62.7625	62.783	74.1237	73.7577	56.7741	56.8321	56.8664	64.0051	62.0226	66.9305	-1.60649	-1.58601	9.7547	9.38869	-7.59491	-7.5369	-7.50258	-0.363858	-2.34639	2.56152	0.828486	0.726581	0.640968	0.67436
3277	P45381;I3L0T3;I3L4M0	Aspartoacylase	ASPA	>sp|P45381|ACY2_HUMAN Aspartoacylase OS=Homo sapiens GN=ASPA PE=1 SV=1				35.735	+		+		1.25	NaN	0.99857	1.1149	0.98606	NaN	NaN	NaN		29.6943	29.6943	0	0	25.3141	25.3141	25.3141	0	0	0	-6.04069	-6.04069	0	0	-10.4209	-10.4209	-10.4209	0	0	0	0.831976	1	0.747089	1
3948	Q12797;F5H667;F8W7A9;E5RG56;Q12797-2;Q8TB28;Q9H291;B7ZM95;B4DIC9;E5RG29;Q6NXR7;E5RHJ2;Q12797-3;Q12797-4;G3XAN5	Aspartyl/asparaginyl beta-hydroxylase	ASPH	>sp|Q12797|ASPH_HUMAN Aspartyl/asparaginyl beta-hydroxylase OS=Homo sapiens GN=ASPH PE=1 SV=3;>tr|F5H667|F5H667_HUMAN Aspartyl/asparaginyl beta-hydroxylase OS=Homo sapiens GN=ASPH PE=4 SV=1				85.862	+	+	+	+	0.93987	0.91686	0.93708	0.98861	1.0467	0.8548	0.90481	1.0457		101.094	100.995	89.9261	88.641	97.3656	97.7891	96.1158	91.7408	92.1986	91.1255	15.2319	15.133	4.06409	2.77902	11.5036	11.9271	10.2538	5.87879	6.33664	5.26346	0.703068	0.410818	0.918659	0.272866
5108	Q8IZT6;Q8IZT6-2;Q5VYL4;E7EQ84	Abnormal spindle-like microcephaly-associated protein	ASPM	>sp|Q8IZT6|ASPM_HUMAN Abnormal spindle-like microcephaly-associated protein OS=Homo sapiens GN=ASPM PE=1 SV=2;>sp|Q8IZT6-2|ASPM_HUMAN Isoform 2 of Abnormal spindle-like microcephaly-associated protein OS=Homo sapiens GN=ASPM;>tr|Q5VYL4|Q5VYL4_HUMAN Abnorma				409.8				+	NaN	NaN	NaN	NaN	NaN	2.2977	2.2309	0.92021		0	0	0	0	0	0	215.356	202.352	211.652	198.551	0	0	0	0	0	0	-194.444	-207.448	-198.148	-211.249	1	1	1	0.172098
6103	Q9BZE9-2;Q9BZE9;Q9BZE9-3;C9JAL9;Q9BZE9-4	Tether containing UBX domain for GLUT4	ASPSCR1	>sp|Q9BZE9-2|ASPC1_HUMAN Isoform 2 of Tether containing UBX domain for GLUT4 OS=Homo sapiens GN=ASPSCR1;>sp|Q9BZE9|ASPC1_HUMAN Tether containing UBX domain for GLUT4 OS=Homo sapiens GN=ASPSCR1 PE=1 SV=1;>sp|Q9BZE9-3|ASPC1_HUMAN Isoform 3 of Tether containi				69.989	+		+		1.0352	NaN	1.0587	0.93308	0.88219	NaN	NaN	NaN		61.5706	63.0363	0	0	76.2915	75.2251	75.214	0	0	0	-8.41844	-6.95267	0	0	6.30254	5.23612	5.22501	0	0	0	0.996791	1	0.273246	1
2538	P00966;Q5T6L6;Q5T6L5;Q5T6L7	Argininosuccinate synthase	ASS1	>sp|P00966|ASSY_HUMAN Argininosuccinate synthase OS=Homo sapiens GN=ASS1 PE=1 SV=2				46.53	+		+		0.86393	NaN	0.91438	0.92933	0.93178	NaN	NaN	NaN	+	44.2615	44.31	63.4758	63.4758	41.2797	41.0412	40.9594	0	0	0	-2.26847	-2.22002	16.9458	16.9458	-5.25031	-5.48879	-5.57055	0	0	0	0.0237137	1	0.120728	1
6546	Q9NVM9;B4DNK1;H0YI01;H0YH12;F5GZE7;F5H457;F5H5W1;H0YIA9;F8VRX9;H7BXF9	Protein asunder homolog	Asun;ASUN	>sp|Q9NVM9|ASUN_HUMAN Protein asunder homolog OS=Homo sapiens GN=Asun PE=1 SV=2;>tr|B4DNK1|B4DNK1_HUMAN Protein ASUN OS=Homo sapiens GN=ASUN PE=2 SV=1	+			80.224	+	+	+	+	1.1407	0.86562	1.438	1.3237	1.1593	0.20033	0.91574	4.5581	+	72.2705	74.6622	101.854	101.371	76.5394	76.5394	76.5394	102.225	102.225	102.225	-7.95354	-5.56179	21.6298	21.1469	-3.6846	-3.6846	-3.6846	22.0012	22.0012	22.0012	0.904977	0.48622	0.550459	0.550785
5227	Q8NBU5;Q8NBU5-2;B4E2J1	ATPase family AAA domain-containing protein 1	ATAD1	>sp|Q8NBU5|ATAD1_HUMAN ATPase family AAA domain-containing protein 1 OS=Homo sapiens GN=ATAD1 PE=1 SV=1;>sp|Q8NBU5-2|ATAD1_HUMAN Isoform 2 of ATPase family AAA domain-containing protein 1 OS=Homo sapiens GN=ATAD1;>tr|B4E2J1|B4E2J1_HUMAN ATPase family AAA d				40.744	+	+	+	+	1.0671	1.2677	1.1075	1.1075	0.9614	1.2061	1.2412	0.94009		44.445	44.445	44.445	44.445	40.6791	40.6791	40.6791	40.6791	40.6791	40.6791	3.70103	3.70103	3.70103	3.70103	-0.0649261	-0.0649261	-0.0649261	-0.0649261	-0.0649261	-0.0649261	0.985208	0.774153	0.666566	0.817656
4763	Q6PL18;Q6PL18-2;Q9ULI0;Q9ULI0-2	ATPase family AAA domain-containing protein 2	ATAD2	>sp|Q6PL18|ATAD2_HUMAN ATPase family AAA domain-containing protein 2 OS=Homo sapiens GN=ATAD2 PE=1 SV=1	+	+		158.55	+	+	+	+	1.3036	0.19492	1.3804	1.3635	1.0088	0.5184	2.9941	8.5844	+	168.064	168.064	172.503	359.955	162.767	162.282	161.278	111.983	103.735	125.32	9.51371	9.51371	13.9532	201.405	4.21655	3.73217	2.72803	-46.5673	-54.8153	-33.2295	0.327511	0.00199116	0.28488	0.00771596
6543	Q9NVI7-2;Q9NVI7;H0Y2W2;G3V1I6;E9PDY1;A6NMA2;Q5SV16;Q5T2N8;Q5SV15;Q5T9A4-2;A6NFL3;Q5T9A2	ATPase family AAA domain-containing protein 3A	ATAD3A	>sp|Q9NVI7-2|ATD3A_HUMAN Isoform 2 of ATPase family AAA domain-containing protein 3A OS=Homo sapiens GN=ATAD3A;>sp|Q9NVI7|ATD3A_HUMAN ATPase family AAA domain-containing protein 3A OS=Homo sapiens GN=ATAD3A PE=1 SV=2;>tr|H0Y2W2|H0Y2W2_HUMAN ATPase family A			+	66.217	+		+		0.91613	NaN	0.90776	0.90757	0.98793	NaN	NaN	NaN		63.4758	63.4758	0	0	56.9707	56.9731	56.8114	0	0	0	-2.74116	-2.74116	0	0	-9.24631	-9.24386	-9.40558	0	0	0	0.259594	1	0.0742219	1
4592	Q5T9A4;Q5T9A4-3;A8MSP6	ATPase family AAA domain-containing protein 3B	ATAD3B	>sp|Q5T9A4|ATD3B_HUMAN ATPase family AAA domain-containing protein 3B OS=Homo sapiens GN=ATAD3B PE=1 SV=1;>sp|Q5T9A4-3|ATD3B_HUMAN Isoform 3 of ATPase family AAA domain-containing protein 3B OS=Homo sapiens GN=ATAD3B;>tr|A8MSP6|A8MSP6_HUMAN ATPase family A				72.572	+		+		1.0485	NaN	0.72667	0.83481	1.2368	NaN	NaN	NaN		63.4758	63.4758	0	0	76.5394	76.5394	76.5394	0	0	0	-9.09616	-9.09616	0	0	3.9674	3.9674	3.9674	0	0	0	0.751311	1	0.295853	1
2431	O95260;O95260-2;H0Y5C2;F5GXE4;B4E107;B4DK25;B3KWA3;Q5SQQ1	Arginyl-tRNA--protein transferase 1	ATE1	>sp|O95260|ATE1_HUMAN Arginyl-tRNA--protein transferase 1 OS=Homo sapiens GN=ATE1 PE=1 SV=2;>sp|O95260-2|ATE1_HUMAN Isoform ATE1-2 of Arginyl-tRNA--protein transferase 1 OS=Homo sapiens GN=ATE1;>tr|H0Y5C2|H0Y5C2_HUMAN Arginyl-tRNA--protein transferase 1 (F				59.09	+		+		0.84725	NaN	1.0685	1.0227	0.95543	NaN	NaN	NaN		84.0125	88.1027	0	0	80.1065	85.3957	81.8523	0	0	0	24.9225	29.0127	0	0	21.0165	26.3057	22.7623	0	0	0	0.101962	1	0.732812	1
2859	P17544;P17544-6;P17544-3;P17544-2;P17544-4;P17544-5;P15336;G8JLM5;B8ZZU6;E9PBF9;F5H629;H7C2N6;E9PEK8;A4D7V1;Q8TAR1	Cyclic AMP-dependent transcription factor ATF-7	ATF7	>sp|P17544|ATF7_HUMAN Cyclic AMP-dependent transcription factor ATF-7 OS=Homo sapiens GN=ATF7 PE=1 SV=2;>sp|P17544-6|ATF7_HUMAN Isoform 6 of Cyclic AMP-dependent transcription factor ATF-7 OS=Homo sapiens GN=ATF7;>sp|P17544-3|ATF7_HUMAN Isoform 2 of Cyclic	+			52.967		+		+	NaN	1.1175	NaN	NaN	NaN	0.14738	1.274	7.8005	+	0	0	79.8082	79.4018	56.2598	56.2598	56.2598	77.1371	77.3948	77.6818	0	0	26.8412	26.4348	3.29281	3.29281	3.29281	24.1701	24.4278	24.7148	1	0.910099	1	0.840043
1258	F5GX74;Q6VMQ6;G3V1U0;Q6VMQ6-2;A8MV73;F5GYR7	Activating transcription factor 7-interacting protein 1	ATF7IP	>tr|F5GX74|F5GX74_HUMAN Activating transcription factor 7-interacting protein 1 OS=Homo sapiens GN=ATF7IP PE=4 SV=1;>sp|Q6VMQ6|MCAF1_HUMAN Activating transcription factor 7-interacting protein 1 OS=Homo sapiens GN=ATF7IP PE=1 SV=3;>tr|G3V1U0|G3V1U0_HUMAN A				137.49			+		NaN	NaN	0.91276	1.0296	1.0501	NaN	NaN	NaN		168.064	168.064	0	0	124.794	136.048	144.088	0	0	0	30.5737	30.5737	0	0	-12.6957	-1.44201	6.5983	0	0	0	1	1	0.730587	1
1219	E9PQZ8;O75143;O75143-2;O75143-3;B4DFI4;E9PML6;H0YEM7;E9PPR2	Autophagy-related protein 13	ATG13	>tr|E9PQZ8|E9PQZ8_HUMAN Autophagy-related protein 13 OS=Homo sapiens GN=ATG13 PE=4 SV=1;>sp|O75143|ATG13_HUMAN Autophagy-related protein 13 OS=Homo sapiens GN=ATG13 PE=1 SV=1;>sp|O75143-2|ATG13_HUMAN Isoform 2 of Autophagy-related protein 13 OS=Homo sapien				60.154			+		NaN	NaN	1.4949	1.2802	0.91015	NaN	NaN	NaN		0	0	0	0	56.2598	56.2598	56.2598	0	0	0	0	0	0	0	-3.89419	-3.89419	-3.89419	0	0	0	1	1	0.501318	1
4658	Q676U5;E7EVC7;Q676U5-2;Q676U5-3;Q676U5-5;Q676U5-4;E7EVS5;C9JAY7;C9J1B2;C9JK97	Autophagy-related protein 16-1	ATG16L1	>sp|Q676U5|A16L1_HUMAN Autophagy-related protein 16-1 OS=Homo sapiens GN=ATG16L1 PE=1 SV=2;>tr|E7EVC7|E7EVC7_HUMAN Autophagy-related protein 16-1 OS=Homo sapiens GN=ATG16L1 PE=4 SV=1;>sp|Q676U5-2|A16L1_HUMAN Isoform 2 of Autophagy-related protein 16-1 OS=H				68.264	+		+		1.0281	NaN	1.1274	0.92244	0.92725	NaN	NaN	NaN		63.4758	63.4758	0	0	56.2598	56.2598	56.2598	0	0	0	-4.78816	-4.78816	0	0	-12.0042	-12.0042	-12.0042	0	0	0	0.891314	1	0.51983	1
4403	Q2TAZ0-3;Q2TAZ0;H7C3T2;A0AUL9;Q2TAZ0-4	Autophagy-related protein 2 homolog A	ATG2A	>sp|Q2TAZ0-3|ATG2A_HUMAN Isoform 2 of Autophagy-related protein 2 homolog A OS=Homo sapiens GN=ATG2A;>sp|Q2TAZ0|ATG2A_HUMAN Autophagy-related protein 2 homolog A OS=Homo sapiens GN=ATG2A PE=1 SV=3;>tr|H7C3T2|H7C3T2_HUMAN Autophagy-related protein 2 homolog				213.08	+	+	+	+	1.2151	0.96563	1.2636	1.3055	1.1082	1.1382	1.0768	1.0733		422.286	422.286	422.286	422.286	165.29	165.29	165.29	214.044	214.069	213.907	209.206	209.206	209.206	209.206	-47.7895	-47.7895	-47.7895	0.963726	0.989486	0.82708	0.737345	0.738535	0.266606	0.876275
5597	Q96BY7	Autophagy-related protein 2 homolog B	ATG2B	>sp|Q96BY7|ATG2B_HUMAN Autophagy-related protein 2 homolog B OS=Homo sapiens GN=ATG2B PE=1 SV=5				232.76			+	+	NaN	NaN	0.98106	1.1294	1.214	0.95442	1.1185	1.0465		422.286	422.286	0	0	165.29	165.29	165.29	215.356	215.356	215.356	189.526	189.526	0	0	-67.4695	-67.4695	-67.4695	-17.4045	-17.4045	-17.4045	1	1	0.795697	0.827872
6500	Q9NT62;Q9NT62-2;F8WDI0;C9JNW8	Ubiquitin-like-conjugating enzyme ATG3	ATG3	>sp|Q9NT62|ATG3_HUMAN Ubiquitin-like-conjugating enzyme ATG3 OS=Homo sapiens GN=ATG3 PE=1 SV=1;>sp|Q9NT62-2|ATG3_HUMAN Isoform 2 of Ubiquitin-like-conjugating enzyme ATG3 OS=Homo sapiens GN=ATG3				35.864	+	+	+	+	0.9436	0.91913	0.90172	0.8846	1.1017	0.97317	1.0059	1.0621		44.445	44.445	44.445	44.445	40.6791	40.6791	40.6791	40.3073	40.4132	40.6498	8.58103	8.58103	8.58103	8.58103	4.81507	4.81507	4.81507	4.44329	4.54924	4.78585	0.379315	0.555293	0.140414	0.998873
7129	Q9Y4P1-2;Q9Y4P1;Q9Y4P1-6;F5H7P2;Q9Y4P1-4;F8WD71;C9J5D3;Q9Y4P1-3;C9JIK8;C9JQ72;H7C2A6;C9J3C0;F2Z2K8	Cysteine protease ATG4B	ATG4B	>sp|Q9Y4P1-2|ATG4B_HUMAN Isoform 2 of Cysteine protease ATG4B OS=Homo sapiens GN=ATG4B;>sp|Q9Y4P1|ATG4B_HUMAN Cysteine protease ATG4B OS=Homo sapiens GN=ATG4B PE=1 SV=2;>sp|Q9Y4P1-6|ATG4B_HUMAN Isoform 6 of Cysteine protease ATG4B OS=Homo sapiens GN=ATG4B;				52.529	+		+		0.98511	NaN	1.0782	0.98125	0.96842	NaN	NaN	NaN		212.434	225.327	0	0	40.6791	40.6791	40.6791	0	0	0	159.905	172.798	0	0	-11.8499	-11.8499	-11.8499	0	0	0	0.669521	1	0.611098	1
2440	O95352;O95352-2;E9PB95;C9JFF4;C9J415;C9JE55;C9JKA3;C9JNU2;H7C2J8;H7C059;H7BZ92;H7C2R3;F8WDY9;C9JGL2;H7C369	Ubiquitin-like modifier-activating enzyme ATG7	ATG7	>sp|O95352|ATG7_HUMAN Ubiquitin-like modifier-activating enzyme ATG7 OS=Homo sapiens GN=ATG7 PE=1 SV=1;>sp|O95352-2|ATG7_HUMAN Isoform 2 of Ubiquitin-like modifier-activating enzyme ATG7 OS=Homo sapiens GN=ATG7;>tr|E9PB95|E9PB95_HUMAN Ubiquitin-like modifi				77.959	+		+	+	0.96251	NaN	0.89296	0.92698	1.0723	0.94081	1.0036	1.0986		63.4758	63.4758	0	0	76.5394	76.5394	76.5394	76.5394	76.5394	76.5394	-14.4832	-14.4832	0	0	-1.4196	-1.4196	-1.4196	-1.4196	-1.4196	-1.4196	0.4447	1	0.289979	0.724925
4889	Q7Z3C6;Q7Z3C6-2;H7C152;H7C1G6;Q7Z3C6-3;C9JD65	Autophagy-related protein 9A	ATG9A	>sp|Q7Z3C6|ATG9A_HUMAN Autophagy-related protein 9A OS=Homo sapiens GN=ATG9A PE=1 SV=3;>sp|Q7Z3C6-2|ATG9A_HUMAN Isoform 2 of Autophagy-related protein 9A OS=Homo sapiens GN=ATG9A				94.446			+		NaN	NaN	1.8958	1.3211	0.73218	NaN	NaN	NaN		422.286	422.286	0	0	215.356	215.356	215.356	0	0	0	327.84	327.84	0	0	120.91	120.91	120.91	0	0	0	1	1	0.440759	1
3105	P31939;E9PBU3;F5GWY2;H7C1S2;H7C084;C9JLK0;H7BZU3;F8WEF0	Bifunctional purine biosynthesis protein PURH;Phosphoribosylaminoimidazolecarboxamide formyltransferase;IMP cyclohydrolase	ATIC	>sp|P31939|PUR9_HUMAN Bifunctional purine biosynthesis protein PURH OS=Homo sapiens GN=ATIC PE=1 SV=3;>tr|E9PBU3|E9PBU3_HUMAN Phosphoribosylaminoimidazolecarboxamide formyltransferase OS=Homo sapiens GN=ATIC PE=4 SV=1;>tr|F5GWY2|F5GWY2_HUMAN Phosphoribosyl				64.615	+		+		0.98695	NaN	1.014	0.95225	0.92802	NaN	NaN	NaN		63.2044	63.2464	0	0	56.3507	56.3642	56.3701	0	0	0	-1.41058	-1.36864	0	0	-8.26428	-8.2508	-8.24491	0	0	0	0.885859	1	0.339849	1
494	Q8NHH9;B7Z7X8;Q8NHH9-2;Q8NHH9-4;Q8NHH9-3;B5MCN0;C9JQQ5;H7C3A2;F8WD04;Q8WXF7;G5E9T1;C9JC25	Atlastin-2	ATL2	>sp|Q8NHH9|ATLA2_HUMAN Atlastin-2 OS=Homo sapiens GN=ATL2 PE=1 SV=2;>tr|B7Z7X8|B7Z7X8_HUMAN Atlastin-2 OS=Homo sapiens GN=ATL2 PE=2 SV=1;>sp|Q8NHH9-2|ATLA2_HUMAN Isoform 2 of Atlastin-2 OS=Homo sapiens GN=ATL2;>sp|Q8NHH9-4|ATLA2_HUMAN Isoform 4 of Atlastin				66.228	+	+	+	+	1.1033	0.95091	1.1088	1.08	1.0071	0.96801	0.94705	1.0272		53.2142	53.3401	58.3902	58.8085	69.7218	63.6505	65.4644	53.8421	54.1505	53.787	-13.0138	-12.8879	-7.83777	-7.41954	3.49382	-2.57752	-0.763606	-12.3859	-12.0775	-12.441	0.967045	0.655336	0.694878	0.449511
4676	Q6DD88;F5H6I7;C9JUU1;F5GWF8	Atlastin-3	ATL3	>sp|Q6DD88|ATLA3_HUMAN Atlastin-3 OS=Homo sapiens GN=ATL3 PE=1 SV=1;>tr|F5H6I7|F5H6I7_HUMAN Atlastin-3 OS=Homo sapiens GN=ATL3 PE=4 SV=1;>tr|C9JUU1|C9JUU1_HUMAN Atlastin-3 OS=Homo sapiens GN=ATL3 PE=4 SV=1				60.541	+	+	+	+	1.0569	0.95618	0.9284	0.98917	1.0272	0.82721	0.89889	1.0234		53.2456	53.1774	52.4937	52.5063	68.3441	73.8961	68.9413	55.4914	55.8162	55.6886	-7.29536	-7.36362	-8.04727	-8.03467	7.80312	13.3551	8.4003	-5.04963	-4.72478	-4.85235	0.643957	0.506639	0.706428	0.117392
4016	Q13315;E9PIN0;H0YCK8;E9PIQ5;E9PRG7;H0YDU7;E7EV38;H0YCZ1	Serine-protein kinase ATM	ATM	>sp|Q13315|ATM_HUMAN Serine-protein kinase ATM OS=Homo sapiens GN=ATM PE=1 SV=3	+			350.71	+	+	+	+	0.92249	0.77352	1.1759	1.0343	0.88157	0.49468	0.95866	1.8893		416.919	399.516	422.286	422.286	196.694	199.04	196.501	210.593	213.904	213.066	66.2093	48.8062	71.576	71.576	-154.016	-151.67	-154.209	-140.117	-136.806	-137.644	0.52356	0.343025	0.946378	0.674929
3518	P54259;H0Y2L6	Atrophin-1	ATN1	>sp|P54259|ATN1_HUMAN Atrophin-1 OS=Homo sapiens GN=ATN1 PE=1 SV=3;>tr|H0Y2L6|H0Y2L6_HUMAN Atrophin-1 OS=Homo sapiens GN=ATN1 PE=4 SV=1				125.41		+		+	NaN	1.1156	NaN	NaN	NaN	1.0859	1.0913	1.0247		168.064	168.064	114.209	111.958	165.29	165.29	165.29	113.374	119.884	117.957	42.6537	42.6537	-11.2014	-13.4522	39.8805	39.8805	39.8805	-12.0356	-5.52608	-7.45319	1	0.909601	1	0.87089
882	E5RIM7;O00244;E5RGN3	Copper transport protein ATOX1	ATOX1	>tr|E5RIM7|E5RIM7_HUMAN Copper transport protein ATOX1 OS=Homo sapiens GN=ATOX1 PE=4 SV=1;>sp|O00244|ATOX1_HUMAN Copper transport protein ATOX1 OS=Homo sapiens GN=ATOX1 PE=1 SV=1;>tr|E5RGN3|E5RGN3_HUMAN Copper transport protein ATOX1 OS=Homo sapiens GN=ATO				7.8741	+		+		0.84607	NaN	0.91432	1.0382	1.0429	NaN	NaN	NaN		13.0624	13.0624	0	0	12.8215	12.8215	12.8215	0	0	0	5.18833	5.18833	0	0	4.94742	4.94742	4.94742	0	0	0	0.0826887	1	0.901707	1
3523	P54707-2;P54707	Potassium-transporting ATPase alpha chain 2	ATP12A	>sp|P54707-2|AT12A_HUMAN Isoform 2 of Potassium-transporting ATPase alpha chain 2 OS=Homo sapiens GN=ATP12A;>sp|P54707|AT12A_HUMAN Potassium-transporting ATPase alpha chain 2 OS=Homo sapiens GN=ATP12A PE=2 SV=3				116.05	+	+			1.1596	1.328	NaN	NaN	NaN	NaN	NaN	NaN		385.196	385.969	157.444	160.089	16.285	16.285	16.285	165.29	165.29	165.29	269.146	269.919	41.3945	44.0389	-99.765	-99.765	-99.765	49.2405	49.2405	49.2405	0.682984	0.63266	1	1
6391	Q9HD20;Q9HD20-2;Q9HD20-3;H7C3H2	Probable cation-transporting ATPase 13A1	ATP13A1	>sp|Q9HD20|AT131_HUMAN Probable cation-transporting ATPase 13A1 OS=Homo sapiens GN=ATP13A1 PE=1 SV=2;>sp|Q9HD20-2|AT131_HUMAN Isoform B of Probable cation-transporting ATPase 13A1 OS=Homo sapiens GN=ATP13A1				132.95	+	+	+	+	0.8384	0.78902	0.8851	0.9551	1.1085	0.81076	0.81015	1.0944		311.458	313.037	105.538	104.875	173.061	174.663	172.558	105.431	105.168	104.54	178.508	180.087	-27.4118	-28.0746	40.1113	41.7126	39.6078	-27.5188	-27.7818	-28.4095	0.105489	0.314205	0.351482	0.205108
6294	Q9H7F0;C9JN92;Q9H7F0-2;C9J7Z7	Probable cation-transporting ATPase 13A3	ATP13A3	>sp|Q9H7F0|AT133_HUMAN Probable cation-transporting ATPase 13A3 OS=Homo sapiens GN=ATP13A3 PE=1 SV=4;>tr|C9JN92|C9JN92_HUMAN Probable cation-transporting ATPase 13A3 OS=Homo sapiens GN=ATP13A3 PE=3 SV=1;>sp|Q9H7F0-2|AT133_HUMAN Isoform 2 of Probable cation				138.04	+		+		2.81	NaN	1.3644	1.3801	1.0882	NaN	NaN	NaN		651.093	651.093	0	0	215.356	215.356	215.356	0	0	0	513.053	513.053	0	0	77.3155	77.3155	77.3155	0	0	0	0.000274568	1	0.272311	1
1345	F5H3A1;P05023;B7Z3U6;P05023-2;H7BXX5;E9PC51;B7Z2T0;F5H6J6;P13637;E9PC07;B7Z1Q9;F5H0J0;B4DIQ8;H0Y7C1;Q5TC01;Q5TC02;B4DHD7;E9PHR6;Q5TC05	Sodium/potassium-transporting ATPase subunit alpha-1	ATP1A1	>tr|F5H3A1|F5H3A1_HUMAN Sodium/potassium-transporting ATPase subunit alpha-1 OS=Homo sapiens GN=ATP1A1 PE=3 SV=1;>sp|P05023|AT1A1_HUMAN Sodium/potassium-transporting ATPase subunit alpha-1 OS=Homo sapiens GN=ATP1A1 PE=1 SV=1;>tr|B7Z3U6|B7Z3U6_HUMAN ATPase,			+	113	+	+	+	+	1.2382	1.3937	1.1862	1.2763	1.0742	1.4588	1.4819	0.99488		274.929	271.287	101.304	101.181	171.46	174.716	174.697	118.608	116.824	121.258	161.929	158.287	-11.6965	-11.8186	58.4602	61.7163	61.6967	5.60764	3.82424	8.25818	0.00365029	0.619318	1.04074e-06	0.650027
2586	P05026;P05026-2;A6NGH2;B7Z9S8	Sodium/potassium-transporting ATPase subunit beta-1	ATP1B1	>sp|P05026|AT1B1_HUMAN Sodium/potassium-transporting ATPase subunit beta-1 OS=Homo sapiens GN=ATP1B1 PE=1 SV=1;>sp|P05026-2|AT1B1_HUMAN Isoform 2 of Sodium/potassium-transporting ATPase subunit beta-1 OS=Homo sapiens GN=ATP1B1;>tr|A6NGH2|A6NGH2_HUMAN Sodiu			+	35.061	+	+	+	+	1.1577	1.2529	1.217	1.3589	1.0697	1.2765	1.2803	1.0307		45.9009	45.8134	46.4912	46.2802	61.8091	60.4579	58.2522	41.4171	41.227	41.2269	10.8399	10.7524	11.4302	11.2192	26.7481	25.3969	23.1912	6.3561	6.16597	6.16588	0.576453	0.824105	0.0167814	0.626278
3524	P54709;B7Z1N7;C9JA36;C9JXZ1;F8WBY4;H7C547;C9J6S2;H7C4L9	Sodium/potassium-transporting ATPase subunit beta-3	ATP1B3	>sp|P54709|AT1B3_HUMAN Sodium/potassium-transporting ATPase subunit beta-3 OS=Homo sapiens GN=ATP1B3 PE=1 SV=1;>tr|B7Z1N7|B7Z1N7_HUMAN Sodium/potassium-transporting ATPase subunit beta-3 OS=Homo sapiens GN=ATP1B3 PE=2 SV=1;>tr|C9JA36|C9JA36_HUMAN Sodium/po			+	31.512	+	+	+	+	1.4051	1.577	1.2874	1.3788	1.0263	1.2814	1.2955	1.0758		41.1421	40.9018	42.7558	42.9577	40.8521	40.2772	39.0286	39.5975	38.9067	39.0409	9.63011	9.38977	11.2438	11.4457	9.34005	8.76518	7.51663	8.08551	7.39471	7.52895	0.0194801	0.459848	0.016157	0.754949
2837	P16615;P16615-3;P16615-2;P16615-5;P16615-4;H7C5W9;Q93084-5;Q93084-6;Q93084;Q93084-7;Q93084-3;Q93084-2;Q93084-4;H3BVB2;F8VSH0	Sarcoplasmic/endoplasmic reticulum calcium ATPase 2	ATP2A2	>sp|P16615|AT2A2_HUMAN Sarcoplasmic/endoplasmic reticulum calcium ATPase 2 OS=Homo sapiens GN=ATP2A2 PE=1 SV=1;>sp|P16615-3|AT2A2_HUMAN Isoform 3 of Sarcoplasmic/endoplasmic reticulum calcium ATPase 2 OS=Homo sapiens GN=ATP2A2;>sp|P16615-2|AT2A2_HUMAN Isof			+	114.76	+	+	+	+	1.3842	1.1688	1.2962	1.3543	1.0066	0.98316	1.1103	1.0308		289.45	290.042	114.208	113.85	176.455	177.386	177.815	104.308	103.854	104.449	174.69	175.282	-0.551644	-0.909623	61.6951	62.6258	63.0548	-10.452	-10.9057	-10.3106	4.48631e-06	0.882796	3.66302e-09	0.840397
2903	P20020;P20020-4;P20020-3;P20020-6;P20020-2;P20020-5;E7ERY9;Q01814;Q01814-5;Q01814-8;Q01814-6;F5H7F7;H0Y7S3;E7EME2;Q01814-2;Q01814-3;Q01814-7;Q01814-4;H0YHH6;E9PEG5;F8W1V5	Plasma membrane calcium-transporting ATPase 1	ATP2B1	>sp|P20020|AT2B1_HUMAN Plasma membrane calcium-transporting ATPase 1 OS=Homo sapiens GN=ATP2B1 PE=1 SV=3;>sp|P20020-4|AT2B1_HUMAN Isoform C of Plasma membrane calcium-transporting ATPase 1 OS=Homo sapiens GN=ATP2B1;>sp|P20020-3|AT2B1_HUMAN Isoform B of Pla				138.75	+		+		1.0901	NaN	1.1093	1.1396	1.0275	NaN	NaN	NaN		267.645	276.039	422.286	422.286	203.578	204.023	203.228	0	0	0	128.895	137.289	283.536	283.536	64.8283	65.2731	64.4777	0	0	0	0.437655	1	0.239172	1
4361	Q16720-7;Q16720-8;Q16720;Q16720-4;Q16720-2;Q16720-5;Q16720-3;Q16720-6	Plasma membrane calcium-transporting ATPase 3	ATP2B3	>sp|Q16720-7|AT2B3_HUMAN Isoform XG of Plasma membrane calcium-transporting ATPase 3 OS=Homo sapiens GN=ATP2B3;>sp|Q16720-8|AT2B3_HUMAN Isoform ZG of Plasma membrane calcium-transporting ATPase 3 OS=Homo sapiens GN=ATP2B3;>sp|Q16720|AT2B3_HUMAN Plasma memb				124.23			+		NaN	NaN	0.96438	1.1023	1.0507	NaN	NaN	NaN		651.093	651.093	0	0	201.59	193.669	195.919	215.356	215.356	215.356	526.863	526.863	0	0	77.3598	69.4395	71.6892	91.1255	91.1255	91.1255	1	1	0.962492	1
2965	P23634;P23634-8;P23634-6;P23634-7;P23634-2;P23634-3;P23634-4;P23634-5;H7BY13;H7BZS8;H0YDG5	Plasma membrane calcium-transporting ATPase 4	ATP2B4	>sp|P23634|AT2B4_HUMAN Plasma membrane calcium-transporting ATPase 4 OS=Homo sapiens GN=ATP2B4 PE=1 SV=2;>sp|P23634-8|AT2B4_HUMAN Isoform ZD of Plasma membrane calcium-transporting ATPase 4 OS=Homo sapiens GN=ATP2B4;>sp|P23634-6|AT2B4_HUMAN Isoform XB of P				137.92	+		+	+	1.0662	NaN	1.0433	1.0816	1.0195	0.87297	1.105	1.1966		359.394	362.23	422.286	422.286	192.797	191.485	191.631	144.864	143.57	146.593	221.474	224.31	284.366	284.366	54.8772	53.565	53.7112	6.94415	5.64988	8.67262	0.259062	1	0.297195	0.971859
3786	P98194-6;H0Y2Q7;P98194;P98194-4;H0Y9V7;G3XAH8;G8JLN9;P98194-5;P98194-3;E7ERC6;P98194-2;H0Y9S7;H0Y8X9;D6RHV9;D6REJ1;D6RGE9	Calcium-transporting ATPase type 2C member 1	ATP2C1	>sp|P98194-6|AT2C1_HUMAN Isoform 6 of Calcium-transporting ATPase type 2C member 1 OS=Homo sapiens GN=ATP2C1;>tr|H0Y2Q7|H0Y2Q7_HUMAN Calcium-transporting ATPase type 2C member 1 OS=Homo sapiens GN=ATP2C1 PE=3 SV=1;>sp|P98194|AT2C1_HUMAN Calcium-transportin				105.06	+	+	+	+	1.3069	0.96726	1.098	1.1289	1.0279	1.5427	1.3961	0.98829		253.599	340.222	136.142	159.781	211.921	212.649	211.855	76.5394	76.5394	76.5394	148.539	235.162	31.0823	54.7207	106.861	107.589	106.795	-28.5206	-28.5206	-28.5206	0.713153	0.679619	0.848501	0.708537
2987	P25705;A8K092	ATP synthase subunit alpha, mitochondrial;ATP synthase subunit alpha	ATP5A1	>sp|P25705|ATPA_HUMAN ATP synthase subunit alpha, mitochondrial OS=Homo sapiens GN=ATP5A1 PE=1 SV=1;>tr|A8K092|A8K092_HUMAN ATP synthase subunit alpha OS=Homo sapiens GN=ATP5A1 PE=2 SV=1	+			59.75	+		+	+	0.95794	NaN	0.99885	0.94779	0.96887	0.81013	2.9027	4.5918		52.3167	51.9548	100.454	100.454	51.2793	51.3556	51.1227	96.4293	115.436	111.683	-7.4333	-7.79524	40.7042	40.7042	-8.47071	-8.39437	-8.62732	36.6793	55.6864	51.9326	0.359897	1	0.314775	0.11193
2613	P06576;F8VPV9;H0YH81;F8W079;F8W0P7;H0YI37;F8VQY0	ATP synthase subunit beta, mitochondrial;ATP synthase subunit beta	ATP5B	>sp|P06576|ATPB_HUMAN ATP synthase subunit beta, mitochondrial OS=Homo sapiens GN=ATP5B PE=1 SV=3;>tr|F8VPV9|F8VPV9_HUMAN ATP synthase subunit beta OS=Homo sapiens GN=ATP5B PE=3 SV=1;>tr|H0YH81|H0YH81_HUMAN ATP synthase subunit beta (Fragment) OS=Homo sapi				56.559	+		+		0.96614	NaN	1.0041	0.96682	0.97312	NaN	NaN	NaN		45.3399	45.0397	0	0	41.8613	41.7445	41.815	0	0	0	-11.2191	-11.5193	0	0	-14.6977	-14.8145	-14.744	0	0	0	0.448005	1	0.46628	1
299	P36542-2;B4DL14	ATP synthase gamma chain	ATP5C1	>sp|P36542-2|ATPG_HUMAN Isoform Heart of ATP synthase subunit gamma, mitochondrial OS=Homo sapiens GN=ATP5C1;>tr|B4DL14|B4DL14_HUMAN ATP synthase gamma chain OS=Homo sapiens GN=ATP5C1 PE=2 SV=1				32.881	+		+		0.92969	NaN	0.93739	0.92168	0.96717	NaN	NaN	NaN		29.6943	29.6943	0	0	25.543	25.4462	25.4574	0	0	0	-3.18669	-3.18669	0	0	-7.33798	-7.43484	-7.42357	0	0	0	0.188266	1	0.106515	1
3071	P30049	ATP synthase subunit delta, mitochondrial	ATP5D	>sp|P30049|ATPD_HUMAN ATP synthase subunit delta, mitochondrial OS=Homo sapiens GN=ATP5D PE=1 SV=2				17.49	+		+		0.98182	NaN	1.0509	0.96697	0.98912	NaN	NaN	NaN		13.0624	13.0624	0	0	12.8215	12.8215	12.8215	0	0	0	-4.42757	-4.42757	0	0	-4.66848	-4.66848	-4.66848	0	0	0	0.508815	1	0.282424	1
3561	P56381;Q5VTU8	ATP synthase subunit epsilon, mitochondrial;ATP synthase subunit epsilon-like protein, mitochondrial	ATP5E;ATP5EP2	>sp|P56381|ATP5E_HUMAN ATP synthase subunit epsilon, mitochondrial OS=Homo sapiens GN=ATP5E PE=1 SV=2;>sp|Q5VTU8|AT5EL_HUMAN ATP synthase subunit epsilon-like protein, mitochondrial OS=Homo sapiens GN=ATP5EP2 PE=1 SV=1				5.7797	+		+		1.076	NaN	0.95322	0.96873	0.99541	NaN	NaN	NaN		13.0624	13.0624	0	0	12.8215	12.8215	12.8215	0	0	0	7.28273	7.28273	0	0	7.04182	7.04182	7.04182	0	0	0	0.950653	1	0.332425	1
2975	P24539;Q5QNZ2	ATP synthase subunit b, mitochondrial	ATP5F1	>sp|P24539|AT5F1_HUMAN ATP synthase subunit b, mitochondrial OS=Homo sapiens GN=ATP5F1 PE=1 SV=2;>tr|Q5QNZ2|Q5QNZ2_HUMAN ATP synthase subunit b, mitochondrial OS=Homo sapiens GN=ATP5F1 PE=2 SV=1				28.908	+		+	+	0.99369	NaN	0.97715	0.99324	0.9516	1.0248	0.98612	0.94639		29.4584	29.3992	17.0198	17.0198	27.1499	27.0634	27.2244	25.3141	25.3141	25.3141	0.55044	0.491181	-11.8882	-11.8882	-1.75812	-1.84459	-1.68365	-3.59394	-3.59394	-3.59394	0.729159	1	0.902916	0.590687
2353	O75947;O75947-2;F5H608	ATP synthase subunit d, mitochondrial	ATP5H	>sp|O75947|ATP5H_HUMAN ATP synthase subunit d, mitochondrial OS=Homo sapiens GN=ATP5H PE=1 SV=3;>sp|O75947-2|ATP5H_HUMAN Isoform 2 of ATP synthase subunit d, mitochondrial OS=Homo sapiens GN=ATP5H				18.491	+		+		0.96378	NaN	1.003	1.0048	0.96758	NaN	NaN	NaN		17.0198	17.0198	0	0	16.285	16.285	16.285	0	0	0	-1.47121	-1.47121	0	0	-2.20599	-2.20599	-2.20599	0	0	0	0.522061	1	0.858943	1
3562	P56385	ATP synthase subunit e, mitochondrial	ATP5I	>sp|P56385|ATP5I_HUMAN ATP synthase subunit e, mitochondrial OS=Homo sapiens GN=ATP5I PE=1 SV=2				7.9331	+		+		1.037	NaN	1.0239	1.0333	0.98101	NaN	NaN	NaN		13.0624	13.0624	0	0	12.8215	12.8215	12.8215	0	0	0	5.12933	5.12933	0	0	4.88842	4.88842	4.88842	0	0	0	0.857309	1	0.859593	1
1469	P56134;F8W7V3	ATP synthase subunit f, mitochondrial	ATP5J2	>sp|P56134|ATPK_HUMAN ATP synthase subunit f, mitochondrial OS=Homo sapiens GN=ATP5J2 PE=1 SV=3;>tr|F8W7V3|F8W7V3_HUMAN ATP synthase subunit f, mitochondrial OS=Homo sapiens GN=ATP5J2 PE=4 SV=1				10.918	+	+	+	+	1.169	0.9242	1.021	1.0958	0.93557	0.82316	0.96405	1.0569		13.0624	13.0624	13.0624	13.0624	18.2464	18.507	20.2182	12.8215	12.8215	12.8215	2.14443	2.14443	2.14443	2.14443	7.32837	7.58902	9.30024	1.90352	1.90352	1.90352	0.869643	0.29911	0.987207	0.408922
2356	O75964;E9PN17	ATP synthase subunit g, mitochondrial	ATP5L	>sp|O75964|ATP5L_HUMAN ATP synthase subunit g, mitochondrial OS=Homo sapiens GN=ATP5L PE=1 SV=3;>tr|E9PN17|E9PN17_HUMAN ATP synthase subunit g, mitochondrial OS=Homo sapiens GN=ATP5L PE=4 SV=1				11.428	+		+	+	0.99566	NaN	1.065	1.038	0.96391	0.85073	0.92466	1.0764		13.0624	13.0624	0	0	17.4889	17.2496	18.386	12.8215	12.8215	12.8215	1.63443	1.63443	0	0	6.06091	5.82163	6.95801	1.39352	1.39352	1.39352	0.757666	1	0.961529	0.344692
3317	P48047;H7C0C1;H7C068;H7C086	ATP synthase subunit O, mitochondrial	ATP5O	>sp|P48047|ATPO_HUMAN ATP synthase subunit O, mitochondrial OS=Homo sapiens GN=ATP5O PE=1 SV=1;>tr|H7C0C1|H7C0C1_HUMAN Uncharacterized protein (Fragment) OS=Homo sapiens PE=4 SV=1				23.277	+		+		0.95535	NaN	0.99953	0.96399	0.98829	NaN	NaN	NaN		17.3344	17.2224	0	0	16.2813	16.2828	16.2812	0	0	0	-5.9426	-6.05464	0	0	-6.9957	-6.99425	-6.99579	0	0	0	0.510249	1	0.347054	1
5892	Q99766;Q8WXQ4;Q99766-2;Q99766-3	ATP synthase subunit s, mitochondrial	ATP5S	>sp|Q99766|ATP5S_HUMAN ATP synthase subunit s, mitochondrial OS=Homo sapiens GN=ATP5S PE=1 SV=3				24.866	+		+		0.921	NaN	0.98438	0.99921	1.0419	NaN	NaN	NaN		17.0198	17.0198	0	0	16.285	16.285	16.285	0	0	0	-7.84621	-7.84621	0	0	-8.58099	-8.58099	-8.58099	0	0	0	0.365928	1	0.700691	1
1283	F5GYX8;F5H4W7;Q9NW81;Q9NW81-3;E9PDC6;Q9NW81-2	ATP synthase subunit s-like protein	ATP5SL	>tr|F5GYX8|F5GYX8_HUMAN ATP synthase subunit s-like protein OS=Homo sapiens GN=ATP5SL PE=4 SV=1;>tr|F5H4W7|F5H4W7_HUMAN ATP synthase subunit s-like protein OS=Homo sapiens GN=ATP5SL PE=4 SV=1;>sp|Q9NW81|AT5SL_HUMAN ATP synthase subunit s-like protein OS=Ho				37.546			+		NaN	NaN	1.2242	1.0807	0.86014	NaN	NaN	NaN		29.6943	29.6943	0	0	25.3141	25.3141	25.3141	0	0	0	-7.85169	-7.85169	0	0	-12.2319	-12.2319	-12.2319	0	0	0	1	1	0.99697	1
4328	Q15904;F8W684;A6QRJ1;A6NLC6	V-type proton ATPase subunit S1	ATP6AP1	>sp|Q15904|VAS1_HUMAN V-type proton ATPase subunit S1 OS=Homo sapiens GN=ATP6AP1 PE=1 SV=2;>tr|F8W684|F8W684_HUMAN V-type proton ATPase subunit S1 OS=Homo sapiens GN=ATP6AP1 PE=4 SV=1			+	52.025	+	+	+	+	1.535	1.4653	1.7862	1.4274	1.0218	2.4647	2.2544	1		45.0226	46.3965	50.7223	55.4788	46.0402	48.4022	49.6436	51.4698	53.8533	53.9141	-7.00237	-5.6285	-1.30267	3.45385	-5.98478	-3.62285	-2.38141	-0.555192	1.82827	1.88907	0.0305356	0.514753	0.00680108	0.126065
502	O75787;B7Z9I3;B7Z1I9;H0Y750;B7Z413;H7C3E1;H7C240;B7Z487	Renin receptor	ATP6AP2	>sp|O75787|RENR_HUMAN Renin receptor OS=Homo sapiens GN=ATP6AP2 PE=1 SV=2;>tr|B7Z9I3|B7Z9I3_HUMAN Renin receptor OS=Homo sapiens GN=ATP6AP2 PE=2 SV=1;>tr|B7Z1I9|B7Z1I9_HUMAN Renin receptor OS=Homo sapiens GN=ATP6AP2 PE=2 SV=1;>tr|H0Y750|H0Y750_HUMAN Renin			+	39.008	+	+	+		0.93134	3.4361	2.1266	1.9216	1.0917	NaN	NaN	NaN		42.589	40.4487	29.6943	29.6943	21.1976	23.6305	23.2705	0	0	0	3.581	1.44066	-9.31369	-9.31369	-17.8104	-15.3775	-15.7375	0	0	0	0.410452	0.000112049	2.17452e-07	1
1365	Q93050-3;F5H569;Q93050;Q93050-1;B7Z641;F5H1T6	V-type proton ATPase 116 kDa subunit a isoform 1	ATP6V0A1	>sp|Q93050-3|VPP1_HUMAN Isoform 3 of V-type proton ATPase 116 kDa subunit a isoform 1 OS=Homo sapiens GN=ATP6V0A1;>tr|F5H569|F5H569_HUMAN V-type proton ATPase 116 kDa subunit a isoform 1 OS=Homo sapiens GN=ATP6V0A1 PE=4 SV=1;>sp|Q93050|VPP1_HUMAN V-type pr				96.599	+		+		1.0436	NaN	0.88563	0.9448	1.1457	NaN	NaN	NaN		183.249	202.393	0	0	192.408	196.32	194.104	0	0	0	86.6496	105.794	0	0	95.8093	99.7209	97.5047	0	0	0	0.972534	1	0.441232	1
7110	Q9Y487;Q8TBM3;F5H5F3;F5GX48;F5H847	V-type proton ATPase 116 kDa subunit a isoform 2	ATP6V0A2	>sp|Q9Y487|VPP2_HUMAN V-type proton ATPase 116 kDa subunit a isoform 2 OS=Homo sapiens GN=ATP6V0A2 PE=1 SV=2				98.081	+		+		0.96828	NaN	1.1742	1.0667	1.1059	NaN	NaN	NaN		304.474	303.782	0	0	215.356	215.356	215.356	0	0	0	206.393	205.701	0	0	117.275	117.275	117.275	0	0	0	0.658645	1	0.933174	1
1710	P27449;H3BR50	V-type proton ATPase 16 kDa proteolipid subunit	ATP6V0C	>sp|P27449|VATL_HUMAN V-type proton ATPase 16 kDa proteolipid subunit OS=Homo sapiens GN=ATP6V0C PE=1 SV=1;>tr|H3BR50|H3BR50_HUMAN V-type proton ATPase 16 kDa proteolipid subunit OS=Homo sapiens GN=ATP6V0C PE=3 SV=1				15.736	+		+		0.98512	NaN	0.78584	0.91991	1.1283	NaN	NaN	NaN		13.0624	13.0624	13.0624	13.0624	92.4887	94.8852	89.5594	12.8215	12.8215	12.8215	-2.67357	-2.67357	-2.67357	-2.67357	76.7527	79.1492	73.8234	-2.91448	-2.91448	-2.91448	0.425072	1	0.213271	1
1279	F5GYQ1;P61421;F8WEN9;H3BQJ1;H3BSG7;H3BQB4;H3BPS0;H3BTB4;H3BMN7;H3BTB5;H3BUQ0	V-type proton ATPase subunit d 1	ATP6V0D1	>tr|F5GYQ1|F5GYQ1_HUMAN V-type proton ATPase subunit d 1 OS=Homo sapiens GN=ATP6V0D1 PE=4 SV=1;>sp|P61421|VA0D1_HUMAN V-type proton ATPase subunit d 1 OS=Homo sapiens GN=ATP6V0D1 PE=1 SV=1;>tr|F8WEN9|F8WEN9_HUMAN V-type proton ATPase subunit d 1 OS=Homo sa				44.659	+	+	+	+	1.1254	1.2048	0.93668	1.2121	1.1799	0.94627	1.101	1.1658		44.445	44.445	44.445	44.445	31.8168	31.5748	32.9378	39.7309	39.6624	39.8086	-0.213971	-0.213971	-0.213971	-0.213971	-12.8422	-13.0842	-11.7212	-4.92809	-4.99659	-4.85036	0.880003	0.831018	0.324924	0.870107
5195	Q8N8Y2	V-type proton ATPase subunit d 2	ATP6V0D2	>sp|Q8N8Y2|VA0D2_HUMAN V-type proton ATPase subunit d 2 OS=Homo sapiens GN=ATP6V0D2 PE=2 SV=1				40.426			+	+	NaN	NaN	0.96998	1.127	1.1399	0.86145	1.1484	1.2872		0	0	44.445	44.445	25.3141	25.3141	25.3141	40.6791	40.6791	40.6791	0	0	4.01903	4.01903	-15.1119	-15.1119	-15.1119	0.253074	0.253074	0.253074	1	1	0.889278	0.969228
3200	P38606;B7Z1R5;B7Z2V6;C9JVW8;C9JA17	V-type proton ATPase catalytic subunit A	ATP6V1A	>sp|P38606|VATA_HUMAN V-type proton ATPase catalytic subunit A OS=Homo sapiens GN=ATP6V1A PE=1 SV=2;>tr|B7Z1R5|B7Z1R5_HUMAN V-type proton ATPase catalytic subunit A OS=Homo sapiens GN=ATP6V1A PE=2 SV=1;>tr|B7Z2V6|B7Z2V6_HUMAN V-type proton ATPase catalytic				68.303	+		+		1.0076	NaN	1.0029	0.99754	1.0155	NaN	NaN	NaN	+	63.5489	63.5464	0	0	62.9001	63.2354	63.4922	0	0	0	-4.7541	-4.75664	0	0	-5.40285	-5.06763	-4.81081	0	0	0	0.873108	1	0.872011	1
2921	P21281;B4DFM5;B4DQI9;H0YC04;P15313;C9JL73;B4DWH7;E5RGH6;H0YAT8;C9JNS9;C9J5E3;H0YC45;C9JZ02	V-type proton ATPase subunit B, brain isoform	ATP6V1B2	>sp|P21281|VATB2_HUMAN V-type proton ATPase subunit B, brain isoform OS=Homo sapiens GN=ATP6V1B2 PE=1 SV=3;>tr|B4DFM5|B4DFM5_HUMAN Uncharacterized protein OS=Homo sapiens GN=ATP6V1B2 PE=2 SV=1				56.5	+		+		0.96212	NaN	0.95083	0.962	1.027	NaN	NaN	NaN		52.5654	52.5654	0	0	54.9147	47.447	47.5134	0	0	0	-3.9346	-3.9346	0	0	-1.58532	-9.05304	-8.98663	0	0	0	0.370499	1	0.417447	1
2922	P21283;E7EV59;Q8NEY4;Q8NEY4-2	V-type proton ATPase subunit C 1	ATP6V1C1	>sp|P21283|VATC1_HUMAN V-type proton ATPase subunit C 1 OS=Homo sapiens GN=ATP6V1C1 PE=1 SV=4;>tr|E7EV59|E7EV59_HUMAN V-type proton ATPase subunit C 1 OS=Homo sapiens GN=ATP6V1C1 PE=4 SV=1				43.941	+	+	+	+	1.0676	1.0356	1.0347	1.0996	1.0695	0.91678	1.0115	1.086		44.445	44.445	44.445	44.445	40.6791	40.6791	40.6791	40.6791	40.6791	40.6791	0.504029	0.504029	0.504029	0.504029	-3.26193	-3.26193	-3.26193	-3.26193	-3.26193	-3.26193	0.892632	0.985468	0.588386	0.978906
7153	Q9Y5K8;G3V2S6;G3V559;H0YJH8;G3V2V6;H0YJS0;G3V3T8;G3V341;G3V5S7;H0YJ55	V-type proton ATPase subunit D	ATP6V1D	>sp|Q9Y5K8|VATD_HUMAN V-type proton ATPase subunit D OS=Homo sapiens GN=ATP6V1D PE=1 SV=1;>tr|G3V2S6|G3V2S6_HUMAN V-type proton ATPase subunit D OS=Homo sapiens GN=ATP6V1D PE=4 SV=1;>tr|G3V559|G3V559_HUMAN V-type proton ATPase subunit D OS=Homo sapiens GN=			+	28.262	+		+		1.0572	NaN	0.92134	0.73824	1.0653	NaN	NaN	NaN		32.2137	31.9309	0	0	25.3141	25.3141	25.3141	0	0	0	3.95168	3.66888	0	0	-2.94794	-2.94794	-2.94794	0	0	0	0.833273	1	0.00118101	1
3179	P36543;P36543-2;A8MUN4;C9J8H1;Q96A05	V-type proton ATPase subunit E 1	ATP6V1E1	>sp|P36543|VATE1_HUMAN V-type proton ATPase subunit E 1 OS=Homo sapiens GN=ATP6V1E1 PE=1 SV=1;>sp|P36543-2|VATE1_HUMAN Isoform 2 of V-type proton ATPase subunit E 1 OS=Homo sapiens GN=ATP6V1E1;>tr|A8MUN4|A8MUN4_HUMAN V-type proton ATPase subunit E 1 OS=Hom				26.145	+		+		1.1248	NaN	1.0452	1.1725	1.0716	NaN	NaN	NaN		29.6943	29.6943	0	0	25.3141	25.3141	25.3141	0	0	0	3.54931	3.54931	0	0	-0.830939	-0.830939	-0.830939	0	0	0	0.829545	1	0.227636	1
569	C9J2K4;Q16864	V-type proton ATPase subunit F	ATP6V1F	>tr|C9J2K4|C9J2K4_HUMAN V-type proton ATPase subunit F OS=Homo sapiens GN=ATP6V1F PE=3 SV=1;>sp|Q16864|VATF_HUMAN V-type proton ATPase subunit F OS=Homo sapiens GN=ATP6V1F PE=1 SV=2			+	16.401	+		+		1.3398	NaN	1.2574	1.3589	1.0305	NaN	NaN	NaN		13.0624	13.0624	0	0	12.91	12.8948	12.8938	0	0	0	-3.33857	-3.33857	0	0	-3.49104	-3.5062	-3.50716	0	0	0	0.688796	1	0.050893	1
2274	O75348;C9JRT2;O95670;F2Z307;Q5HYU8;C9JYK3	V-type proton ATPase subunit G 1	ATP6V1G1	>sp|O75348|VATG1_HUMAN V-type proton ATPase subunit G 1 OS=Homo sapiens GN=ATP6V1G1 PE=1 SV=3				13.757	+		+		1.1958	NaN	1.1071	1.1357	1.0711	NaN	NaN	NaN		13.0624	13.0624	0	0	12.8215	12.8215	12.8215	0	0	0	-0.694571	-0.694571	0	0	-0.935478	-0.935478	-0.935478	0	0	0	0.803237	1	0.674368	1
6828	Q9UI12;Q9UI12-2;G3V126;E5RG90;H0YB41;E5RFZ9;E5RHH0;E5RG49;E5RJG1;E5RK31	V-type proton ATPase subunit H	ATP6V1H	>sp|Q9UI12|VATH_HUMAN V-type proton ATPase subunit H OS=Homo sapiens GN=ATP6V1H PE=1 SV=1;>sp|Q9UI12-2|VATH_HUMAN Isoform 2 of V-type proton ATPase subunit H OS=Homo sapiens GN=ATP6V1H;>tr|G3V126|G3V126_HUMAN ATPase, H+ transporting, lysosomal 50/57kDa, V1			+	55.882	+	+	+	+	1.2221	1.1448	1.1447	1.2254	1.0376	1.1594	1.1116	0.96672		49.0308	48.8626	49.6622	49.5798	59.3211	58.5805	58.404	43.394	43.2242	43.1558	-6.85121	-7.01936	-6.2198	-6.30224	3.43914	2.69853	2.522	-12.488	-12.6578	-12.7262	0.353489	0.918024	0.0679568	0.864993
496	Q9NTI2;B7Z880;F5GZN5;F8W9B3;Q9NTI2-3	Probable phospholipid-transporting ATPase IB	ATP8A2	>sp|Q9NTI2|AT8A2_HUMAN Probable phospholipid-transporting ATPase IB OS=Homo sapiens GN=ATP8A2 PE=2 SV=2;>tr|B7Z880|B7Z880_HUMAN Probable phospholipid-transporting ATPase IB OS=Homo sapiens GN=ATP8A2 PE=2 SV=1;>tr|F5GZN5|F5GZN5_HUMAN Probable phospholipid-t			+	129.24			+		NaN	NaN	1.8551	2.0619	1.0282	NaN	NaN	NaN		0	0	0	0	0	0	0	0	0	0	0	0	0	0	0	0	0	0	0	0	1	1	5.11135e-16	1
2249	O75110;O75110-2	Probable phospholipid-transporting ATPase IIA	ATP9A	>sp|O75110|ATP9A_HUMAN Probable phospholipid-transporting ATPase IIA OS=Homo sapiens GN=ATP9A PE=1 SV=3;>sp|O75110-2|ATP9A_HUMAN Isoform Short of Probable phospholipid-transporting ATPase IIA OS=Homo sapiens GN=ATP9A				118.58			+	+	NaN	NaN	1.1567	1.1013	0.96019	0.5443	0.93752	1.4248		422.286	422.286	168.064	168.064	215.356	215.356	215.356	136.51	162.848	119.479	303.706	303.706	49.4837	49.4837	96.7755	96.7755	96.7755	17.9302	44.2683	0.898607	1	1	0.939393	0.445721
492	B7Z7I6;I3L448;Q5TC12;A8MRA7;I3L1W9;B7Z7D6;H0YEW4;E9PPX6	ATP synthase mitochondrial F1 complex assembly factor 1	ATPAF1	>tr|B7Z7I6|B7Z7I6_HUMAN ATP synthase mitochondrial F1 complex assembly factor 1 OS=Homo sapiens GN=ATPAF1 PE=2 SV=1;>tr|I3L448|I3L448_HUMAN ATP synthase mitochondrial F1 complex assembly factor 1 OS=Homo sapiens GN=ATPAF1 PE=4 SV=1;>sp|Q5TC12|ATPF1_HUMAN A			+	27.438	+		+		0.71554	NaN	0.68665	0.82394	1.1461	NaN	NaN	NaN		28.9136	22.8733	0	0	104.147	102.811	104.541	0	0	0	1.47564	-4.56469	0	0	76.7094	75.3732	77.1029	0	0	0	0.00837917	1	0.0499873	1
5166	Q8N5M1;E9PMH4;C9J2Q2	ATP synthase mitochondrial F1 complex assembly factor 2	ATPAF2	>sp|Q8N5M1|ATPF2_HUMAN ATP synthase mitochondrial F1 complex assembly factor 2 OS=Homo sapiens GN=ATPAF2 PE=1 SV=1;>tr|E9PMH4|E9PMH4_HUMAN ATP synthase mitochondrial F1 complex assembly factor 2 OS=Homo sapiens GN=ATPAF2 PE=4 SV=1;>tr|C9J2Q2|C9J2Q2_HUMAN A				32.772	+		+		1.5335	NaN	1.1794	1.0122	0.8311	NaN	NaN	NaN		29.6943	29.6943	0	0	25.3141	25.3141	25.3141	0	0	0	-3.07769	-3.07769	0	0	-7.45794	-7.45794	-7.45794	0	0	0	0.40644	1	0.650988	1
1679	Q7L8W6;H0YNH5;H0YND7	ATP-binding domain-containing protein 4	ATPBD4	>sp|Q7L8W6|ATBD4_HUMAN ATP-binding domain-containing protein 4 OS=Homo sapiens GN=ATPBD4 PE=1 SV=3;>tr|H0YNH5|H0YNH5_HUMAN ATP-binding domain-containing protein 4 (Fragment) OS=Homo sapiens GN=ATPBD4 PE=4 SV=1;>tr|H0YND7|H0YND7_HUMAN ATP-binding domain-con			+	30.306			+		NaN	NaN	0.58685	0.59791	0.92154	NaN	NaN	NaN		29.6943	29.6943	0	0	25.3141	25.3141	25.3141	0	0	0	-0.611693	-0.611693	0	0	-4.99194	-4.99194	-4.99194	0	0	0	1	1	0.000779632	1
6838	Q9UII2;Q9UII2-2;Q9UII2-3;H7C614	ATPase inhibitor, mitochondrial	ATPIF1	>sp|Q9UII2|ATIF1_HUMAN ATPase inhibitor, mitochondrial OS=Homo sapiens GN=ATPIF1 PE=1 SV=1;>sp|Q9UII2-2|ATIF1_HUMAN Isoform 2 of ATPase inhibitor, mitochondrial OS=Homo sapiens GN=ATPIF1;>sp|Q9UII2-3|ATIF1_HUMAN Isoform 3 of ATPase inhibitor, mitochondrial			+	12.249			+		NaN	NaN	2.0677	2.3108	1.1644	NaN	NaN	NaN		0	0	0	0	12.8215	12.8215	12.8215	0	0	0	0	0	0	0	0.572522	0.572522	0.572522	0	0	0	1	1	0.00401431	1
4056	Q13535;Q13535-2;Q13535-3;H0Y9K2;D6RFJ6;D6RIG7;H0Y8R8	Serine/threonine-protein kinase ATR	ATR	>sp|Q13535|ATR_HUMAN Serine/threonine-protein kinase ATR OS=Homo sapiens GN=ATR PE=1 SV=3;>sp|Q13535-2|ATR_HUMAN Isoform 2 of Serine/threonine-protein kinase ATR OS=Homo sapiens GN=ATR;>sp|Q13535-3|ATR_HUMAN Isoform 3 of Serine/threonine-protein kinase ATR	+			301.36	+	+	+	+	0.9597	0.72071	1.3243	1.2841	0.95222	0.45526	0.86241	1.9754		422.286	422.286	422.286	422.286	124.584	124.879	113.064	215.2	214.817	215.072	120.926	120.926	120.926	120.926	-176.776	-176.481	-188.296	-86.1596	-86.5431	-86.288	0.685064	0.0644782	0.308282	0.254614
5430	Q8WXE1;Q8WXE1-3;Q8WXE1-2;B5MEB7;C9IZM8;F8WE08;F8WEI5	ATR-interacting protein	ATRIP	>sp|Q8WXE1|ATRIP_HUMAN ATR-interacting protein OS=Homo sapiens GN=ATRIP PE=1 SV=1;>sp|Q8WXE1-3|ATRIP_HUMAN Isoform 3 of ATR-interacting protein OS=Homo sapiens GN=ATRIP;>sp|Q8WXE1-2|ATRIP_HUMAN Isoform 2 of ATR-interacting protein OS=Homo sapiens GN=ATRIP;	+	+		85.837		+		+	NaN	0.55628	NaN	NaN	NaN	0.18948	0.58932	3.0771	+	44.445	44.445	120.454	119.804	0	0	0	118.072	116.002	121.104	-41.392	-41.392	34.617	33.9669	0	0	0	32.2347	30.1647	35.2666	1	0.0473162	1	0.0348903
2338	O75882;O75882-2;O75882-3;H7BXY8	Attractin	ATRN	>sp|O75882|ATRN_HUMAN Attractin OS=Homo sapiens GN=ATRN PE=1 SV=2;>sp|O75882-2|ATRN_HUMAN Isoform 2 of Attractin OS=Homo sapiens GN=ATRN;>sp|O75882-3|ATRN_HUMAN Isoform 3 of Attractin OS=Homo sapiens GN=ATRN;>tr|H7BXY8|H7BXY8_HUMAN Attractin OS=Homo sapien			+	158.54	+		+		5.5882	NaN	2.2576	1.8079	0.94488	NaN	NaN	NaN		388.613	370.493	0	0	165.29	165.29	165.29	0	0	0	230.073	211.953	0	0	6.75049	6.75049	6.75049	0	0	0	1.25287e-20	1	0.0404583	1
3289	P46100;P46100-4;P46100-3;P46100-5;P46100-2;P46100-6;F8WDE0;H0Y3T0;H7BYW8	Transcriptional regulator ATRX	ATRX	>sp|P46100|ATRX_HUMAN Transcriptional regulator ATRX OS=Homo sapiens GN=ATRX PE=1 SV=5;>sp|P46100-4|ATRX_HUMAN Isoform 3 of Transcriptional regulator ATRX OS=Homo sapiens GN=ATRX;>sp|P46100-3|ATRX_HUMAN Isoform 2 of Transcriptional regulator ATRX OS=Homo s	+	+		282.58	+	+	+	+	1.3658	2.0361	1.234	1.055	0.95576	0.25836	3.0818	9.623	+	422.286	422.286	274.53	321.944	204.318	205.715	204.559	170.203	132.536	201.994	139.706	139.706	-8.05044	39.3638	-78.2622	-76.8654	-78.0214	-112.377	-150.044	-80.5865	0.223267	0.345736	0.946943	0.00277702
6737	Q9UBB4;Q9UBB4-2;E7ESH8;B1AHE4;H0Y7N2	Ataxin-10	ATXN10	>sp|Q9UBB4|ATX10_HUMAN Ataxin-10 OS=Homo sapiens GN=ATXN10 PE=1 SV=1;>sp|Q9UBB4-2|ATX10_HUMAN Isoform 2 of Ataxin-10 OS=Homo sapiens GN=ATXN10;>tr|E7ESH8|E7ESH8_HUMAN Ataxin-10 OS=Homo sapiens GN=ATXN10 PE=4 SV=2			+	53.488	+	+	+	+	2.0206	1.827	1.739	1.5418	0.97673	1.7725	1.5985	0.91355		44.6439	44.6334	44.5209	44.5252	40.6791	40.6791	40.6791	40.6791	40.6791	40.6791	-8.84413	-8.8546	-8.96709	-8.96282	-12.8089	-12.8089	-12.8089	-12.8089	-12.8089	-12.8089	4.85536e-06	0.44407	0.000559214	0.205783
2693	P0C7T5	Ataxin-1-like	ATXN1L	>sp|P0C7T5|ATX1L_HUMAN Ataxin-1-like OS=Homo sapiens GN=ATXN1L PE=1 SV=1				73.305	+				1.1332	NaN	NaN	NaN	NaN	NaN	NaN	NaN		78.4756	78.4756	0	0	0	0	0	0	0	0	5.17064	5.17064	0	0	0	0	0	0	0	0	0.979878	1	1	1
5884	Q99700;Q99700-4;Q99700-2;H0YH87;F8VQP2;Q24JQ7	Ataxin-2	ATXN2	>sp|Q99700|ATX2_HUMAN Ataxin-2 OS=Homo sapiens GN=ATXN2 PE=1 SV=2;>sp|Q99700-4|ATX2_HUMAN Isoform 4 of Ataxin-2 OS=Homo sapiens GN=ATXN2;>sp|Q99700-2|ATX2_HUMAN Isoform 2 of Ataxin-2 OS=Homo sapiens GN=ATXN2;>tr|H0YH87|H0YH87_HUMAN Ataxin-2 (Fragment) OS=H				140.28	+	+	+	+	0.95232	0.89378	1.1634	1.1404	0.95567	1.0191	1.0152	1.0143		156.102	160.055	137.912	135.42	102.829	103.019	102.819	155.074	156.729	156.582	15.8215	19.7749	-2.36844	-4.85959	-37.451	-37.261	-37.4608	14.7937	16.4485	16.3023	0.590234	0.871644	0.420513	0.985814
1445	F8W0B5		ATXN2	>tr|F8W0B5|F8W0B5_HUMAN Ataxin-2 (Fragment) OS=Homo sapiens GN=ATXN2 PE=4 SV=1				25.092				+	NaN	NaN	NaN	NaN	NaN	0.90687	0.95131	0.97296		0	0	0	0	0	0	0	165.29	165.29	165.29	0	0	0	0	0	0	0	140.198	140.198	140.198	1	1	1	0.59079
5420	Q8WWM7;H3BRB0	Ataxin-2-like protein	ATXN2L	>sp|Q8WWM7|ATX2L_HUMAN Ataxin-2-like protein OS=Homo sapiens GN=ATXN2L PE=1 SV=2				113.37	+	+	+	+	1.0553	0.95445	0.95757	0.99213	0.99769	0.96778	1.031	1.0162		128.175	128.212	21.4432	125.912	102.225	102.225	102.225	34.9616	152.086	152.974	14.8048	14.8423	-91.9268	12.5421	-11.1448	-11.1448	-11.1448	-78.4084	38.7164	39.6043	0.379799	0.961947	0.904987	0.9721
662	F5H4C0;H0YFR2;F5H7N7;F5H096;F5H211;E9PEE0;E9PE62;P54252;P54252-2;C9JQV6;E9PB63;G3V3R7;G3V4U9;E9PJN5;G3V526;G3V5H3;G3V4F4;G3V4F5;G3V3S5;G3V390;G3V4B1;D6R9I5;D3VVP3;G3V3A6	Ataxin-3	ATXN3	>tr|F5H4C0|F5H4C0_HUMAN Ataxin-3 OS=Homo sapiens GN=ATXN3 PE=4 SV=1;>tr|H0YFR2|H0YFR2_HUMAN Ataxin-3 OS=Homo sapiens GN=ATXN3 PE=4 SV=1;>tr|F5H7N7|F5H7N7_HUMAN Ataxin-3 OS=Homo sapiens GN=ATXN3 PE=4 SV=1;>tr|F5H096|F5H096_HUMAN Ataxin-3 OS=Homo sapiens GN=				43.273			+		NaN	NaN	1.3245	1.0775	0.90096	NaN	NaN	NaN		0	0	0	0	40.6791	40.6791	40.6791	0	0	0	0	0	0	0	-2.59393	-2.59393	-2.59393	0	0	0	1	1	0.991386	1
5692	Q96GX2	Putative ataxin-7-like protein 3B	ATXN7L3B	>sp|Q96GX2|A7L3B_HUMAN Putative ataxin-7-like protein 3B OS=Homo sapiens GN=ATXN7L3B PE=3 SV=2				10.771	+		+		1.3594	NaN	1.5511	1.4275	1.0078	NaN	NaN	NaN		13.0624	13.0624	0	0	12.8215	12.8215	12.8215	0	0	0	2.29143	2.29143	0	0	2.05052	2.05052	2.05052	0	0	0	0.390693	1	0.39698	1
7188	Q9Y679;Q9Y679-2;G8JLM8;Q9Y679-3	Ancient ubiquitous protein 1	AUP1	>sp|Q9Y679|AUP1_HUMAN Ancient ubiquitous protein 1 OS=Homo sapiens GN=AUP1 PE=1 SV=1;>sp|Q9Y679-2|AUP1_HUMAN Isoform Short of Ancient ubiquitous protein 1 OS=Homo sapiens GN=AUP1;>tr|G8JLM8|G8JLM8_HUMAN Ancient ubiquitous protein 1 OS=Homo sapiens GN=AUP1			+	53.028	+	+	+	+	0.93467	0.70005	0.90707	0.82687	0.84826	0.98644	1.1582	1.184		44.445	44.445	44.445	44.445	53.0795	50.7061	50.6932	40.6791	40.6791	40.6791	-8.58297	-8.58297	-8.58297	-8.58297	0.051477	-2.32192	-2.33475	-12.3489	-12.3489	-12.3489	0.296431	0.177866	0.0271106	0.96286
323	Q96GD4;B4DNM4;C7G535	Aurora kinase B	AURKB	>sp|Q96GD4|AURKB_HUMAN Aurora kinase B OS=Homo sapiens GN=AURKB PE=1 SV=3;>tr|B4DNM4|B4DNM4_HUMAN Aurora kinase B OS=Homo sapiens GN=AURKB PE=2 SV=1			+	39.31			+		NaN	NaN	0.99906	2.1748	2.1089	NaN	NaN	NaN		0	0	0	0	39.5142	37.7152	37.2474	0	0	0	0	0	0	0	0.204237	-1.59478	-2.06262	0	0	0	1	1	0.00186878	1
5435	Q8WXX7;Q8WXX7-2;H7C090;H7BZZ9	Autism susceptibility gene 2 protein	AUTS2	>sp|Q8WXX7|AUTS2_HUMAN Autism susceptibility gene 2 protein OS=Homo sapiens GN=AUTS2 PE=1 SV=1;>sp|Q8WXX7-2|AUTS2_HUMAN Isoform Short of Autism susceptibility gene 2 protein OS=Homo sapiens GN=AUTS2				138.98		+		+	NaN	1.4274	NaN	NaN	NaN	1.5136	1.3	0.90335		0	0	88.0989	88.0881	0	0	0	87.7823	87.9041	88.0741	0	0	-50.8811	-50.8919	0	0	0	-51.1977	-51.0759	-50.9059	1	0.703329	1	0.542548
5217	Q8NBF6;B8ZZW5;F8WCK7;Q8N6Z3	Late secretory pathway protein AVL9 homolog	AVL9	>sp|Q8NBF6|AVL9_HUMAN Late secretory pathway protein AVL9 homolog OS=Homo sapiens GN=AVL9 PE=1 SV=1;>tr|B8ZZW5|B8ZZW5_HUMAN Late secretory pathway protein AVL9 homolog OS=Homo sapiens GN=AVL9 PE=4 SV=1;>tr|F8WCK7|F8WCK7_HUMAN Late secretory pathway protein				71.947	+	+	+	+	0.96944	0.90428	1.2569	1.1088	0.97262	1.1896	0.90518	0.9995		63.4758	63.4758	63.4758	63.4758	76.5394	76.5394	76.5394	66.0364	64.4509	65.4239	-8.47116	-8.47116	-8.47116	-8.47116	4.5924	4.5924	4.5924	-5.91062	-7.49606	-6.52309	0.471988	0.6625	0.877877	0.341992
2050	O15169;O15169-2;H0Y830	Axin-1	AXIN1	>sp|O15169|AXIN1_HUMAN Axin-1 OS=Homo sapiens GN=AXIN1 PE=1 SV=2;>sp|O15169-2|AXIN1_HUMAN Isoform 2 of Axin-1 OS=Homo sapiens GN=AXIN1				95.634		+		+	NaN	1.2178	NaN	NaN	NaN	1.1298	1.1358	1.0388		0	0	90.2251	89.8775	165.29	165.29	165.29	95.4288	96.2032	96.3444	0	0	-5.40891	-5.7565	69.6565	69.6565	69.6565	-0.205243	0.569225	0.710374	1	0.853312	1	0.813088
7042	Q9Y2T1;E7ES00;F5GX43	Axin-2	AXIN2	>sp|Q9Y2T1|AXIN2_HUMAN Axin-2 OS=Homo sapiens GN=AXIN2 PE=1 SV=1;>tr|E7ES00|E7ES00_HUMAN Axin-2 OS=Homo sapiens GN=AXIN2 PE=4 SV=2				93.557		+		+	NaN	1.1223	NaN	NaN	NaN	1.4096	1.11	0.81393		0	0	100.454	100.454	0	0	0	96.9447	97.1327	97.1793	0	0	6.89716	6.89716	0	0	0	3.38773	3.5757	3.62226	1	0.943797	1	0.9626
3085	P30530;P30530-2;Q12866;E9PHX8;F8WED1;H7C3L9	Tyrosine-protein kinase receptor UFO	AXL	>sp|P30530|UFO_HUMAN Tyrosine-protein kinase receptor UFO OS=Homo sapiens GN=AXL PE=1 SV=3;>sp|P30530-2|UFO_HUMAN Isoform Short of Tyrosine-protein kinase receptor UFO OS=Homo sapiens GN=AXL			+	98.335			+		NaN	NaN	2.8953	3.1578	0.98598	NaN	NaN	NaN		128.659	128.659	0	0	102.225	102.225	102.225	0	0	0	30.3241	30.3241	0	0	3.89016	3.89016	3.89016	0	0	0	1	1	2.04764e-09	1
6960	Q9UPN4;Q9UPN4-2;I3L2J8;Q9UPN4-3;I3L2X7;I3L4M5;I3L316	5-azacytidine-induced protein 1	AZI1	>sp|Q9UPN4|AZI1_HUMAN 5-azacytidine-induced protein 1 OS=Homo sapiens GN=AZI1 PE=1 SV=3;>sp|Q9UPN4-2|AZI1_HUMAN Isoform 2 of 5-azacytidine-induced protein 1 OS=Homo sapiens GN=AZI1;>tr|I3L2J8|I3L2J8_HUMAN 5-azacytidine-induced protein 1 OS=Homo sapiens GN=				122.15	+		+		1.2127	NaN	0.90343	0.73504	0.75684	NaN	NaN	NaN		128.659	128.659	0	0	87.7556	85.3688	81.8146	0	0	0	6.50914	6.50914	0	0	-34.3944	-36.7812	-40.3354	0	0	0	0.816864	1	0.177107	1
3633	P61769;F5H6I0;H0YLF3	Beta-2-microglobulin;Beta-2-microglobulin form pI 5.3	B2M	>sp|P61769|B2MG_HUMAN Beta-2-microglobulin OS=Homo sapiens GN=B2M PE=1 SV=1;>tr|F5H6I0|F5H6I0_HUMAN Beta-2-microglobulin OS=Homo sapiens GN=B2M PE=3 SV=1;>tr|H0YLF3|H0YLF3_HUMAN Beta-2-microglobulin (Fragment) OS=Homo sapiens GN=B2M PE=3 SV=1			+	13.714	+		+		1.6389	NaN	1.5789	1.6189	0.93222	NaN	NaN	NaN		13.0675	13.068	0	0	13.3865	13.4263	13.3737	0	0	0	-0.646504	-0.645988	0	0	-0.327544	-0.287723	-0.340349	0	0	0	7.93327e-08	1	5.14084e-10	1
4795	Q6Y288	Beta-1,3-glucosyltransferase	B3GALTL	>sp|Q6Y288|B3GLT_HUMAN Beta-1,3-glucosyltransferase OS=Homo sapiens GN=B3GALTL PE=1 SV=2			+	56.563	+		+		0.91535	NaN	0.66354	0.78077	1.2496	NaN	NaN	NaN		52.5654	52.5654	0	0	56.2598	56.2598	56.2598	0	0	0	-3.9976	-3.9976	0	0	-0.303189	-0.303189	-0.303189	0	0	0	0.241581	1	0.0274059	1
2373	O94766;G3V150;B7ZAB3;E9PNA1;Q9NPZ5	Galactosylgalactosylxylosylprotein 3-beta-glucuronosyltransferase 3	B3GAT3	>sp|O94766|B3GA3_HUMAN Galactosylgalactosylxylosylprotein 3-beta-glucuronosyltransferase 3 OS=Homo sapiens GN=B3GAT3 PE=1 SV=2;>tr|G3V150|G3V150_HUMAN Beta-1,3-glucuronyltransferase 3 (Glucuronosyltransferase I), isoform CRA_a OS=Homo sapiens GN=B3GAT3 PE=				37.121	+	+	+	+	0.86512	0.85886	1.0728	1.1087	0.97862	1.1804	0.90429	0.9096		44.445	44.445	44.445	44.445	40.6791	40.6791	40.6791	40.6791	40.6791	40.6791	7.32403	7.32403	7.32403	7.32403	3.55807	3.55807	3.55807	3.55807	3.55807	3.55807	0.150426	0.440328	0.700624	0.383173
2806	P15291;P15291-2;F5H0P7;Q86XA6;B4DMM8	Beta-1,4-galactosyltransferase 1;Lactose synthase A protein;N-acetyllactosamine synthase;Beta-N-acetylglucosaminylglycopeptide beta-1,4-galactosyltransferase;Beta-N-acetylglucosaminyl-glycolipid beta-1,4-galactosyltransferase;Processed beta-1,4-galactosyltransferase 1	B4GALT1	>sp|P15291|B4GT1_HUMAN Beta-1,4-galactosyltransferase 1 OS=Homo sapiens GN=B4GALT1 PE=1 SV=5;>sp|P15291-2|B4GT1_HUMAN Isoform Short of Beta-1,4-galactosyltransferase 1 OS=Homo sapiens GN=B4GALT1;>tr|F5H0P7|F5H0P7_HUMAN Processed beta-1,4-galactosyltransfer			+	43.92		+	+	+	NaN	1.8947	0.55922	0.5572	1.1306	1.0618	1.0492	1.1461		44.445	44.445	44.445	44.445	52.676	49.2977	49.3826	40.6791	40.6791	40.6791	0.525029	0.525029	0.525029	0.525029	8.75604	5.37768	5.46258	-3.24093	-3.24093	-3.24093	1	0.222853	0.0079182	0.928966
2097	O43286;Q9UBX8;G3XA83;Q6NT09	Beta-1,4-galactosyltransferase 5;Beta-1,4-galactosyltransferase 6;Glucosylceramide beta-1,4-galactosyltransferase	B4GALT5;B4GALT6	>sp|O43286|B4GT5_HUMAN Beta-1,4-galactosyltransferase 5 OS=Homo sapiens GN=B4GALT5 PE=2 SV=1;>sp|Q9UBX8|B4GT6_HUMAN Beta-1,4-galactosyltransferase 6 OS=Homo sapiens GN=B4GALT6 PE=1 SV=1;>tr|G3XA83|G3XA83_HUMAN Beta-1,4-galactosyltransferase 6 OS=Homo sapie				45.118	+	+	+	+	1.1622	1.9396	1.2108	1.1317	1.0367	1.1825	1.1856	1.0621		47.4292	47.1146	53.1501	60.3367	45.5218	44.5462	44.3034	42.8663	42.7344	42.8549	2.31117	1.99659	8.03213	15.2187	0.40382	-0.571817	-0.814615	-2.25172	-2.38355	-2.26307	0.853449	0.223421	0.735726	0.903371
870	Q9UBV7;D6RJI5;H0Y9D6	Beta-1,4-galactosyltransferase 7;Xylosylprotein 4-beta-galactosyltransferase	B4GALT7	>sp|Q9UBV7|B4GT7_HUMAN Beta-1,4-galactosyltransferase 7 OS=Homo sapiens GN=B4GALT7 PE=1 SV=1;>tr|D6RJI5|D6RJI5_HUMAN Xylosylprotein 4-beta-galactosyltransferase OS=Homo sapiens GN=B4GALT7 PE=4 SV=1;>tr|H0Y9D6|H0Y9D6_HUMAN Xylosylprotein 4-beta-galactosyltr				37.405		+		+	NaN	1.351	NaN	NaN	NaN	1.152	0.9494	0.93742		0	0	44.445	44.445	40.6791	40.6791	40.6791	40.6791	40.6791	40.6791	0	0	7.04003	7.04003	3.27407	3.27407	3.27407	3.27407	3.27407	3.27407	1	0.648502	1	0.587744
6582	Q9NWV8;Q9NWV8-3;H9KV33;Q9NWV8-2	BRISC and BRCA1-A complex member 1	BABAM1	>sp|Q9NWV8|BABA1_HUMAN BRISC and BRCA1-A complex member 1 OS=Homo sapiens GN=BABAM1 PE=1 SV=1;>sp|Q9NWV8-3|BABA1_HUMAN Isoform 3 of BRISC and BRCA1-A complex member 1 OS=Homo sapiens GN=BABAM1;>tr|H9KV33|H9KV33_HUMAN BRISC and BRCA1-A complex member 1 OS=H				36.56			+		NaN	NaN	1.1787	1.051	0.88069	NaN	NaN	NaN		44.445	44.445	422.286	422.286	39.6039	38.8006	40.6791	0	0	0	7.88503	7.88503	385.726	385.726	3.0439	2.24061	4.11907	0	0	0	1	1	0.908012	1
5520	Q92934;F5GY71;A8MXU7;F5GYS3;F5H1R6;F5H3B1	Bcl2 antagonist of cell death	BAD	>sp|Q92934|BAD_HUMAN Bcl2 antagonist of cell death OS=Homo sapiens GN=BAD PE=1 SV=3;>tr|F5GY71|F5GY71_HUMAN Bcl2 antagonist of cell death OS=Homo sapiens GN=BAD PE=4 SV=1				18.392	+		+		1.1317	NaN	1.3683	1.065	1.0071	NaN	NaN	NaN		17.0198	17.0198	0	0	16.285	16.285	16.285	0	0	0	-1.37221	-1.37221	0	0	-2.10699	-2.10699	-2.10699	0	0	0	0.908432	1	0.975674	1
2490	O95816;B4DXE2;A2A296	BAG family molecular chaperone regulator 2	BAG2	>sp|O95816|BAG2_HUMAN BAG family molecular chaperone regulator 2 OS=Homo sapiens GN=BAG2 PE=1 SV=1;>tr|B4DXE2|B4DXE2_HUMAN BAG family molecular chaperone regulator 2 OS=Homo sapiens GN=BAG2 PE=2 SV=1				23.772	+		+		1.1048	NaN	0.93785	0.95161	1.0151	NaN	NaN	NaN		29.1221	29.1261	0	0	25.1128	25.1304	25.1382	0	0	0	5.35013	5.35408	0	0	1.34084	1.35836	1.36621	0	0	0	0.757969	1	0.326456	1
2491	O95817	BAG family molecular chaperone regulator 3	BAG3	>sp|O95817|BAG3_HUMAN BAG family molecular chaperone regulator 3 OS=Homo sapiens GN=BAG3 PE=1 SV=3	+			61.594	+	+	+	+	0.95275	0.55078	0.98605	0.99292	1.0161	0.26815	1.0177	4.1893		72.5835	71.3995	100.454	100.454	76.2244	76.2817	76.21	101.601	97.1117	101.506	10.9895	9.80553	38.8602	38.8602	14.6304	14.6877	14.616	40.0072	35.5177	39.9122	0.464042	0.0214061	0.973378	0.796213
620	C9JFK9		BAG3	>tr|C9JFK9|C9JFK9_HUMAN BAG family molecular chaperone regulator 3 (Fragment) OS=Homo sapiens GN=BAG3 PE=4 SV=1				34.759			+		NaN	NaN	1.1936	1.0816	1.0697	NaN	NaN	NaN		78.4756	78.4756	0	0	76.5394	76.5394	76.5394	0	0	0	43.7166	43.7166	0	0	41.7804	41.7804	41.7804	0	0	0	1	1	0.803928	1
176	G3V1Z5;P46379-3;P46379;B0UX83;P46379-2;F8VX53;F8VXY4;E7EMZ4;F6TH84;F6S6P2;H0Y710;F6U341;F6X9W3;F6VEM6;F6WML8;F6RG75;F6XTU0;F6U1F2;F6UR09;H0Y4L1;F6TC96;H0Y571;H0Y583;H0Y410;H0Y759;H0Y7K4	Large proline-rich protein BAG6	BAG6;BAT3	>tr|G3V1Z5|G3V1Z5_HUMAN HLA-B associated transcript 3, isoform CRA_c OS=Homo sapiens GN=BAG6 PE=4 SV=1;>sp|P46379-3|BAG6_HUMAN Isoform 3 of Large proline-rich protein BAG6 OS=Homo sapiens GN=BAG6;>sp|P46379|BAG6_HUMAN Large proline-rich protein BAG6 OS=Hom				122.35	+	+	+	+	1.0928	1.1479	1.2987	1.168	0.94962	1.2429	1.1031	0.96864		136.097	135.908	129.218	129.114	103.732	103.705	103.659	164.969	164.925	164.865	13.7475	13.5585	6.86769	6.76446	-18.6184	-18.6455	-18.6909	42.6186	42.5751	42.515	0.417255	0.863593	0.166142	0.803853
6979	Q9UQB8;Q9UQB8-2;I3L4C2;Q9UQB8-6;Q9UQB8-4;Q9UQB8-5;Q9UQB8-3;F8W878;B4DWA1;I3L3C6;I3L327;I3L3J7;I3L2M4;I3L1C8;I3L0M4;I3L125;I3L3C5;I3L526;I3L113;I3L2J6;I3L0Y9;I3L4A3	Brain-specific angiogenesis inhibitor 1-associated protein 2	BAIAP2	>sp|Q9UQB8|BAIP2_HUMAN Brain-specific angiogenesis inhibitor 1-associated protein 2 OS=Homo sapiens GN=BAIAP2 PE=1 SV=1;>sp|Q9UQB8-2|BAIP2_HUMAN Isoform 2 of Brain-specific angiogenesis inhibitor 1-associated protein 2 OS=Homo sapiens GN=BAIAP2;>tr|I3L4C2|				60.867	+		+		1.1705	NaN	1.117	1.0313	0.91091	NaN	NaN	NaN		56.479	55.6615	0	0	56.2598	56.2598	56.2598	0	0	0	-4.38796	-5.20553	0	0	-4.60719	-4.60719	-4.60719	0	0	0	0.550222	1	0.876523	1
6817	Q9UHR4	Brain-specific angiogenesis inhibitor 1-associated protein 2-like protein 1	BAIAP2L1	>sp|Q9UHR4|BI2L1_HUMAN Brain-specific angiogenesis inhibitor 1-associated protein 2-like protein 1 OS=Homo sapiens GN=BAIAP2L1 PE=1 SV=2				56.882	+		+		1.1174	NaN	1.0334	1.1975	1.1535	NaN	NaN	NaN		61.6517	61.0966	0	0	56.2598	56.2598	56.2598	0	0	0	4.76971	4.21457	0	0	-0.622189	-0.622189	-0.622189	0	0	0	0.741168	1	0.317311	1
1147	Q16611;E9PHB7;C0H5Y7	Bcl-2 homologous antagonist/killer	BAK1	>sp|Q16611|BAK_HUMAN Bcl-2 homologous antagonist/killer OS=Homo sapiens GN=BAK1 PE=1 SV=1;>tr|E9PHB7|E9PHB7_HUMAN Bcl-2 homologous antagonist/killer OS=Homo sapiens GN=BAK1 PE=4 SV=1			+	23.408	+	+	+	+	1.2282	1.1069	0.86436	0.79342	0.90933	1.131	0.93676	0.8956		29.6943	29.6943	29.6943	29.6943	25.3141	25.3141	25.3141	30.5452	38.0492	26.1306	6.28631	6.28631	6.28631	6.28631	1.90606	1.90606	1.90606	7.13716	14.6412	2.72263	0.6948	0.909309	0.0632908	0.371904
2306	O75531	Barrier-to-autointegration factor	BANF1	>sp|O75531|BAF_HUMAN Barrier-to-autointegration factor OS=Homo sapiens GN=BANF1 PE=1 SV=1				10.058	+		+		0.95029	NaN	0.8754	0.98213	1.0316	NaN	NaN	NaN		13.104	13.1032	0	0	12.8215	12.8215	12.8215	0	0	25.3141	3.04603	3.04521	0	0	2.76352	2.76352	2.76352	0	0	15.2561	0.267994	1	0.474078	1
1292	Q8N9N5;F5GZM0;Q8N9N5-5;Q8N9N5-4;Q8N9N5-2;Q8N9N5-6;Q8N9N5-3	Protein BANP	BANP	>sp|Q8N9N5|BANP_HUMAN Protein BANP OS=Homo sapiens GN=BANP PE=1 SV=3;>tr|F5GZM0|F5GZM0_HUMAN Protein BANP OS=Homo sapiens GN=BANP PE=4 SV=1;>sp|Q8N9N5-5|BANP_HUMAN Isoform 5 of Protein BANP OS=Homo sapiens GN=BANP;>sp|Q8N9N5-4|BANP_HUMAN Isoform 4 of Prote				56.494			+		NaN	NaN	0.63284	0.85796	1.2908	NaN	NaN	NaN		0	0	78.4756	78.4756	56.2598	56.2598	56.2598	76.5394	76.5394	76.5394	0	0	21.9816	21.9816	-0.234189	-0.234189	-0.234189	20.0454	20.0454	20.0454	1	1	0.28692	1
1457	Q92560;F8W6N3;H0Y8E8;C9J7L9	Ubiquitin carboxyl-terminal hydrolase BAP1	BAP1	>sp|Q92560|BAP1_HUMAN Ubiquitin carboxyl-terminal hydrolase BAP1 OS=Homo sapiens GN=BAP1 PE=1 SV=2;>tr|F8W6N3|F8W6N3_HUMAN Ubiquitin carboxyl-terminal hydrolase BAP1 OS=Homo sapiens GN=BAP1 PE=4 SV=1;>tr|H0Y8E8|H0Y8E8_HUMAN Ubiquitin carboxyl-terminal hydr				80.361			+		NaN	NaN	0.96336	0.92518	0.82156	NaN	NaN	NaN		100.454	100.454	0	0	76.5394	76.5394	76.5394	0	0	0	20.0932	20.0932	0	0	-3.8216	-3.8216	-3.8216	0	0	0	1	1	0.503778	1
3899	Q07812-2;Q07812;Q07812-8;Q07812-7;Q07812-5;Q07812-4;H0YA56;Q07812-6;Q07812-3	Apoptosis regulator BAX	BAX	>sp|Q07812-2|BAX_HUMAN Isoform Beta of Apoptosis regulator BAX OS=Homo sapiens GN=BAX;>sp|Q07812|BAX_HUMAN Apoptosis regulator BAX OS=Homo sapiens GN=BAX PE=1 SV=1;>sp|Q07812-8|BAX_HUMAN Isoform Sigma of Apoptosis regulator BAX OS=Homo sapiens GN=BAX;>sp|Q				24.22	+	+	+	+	0.94666	0.98214	1.074	0.95772	0.9256	1.1971	1.0524	0.95229		28.0677	27.8986	16.9881	16.9779	42.5421	40.8676	42.5942	16.2884	16.296	16.2975	3.84768	3.67858	-7.23187	-7.24205	18.3221	16.6476	18.3742	-7.93155	-7.92405	-7.92251	0.343546	0.392628	0.445703	0.693425
6464	Q9NRL2;Q9NRL2-2;F5H239;H0YJP5	Bromodomain adjacent to zinc finger domain protein 1A	BAZ1A	>sp|Q9NRL2|BAZ1A_HUMAN Bromodomain adjacent to zinc finger domain protein 1A OS=Homo sapiens GN=BAZ1A PE=1 SV=2;>sp|Q9NRL2-2|BAZ1A_HUMAN Isoform 2 of Bromodomain adjacent to zinc finger domain protein 1A OS=Homo sapiens GN=BAZ1A;>tr|F5H239|F5H239_HUMAN Bro	+			178.7	+	+	+	+	1.0729	1.3121	1.0379	1.0252	1.0603	0.24066	1.5536	6.4248	+	398.687	250.559	174.654	242.027	68.686	70.1076	74.2612	177.204	146.391	186.411	219.987	71.8591	-4.04578	63.3273	-110.014	-108.592	-104.439	-1.49588	-32.3087	7.71086	0.847539	0.767846	0.485731	0.552535
6837	Q9UIG0;Q9UIG0-2	Tyrosine-protein kinase BAZ1B	BAZ1B	>sp|Q9UIG0|BAZ1B_HUMAN Tyrosine-protein kinase BAZ1B OS=Homo sapiens GN=BAZ1B PE=1 SV=2;>sp|Q9UIG0-2|BAZ1B_HUMAN Isoform 2 of Tyrosine-protein kinase BAZ1B OS=Homo sapiens GN=BAZ1B	+	+		170.9	+	+	+	+	1.0529	2.1129	1.0369	1.0611	1.0521	0.51715	2.033	3.6959	+	179.335	182.614	339.341	357.959	161.786	161.923	160.898	178.412	171.827	176.446	8.43527	11.714	168.441	187.059	-9.11426	-8.97747	-10.0016	7.51167	0.927119	5.54621	0.738029	0.282353	0.614542	0.0502718
1432	Q9UIF9;F8VU39;Q9UIF9-3;Q9UIF9-2;H0YII3;H0YHQ7;F8VWQ3	Bromodomain adjacent to zinc finger domain protein 2A	BAZ2A	>sp|Q9UIF9|BAZ2A_HUMAN Bromodomain adjacent to zinc finger domain protein 2A OS=Homo sapiens GN=BAZ2A PE=1 SV=4;>tr|F8VU39|F8VU39_HUMAN Bromodomain adjacent to zinc finger domain protein 2A OS=Homo sapiens GN=BAZ2A PE=4 SV=1;>sp|Q9UIF9-3|BAZ2A_HUMAN Isofor	+			211.2	+	+	+	+	1.3821	1.3485	1.0701	1.2132	0.99761	0.29143	1.3343	4.9148	+	422.286	422.286	380.327	384.204	165.29	165.29	165.29	215.356	215.356	214.67	211.086	211.086	169.127	173.004	-45.9095	-45.9095	-45.9095	4.15552	4.15552	3.46965	0.510994	0.684334	0.779225	0.682397
1578	G5E9L4;Q9UHQ4;C9JTE9;C9IYK6;H7C5E2;F8WB99;H0Y7N8;A6NME1;B7Z2L0;C9JGJ9;F8WDG1;C9JP06	B-cell receptor-associated protein 29	BCAP29	>tr|G5E9L4|G5E9L4_HUMAN B-cell receptor-associated protein 29 OS=Homo sapiens GN=BCAP29 PE=4 SV=1;>sp|Q9UHQ4|BAP29_HUMAN B-cell receptor-associated protein 29 OS=Homo sapiens GN=BCAP29 PE=1 SV=2;>tr|C9JTE9|C9JTE9_HUMAN B-cell receptor-associated protein 29				40.797			+		NaN	NaN	0.87795	0.94724	0.98961	NaN	NaN	NaN		0	0	29.6943	29.6943	172.877	163.28	165.801	0	0	0	0	0	-11.1027	-11.1027	132.08	122.483	125.004	0	0	0	1	1	0.412899	1
3441	P51572-2;P51572;C9J0M4;C9JQ75;C9JSP1;C9JMD7;C9JM14	B-cell receptor-associated protein 31	BCAP31	>sp|P51572-2|BAP31_HUMAN Isoform 2 of B-cell receptor-associated protein 31 OS=Homo sapiens GN=BCAP31;>sp|P51572|BAP31_HUMAN B-cell receptor-associated protein 31 OS=Homo sapiens GN=BCAP31 PE=1 SV=3;>tr|C9J0M4|C9J0M4_HUMAN B-cell receptor-associated protei				34.752	+	+	+	+	0.87407	0.82569	0.82013	0.9271	1.1176	0.59918	0.7738	1.1539		132.201	126.079	33.8271	31.289	106.235	108.012	107.716	25.3141	25.3141	25.3141	97.4486	91.3271	-0.924938	-3.46296	71.4832	73.2598	72.9636	-9.43794	-9.43794	-9.43794	0.112015	0.0920622	0.211543	0.00977332
1488	F8WA69;P56945	Breast cancer anti-estrogen resistance protein 1	BCAR1	>tr|F8WA69|F8WA69_HUMAN Breast cancer anti-estrogen resistance protein 1 OS=Homo sapiens GN=BCAR1 PE=4 SV=1;>sp|P56945|BCAR1_HUMAN Breast cancer anti-estrogen resistance protein 1 OS=Homo sapiens GN=BCAR1 PE=1 SV=2				95.453	+		+		1.2684	NaN	1.0841	1.18	1.1214	NaN	NaN	NaN		100.454	100.454	0	0	102.225	102.225	102.225	0	0	0	5.00116	5.00116	0	0	6.77216	6.77216	6.77216	0	0	0	0.104721	1	0.18702	1
2326	O75815;Q5TEW3;O75815-2	Breast cancer anti-estrogen resistance protein 3	BCAR3	>sp|O75815|BCAR3_HUMAN Breast cancer anti-estrogen resistance protein 3 OS=Homo sapiens GN=BCAR3 PE=1 SV=1;>tr|Q5TEW3|Q5TEW3_HUMAN Breast cancer anti-estrogen resistance 3 OS=Homo sapiens GN=BCAR3 PE=2 SV=1			+	92.565	+		+		1.4445	NaN	0.79216	0.77599	1.1561	NaN	NaN	NaN		100.454	100.454	0	0	76.5394	76.5394	76.5394	40.6791	40.6791	40.6791	7.88916	7.88916	0	0	-16.0256	-16.0256	-16.0256	-51.8859	-51.8859	-51.8859	0.215158	1	0.0669414	1
2349	O75934	Pre-mRNA-splicing factor SPF27	BCAS2	>sp|O75934|SPF27_HUMAN Pre-mRNA-splicing factor SPF27 OS=Homo sapiens GN=BCAS2 PE=1 SV=1				26.131	+		+		1.2148	NaN	0.95697	0.98885	1.0156	NaN	NaN	NaN		29.6943	29.6943	0	0	25.2899	25.2738	25.2592	0	0	0	3.56331	3.56331	0	0	-0.841094	-0.857221	-0.871826	0	0	0	0.528965	1	0.56753	1
6280	Q9H6U6;Q9H6U6-2;Q9H6U6-8;Q9H6U6-3;Q9H6U6-7;Q9H6U6-6	Breast carcinoma-amplified sequence 3	BCAS3	>sp|Q9H6U6|BCAS3_HUMAN Breast carcinoma-amplified sequence 3 OS=Homo sapiens GN=BCAS3 PE=1 SV=3;>sp|Q9H6U6-2|BCAS3_HUMAN Isoform 1 of Breast carcinoma-amplified sequence 3 OS=Homo sapiens GN=BCAS3;>sp|Q9H6U6-8|BCAS3_HUMAN Isoform 4 of Breast carcinoma-ampl	+			101.24		+		+	NaN	0.48256	NaN	NaN	NaN	0.13241	0.90609	6.9008	+	0	0	127.643	127.775	0	0	0	102.037	102.225	102.905	0	0	26.403	26.535	0	0	0	0.796531	0.98516	1.66485	1	0.0107623	1	0.45618
2069	O15382;B3KSI3	Branched-chain-amino-acid aminotransferase, mitochondrial;Branched-chain-amino-acid aminotransferase	BCAT2	>sp|O15382|BCAT2_HUMAN Branched-chain-amino-acid aminotransferase, mitochondrial OS=Homo sapiens GN=BCAT2 PE=1 SV=2;>tr|B3KSI3|B3KSI3_HUMAN Branched-chain-amino-acid aminotransferase OS=Homo sapiens GN=BCAT2 PE=2 SV=1			+	44.287	+		+		0.86117	NaN	1.1657	0.87488	0.85768	NaN	NaN	NaN		44.445	44.445	44.445	44.445	40.6791	40.6791	40.6791	40.6791	40.6791	40.6791	0.158029	0.158029	0.158029	0.158029	-3.60793	-3.60793	-3.60793	-3.60793	-3.60793	-3.60793	0.12877	1	0.0496689	1
428	Q9P287-2;Q9P287;Q9P287-3;Q9P287-4;B4E318	BRCA2 and CDKN1A-interacting protein	BCCIP	>sp|Q9P287-2|BCCIP_HUMAN Isoform 2 of BRCA2 and CDKN1A-interacting protein OS=Homo sapiens GN=BCCIP;>sp|Q9P287|BCCIP_HUMAN BRCA2 and CDKN1A-interacting protein OS=Homo sapiens GN=BCCIP PE=1 SV=1;>sp|Q9P287-3|BCCIP_HUMAN Isoform 3 of BRCA2 and CDKN1A-intera				36.214	+	+	+	+	1.0573	0.96161	1.0399	1.0758	0.95854	0.89258	0.978	1.0862		48.7636	48.9802	52.4227	52.3623	43.7285	43.0572	43.8616	52.6189	52.3571	52.3229	12.5496	12.7662	16.2087	16.1483	7.51448	6.84315	7.6476	16.4049	16.1431	16.1089	0.918105	0.553873	0.808958	0.402007
1376	F5H5P2;P12694;B4DP47;E7ESE6;F5GXU9;H0YH31	2-oxoisovalerate dehydrogenase subunit alpha, mitochondrial	BCKDHA	>tr|F5H5P2|F5H5P2_HUMAN Uncharacterized protein OS=Homo sapiens PE=4 SV=1;>sp|P12694|ODBA_HUMAN 2-oxoisovalerate dehydrogenase subunit alpha, mitochondrial OS=Homo sapiens GN=BCKDHA PE=1 SV=2;>tr|B4DP47|B4DP47_HUMAN 2-oxoisovalerate dehydrogenase subunit a				54.202	+		+		1.0851	NaN	1.0032	1.0477	0.99299	NaN	NaN	NaN		44.445	44.445	0	0	40.6791	40.6791	40.6791	0	0	0	-9.75697	-9.75697	0	0	-13.5229	-13.5229	-13.5229	0	0	0	0.952029	1	0.837343	1
1996	O14874;A8MY43;Q96G95;H3BS02;H3BTL2;H3BNP3;H3BUV3	[3-methyl-2-oxobutanoate dehydrogenase [lipoamide]] kinase, mitochondrial	BCKDK	>sp|O14874|BCKD_HUMAN [3-methyl-2-oxobutanoate dehydrogenase [lipoamide]] kinase, mitochondrial OS=Homo sapiens GN=BCKDK PE=1 SV=2;>tr|A8MY43|A8MY43_HUMAN Branched chain ketoacid dehydrogenase kinase, isoform CRA_c OS=Homo sapiens GN=BCKDK PE=4 SV=1;>tr|Q9				46.36	+		+	+	1.3923	NaN	1.2402	1.2417	0.96285	1.3045	1.2916	0.97614		44.445	44.445	0	0	40.6791	40.6791	40.6791	40.6791	40.6791	40.6791	-1.91497	-1.91497	0	0	-5.68093	-5.68093	-5.68093	-5.68093	-5.68093	-5.68093	0.352562	1	0.185013	0.803377
2505	O95999	B-cell lymphoma/leukemia 10	BCL10	>sp|O95999|BCL10_HUMAN B-cell lymphoma/leukemia 10 OS=Homo sapiens GN=BCL10 PE=1 SV=1				26.251	+		+		1.2238	NaN	0.96908	1.1231	1.1112	NaN	NaN	NaN		29.6943	29.6943	0	0	25.3141	25.3141	25.3141	0	0	0	3.44331	3.44331	0	0	-0.936939	-0.936939	-0.936939	0	0	0	0.63622	1	0.848267	1
839	Q9C0K0;Q9C0K0-2;D3YTK1	B-cell lymphoma/leukemia 11B	BCL11B	>sp|Q9C0K0|BC11B_HUMAN B-cell lymphoma/leukemia 11B OS=Homo sapiens GN=BCL11B PE=1 SV=1;>sp|Q9C0K0-2|BC11B_HUMAN Isoform 2 of B-cell lymphoma/leukemia 11B OS=Homo sapiens GN=BCL11B;>tr|D3YTK1|D3YTK1_HUMAN B-cell lymphoma/leukemia 11B OS=Homo sapiens GN=BCL	+			95.518		+		+	NaN	3.8716	NaN	NaN	NaN	0.66163	1.9925	4.9493	+	0	0	165.85	163.545	0	0	0	165.29	165.29	165.29	0	0	70.332	68.0271	0	0	0	69.7725	69.7725	69.7725	1	4.22003e-06	1	0.402928
3900	Q07817;Q07817-3;Q5TE64;Q9H1R6;Q5QP56;Q07817-2;Q5QP59;P10415;C9JHD5;P10415-2	Bcl-2-like protein 1	BCL2L1	>sp|Q07817|B2CL1_HUMAN Bcl-2-like protein 1 OS=Homo sapiens GN=BCL2L1 PE=1 SV=1;>sp|Q07817-3|B2CL1_HUMAN Isoform Bcl-X(beta) of Bcl-2-like protein 1 OS=Homo sapiens GN=BCL2L1;>tr|Q5TE64|Q5TE64_HUMAN BCL2-like 1 (Fragment) OS=Homo sapiens GN=BCL2L1 PE=2 SV=				26.049	+	+	+	+	1.3889	1.2365	1.0353	1.2413	1.1476	1.0788	1.2281	1.16		29.6943	29.6943	29.6943	29.6943	25.3141	25.3141	25.3141	25.3141	25.3141	25.3141	3.64531	3.64531	3.64531	3.64531	-0.734939	-0.734939	-0.734939	-0.734939	-0.734939	-0.734939	0.126372	0.881271	0.316663	0.781791
6066	Q9BXK5;B7Z238;Q9BXK5-2;B3KPE7;E9PDD6;F2Z2C3;H0Y3R5	Bcl-2-like protein 13	BCL2L13	>sp|Q9BXK5|B2L13_HUMAN Bcl-2-like protein 13 OS=Homo sapiens GN=BCL2L13 PE=1 SV=1;>tr|B7Z238|B7Z238_HUMAN Bcl-2-like protein 13 OS=Homo sapiens GN=BCL2L13 PE=2 SV=1;>sp|Q9BXK5-2|B2L13_HUMAN Isoform 1 of Bcl-2-like protein 13 OS=Homo sapiens GN=BCL2L13				52.723	+		+		1.0851	NaN	0.97226	0.9802	0.97615	NaN	NaN	NaN		62.5073	62.4785	0	0	69.307	66.5557	71.8589	0	0	0	9.78428	9.75553	0	0	16.584	13.8327	19.1359	0	0	0	0.765732	1	0.585846	1
4447	Q4VC05-2;Q4VC05;Q9BQE9;Q9BQE9-3;C9JWD3;F8WDZ4;F8WE18;F2Z3H6	B-cell CLL/lymphoma 7 protein family member A;B-cell CLL/lymphoma 7 protein family member B	BCL7A;BCL7B	>sp|Q4VC05-2|BCL7A_HUMAN Isoform 2 of B-cell CLL/lymphoma 7 protein family member A OS=Homo sapiens GN=BCL7A;>sp|Q4VC05|BCL7A_HUMAN B-cell CLL/lymphoma 7 protein family member A OS=Homo sapiens GN=BCL7A PE=1 SV=1;>sp|Q9BQE9|BCL7B_HUMAN B-cell CLL/lymphoma	+			25.029		+		+	NaN	2.1397	NaN	NaN	NaN	0.25105	2.4226	10.445		29.6943	29.6943	69.5432	66.4498	0	0	0	64.4689	70.4621	62.5199	4.66531	4.66531	44.5142	41.4208	0	0	0	39.4399	45.4331	37.4909	1	0.286698	1	0.146809
1795	I3L1Q2;Q8WUZ0-2;Q8WUZ0;I3L4D5	B-cell CLL/lymphoma 7 protein family member C	BCL7C	>tr|I3L1Q2|I3L1Q2_HUMAN B-cell CLL/lymphoma 7 protein family member C (Fragment) OS=Homo sapiens GN=BCL7C PE=4 SV=1;>sp|Q8WUZ0-2|BCL7C_HUMAN Isoform 2 of B-cell CLL/lymphoma 7 protein family member C OS=Homo sapiens GN=BCL7C;>sp|Q8WUZ0|BCL7C_HUMAN B-cell C	+			32.725				+	NaN	NaN	NaN	NaN	NaN	0.71526	2.2028	3.4203		0	0	44.445	44.445	0	0	0	40.6791	40.6791	40.6791	0	0	11.72	11.72	0	0	0	7.95407	7.95407	7.95407	1	1	1	0.323156
698	Q86UU0;Q86UU0-2;E9PKJ9;C9K0G3;Q86UU0-4;B5ME99;Q86UU0-3;E9PIW0;E9PNR0;H0YCR3	B-cell CLL/lymphoma 9-like protein	BCL9L	>sp|Q86UU0|BCL9L_HUMAN B-cell CLL/lymphoma 9-like protein OS=Homo sapiens GN=BCL9L PE=1 SV=1;>sp|Q86UU0-2|BCL9L_HUMAN Isoform 2 of B-cell CLL/lymphoma 9-like protein OS=Homo sapiens GN=BCL9L;>tr|E9PKJ9|E9PKJ9_HUMAN B-cell CLL/lymphoma 9-like protein OS=Hom				157.13	+		+		1.2762	NaN	1.0299	1.0818	1.0415	NaN	NaN	NaN		141.952	142.811	0	0	165.29	165.29	165.29	0	0	0	-15.1784	-14.3194	0	0	8.16049	8.16049	8.16049	0	0	0	0.395067	1	0.779615	1
6630	Q9NYF8;Q9NYF8-2;Q9NYF8-4;H0YF14	Bcl-2-associated transcription factor 1	BCLAF1	>sp|Q9NYF8|BCLF1_HUMAN Bcl-2-associated transcription factor 1 OS=Homo sapiens GN=BCLAF1 PE=1 SV=2;>sp|Q9NYF8-2|BCLF1_HUMAN Isoform 2 of Bcl-2-associated transcription factor 1 OS=Homo sapiens GN=BCLAF1;>sp|Q9NYF8-4|BCLF1_HUMAN Isoform 4 of Bcl-2-associate	+			106.12	+	+	+	+	0.92738	0.97905	0.89891	0.91605	0.95753	0.15309	1.8036	10.297	+	129.46	129.639	156.378	157.834	102.1	102.128	102.426	157.734	156.772	158.637	23.3397	23.5192	50.2585	51.7137	-4.02015	-3.99212	-3.69439	51.6138	50.6523	52.5175	0.409305	0.806298	0.144597	0.138076
1180	E9PK91;Q9NYF8-3;E9PKI6;E9PQN2;E9PK09;E9PJA7;H0YF63;H0YF00		BCLAF1	>tr|E9PK91|E9PK91_HUMAN Bcl-2-associated transcription factor 1 OS=Homo sapiens GN=BCLAF1 PE=4 SV=1;>sp|Q9NYF8-3|BCLF1_HUMAN Isoform 3 of Bcl-2-associated transcription factor 1 OS=Homo sapiens GN=BCLAF1;>tr|E9PKI6|E9PKI6_HUMAN Bcl-2-associated transcripti	+			100.4			+	+	NaN	NaN	0.96447	0.90546	0.90626	0.21346	1.8654	8.6209		128.659	128.659	168.064	168.064	102.225	102.225	102.225	165.29	165.29	165.29	28.2591	28.2591	67.6637	67.6637	1.82516	1.82516	1.82516	64.8905	64.8905	64.8905	1	1	0.420431	0.515018
2732	P11274;P11274-2;H0Y2V4;H0Y554;A9UF05;A9UF01;E9PGJ4;A9UF04	Breakpoint cluster region protein	BCR	>sp|P11274|BCR_HUMAN Breakpoint cluster region protein OS=Homo sapiens GN=BCR PE=1 SV=2;>sp|P11274-2|BCR_HUMAN Isoform 2 of Breakpoint cluster region protein OS=Homo sapiens GN=BCR;>tr|H0Y2V4|H0Y2V4_HUMAN Breakpoint cluster region protein OS=Homo sapiens G				142.82	+		+		1.0404	NaN	1.2258	1.1843	0.97418	NaN	NaN	NaN		168.064	168.064	0	0	101.67	101.039	101.503	0	0	0	25.2437	25.2437	0	0	-41.1497	-41.7812	-41.3166	0	0	0	0.970722	1	0.721427	1
6998	Q9Y276;C9J8G3;C9J1S9;C9JAS4;H7C492;H7BZF6;C9J4Q9	Mitochondrial chaperone BCS1	BCS1L	>sp|Q9Y276|BCS1_HUMAN Mitochondrial chaperone BCS1 OS=Homo sapiens GN=BCS1L PE=1 SV=1;>tr|C9J8G3|C9J8G3_HUMAN Mitochondrial chaperone BCS1 (Fragment) OS=Homo sapiens GN=BCS1L PE=4 SV=1				47.534			+		NaN	NaN	1.1395	1.1057	1.0672	NaN	NaN	NaN		44.445	44.445	0	0	44.2105	42.2348	40.8432	0	0	0	-3.08897	-3.08897	0	0	-3.32348	-5.29924	-6.69081	0	0	0	1	1	0.679915	1
6012	Q9BUT1;Q9BUT1-2;D6RIR6;D6R9U8;D6RFG2;Q9BUT1-3;D6RBF6;D6R9P2	3-hydroxybutyrate dehydrogenase type 2	BDH2	>sp|Q9BUT1|BDH2_HUMAN 3-hydroxybutyrate dehydrogenase type 2 OS=Homo sapiens GN=BDH2 PE=1 SV=2;>sp|Q9BUT1-2|BDH2_HUMAN Isoform 2 of 3-hydroxybutyrate dehydrogenase type 2 OS=Homo sapiens GN=BDH2;>tr|D6RIR6|D6RIR6_HUMAN 3-hydroxybutyrate dehydrogenase type				26.724	+		+		0.96528	NaN	1.0233	1.0944	1.1024	NaN	NaN	NaN	+	29.6943	29.6943	0	0	25.3141	25.3141	25.3141	0	0	0	2.97031	2.97031	0	0	-1.40994	-1.40994	-1.40994	0	0	0	0.316144	1	0.687869	1
357	Q14457;B4DS82;E7EV84	Beclin-1	BECN1	>sp|Q14457|BECN1_HUMAN Beclin-1 OS=Homo sapiens GN=BECN1 PE=1 SV=2;>tr|B4DS82|B4DS82_HUMAN Beclin-1 OS=Homo sapiens GN=BECN1 PE=2 SV=1;>tr|E7EV84|E7EV84_HUMAN Beclin-1 OS=Homo sapiens GN=BECN1 PE=4 SV=1			+	51.896	+		+		0.95572	NaN	0.90612	0.69631	1.0235	NaN	NaN	NaN		52.5654	52.5654	0	0	35.5181	40.0286	41.3848	0	0	0	0.669405	0.669405	0	0	-16.3779	-11.8674	-10.5112	0	0	0	0.388587	1	0.0222869	1
4579	Q5T5X7	BEN domain-containing protein 3	BEND3	>sp|Q5T5X7|BEND3_HUMAN BEN domain-containing protein 3 OS=Homo sapiens GN=BEND3 PE=1 SV=1	+	+		94.474		+		+	NaN	4.9984	NaN	NaN	NaN	0.76886	5.4649	6.6553	+	0	0	119.812	131.004	0	0	0	133.968	139.185	135.988	0	0	25.3376	36.5305	0	0	0	39.4941	44.7112	41.5142	1	9.95041e-07	1	3.43069e-17
878	Q8N7W2;Q8N7W2-3;E5RFC0;Q8N7W2-2	BEN domain-containing protein 7	BEND7	>sp|Q8N7W2|BEND7_HUMAN BEN domain-containing protein 7 OS=Homo sapiens GN=BEND7 PE=1 SV=2;>sp|Q8N7W2-3|BEND7_HUMAN Isoform 3 of BEN domain-containing protein 7 OS=Homo sapiens GN=BEND7;>tr|E5RFC0|E5RFC0_HUMAN BEN domain-containing protein 7 OS=Homo sapiens				57.549		+		+	NaN	2.429	NaN	NaN	NaN	0.70638	0.95695	1.4512		0	0	48.4386	54.8241	0	0	0	40.912	36.0881	45.5233	0	0	-9.1104	-2.7249	0	0	0	-16.637	-21.4609	-12.0257	1	0.0426481	1	0.480843
1765	H7C1N3;O15155;Q68DU7;C9JTT8;Q96EA0	BET1 homolog	BET1;DKFZp781C0425	>tr|H7C1N3|H7C1N3_HUMAN BET1 homolog (Fragment) OS=Homo sapiens GN=BET1 PE=4 SV=1;>sp|O15155|BET1_HUMAN BET1 homolog OS=Homo sapiens GN=BET1 PE=1 SV=1;>tr|Q68DU7|Q68DU7_HUMAN BET1 homolog OS=Homo sapiens GN=DKFZp781C0425 PE=2 SV=1;>tr|C9JTT8|C9JTT8_HUMAN B				14.872			+		NaN	NaN	0.99337	0.90902	0.92607	NaN	NaN	NaN		13.0624	13.0624	0	0	12.8215	12.8215	12.8215	0	0	0	-1.80957	-1.80957	0	0	-2.05048	-2.05048	-2.05048	0	0	0	1	1	0.335313	1
1957	O14503;Q9C0J9;B7Z8M6	Class E basic helix-loop-helix protein 40	BHLHE40	>sp|O14503|BHE40_HUMAN Class E basic helix-loop-helix protein 40 OS=Homo sapiens GN=BHLHE40 PE=1 SV=1	+	+		45.51		+		+	NaN	10.035	NaN	NaN	NaN	1.585	8.2565	5.7784	+	0	0	63.4758	65.5593	0	0	0	57.079	58.9539	58.1221	0	0	17.9658	20.0493	0	0	0	11.569	13.4439	12.6121	1	5.82242e-33	1	6.21655e-23
6210	Q9H2M3;Q9H2M3-2	S-methylmethionine--homocysteine S-methyltransferase BHMT2	BHMT2	>sp|Q9H2M3|BHMT2_HUMAN S-methylmethionine--homocysteine S-methyltransferase BHMT2 OS=Homo sapiens GN=BHMT2 PE=1 SV=1;>sp|Q9H2M3-2|BHMT2_HUMAN Isoform 2 of S-methylmethionine--homocysteine S-methyltransferase BHMT2 OS=Homo sapiens GN=BHMT2			+	40.354	+		+		2.4092	NaN	2.3861	2.3727	1.0564	NaN	NaN	NaN		44.445	44.445	0	0	40.6791	40.6791	40.6791	0	0	0	4.09103	4.09103	0	0	0.325074	0.325074	0.325074	0	0	0	8.13433e-06	1	0.00048471	1
6269	Q9H694;Q9H694-2;A6NGY7	Protein bicaudal C homolog 1	BICC1	>sp|Q9H694|BICC1_HUMAN Protein bicaudal C homolog 1 OS=Homo sapiens GN=BICC1 PE=1 SV=2;>sp|Q9H694-2|BICC1_HUMAN Isoform 2 of Protein bicaudal C homolog 1 OS=Homo sapiens GN=BICC1;>tr|A6NGY7|A6NGY7_HUMAN Protein bicaudal C homolog 1 OS=Homo sapiens GN=BICC1			+	104.84	+		+		3.5414	NaN	2.3199	1.8668	0.73654	NaN	NaN	NaN		100.454	100.454	0	0	102.225	102.225	102.225	0	0	0	-4.38584	-4.38584	0	0	-2.61484	-2.61484	-2.61484	0	0	0	1.48869e-06	1	0.000188962	1
5336	Q8TD16-2;Q8TD16	Protein bicaudal D homolog 2	BICD2	>sp|Q8TD16-2|BICD2_HUMAN Isoform 2 of Protein bicaudal D homolog 2 OS=Homo sapiens GN=BICD2;>sp|Q8TD16|BICD2_HUMAN Protein bicaudal D homolog 2 OS=Homo sapiens GN=BICD2 PE=1 SV=1				96.805	+		+		0.95127	NaN	1.5908	1.1966	0.73668	NaN	NaN	NaN		100.454	100.454	100.454	100.454	20.3235	24.7583	21.3143	0	0	0	3.64916	3.64916	3.64916	3.64916	-76.4815	-72.0467	-75.4907	0	0	0	0.491611	1	0.607052	1
3555	P55957-2;P55957;P55957-4;P55957-3	BH3-interacting domain death agonist;BH3-interacting domain death agonist p15;BH3-interacting domain death agonist p13;BH3-interacting domain death agonist p11	BID	>sp|P55957-2|BID_HUMAN Isoform 2 of BH3-interacting domain death agonist OS=Homo sapiens GN=BID;>sp|P55957|BID_HUMAN BH3-interacting domain death agonist OS=Homo sapiens GN=BID PE=1 SV=1;>sp|P55957-4|BID_HUMAN Isoform 4 of BH3-interacting domain death agon				26.836	+		+		0.98297	NaN	1.2961	0.95246	0.7828	NaN	NaN	NaN		17.0198	17.0198	0	0	16.2785	16.2752	16.2759	0	0	0	-9.81621	-9.81621	0	0	-10.5575	-10.5608	-10.5601	0	0	0	0.588803	1	0.358308	1
1936	O00499;O00499-5;O00499-2;O00499-3;O00499-11;O00499-6;O00499-4;O00499-8;O00499-7;O00499-10;O00499-9	Myc box-dependent-interacting protein 1	BIN1	>sp|O00499|BIN1_HUMAN Myc box-dependent-interacting protein 1 OS=Homo sapiens GN=BIN1 PE=1 SV=1;>sp|O00499-5|BIN1_HUMAN Isoform IID of Myc box-dependent-interacting protein 1 OS=Homo sapiens GN=BIN1;>sp|O00499-2|BIN1_HUMAN Isoform IIB of Myc box-dependent-				64.699	+		+		0.88639	NaN	1.1225	1.0642	0.92335	NaN	NaN	NaN		62.305	61.0366	0	0	44.2378	45.5434	45.4664	0	0	0	-2.39401	-3.6624	0	0	-20.4612	-19.1556	-19.2326	0	0	0	0.179625	1	0.801394	1
403	Q13490;E9PMH5;B4E026;F5GYF2;H0YDY3;E9PIW1;Q13489;H0YEZ0;E9PNM6;E9PI77;E9PQZ9	Baculoviral IAP repeat-containing protein 2	BIRC2	>sp|Q13490|BIRC2_HUMAN Baculoviral IAP repeat-containing protein 2 OS=Homo sapiens GN=BIRC2 PE=1 SV=2;>tr|E9PMH5|E9PMH5_HUMAN Baculoviral IAP repeat-containing protein 2 OS=Homo sapiens GN=BIRC2 PE=4 SV=1;>tr|B4E026|B4E026_HUMAN Baculoviral IAP repeat-cont				69.899	+			+	1.9608	NaN	NaN	NaN	NaN	0.85303	0.99373	1.0857		63.4758	63.4758	0	0	0	56.2598	0	56.2598	56.2598	56.2598	-6.42316	-6.42316	0	0	0	-13.6392	0	-13.6392	-13.6392	-13.6392	0.0944407	1	1	0.461742
1683	H3BLT4;O15392-2;O15392;G8JLJ6;O15392-4;O15392-5;O15392-3;O15392-6;O15392-7	Baculoviral IAP repeat-containing protein 5	BIRC5	>tr|H3BLT4|H3BLT4_HUMAN Baculoviral IAP repeat-containing protein 5 OS=Homo sapiens GN=BIRC5 PE=4 SV=1;>sp|O15392-2|BIRC5_HUMAN Isoform 2 of Baculoviral IAP repeat-containing protein 5 OS=Homo sapiens GN=BIRC5;>sp|O15392|BIRC5_HUMAN Baculoviral IAP repeat-				18.637			+		NaN	NaN	0.84108	0.88646	1.0038	NaN	NaN	NaN		329.708	320.188	0	0	12.8215	12.8215	12.8215	0	0	0	311.071	301.551	0	0	-5.81548	-5.81548	-5.81548	0	0	0	1	1	0.357751	1
6442	Q9NR09;H7C3P0;H7C094;REV__Q96C03	Baculoviral IAP repeat-containing protein 6	BIRC6	>sp|Q9NR09|BIRC6_HUMAN Baculoviral IAP repeat-containing protein 6 OS=Homo sapiens GN=BIRC6 PE=1 SV=2				530.25	+	+	+	+	0.99325	1.0225	1.1748	1.0819	0.9755	1.1025	1.0794	1.0201		406.304	408.257	295.865	272.524	214.562	214.41	214.426	210.794	211.844	211.335	-123.946	-121.993	-234.385	-257.726	-315.688	-315.84	-315.824	-319.456	-318.406	-318.915	1	0.878145	0.796993	0.85578
1682	P54132;H0YNU5;F5H7R6;H0YLV8	Bloom syndrome protein	BLM	>sp|P54132|BLM_HUMAN Bloom syndrome protein OS=Homo sapiens GN=BLM PE=1 SV=1;>tr|H0YNU5|H0YNU5_HUMAN Bloom syndrome protein OS=Homo sapiens GN=BLM PE=4 SV=1;>tr|F5H7R6|F5H7R6_HUMAN Bloom syndrome protein OS=Homo sapiens GN=BLM PE=4 SV=1				159			+		NaN	NaN	0.85239	0.9827	1.0881	NaN	NaN	NaN	+	63.4758	63.4758	0	0	76.5394	76.5394	76.5394	76.5394	76.5394	76.5394	-95.5242	-95.5242	0	0	-82.4606	-82.4606	-82.4606	-82.4606	-82.4606	-82.4606	1	1	0.636818	1
4767	Q6QNY1;Q6QNY1-2	Biogenesis of lysosome-related organelles complex 1 subunit 2	BLOC1S2	>sp|Q6QNY1|BL1S2_HUMAN Biogenesis of lysosome-related organelles complex 1 subunit 2 OS=Homo sapiens GN=BLOC1S2 PE=1 SV=1;>sp|Q6QNY1-2|BL1S2_HUMAN Isoform 2 of Biogenesis of lysosome-related organelles complex 1 subunit 2 OS=Homo sapiens GN=BLOC1S2				15.961	+		+		1.2507	NaN	1.3982	1.0616	0.84677	NaN	NaN	NaN		13.0624	13.0624	0	0	16.285	16.285	16.285	0	0	0	-2.89857	-2.89857	0	0	0.324008	0.324008	0.324008	0	0	0	0.819121	1	1	1
4766	Q6QNY0	Biogenesis of lysosome-related organelles complex 1 subunit 3	BLOC1S3	>sp|Q6QNY0|BL1S3_HUMAN Biogenesis of lysosome-related organelles complex 1 subunit 3 OS=Homo sapiens GN=BLOC1S3 PE=1 SV=1				21.255	+		+		1.0485	NaN	0.84221	0.94441	1.2349	NaN	NaN	NaN		29.6943	29.6943	0	0	25.3141	25.3141	25.3141	0	0	0	8.43931	8.43931	0	0	4.05906	4.05906	4.05906	0	0	0	0.704434	1	0.421948	1
3490	P53004;C9J1E1	Biliverdin reductase A	BLVRA	>sp|P53004|BIEA_HUMAN Biliverdin reductase A OS=Homo sapiens GN=BLVRA PE=1 SV=2				33.428	+		+		0.98493	NaN	0.99431	0.97521	0.96547	NaN	NaN	NaN	+	43.4178	43.4237	0	0	36.7148	36.814	36.7248	0	0	0	9.9898	9.99574	0	0	3.28681	3.38599	3.29682	0	0	0	0.53854	1	0.584778	1
3068	P30043	Flavin reductase (NADPH)	BLVRB	>sp|P30043|BLVRB_HUMAN Flavin reductase (NADPH) OS=Homo sapiens GN=BLVRB PE=1 SV=3				22.119	+		+	+	0.97567	NaN	0.92939	0.98204	1.0673	0.88599	0.93037	1.0832		25.724	25.4798	0	0	24.9282	24.9732	24.967	26.7367	25.6043	27.0683	3.60499	3.36085	0	0	2.80925	2.8542	2.84801	4.61771	3.48528	4.94932	0.59308	1	0.617691	0.323942
3146	P35226;Q5T8Z1;Q5T8Z4;P35227;Q5T8Z6;Q5T8Z5;E9PC92;Q5T8Z2	Polycomb complex protein BMI-1;Polycomb group RING finger protein 2	BMI1;PCGF2	>sp|P35226|BMI1_HUMAN Polycomb complex protein BMI-1 OS=Homo sapiens GN=BMI1 PE=1 SV=2;>tr|Q5T8Z1|Q5T8Z1_HUMAN BMI1 polycomb ring finger oncogene (Fragment) OS=Homo sapiens GN=BMI1 PE=2 SV=1;>tr|Q5T8Z4|Q5T8Z4_HUMAN BMI1 polycomb ring finger oncogene (Fragm	+			36.949		+	+	+	NaN	2.5375	0.85675	0.93797	1.0559	0.32325	1.7915	5.6674	+	44.445	44.445	60.9401	60.7621	40.6791	40.6791	40.6791	56.2598	56.2598	56.2598	7.49603	7.49603	23.9911	23.8131	3.73007	3.73007	3.73007	19.3108	19.3108	19.3108	1	0.00887685	0.408429	0.618998
6499	Q9NSY1;H0Y9P1;Q9NSY1-2;Q9NSY1-3;C9JC56	BMP-2-inducible protein kinase	BMP2K	>sp|Q9NSY1|BMP2K_HUMAN BMP-2-inducible protein kinase OS=Homo sapiens GN=BMP2K PE=1 SV=2;>tr|H0Y9P1|H0Y9P1_HUMAN BMP-2-inducible protein kinase (Fragment) OS=Homo sapiens GN=BMP2K PE=4 SV=1;>sp|Q9NSY1-2|BMP2K_HUMAN Isoform 2 of BMP-2-inducible protein kina				129.17	+	+	+	+	1.0798	1.039	0.9348	1.094	1.0512	1.0259	1.0535	1.0206		132.673	130.607	102.883	100.243	102.225	102.225	102.225	122.463	123.483	121.79	3.50326	1.43723	-26.2867	-28.9269	-26.9448	-26.9448	-26.9448	-6.70677	-5.68743	-7.3802	0.997794	0.970694	0.806978	0.948212
4176	Q14692;A8MV67;A8MXU9	Ribosome biogenesis protein BMS1 homolog	BMS1	>sp|Q14692|BMS1_HUMAN Ribosome biogenesis protein BMS1 homolog OS=Homo sapiens GN=BMS1 PE=1 SV=1	+			145.81	+	+	+	+	1.0556	1.1282	1.0283	1.0772	0.98269	0.42364	1.1146	2.9713	+	168.064	168.064	168.064	168.064	165.29	165.29	165.29	162.053	156.813	161.246	22.2537	22.2537	22.2537	22.2537	19.4805	19.4805	19.4805	16.2435	11.0034	15.4359	0.668765	0.717143	0.67791	0.920107
206	Q6ZN30;B1APH0;F5H586;F5H8G9;Q6ZN30-2;H0Y6W5;B4E3J2;Q06HC4;Q06HC1;Q01954;F5GY04;H0Y4J1;C9J4X6	Zinc finger protein basonuclin-2	BNC2	>sp|Q6ZN30|BNC2_HUMAN Zinc finger protein basonuclin-2 OS=Homo sapiens GN=BNC2 PE=2 SV=1;>tr|B1APH0|B1APH0_HUMAN Basonuclin 2 OS=Homo sapiens GN=BNC2 PE=4 SV=1;>tr|F5H586|F5H586_HUMAN Zinc finger protein basonuclin-2 OS=Homo sapiens GN=BNC2 PE=4 SV=1;>tr|F	+	+		122.33		+		+	NaN	7.9384	NaN	NaN	NaN	0.78863	5.595	7.9921	+	0	0	138.421	203.507	0	0	0	154.988	162.038	161.729	0	0	16.0915	81.1773	0	0	0	32.6575	39.7078	39.3995	1	1.54698e-14	1	1.50177e-09
3974	Q12981;Q12981-1;Q12981-2;Q12981-3	Vesicle transport protein SEC20	BNIP1	>sp|Q12981|SEC20_HUMAN Vesicle transport protein SEC20 OS=Homo sapiens GN=BNIP1 PE=1 SV=3;>sp|Q12981-1|SEC20_HUMAN Isoform 3 of Vesicle transport protein SEC20 OS=Homo sapiens GN=BNIP1;>sp|Q12981-2|SEC20_HUMAN Isoform 2 of Vesicle transport protein SEC20 O				26.132		+		+	NaN	0.97528	NaN	NaN	NaN	1.1342	1.0113	0.91863		0	0	29.6943	29.6943	25.3141	25.3141	25.3141	25.3141	25.3141	25.3141	0	0	3.56231	3.56231	-0.817939	-0.817939	-0.817939	-0.817939	-0.817939	-0.817939	1	0.552102	1	0.482324
1759	Q12982-2;Q12982;H7C096;B4DS11;Q86WG3-3;C9J522;Q86WG3;F5GWF4;Q86WG3-2	BCL2/adenovirus E1B 19 kDa protein-interacting protein 2	BNIP2	>sp|Q12982-2|BNIP2_HUMAN Isoform 2 of BCL2/adenovirus E1B 19 kDa protein-interacting protein 2 OS=Homo sapiens GN=BNIP2;>sp|Q12982|BNIP2_HUMAN BCL2/adenovirus E1B 19 kDa protein-interacting protein 2 OS=Homo sapiens GN=BNIP2 PE=1 SV=1;>tr|H7C096|H7C096_HUM				43.134		+	+	+	NaN	1.523	1.1483	1.3063	1.1193	0.75339	0.8004	0.96415		44.445	44.445	44.787	45.1857	40.6791	40.6791	40.6791	40.8479	40.7992	41.1931	1.31103	1.31103	1.65296	2.0517	-2.45493	-2.45493	-2.45493	-2.28615	-2.33483	-1.94095	1	0.476143	0.528548	0.141316
5271	Q8NFC6;H0Y9Y2;C9J8U9	Biorientation of chromosomes in cell division protein 1-like 1	BOD1L1	>sp|Q8NFC6|BD1L1_HUMAN Biorientation of chromosomes in cell division protein 1-like 1 OS=Homo sapiens GN=BOD1L1 PE=1 SV=2				330.46	+		+		1.0315	NaN	0.99969	1.0877	1.0894	NaN	NaN	NaN	+	422.286	422.286	0	0	215.356	215.356	215.356	0	0	0	91.826	91.826	0	0	-115.104	-115.104	-115.104	0	0	0	0.988169	1	0.915718	1
7093	Q9Y3E2	BolA-like protein 1	BOLA1	>sp|Q9Y3E2|BOLA1_HUMAN BolA-like protein 1 OS=Homo sapiens GN=BOLA1 PE=1 SV=1				14.289	+		+		0.95982	NaN	1.2946	1.1616	0.97849	NaN	NaN	NaN		13.0624	13.0624	0	0	12.8215	12.8215	12.8215	0	0	0	-1.22657	-1.22657	0	0	-1.46748	-1.46748	-1.46748	0	0	0	0.441513	1	0.819581	1
6226	Q9H3K6;H3BVE0;H3BTW0;H3BV85;Q9H3K6-2	BolA-like protein 2	BOLA2;BOLA2B	>sp|Q9H3K6|BOLA2_HUMAN BolA-like protein 2 OS=Homo sapiens GN=BOLA2 PE=1 SV=1;>tr|H3BVE0|H3BVE0_HUMAN Uncharacterized protein (Fragment) OS=Homo sapiens PE=3 SV=1;>tr|H3BTW0|H3BTW0_HUMAN Uncharacterized protein (Fragment) OS=Homo sapiens PE=3 SV=1;>tr|H3BV	+			10.116	+	+	+	+	1.0466	1.0531	1.0351	1.0373	1.0325	0.058541	1.3893	25.185		13.0624	13.0624	29.6943	29.6943	12.8215	12.8215	12.8215	25.3141	25.3141	25.3141	2.94643	2.94643	19.5783	19.5783	2.70552	2.70552	2.70552	15.1981	15.1981	15.1981	0.802432	0.790768	0.885953	0.766
4116	Q14137;Q96Q25;E9PIF8	Ribosome biogenesis protein BOP1	BOP1;KM-PA-2	>sp|Q14137|BOP1_HUMAN Ribosome biogenesis protein BOP1 OS=Homo sapiens GN=BOP1 PE=1 SV=2;>tr|Q96Q25|Q96Q25_HUMAN KM-PA-2 protein OS=Homo sapiens GN=KM-PA-2 PE=2 SV=1				83.629	+		+		0.92702	NaN	0.9717	0.91886	0.98766	NaN	NaN	NaN		100.454	100.454	0	0	77.1915	77.4	77.2255	0	0	0	16.8252	16.8252	0	0	-6.43748	-6.22905	-6.40347	0	0	0	0.385656	1	0.300166	1
4991	Q86WA6;Q86WA6-2;B4DML3;Q49AI2;H7C0M3	Valacyclovir hydrolase	BPHL	>sp|Q86WA6|BPHL_HUMAN Valacyclovir hydrolase OS=Homo sapiens GN=BPHL PE=1 SV=1;>sp|Q86WA6-2|BPHL_HUMAN Isoform 2 of Valacyclovir hydrolase OS=Homo sapiens GN=BPHL;>tr|B4DML3|B4DML3_HUMAN Valacyclovir hydrolase OS=Homo sapiens GN=BPHL PE=2 SV=1;>tr|Q49AI2|Q				32.542	+		+	+	0.86977	NaN	0.95185	1.0478	1.0081	1.0998	1.0629	0.93495		29.6943	29.6943	0	0	25.3141	25.3141	25.3141	25.3141	25.3141	25.3141	-2.84769	-2.84769	0	0	-7.22794	-7.22794	-7.22794	-7.22794	-7.22794	-7.22794	0.117021	1	0.991383	0.724208
2496	O95861;B4DUS9;O95861-2;C9JI50;A6NF51;B4DPS5;F8W1J0;F8VZG4;F8VVW8;F8VRY7	3(2),5-bisphosphate nucleotidase 1	BPNT1	>sp|O95861|BPNT1_HUMAN 3(2),5-bisphosphate nucleotidase 1 OS=Homo sapiens GN=BPNT1 PE=1 SV=1;>tr|B4DUS9|B4DUS9_HUMAN 3(2),5-bisphosphate nucleotidase 1 OS=Homo sapiens GN=BPNT1 PE=2 SV=1;>sp|O95861-2|BPNT1_HUMAN Isoform 2 of 3(2),5-bisphosphate nu			+	33.392	+		+		1.0164	NaN	0.91595	0.8669	0.9699	NaN	NaN	NaN		44.445	44.445	0	0	40.6791	40.6791	40.6791	0	0	0	11.053	11.053	0	0	7.28707	7.28707	7.28707	0	0	0	0.612833	1	0.054685	1
3953	Q12830;Q12830-2;Q12830-4;F5GXF5;F5H176;E7ETD6	Nucleosome-remodeling factor subunit BPTF	BPTF	>sp|Q12830|BPTF_HUMAN Nucleosome-remodeling factor subunit BPTF OS=Homo sapiens GN=BPTF PE=1 SV=3;>sp|Q12830-2|BPTF_HUMAN Isoform 2 of Nucleosome-remodeling factor subunit BPTF OS=Homo sapiens GN=BPTF;>sp|Q12830-4|BPTF_HUMAN Isoform 4 of Nucleosome-remodel	+			338.26	+	+	+	+	1.2348	1.328	0.81624	0.86489	1.051	0.34029	1.6302	4.6679	+	405.581	320.503	289.333	284.528	183.217	166.238	163.202	197.538	201.603	194.425	67.3205	-17.7571	-48.9267	-53.7319	-155.043	-172.022	-175.058	-140.722	-136.657	-143.835	0.44546	0.704938	0.24746	0.418308
4758	Q6PJG6;Q6PJG6-3;Q6PJG6-2;F8WDN5	BRCA1-associated ATM activator 1	BRAT1	>sp|Q6PJG6|BRAT1_HUMAN BRCA1-associated ATM activator 1 OS=Homo sapiens GN=BRAT1 PE=1 SV=2			+	88.118	+	+	+	+	1.1872	1.0473	1.4158	1.3134	0.90051	1.273	1.0341	0.89004	+	78.4756	78.4756	78.4756	78.4756	76.5394	76.5394	76.5394	76.8275	76.5833	78.267	-9.64236	-9.64236	-9.64236	-9.64236	-11.5786	-11.5786	-11.5786	-11.2905	-11.5347	-9.851	0.387491	0.948335	0.0981518	0.917192
3294	P46736;P46736-3;P46736-2;H9KVA9;P46736-5;P46736-4;C9J8X9	Lys-63-specific deubiquitinase BRCC36	BRCC3	>sp|P46736|BRCC3_HUMAN Lys-63-specific deubiquitinase BRCC36 OS=Homo sapiens GN=BRCC3 PE=1 SV=2;>sp|P46736-3|BRCC3_HUMAN Isoform 3 of Lys-63-specific deubiquitinase BRCC36 OS=Homo sapiens GN=BRCC3;>sp|P46736-2|BRCC3_HUMAN Isoform 1 of Lys-63-specific deubi	+			36.072	+	+	+	+	0.83096	0.82637	0.97549	0.99825	0.95359	0.63474	1.0705	1.8154		29.6943	29.6943	45.6983	45.8518	27.9372	27.3016	27.4773	35.4408	29.2156	35.7684	-6.37769	-6.37769	9.62634	9.77979	-8.13485	-8.7704	-8.59467	-0.631242	-6.85645	-0.303616	0.0871183	0.207046	0.624144	0.978254
2476	O95696-2;O95696;F5H6M9;C9IYC8	Bromodomain-containing protein 1	BRD1	>sp|O95696-2|BRD1_HUMAN Isoform 2 of Bromodomain-containing protein 1 OS=Homo sapiens GN=BRD1;>sp|O95696|BRD1_HUMAN Bromodomain-containing protein 1 OS=Homo sapiens GN=BRD1 PE=1 SV=1;>tr|F5H6M9|F5H6M9_HUMAN Bromodomain-containing protein 1 OS=Homo sapiens				133.24		+	+		NaN	3.0792	1.2665	1.1574	0.95611	NaN	NaN	NaN		128.659	128.659	168.064	224.787	60.522	60.1827	61.7856	102.225	102.225	123.858	-4.58086	-4.58086	34.8237	91.5468	-72.718	-73.0573	-71.4544	-31.0148	-31.0148	-9.38248	1	7.97041e-05	0.578583	1
173	B0S7P1;P25440-2;P25440;H0Y5T9;H0Y6K2;F8VXF8;Q658Y7;B0V073;H0Y665;H0YAU3;B0V072;H0Y602;E9PIQ3;H0Y799;H0Y801;E9PKQ9	Bromodomain-containing protein 2	BRD2;DKFZp313H139	>tr|B0S7P1|B0S7P1_HUMAN Bromodomain containing 2 OS=Homo sapiens GN=BRD2 PE=4 SV=1;>sp|P25440-2|BRD2_HUMAN Isoform 2 of Bromodomain-containing protein 2 OS=Homo sapiens GN=BRD2;>sp|P25440|BRD2_HUMAN Bromodomain-containing protein 2 OS=Homo sapiens GN=BRD2				92.065	+		+		0.91598	NaN	0.98958	0.956	0.98297	NaN	NaN	NaN		100.454	100.454	0	0	102.225	102.225	102.225	0	0	0	8.38916	8.38916	0	0	10.1602	10.1602	10.1602	0	0	0	0.382909	1	0.613811	1
4232	Q15059;Q15059-2;B4DS09;A9J571;Q58F21-2;Q58F21;A6NF68	Bromodomain-containing protein 3	BRD3	>sp|Q15059|BRD3_HUMAN Bromodomain-containing protein 3 OS=Homo sapiens GN=BRD3 PE=1 SV=1;>sp|Q15059-2|BRD3_HUMAN Isoform 2 of Bromodomain-containing protein 3 OS=Homo sapiens GN=BRD3;>tr|B4DS09|B4DS09_HUMAN Bromodomain-containing protein 3 OS=Homo sapiens				79.541	+				1.0408	NaN	NaN	NaN	NaN	NaN	NaN	NaN																						0.974425	1	1	1
2238	O60885;Q4G0X8;O60885-2	Bromodomain-containing protein 4	BRD4	>sp|O60885|BRD4_HUMAN Bromodomain-containing protein 4 OS=Homo sapiens GN=BRD4 PE=1 SV=2;>tr|Q4G0X8|Q4G0X8_HUMAN BRD4 protein OS=Homo sapiens GN=BRD4 PE=2 SV=1;>sp|O60885-2|BRD4_HUMAN Isoform 2 of Bromodomain-containing protein 4 OS=Homo sapiens GN=BRD4				152.22	+	+	+	+	1.0125	1.5351	1.2233	1.1273	0.92811	1.0307	1.3863	1.2287	+	321.495	313.919	271.14	284.745	147.985	152.651	150.698	155.592	150.527	159.81	169.275	161.699	118.92	132.525	-4.23543	0.431067	-1.52182	3.37162	-1.69263	7.58983	0.952933	0.541978	0.453926	0.435642
6414	Q9NPI1-2;Q9NPI1;I3L4V5	Bromodomain-containing protein 7	BRD7	>sp|Q9NPI1-2|BRD7_HUMAN Isoform 2 of Bromodomain-containing protein 7 OS=Homo sapiens GN=BRD7;>sp|Q9NPI1|BRD7_HUMAN Bromodomain-containing protein 7 OS=Homo sapiens GN=BRD7 PE=1 SV=1;>tr|I3L4V5|I3L4V5_HUMAN Bromodomain-containing protein 7 (Fragment) OS=Ho	+			74.266		+		+	NaN	1.9339	NaN	NaN	NaN	0.43714	1.7437	4.0968	+	128.659	128.659	108.334	110.458	0	0	0	102.225	102.225	102.225	54.3931	54.3931	34.0679	36.1922	0	0	0	27.9592	27.9592	27.9592	1	0.104602	1	0.608503
6160	Q9H0E9-2;H7C127;B5MCW3;Q9H0E9-4;H7C179;H7C128;F8W820;H0Y2L9;H0YAH7		BRD8	>sp|Q9H0E9-2|BRD8_HUMAN Isoform 2 of Bromodomain-containing protein 8 OS=Homo sapiens GN=BRD8;>tr|H7C127|H7C127_HUMAN Bromodomain-containing protein 8 (Fragment) OS=Homo sapiens GN=BRD8 PE=4 SV=1;>tr|B5MCW3|B5MCW3_HUMAN Bromodomain-containing protein 8 OS=	+			102.84		+	+	+	NaN	1.469	0.89425	1.0319	1.4263	0.11369	1.4812	12.454	+	0	0	295.873	315.79	144.494	132.456	161.034	180.728	189.748	183.263	0	0	193.033	212.95	41.6536	29.6163	58.1944	77.8875	86.9081	80.4232	1	0.552722	0.954023	0.381443
6313	Q9H8M2;Q9H8M2-6;Q9H8M2-1;Q9H8M2-3;Q9H8M2-2;H7BXS1;H0YBF1;H0YAW8;H0YBR9	Bromodomain-containing protein 9	BRD9	>sp|Q9H8M2|BRD9_HUMAN Bromodomain-containing protein 9 OS=Homo sapiens GN=BRD9 PE=1 SV=2;>sp|Q9H8M2-6|BRD9_HUMAN Isoform 6 of Bromodomain-containing protein 9 OS=Homo sapiens GN=BRD9;>sp|Q9H8M2-1|BRD9_HUMAN Isoform 5 of Bromodomain-containing protein 9 OS=	+			66.999		+		+	NaN	2.2491	NaN	NaN	NaN	0.4487	2.0027	4.9899	+	0	0	103.34	104.294	0	0	0	102.225	102.225	101.969	0	0	36.3405	37.2948	0	0	0	35.2262	35.2262	34.9697	1	0.113596	1	0.310328
6617	Q9NXR7-1;Q9NXR7;Q9NXR7-3;Q9NXR7-4;F8W733;H7BYD8;C9J2G0	BRCA1-A complex subunit BRE	BRE	>sp|Q9NXR7-1|BRE_HUMAN Isoform 1 of BRCA1-A complex subunit BRE OS=Homo sapiens GN=BRE;>sp|Q9NXR7|BRE_HUMAN BRCA1-A complex subunit BRE OS=Homo sapiens GN=BRE PE=1 SV=2;>sp|Q9NXR7-3|BRE_HUMAN Isoform 3 of BRCA1-A complex subunit BRE OS=Homo sapiens GN=BRE;				46.974	+	+	+	+	0.96405	1.0485	1.0438	1.0257	1.0947	1.1406	1.0277	0.99685		44.445	44.445	44.445	44.445	40.6791	40.6791	40.6791	40.6791	40.6791	40.6791	-2.52897	-2.52897	-2.52897	-2.52897	-6.29493	-6.29493	-6.29493	-6.29493	-6.29493	-6.29493	0.450675	1	0.903218	0.948523
5436	Q8WY22;REV__Q96PE2	BRI3-binding protein	BRI3BP	>sp|Q8WY22|BRI3B_HUMAN BRI3-binding protein OS=Homo sapiens GN=BRI3BP PE=1 SV=1				27.835	+	+	+	+	0.92468	0.9576	0.99097	0.93923	0.98735	0.90208	0.81236	1.0974		22.3525	24.3529	17.0198	17.0198	21.9869	22.8616	22.7548	16.285	16.285	16.285	-5.48252	-3.48215	-10.8152	-10.8152	-5.84814	-4.97342	-5.08018	-11.55	-11.55	-11.55	0.270852	0.478738	0.303746	0.14889
5346	Q8TDN6	Ribosome biogenesis protein BRX1 homolog	BRIX1	>sp|Q8TDN6|BRX1_HUMAN Ribosome biogenesis protein BRX1 homolog OS=Homo sapiens GN=BRIX1 PE=1 SV=2	+			41.401	+	+	+	+	0.93565	1.0512	0.93343	0.94076	1.0042	0.21774	1.058	4.6554	+	44.445	44.445	52.5654	52.5654	42.5459	42.4671	43.4619	54.4981	47.1466	55.3178	3.04403	3.04403	11.1644	11.1644	1.14493	1.06611	2.06091	13.0971	5.74563	13.9168	0.23482	0.903258	0.299303	0.613849
217	Q5PSV4;B2RD65;H0YHD0	Breast cancer metastasis-suppressor 1-like protein	BRMS1L	>sp|Q5PSV4|BRM1L_HUMAN Breast cancer metastasis-suppressor 1-like protein OS=Homo sapiens GN=BRMS1L PE=1 SV=2;>tr|B2RD65|B2RD65_HUMAN Breast cancer metastasis-suppressor 1-like protein OS=Homo sapiens GN=BRMS1L PE=2 SV=1;>tr|H0YHD0|H0YHD0_HUMAN Breast canc	+			37.629		+		+	NaN	0.88136	NaN	NaN	NaN	0.16075	1.1707	7.582	+	0	0	57.953	57.0948	0	0	0	58.3574	58.7137	56.9815	0	0	20.324	19.4658	0	0	0	20.7284	21.0847	19.3525	1	0.419087	1	0.977874
4624	Q5VW32;B7Z9G5;F5GXQ0;Q5VW33	BRO1 domain-containing protein BROX	BROX;C1orf58	>sp|Q5VW32|BROX_HUMAN BRO1 domain-containing protein BROX OS=Homo sapiens GN=BROX PE=1 SV=1;>tr|B7Z9G5|B7Z9G5_HUMAN BRO1 domain-containing protein BROX OS=Homo sapiens GN=C1orf58 PE=2 SV=1;>tr|F5GXQ0|F5GXQ0_HUMAN BRO1 domain-containing protein BROX OS=Homo				46.476	+		+	+	1.0265	NaN	0.99409	1.1218	1.0861	0.9226	1.0073	1.0107		44.445	44.445	44.445	44.445	40.6791	40.6791	40.6791	41.339	41.5854	41.6095	-2.03097	-2.03097	-2.03097	-2.03097	-5.79693	-5.79693	-5.79693	-5.13704	-4.89058	-4.86648	0.688811	1	0.657904	0.67095
2465	O95563;Q5R3B4	Brain protein 44	BRP44	>sp|O95563|MPC2_HUMAN Mitochondrial pyruvate carrier 2 OS=Homo sapiens GN=BRP44 PE=1 SV=1;>tr|Q5R3B4|Q5R3B4_HUMAN Brain protein 44 (Fragment) OS=Homo sapiens GN=BRP44 PE=2 SV=1				14.279	+	+	+	+	1.0858	1.1434	1.0789	1.0719	0.96503	1.1535	1.0313	0.95446		13.0624	13.0624	13.0624	13.0624	34.2629	35.5213	36.5596	12.8215	12.8215	12.8215	-1.21657	-1.21657	-1.21657	-1.21657	19.9839	21.2423	22.2806	-1.45748	-1.45748	-1.45748	0.978569	0.775495	0.985409	0.410275
7167	Q9Y5U8;H7BXW7;Q5TI65	Brain protein 44-like protein	BRP44L	>sp|Q9Y5U8|MPC1_HUMAN Mitochondrial pyruvate carrier 1 OS=Homo sapiens GN=BRP44L PE=1 SV=1;>tr|H7BXW7|H7BXW7_HUMAN Brain protein 44-like protein OS=Homo sapiens GN=BRP44L PE=4 SV=1;>tr|Q5TI65|Q5TI65_HUMAN Brain protein 44-like OS=Homo sapiens GN=BRP44L PE=				12.347			+		NaN	NaN	1.1462	0.98396	0.97807	NaN	NaN	NaN		0	0	0	0	12.8215	12.8215	12.8215	0	0	0	0	0	0	0	0.474522	0.474522	0.474522	0	0	0	1	1	0.597605	1
3545	P55201;P55201-3;P55201-2;P55201-4;C9JHC0;C9JDK5	Peregrin	BRPF1	>sp|P55201|BRPF1_HUMAN Peregrin OS=Homo sapiens GN=BRPF1 PE=1 SV=2;>sp|P55201-3|BRPF1_HUMAN Isoform 3 of Peregrin OS=Homo sapiens GN=BRPF1;>sp|P55201-2|BRPF1_HUMAN Isoform 2 of Peregrin OS=Homo sapiens GN=BRPF1;>sp|P55201-4|BRPF1_HUMAN Isoform 4 of Peregri				137.5	+	+		+	0.77254	1.0299	NaN	NaN	NaN	0.96423	1.166	1.2657		168.064	168.064	166.765	166.943	76.5394	76.5394	76.5394	161.821	161.736	162.348	30.5637	30.5637	29.2653	29.4434	-60.9606	-60.9606	-60.9606	24.3209	24.2361	24.8479	0.18798	0.768566	1	0.842217
6905	Q9ULD4;Q17RB6;B7ZLN5;E9PI60;E9PSF3;F5H264;F6XDC4;H0Y7B4;A8WI61;A8WI62;H0Y7I6;Q9NWM1;E9PJ12	Bromodomain and PHD finger-containing protein 3	BRPF3	>sp|Q9ULD4|BRPF3_HUMAN Bromodomain and PHD finger-containing protein 3 OS=Homo sapiens GN=BRPF3 PE=1 SV=2;>tr|Q17RB6|Q17RB6_HUMAN BRPF3 protein OS=Homo sapiens GN=BRPF3 PE=2 SV=1;>tr|B7ZLN5|B7ZLN5_HUMAN BRPF3 protein OS=Homo sapiens GN=BRPF3 PE=2 SV=1;>tr|	+			135.74		+		+	NaN	3.1687	NaN	NaN	NaN	0.84927	1.7617	2.6262		168.064	168.064	179.584	199.541	76.5394	76.5394	76.5394	165.29	165.29	164.008	32.3237	32.3237	43.8439	63.8012	-59.2006	-59.2006	-59.2006	29.5505	29.5505	28.2676	1	0.000686152	1	0.310423
602	Q9NW68-3;Q9NW68-7;Q9NW68;Q9NW68-2;C9JB13;Q9NW68-8;Q9NW68-9;B4DM89;E9PS77;Q9NW68-4;Q9NW68-5;E9PQA7;E9PNA9;F8W6C6	BSD domain-containing protein 1	BSDC1	>sp|Q9NW68-3|BSDC1_HUMAN Isoform 3 of BSD domain-containing protein 1 OS=Homo sapiens GN=BSDC1;>sp|Q9NW68-7|BSDC1_HUMAN Isoform 7 of BSD domain-containing protein 1 OS=Homo sapiens GN=BSDC1;>sp|Q9NW68|BSDC1_HUMAN BSD domain-containing protein 1 OS=Homo sap				51.166			+		NaN	NaN	1.2691	1.0906	0.83928	NaN	NaN	NaN		52.5654	52.5654	0	0	56.2598	56.2598	56.2598	0	0	0	1.3994	1.3994	0	0	5.09381	5.09381	5.09381	0	0	0	1	1	0.943516	1
1810	I3NI00;P35613;P35613-2;P35613-4;P35613-3;I3L4S8;I3L1R4;I3L192;A8MZ77;I3L4L2;I3L4U1	Basigin	BSG	>tr|I3NI00|I3NI00_HUMAN Basigin OS=Homo sapiens GN=BSG PE=4 SV=1;>sp|P35613|BASI_HUMAN Basigin OS=Homo sapiens GN=BSG PE=1 SV=2;>sp|P35613-2|BASI_HUMAN Isoform 2 of Basigin OS=Homo sapiens GN=BSG;>sp|P35613-4|BASI_HUMAN Isoform 4 of Basigin OS=Homo sapiens				46.4	+	+	+	+	1.1359	1.2154	1.3022	1.0732	0.90664	1.4938	1.272	0.88413		48.7155	48.8852	45.7706	45.9511	55.7548	55.7995	56.9078	39.8746	38.8525	38.7113	2.31554	2.48519	-0.629447	-0.448933	9.35482	9.39947	10.5078	-6.52536	-7.54754	-7.68865	0.533989	0.844041	0.632064	0.659104
931	E7EPE1;Q10589	Bone marrow stromal antigen 2	BST2	>tr|E7EPE1|E7EPE1_HUMAN Bone marrow stromal antigen 2 OS=Homo sapiens GN=BST2 PE=4 SV=1;>sp|Q10589|BST2_HUMAN Bone marrow stromal antigen 2 OS=Homo sapiens GN=BST2 PE=1 SV=1			+	23.635	+	+	+	+	1.6478	1.981	1.4417	1.5465	0.98292	1.7606	1.7904	0.89166		31.2196	30.9933	29.6943	29.6943	78.705	63.1298	71.2257	25.3141	25.3141	25.3141	7.58462	7.35828	6.05931	6.05931	55.07	39.4948	47.5907	1.67906	1.67906	1.67906	0.000345297	0.209288	0.000187421	0.501895
2020	O14981;Q59HB6;B4E0W6	TATA-binding protein-associated factor 172	BTAF1	>sp|O14981|BTAF1_HUMAN TATA-binding protein-associated factor 172 OS=Homo sapiens GN=BTAF1 PE=1 SV=2				206.89	+	+	+	+	0.88261	0.99483	1.0781	0.9663	0.92612	0.92738	0.88509	0.99496	+	422.286	422.286	422.286	422.286	165.29	165.29	165.29	165.29	165.29	165.29	215.396	215.396	215.396	215.396	-41.5995	-41.5995	-41.5995	-41.5995	-41.5995	-41.5995	0.330229	0.783245	0.637132	0.34481
103	A6QL63;A6QL63-2;A6QL63-3;E9PHS4;A6QL63-4;E9PRW7;Q8N961	Ankyrin repeat and BTB/POZ domain-containing protein BTBD11	BTBD11	>sp|A6QL63|BTBDB_HUMAN Ankyrin repeat and BTB/POZ domain-containing protein BTBD11 OS=Homo sapiens GN=BTBD11 PE=2 SV=3;>sp|A6QL63-2|BTBDB_HUMAN Isoform 2 of Ankyrin repeat and BTB/POZ domain-containing protein BTBD11 OS=Homo sapiens GN=BTBD11;>sp|A6QL63-3|				120.88		+	+	+	NaN	0.92172	0.95626	1.0391	1.0748	1.8511	1.1147	0.64815		422.286	422.286	123.076	123.392	165.29	165.29	165.29	103.862	102.118	102.877	301.406	301.406	2.19556	2.51244	44.4105	44.4105	44.4105	-17.0184	-18.7624	-18.0026	1	0.693982	0.953821	0.784149
2907	P20290;P20290-2;D6RDG3;H0Y9Y1	Transcription factor BTF3	BTF3	>sp|P20290|BTF3_HUMAN Transcription factor BTF3 OS=Homo sapiens GN=BTF3 PE=1 SV=1;>sp|P20290-2|BTF3_HUMAN Isoform 2 of Transcription factor BTF3 OS=Homo sapiens GN=BTF3			+	22.168	+		+		1.4748	NaN	1.1885	1.286	0.99673	NaN	NaN	NaN		18.1271	17.847	0	0	17.0099	16.6835	16.7619	0	0	0	-4.04093	-4.321	0	0	-5.15808	-5.48451	-5.40611	0	0	0	3.94408e-05	1	2.38361e-05	1
5741	Q96K17;E9PL10;B3KNJ1;G3V1C6	Transcription factor BTF3 homolog 4	BTF3L4	>sp|Q96K17|BT3L4_HUMAN Transcription factor BTF3 homolog 4 OS=Homo sapiens GN=BTF3L4 PE=1 SV=1;>tr|E9PL10|E9PL10_HUMAN Transcription factor BTF3 homolog 4 OS=Homo sapiens GN=BTF3L4 PE=4 SV=1;>tr|B3KNJ1|B3KNJ1_HUMAN Basic transcription factor 3-like 4, isof				17.27	+		+		0.8666	NaN	0.99982	0.98464	0.9091	NaN	NaN	NaN		17.0198	17.0198	0	0	16.285	16.285	16.285	0	0	0	-0.250207	-0.250207	0	0	-0.984992	-0.984992	-0.984992	0	0	0	0.0748839	1	0.375907	1
308	Q7KYR7;B4DLP9;Q7KYR7-3;B9ZVU6;Q7KYR7-1;Q7KYR7-4;E9PGR4;H7C542	Butyrophilin subfamily 2 member A1	BTN2A1	>sp|Q7KYR7|BT2A1_HUMAN Butyrophilin subfamily 2 member A1 OS=Homo sapiens GN=BTN2A1 PE=1 SV=3;>tr|B4DLP9|B4DLP9_HUMAN Butyrophilin subfamily 2 member A1 OS=Homo sapiens GN=BTN2A1 PE=2 SV=1;>sp|Q7KYR7-3|BT2A1_HUMAN Isoform 3 of Butyrophilin subfamily 2 memb				59.632			+		NaN	NaN	0.92268	1.0392	1.1177	NaN	NaN	NaN		63.4758	63.4758	63.4758	63.4758	56.2598	56.2598	56.2598	56.2598	56.2598	56.2598	3.84384	3.84384	3.84384	3.84384	-3.37219	-3.37219	-3.37219	-3.37219	-3.37219	-3.37219	1	1	0.782312	1
827	O00478;D0FY33;E9PCP5;C9JUV8;C9JQT8;C9JZT5;E9PRR1	Butyrophilin subfamily 3 member A3	BTN3A3	>sp|O00478|BT3A3_HUMAN Butyrophilin subfamily 3 member A3 OS=Homo sapiens GN=BTN3A3 PE=1 SV=1;>tr|D0FY33|D0FY33_HUMAN Butyrophilin subfamily 3 member A3 OS=Homo sapiens GN=BTN3A3 PE=4 SV=1;>tr|E9PCP5|E9PCP5_HUMAN Butyrophilin subfamily 3 member A3 OS=Homo			+	65.001	+		+		1.1434	NaN	0.70555	0.60919	0.87411	NaN	NaN	NaN		63.4758	63.4758	0	0	53.7681	45.6881	47.5634	0	0	0	-1.52516	-1.52516	0	0	-11.2329	-19.3129	-17.4376	0	0	0	0.957942	1	0.0340002	1
2209	O60566-3;O60566;C9JLW5;O60566-2;H3BSN5;H0YMK5	Mitotic checkpoint serine/threonine-protein kinase BUB1 beta	BUB1B	>sp|O60566-3|BUB1B_HUMAN Isoform 3 of Mitotic checkpoint serine/threonine-protein kinase BUB1 beta OS=Homo sapiens GN=BUB1B;>sp|O60566|BUB1B_HUMAN Mitotic checkpoint serine/threonine-protein kinase BUB1 beta OS=Homo sapiens GN=BUB1B PE=1 SV=3;>tr|C9JLW5|C9				121.38	+	+	+		1.3507	1.5602	1.3561	1.2362	0.95031	NaN	NaN	NaN		128.659	128.659	128.659	128.659	102.225	102.225	102.225	0	0	0	7.27914	7.27914	7.27914	7.27914	-19.1548	-19.1548	-19.1548	0	0	0	0.137866	0.391173	0.236038	1
2135	O43684;O43684-2;B4DDM6	Mitotic checkpoint protein BUB3	BUB3	>sp|O43684|BUB3_HUMAN Mitotic checkpoint protein BUB3 OS=Homo sapiens GN=BUB3 PE=1 SV=1;>sp|O43684-2|BUB3_HUMAN Isoform 2 of Mitotic checkpoint protein BUB3 OS=Homo sapiens GN=BUB3;>tr|B4DDM6|B4DDM6_HUMAN Mitotic checkpoint protein BUB3 OS=Homo sapiens GN=			+	37.154	+		+		1.2755	NaN	1.1988	1.2502	1.0642	NaN	NaN	NaN	+	45.5911	45.2373	0	0	40.6791	40.6791	40.6791	0	0	0	8.43714	8.08326	0	0	3.52507	3.52507	3.52507	0	0	0	0.0291414	1	0.00882939	1
5930	Q9BRD0;Q9BRD0-2	BUD13 homolog	BUD13	>sp|Q9BRD0|BUD13_HUMAN BUD13 homolog OS=Homo sapiens GN=BUD13 PE=1 SV=1;>sp|Q9BRD0-2|BUD13_HUMAN Isoform 2 of BUD13 homolog OS=Homo sapiens GN=BUD13				70.52	+		+		0.95754	NaN	3.0445	1.1122	0.48639	NaN	NaN	NaN		78.4756	78.4756	0	0	76.5394	76.5394	76.5394	0	0	0	7.95564	7.95564	0	0	6.0194	6.0194	6.0194	0	0	0	0.565134	1	0.834897	1
3228	P41223;C9JNV2;C9JCD9;F8WCN7	Protein BUD31 homolog	BUD31	>sp|P41223|BUD31_HUMAN Protein BUD31 homolog OS=Homo sapiens GN=BUD31 PE=1 SV=2;>tr|C9JNV2|C9JNV2_HUMAN Protein BUD31 homolog OS=Homo sapiens GN=BUD31 PE=4 SV=1;>tr|C9JCD9|C9JCD9_HUMAN Protein BUD31 homolog OS=Homo sapiens GN=BUD31 PE=4 SV=1			+	17	+		+		1.8787	NaN	1.5715	1.9103	1.1531	NaN	NaN	NaN	+	13.0624	13.0624	0	0	13.7949	13.8015	13.8078	0	0	0	-3.93757	-3.93757	0	0	-3.20511	-3.19854	-3.19222	0	0	0	0.000436095	1	6.58437e-07	1
4100	Q13895;H7BY94;F8WBL2	Bystin	BYSL	>sp|Q13895|BYST_HUMAN Bystin OS=Homo sapiens GN=BYSL PE=1 SV=3				49.601	+	+	+	+	1.1099	0.66253	1.1892	1.1863	1.0217	1.1373	1	0.99288	+	44.445	44.445	56.7059	50.3081	40.6791	40.6791	40.6791	40.6791	40.6791	40.6791	-5.15597	-5.15597	7.10495	0.707134	-8.92193	-8.92193	-8.92193	-8.92193	-8.92193	-8.92193	0.837517	0.175155	0.252823	0.563029
4850	Q7L1Q6-3;Q7L1Q6-4;Q7L1Q6;Q7L1Q6-2;C9IZ80;C9JFN4;H0Y503;C9JWF5;C9J188;C9JV57	Basic leucine zipper and W2 domain-containing protein 1	BZW1	>sp|Q7L1Q6-3|BZW1_HUMAN Isoform 3 of Basic leucine zipper and W2 domain-containing protein 1 OS=Homo sapiens GN=BZW1;>sp|Q7L1Q6-4|BZW1_HUMAN Isoform 4 of Basic leucine zipper and W2 domain-containing protein 1 OS=Homo sapiens GN=BZW1;>sp|Q7L1Q6|BZW1_HUMAN				51.281	+	+	+	+	1.2277	1.0681	1.0417	1.1027	1.0026	1.1238	1.1024	1.025		44.445	44.445	45.0583	44.6627	40.6791	40.6791	40.6791	40.6791	40.6791	40.6791	-6.83597	-6.83597	-6.2227	-6.61826	-10.6019	-10.6019	-10.6019	-10.6019	-10.6019	-10.6019	0.321734	0.973623	0.479896	0.965992
991	Q9Y6E2;E7ETZ4;B5MCH7;Q75MG1;B5MCE7;E7EMS9;F8WDX8;C9JF98;E9PFD4	Basic leucine zipper and W2 domain-containing protein 2	BZW2	>sp|Q9Y6E2|BZW2_HUMAN Basic leucine zipper and W2 domain-containing protein 2 OS=Homo sapiens GN=BZW2 PE=1 SV=1;>tr|E7ETZ4|E7ETZ4_HUMAN Basic leucine zipper and W2 domain-containing protein 2 (Fragment) OS=Homo sapiens GN=BZW2 PE=4 SV=1;>tr|B5MCH7|B5MCH7_H				48.162	+	+	+	+	1.0493	0.9452	1.181	1.0951	0.91193	1.1249	0.95886	0.93023		44.445	44.445	44.445	44.445	40.6791	40.6791	40.6791	40.6791	40.6791	40.6791	-3.71697	-3.71697	-3.71697	-3.71697	-7.48293	-7.48293	-7.48293	-7.48293	-7.48293	-7.48293	0.880281	0.643647	0.688626	0.543845
59	A6NG64;Q9H2I8	Leucine-rich repeat-containing protein C10orf11	C10orf11	>tr|A6NG64|A6NG64_HUMAN Leucine-rich repeat-containing protein C10orf11 OS=Homo sapiens GN=C10orf11 PE=4 SV=1;>sp|Q9H2I8|CJ011_HUMAN Leucine-rich repeat-containing protein C10orf11 OS=Homo sapiens GN=C10orf11 PE=1 SV=1				25.689	+		+		1.2007	NaN	1.4119	1.0944	0.95494	NaN	NaN	NaN		29.6943	29.6943	0	0	25.3141	25.3141	25.3141	0	0	0	4.00531	4.00531	0	0	-0.374939	-0.374939	-0.374939	0	0	0	0.645653	1	0.912569	1
26	A2VDF0;A2VDF0-2	Fucose mutarotase	C10orf125	>sp|A2VDF0|FUCM_HUMAN Fucose mutarotase OS=Homo sapiens GN=C10orf125 PE=1 SV=2;>sp|A2VDF0-2|FUCM_HUMAN Isoform 2 of Fucose mutarotase OS=Homo sapiens GN=C10orf125				16.765			+		NaN	NaN	1.0736	0.92336	1.0241	NaN	NaN	NaN		13.0624	13.0624	0	0	16.285	16.285	16.285	0	0	0	-3.70257	-3.70257	0	0	-0.479992	-0.479992	-0.479992	0	0	0	1	1	0.458127	1
4995	Q86WR7;D3DRR9;A6NDS2;Q86WR7-2	Uncharacterized protein C10orf47	C10orf47	>sp|Q86WR7|CJ047_HUMAN Uncharacterized protein C10orf47 OS=Homo sapiens GN=C10orf47 PE=1 SV=2;>tr|D3DRR9|D3DRR9_HUMAN Chromosome 10 open reading frame 47, isoform CRA_b OS=Homo sapiens GN=C10orf47 PE=4 SV=1				45.801			+		NaN	NaN	1.426	1.257	0.80378	NaN	NaN	NaN		52.5654	52.5654	0	0	56.2598	56.2598	56.2598	0	0	0	6.7644	6.7644	0	0	10.4588	10.4588	10.4588	0	0	0	1	1	0.434529	1
1599	Q9H7M9;H0Y2M9	Platelet receptor Gi24	C10orf54	>sp|Q9H7M9|GI24_HUMAN Platelet receptor Gi24 OS=Homo sapiens GN=C10orf54 PE=1 SV=3;>tr|H0Y2M9|H0Y2M9_HUMAN Platelet receptor Gi24 OS=Homo sapiens GN=C10orf54 PE=4 SV=1				33.908				+	NaN	NaN	NaN	NaN	NaN	1.5176	1.2281	0.88297		0	0	44.445	44.445	56.2598	56.2598	56.2598	55.2347	49.9072	50.3554	0	0	10.537	10.537	22.3518	22.3518	22.3518	21.3267	15.9992	16.4474	1	1	1	0.916695
4569	Q5T2E6;Q5T2E6-2;Q5T2E7	UPF0668 protein C10orf76	C10orf76	>sp|Q5T2E6|CJ076_HUMAN UPF0668 protein C10orf76 OS=Homo sapiens GN=C10orf76 PE=2 SV=1;>sp|Q5T2E6-2|CJ076_HUMAN Isoform 2 of UPF0668 protein C10orf76 OS=Homo sapiens GN=C10orf76				78.71	+	+	+	+	1.0115	0.98275	0.9086	0.86565	0.75184	0.97445	0.89586	0.99355		63.4758	63.4758	63.4758	63.4758	74.4585	73.6112	73.9507	78.7726	81.1006	75.054	-15.2342	-15.2342	-15.2342	-15.2342	-4.25154	-5.09878	-4.75932	0.0625533	2.39056	-3.65604	0.697882	0.748196	0.317122	0.306872
521	B7ZKU0;B7ZKU2;Q17RM7;Q7Z589;B7ZKT8;Q7Z589-2;E9PMC9;F5H2F0;E9PPE6	Protein EMSY	C11orf30;EMSY	>tr|B7ZKU0|B7ZKU0_HUMAN C11orf30 protein OS=Homo sapiens GN=C11orf30 PE=2 SV=1;>tr|B7ZKU2|B7ZKU2_HUMAN C11orf30 protein OS=Homo sapiens GN=C11orf30 PE=2 SV=1;>tr|Q17RM7|Q17RM7_HUMAN Chromosome 11 open reading frame 30 OS=Homo sapiens GN=C11orf30 PE=2 SV=1;				143.19	+				1.0761	NaN	NaN	NaN	NaN	NaN	NaN	NaN	+	168.064	168.064	0	0	165.29	165.29	165.29	0	0	0	24.8737	24.8737	0	0	22.1005	22.1005	22.1005	0	0	0	0.952706	1	1	1
1192	E9PRG8;E9PLD3		C11orf48	>tr|E9PRG8|E9PRG8_HUMAN Uncharacterized protein C11orf48 OS=Homo sapiens GN=C11orf48 PE=4 SV=1;>tr|E9PLD3|E9PLD3_HUMAN Uncharacterized protein OS=Homo sapiens PE=4 SV=1				13.798			+		NaN	NaN	1.176	1.0364	0.96952	NaN	NaN	NaN		13.0624	13.0624	0	0	16.285	16.285	16.285	25.3141	25.3141	25.3141	-0.735571	-0.735571	0	0	2.48701	2.48701	2.48701	11.5161	11.5161	11.5161	1	1	0.844452	1
1261	G5EA39;F5H6E4;P60006;F5H3R3;F8WDQ6;F5H2T3;F5GXB9	Anaphase-promoting complex subunit 15	C11orf51;ANAPC15	>tr|G5EA39|G5EA39_HUMAN Chromosome 11 open reading frame 51, isoform CRA_c OS=Homo sapiens GN=C11orf51 PE=4 SV=1;>tr|F5H6E4|F5H6E4_HUMAN Protein C11orf51 (Fragment) OS=Homo sapiens GN=C11orf51 PE=4 SV=1;>sp|P60006|APC15_HUMAN Anaphase-promoting complex sub				22.03			+		NaN	NaN	1.1991	0.91372	0.82119	NaN	NaN	NaN		0	0	0	0	16.285	16.285	16.285	0	0	0	0	0	0	0	-5.74499	-5.74499	-5.74499	0	0	0	1	1	0.43887	1
6179	Q9H0W9;Q9H0W9-2;Q9H0W9-3;Q9H0W9-4;E9PJU8;E9PQS1;E9PPB5;E9PIP1;E9PLB3;E9PLC5;E9PSC3;E9PR95	Ester hydrolase C11orf54	C11orf54	>sp|Q9H0W9|CK054_HUMAN Ester hydrolase C11orf54 OS=Homo sapiens GN=C11orf54 PE=1 SV=1;>sp|Q9H0W9-2|CK054_HUMAN Isoform 2 of Ester hydrolase C11orf54 OS=Homo sapiens GN=C11orf54;>sp|Q9H0W9-3|CK054_HUMAN Isoform 3 of Ester hydrolase C11orf54 OS=Homo sapiens				35.117	+	+	+	+	0.77285	0.78797	1.0542	0.97571	0.92374	1.0735	0.97422	0.90725		44.445	44.445	40.6168	40.641	25.7542	25.6975	25.8574	36.7948	36.6366	37.2208	9.32803	9.32803	5.49978	5.52401	-9.36278	-9.41953	-9.25965	1.6778	1.51956	2.10381	0.043121	0.301199	0.426309	0.564977
6289	E9PNP3;Q9H7C9;E9PLK9;Q9H7C9-2;E9PJP1;Q9H7C9-3;E9PR47;E9PIQ4	UPF0366 protein C11orf67	C11orf67	>tr|E9PNP3|E9PNP3_HUMAN UPF0366 protein C11orf67 OS=Homo sapiens GN=C11orf67 PE=4 SV=1;>sp|Q9H7C9|CK067_HUMAN UPF0366 protein C11orf67 OS=Homo sapiens GN=C11orf67 PE=1 SV=1;>tr|E9PLK9|E9PLK9_HUMAN UPF0366 protein C11orf67 OS=Homo sapiens GN=C11orf67 PE=4 S				15.588	+		+		1.1001	NaN	1.1639	1.173	0.92665	NaN	NaN	NaN		13.0624	13.0624	0	0	12.8215	12.8215	12.8215	40.6791	40.6791	40.6791	-2.52557	-2.52557	0	0	-2.76648	-2.76648	-2.76648	25.0911	25.0911	25.0911	0.856818	1	0.692463	1
6225	Q9H3H3-3;Q9H3H3-2;Q9H3H3	UPF0696 protein C11orf68	C11orf68	>sp|Q9H3H3-3|CK068_HUMAN Isoform 3 of UPF0696 protein C11orf68 OS=Homo sapiens GN=C11orf68;>sp|Q9H3H3-2|CK068_HUMAN Isoform 2 of UPF0696 protein C11orf68 OS=Homo sapiens GN=C11orf68;>sp|Q9H3H3|CK068_HUMAN UPF0696 protein C11orf68 OS=Homo sapiens GN=C11orf6				31.517	+		+		1.2373	NaN	0.91303	0.95006	1.1165	NaN	NaN	NaN		29.6943	29.6943	0	0	25.3141	25.3141	25.3141	0	0	0	-1.82269	-1.82269	0	0	-6.20294	-6.20294	-6.20294	0	0	0	0.741413	1	0.328514	1
4462	Q53FT3;E9PPG8;E9PJB2	Protein Hikeshi	C11orf73	>sp|Q53FT3|HIKES_HUMAN Protein Hikeshi OS=Homo sapiens GN=C11orf73 PE=1 SV=2;>tr|E9PPG8|E9PPG8_HUMAN Protein Hikeshi OS=Homo sapiens GN=C11orf73 PE=4 SV=1				21.627	+		+		1.0282	NaN	1.1351	1.0952	1.0149	NaN	NaN	NaN		17.0198	17.0198	0	0	16.285	16.285	16.285	0	0	0	-4.60721	-4.60721	0	0	-5.34199	-5.34199	-5.34199	0	0	0	0.663068	1	0.920251	1
695	Q8N6T0;C9JZP8;E9PPA3;Q8N6T0-2;E9PKZ8;B4DXL1;E9PKM2;E9PIE7;H0YD55;H0YDL3;E9PMI8;H0YD22;E9PMU2	Putative uncharacterized protein C11orf80	C11orf80	>sp|Q8N6T0|CK080_HUMAN Putative uncharacterized protein C11orf80 OS=Homo sapiens GN=C11orf80 PE=2 SV=1;>tr|C9JZP8|C9JZP8_HUMAN Putative uncharacterized protein C11orf80 OS=Homo sapiens GN=C11orf80 PE=4 SV=2;>tr|E9PPA3|E9PPA3_HUMAN Putative uncharacterized			+	58.061			+		NaN	NaN	0.37962	6.05	15.71	NaN	NaN	NaN		0	0	0	0	51.501	55.3169	55.6653	0	0	0	0	0	0	0	-6.55999	-2.74411	-2.39567	0	0	0	1	1	2.92422e-87	1
4780	Q6UW78	UPF0723 protein C11orf83	C11orf83	>sp|Q6UW78|CK083_HUMAN UPF0723 protein C11orf83 OS=Homo sapiens GN=C11orf83 PE=1 SV=2				10.081			+		NaN	NaN	0.81363	1.207	1.5608	NaN	NaN	NaN		0	0	0	0	12.8215	12.8215	12.8215	0	0	0	0	0	0	0	2.74052	2.74052	2.74052	0	0	0	1	1	0.71067	1
5998	Q9BUA3;H0YGY5;H0YGK9	Uncharacterized protein C11orf84	C11orf84	>sp|Q9BUA3|CK084_HUMAN Uncharacterized protein C11orf84 OS=Homo sapiens GN=C11orf84 PE=1 SV=3	+			41.036		+		+	NaN	1.5252	NaN	NaN	NaN	0.12227	1.563	12.251	+	0	0	113.879	108.662	0	0	0	108.563	109.281	104.58	0	0	72.8425	67.6263	0	0	0	67.5272	68.2452	63.5436	1	0.551113	1	0.221025
6356	Q9HB07;F8VR84;F5H641;F8VQQ3;H3BPH3	UPF0160 protein MYG1, mitochondrial	C12orf10	>sp|Q9HB07|MYG1_HUMAN UPF0160 protein MYG1, mitochondrial OS=Homo sapiens GN=C12orf10 PE=1 SV=2;>tr|F8VR84|F8VR84_HUMAN UPF0160 protein MYG1, mitochondrial OS=Homo sapiens GN=C12orf10 PE=4 SV=1;>tr|F5H641|F5H641_HUMAN UPF0160 protein MYG1, mitochondrial OS			+	42.449	+		+	+	0.9699	NaN	1.0319	0.89141	0.93633	0.92332	0.86488	1.1721	+	44.445	44.445	0	0	40.6791	40.6791	40.6791	40.6791	40.6791	40.6791	1.99603	1.99603	0	0	-1.76993	-1.76993	-1.76993	-1.76993	-1.76993	-1.76993	0.349045	1	0.0485562	0.350143
5387	Q8WUH6	UPF0444 transmembrane protein C12orf23	C12orf23	>sp|Q8WUH6|CL023_HUMAN UPF0444 transmembrane protein C12orf23 OS=Homo sapiens GN=C12orf23 PE=1 SV=1				11.748	+		+		1.1017	NaN	1.2064	1.1346	0.9341	NaN	NaN	NaN		13.0624	13.0624	0	0	17.2337	14.4978	15.3916	0	0	0	1.31443	1.31443	0	0	5.48573	2.74979	3.64358	0	0	0	0.976779	1	0.639194	1
5200	Q8N999;Q8N999-3	Uncharacterized protein C12orf29	C12orf29	>sp|Q8N999|CL029_HUMAN Uncharacterized protein C12orf29 OS=Homo sapiens GN=C12orf29 PE=1 SV=2;>sp|Q8N999-3|CL029_HUMAN Isoform 3 of Uncharacterized protein C12orf29 OS=Homo sapiens GN=C12orf29	+			37.49		+		+	NaN	0.91525	NaN	NaN	NaN	0.068748	1.2222	17.98	+	52.5654	52.5654	0	0	40.6791	40.6791	40.6791	56.2598	56.2598	56.2598	15.0754	15.0754	0	0	3.18907	3.18907	3.18907	18.7698	18.7698	18.7698	1	0.551179	1	0.912628
5163	Q8N5I9	Uncharacterized protein C12orf45	C12orf45	>sp|Q8N5I9|CL045_HUMAN Uncharacterized protein C12orf45 OS=Homo sapiens GN=C12orf45 PE=1 SV=2				20.123			+		NaN	NaN	1.0668	1.22	0.99073	NaN	NaN	NaN		29.6943	29.6943	0	0	25.3141	25.3141	25.3141	0	0	0	9.57131	9.57131	0	0	5.19106	5.19106	5.19106	0	0	0	1	1	0.533665	1
5876	Q99622;F5GXW5	Protein C10	C12orf57	>sp|Q99622|C10_HUMAN Protein C10 OS=Homo sapiens GN=C12orf57 PE=1 SV=1;>tr|F5GXW5|F5GXW5_HUMAN Protein C10 OS=Homo sapiens GN=C12orf57 PE=4 SV=1				13.178			+		NaN	NaN	1.2163	0.95325	0.81283	NaN	NaN	NaN		0	0	0	0	12.8215	12.8215	12.8215	0	0	0	0	0	0	0	-0.356478	-0.356478	-0.356478	0	0	0	1	1	0.537101	1
5762	Q96MD2;F5H2Q3	UPF0536 protein C12orf66	C12orf66	>sp|Q96MD2|CL066_HUMAN UPF0536 protein C12orf66 OS=Homo sapiens GN=C12orf66 PE=2 SV=4;>tr|F5H2Q3|F5H2Q3_HUMAN UPF0536 protein C12orf66 OS=Homo sapiens GN=C12orf66 PE=4 SV=1				50.414				+	NaN	NaN	NaN	NaN	NaN	0.85407	1.1272	0.83414		0	0	44.445	44.445	76.5394	76.5394	76.5394	40.6791	40.6791	40.6791	0	0	-5.96897	-5.96897	26.1254	26.1254	26.1254	-9.73493	-9.73493	-9.73493	1	1	1	0.969667
1425	F8VQD4;Q8TAD7	Overexpressed in colon carcinoma 1 protein	C12orf75;OCC1	>tr|F8VQD4|F8VQD4_HUMAN Protein C12orf75 (Fragment) OS=Homo sapiens GN=C12orf75 PE=4 SV=2;>sp|Q8TAD7|OCC1_HUMAN Overexpressed in colon carcinoma 1 protein OS=Homo sapiens GN=OCC1 PE=1 SV=2				9.3362			+		NaN	NaN	1.859	1.2118	0.62069	NaN	NaN	NaN		0	0	0	0	12.8215	12.8215	12.8215	0	0	0	0	0	0	0	3.48532	3.48532	3.48532	0	0	0	1	1	0.695373	1
6885	Q9UKR5	Probable ergosterol biosynthetic protein 28	C14orf1	>sp|Q9UKR5|ERG28_HUMAN Probable ergosterol biosynthetic protein 28 OS=Homo sapiens GN=C14orf1 PE=1 SV=1				15.864			+	+	NaN	NaN	1.051	1.1441	1.0815	0.85457	1.0037	1.146		13.0624	13.0624	0	0	30.9172	30.0971	29.645	12.8215	12.8215	12.8215	-2.80157	-2.80157	0	0	15.0532	14.2331	13.781	-3.04248	-3.04248	-3.04248	1	1	0.77754	0.559273
6575	Q9NWQ9	Uncharacterized protein C14orf119	C14orf119	>sp|Q9NWQ9|CN119_HUMAN Uncharacterized protein C14orf119 OS=Homo sapiens GN=C14orf119 PE=2 SV=1				16.009			+		NaN	NaN	0.94175	1.1258	1.1378	NaN	NaN	NaN		0	0	0	0	0	0	0	0	0	0	0	0	0	0	0	0	0	0	0	0	1	1	0.955348	1
5670	Q96FN9;F8W1H4	Probable D-tyrosyl-tRNA(Tyr) deacylase 2	C14orf126	>sp|Q96FN9|DTD2_HUMAN Probable D-tyrosyl-tRNA(Tyr) deacylase 2 OS=Homo sapiens GN=C14orf126 PE=2 SV=1				18.66	+		+		1.1976	NaN	1.2349	1.0374	0.93797	NaN	NaN	NaN		15.7918	15.8852	0	0	16.285	16.285	16.285	0	0	0	-2.86815	-2.77482	0	0	-2.37499	-2.37499	-2.37499	0	0	0	0.916486	1	0.92939	1
1540	G3V4K3;Q9H9C1;Q9H9C1-2;G3V549	Spermatogenesis-defective protein 39 homolog	C14orf133;SPE39	>tr|G3V4K3|G3V4K3_HUMAN Protein C14orf133 OS=Homo sapiens GN=C14orf133 PE=4 SV=1;>sp|Q9H9C1|SPE39_HUMAN Spermatogenesis-defective protein 39 homolog OS=Homo sapiens GN=SPE39 PE=1 SV=1;>sp|Q9H9C1-2|SPE39_HUMAN Isoform 2 of Spermatogenesis-defective protein				59.718	+		+		1.1684	NaN	0.90751	0.96562	1.0638	NaN	NaN	NaN		52.5654	52.5654	0	0	56.0675	56.0561	55.9571	0	0	0	-7.1526	-7.1526	0	0	-3.65048	-3.66189	-3.76088	0	0	0	0.87083	1	0.50342	1
6072	Q9BXV9	Uncharacterized protein C14orf142	C14orf142	>sp|Q9BXV9|CN142_HUMAN Uncharacterized protein C14orf142 OS=Homo sapiens GN=C14orf142 PE=2 SV=2				10.859	+		+		0.78771	NaN	0.82522	0.86081	0.99623	NaN	NaN	NaN		13.0624	13.0624	0	0	12.8215	12.8215	12.8215	0	0	0	2.20343	2.20343	0	0	1.96252	1.96252	1.96252	0	0	0	0.107169	1	0.214165	1
5651	Q96EM0;E9PKK7;D6RC46	Probable proline racemase	C14orf149	>sp|Q96EM0|PRCM_HUMAN Probable proline racemase OS=Homo sapiens GN=C14orf149 PE=1 SV=2				38.137	+		+		1.0025	NaN	1.3216	0.89338	0.72409	NaN	NaN	NaN		44.445	44.445	0	0	40.6791	40.6791	40.6791	0	0	0	6.30803	6.30803	0	0	2.54207	2.54207	2.54207	0	0	0	0.632573	1	0.116851	1
4890	Q7Z3D6-2;Q7Z3D6;Q7Z3D6-3;Q7Z3D6-5;G8JLP2;Q7Z3D6-4;H0YB09;H0YB62;H0YB11;E5RIU5;E5RJ62;E5RIL4;E5RJ87;Q7Z3D6-6;E5RGN8;E5RFZ6;E5RGP9;E5RFT5;E5RK56;E5RHG2	UPF0317 protein C14orf159, mitochondrial	C14orf159	>sp|Q7Z3D6-2|CN159_HUMAN Isoform 2 of UPF0317 protein C14orf159, mitochondrial OS=Homo sapiens GN=C14orf159;>sp|Q7Z3D6|CN159_HUMAN UPF0317 protein C14orf159, mitochondrial OS=Homo sapiens GN=C14orf159 PE=2 SV=2;>sp|Q7Z3D6-3|CN159_HUMAN Isoform 3 of UPF0317				66.926	+	+	+	+	0.87493	0.64966	1.0726	0.99708	0.95794	0.93993	0.89103	0.89662		63.4758	63.4758	63.4758	63.4758	56.2598	56.2598	56.2598	56.2598	56.2598	56.2598	-3.45016	-3.45016	-3.45016	-3.45016	-10.6662	-10.6662	-10.6662	-10.6662	-10.6662	-10.6662	0.0885424	0.127184	0.817826	0.306184
6985	Q9Y224;G3V4C6;H0YJB9;G3V4E7	UPF0568 protein C14orf166	C14orf166	>sp|Q9Y224|CN166_HUMAN UPF0568 protein C14orf166 OS=Homo sapiens GN=C14orf166 PE=1 SV=1;>tr|G3V4C6|G3V4C6_HUMAN UPF0568 protein C14orf166 OS=Homo sapiens GN=C14orf166 PE=4 SV=1				28.068	+		+		1.0278	NaN	0.99826	1.0244	1.0278	NaN	NaN	NaN		29.6943	29.6943	0	0	25.3141	25.3141	25.3141	0	0	0	1.62631	1.62631	0	0	-2.75394	-2.75394	-2.75394	0	0	0	0.875709	1	0.958716	1
1544	G3V556;G3V5Q3;P56378	6.8 kDa mitochondrial proteolipid	C14orf2;MP68	>tr|G3V556|G3V556_HUMAN Protein C14orf2 OS=Homo sapiens GN=C14orf2 PE=4 SV=1;>tr|G3V5Q3|G3V5Q3_HUMAN Chromosome 14 open reading frame 2, isoform CRA_a OS=Homo sapiens GN=C14orf2 PE=4 SV=1;>sp|P56378|68MP_HUMAN 6.8 kDa mitochondrial proteolipid OS=Homo sapi				11.281	+		+		0.97711	NaN	0.89479	1.0373	1.0709	NaN	NaN	NaN		13.0624	13.0624	0	0	12.8215	12.8215	12.8215	0	0	0	1.78143	1.78143	0	0	1.54052	1.54052	1.54052	0	0	0	0.426218	1	0.6819	1
4954	Q86U38;A8MY76;B3KVY3	Pumilio domain-containing protein C14orf21	C14orf21	>sp|Q86U38|CN021_HUMAN Pumilio domain-containing protein C14orf21 OS=Homo sapiens GN=C14orf21 PE=1 SV=1;>tr|A8MY76|A8MY76_HUMAN Pumilio domain-containing protein C14orf21 OS=Homo sapiens GN=C14orf21 PE=4 SV=1				69.437	+	+	+	+	1.2945	1.0693	1.2786	1.1841	1.0487	1.2814	1.0731	0.96072		63.4758	63.4758	63.4758	63.4758	61.5354	57.6728	59.694	57.8633	58.7862	58.6606	-5.96116	-5.96116	-5.96116	-5.96116	-7.90155	-11.7642	-9.74305	-11.5737	-10.6508	-10.7764	0.521284	0.945385	0.377401	0.97993
1411	Q6PJG2;F6RU81;H7C1L3	Uncharacterized protein C14orf43	C14orf43	>sp|Q6PJG2|CN043_HUMAN Uncharacterized protein C14orf43 OS=Homo sapiens GN=C14orf43 PE=1 SV=2;>tr|F6RU81|F6RU81_HUMAN Uncharacterized protein C14orf43 (Fragment) OS=Homo sapiens GN=C14orf43 PE=4 SV=1;>tr|H7C1L3|H7C1L3_HUMAN Uncharacterized protein C14orf43				114.99	+		+		1.6683	NaN	0.82952	1.1688	1.0293	NaN	NaN	NaN	+	128.659	128.659	168.064	168.064	102.225	102.225	102.225	0	0	0	13.6691	13.6691	53.0737	53.0737	-12.7648	-12.7648	-12.7648	0	0	0	0.213964	1	0.656367	1
6324	Q9H972;Q9H972-2;G3V2P0;G3V4W6;G5E9D9;G3V396	Uncharacterized protein C14orf93	C14orf93	>sp|Q9H972|CN093_HUMAN Uncharacterized protein C14orf93 OS=Homo sapiens GN=C14orf93 PE=2 SV=1;>sp|Q9H972-2|CN093_HUMAN Isoform 2 of Uncharacterized protein C14orf93 OS=Homo sapiens GN=C14orf93	+	+		58.696		+		+	NaN	5.485	NaN	NaN	NaN	0.8434	3.0309	4.8595		0	0	83.927	90.7087	0	0	0	78.0617	81.518	81.9489	0	0	25.231	32.0127	0	0	0	19.3657	22.822	23.2529	1	1.07319e-05	1	0.00462819
6407	Q9NPA0;H0YDT8;H0YDX2	UPF0480 protein C15orf24	C15orf24	>sp|Q9NPA0|EMC7_HUMAN ER membrane protein complex subunit 7 OS=Homo sapiens GN=EMC7 PE=1 SV=1;>tr|H0YDT8|H0YDT8_HUMAN UPF0480 protein C15orf24 (Fragment) OS=Homo sapiens GN=C15orf24 PE=4 SV=1;>tr|H0YDX2|H0YDX2_HUMAN UPF0480 protein C15orf24 (Fragment) OS=H				26.47	+		+	+	1.1431	NaN	1.1047	1.0723	1.0028	1.0069	0.90963	0.927		29.6943	29.6943	0	0	25.3141	25.3141	25.3141	25.3141	25.3141	25.3141	3.22431	3.22431	0	0	-1.15594	-1.15594	-1.15594	-1.15594	-1.15594	-1.15594	0.682105	1	0.765825	0.317311
875	E2QRD5;Q7Z6K5;H0YL85;H0YMP5;H0YL03;H0YMK0	UPF0552 protein C15orf38	C15orf38-AP3S2;C15orf38	>tr|E2QRD5|E2QRD5_HUMAN Protein C15orf38-AP3S2 OS=Homo sapiens GN=C15orf38-AP3S2 PE=4 SV=1;>sp|Q7Z6K5|CO038_HUMAN UPF0552 protein C15orf38 OS=Homo sapiens GN=C15orf38 PE=1 SV=1				43.881	+		+		0.8602	NaN	0.94908	0.94193	0.93107	NaN	NaN	NaN		28.7752	28.5754	0	0	24.8397	24.7407	24.8638	0	0	0	-15.1058	-15.3056	0	0	-19.0413	-19.1403	-19.0172	0	0	0	0.118385	1	0.276398	1
1589	G5EA00;Q8WUR7;F8WD31;F5GX92;H3BMR1;H0Y996;H3BQZ5	UPF0235 protein C15orf40	C15orf40	>tr|G5EA00|G5EA00_HUMAN Chromosome 15 open reading frame 40, isoform CRA_a OS=Homo sapiens GN=C15orf40 PE=3 SV=1;>sp|Q8WUR7|CO040_HUMAN UPF0235 protein C15orf40 OS=Homo sapiens GN=C15orf40 PE=1 SV=1;>tr|F8WD31|F8WD31_HUMAN UPF0235 protein C15orf40 OS=Homo				16.353	+				1.2822	NaN	NaN	NaN	NaN	NaN	NaN	NaN		13.0624	13.0624	0	0	12.8215	12.8215	12.8215	0	0	0	-3.29057	-3.29057	0	0	-3.53148	-3.53148	-3.53148	0	0	0	0.768098	1	1	1
7046	Q9Y2V0;H3BS01;Q9Y2V0-2;H3BNF9;H3BTL3;H3BMD3	Uncharacterized protein C15orf41	C15orf41	>sp|Q9Y2V0|CO041_HUMAN Uncharacterized protein C15orf41 OS=Homo sapiens GN=C15orf41 PE=2 SV=2;>tr|H3BS01|H3BS01_HUMAN Uncharacterized protein C15orf41 OS=Homo sapiens GN=C15orf41 PE=4 SV=1;>sp|Q9Y2V0-2|CO041_HUMAN Isoform 2 of Uncharacterized protein C15or				32.264		+		+	NaN	1.1267	NaN	NaN	NaN	1.1089	1.1696	1.0633		29.6943	29.6943	29.6943	29.6943	0	0	0	25.3141	25.3141	25.3141	-2.56969	-2.56969	-2.56969	-2.56969	0	0	0	-6.94994	-6.94994	-6.94994	1	0.931973	1	0.846523
287	B4DJL6;Q96SY0;B4DVT3;H3BRY6;Q96SY0-3;B4DVD5	UPF0464 protein C15orf44	C15orf44	>tr|B4DJL6|B4DJL6_HUMAN UPF0464 protein C15orf44 OS=Homo sapiens GN=C15orf44 PE=2 SV=1;>sp|Q96SY0|CO044_HUMAN UPF0464 protein C15orf44 OS=Homo sapiens GN=C15orf44 PE=1 SV=2;>tr|B4DVT3|B4DVT3_HUMAN UPF0464 protein C15orf44 OS=Homo sapiens GN=C15orf44 PE=2 S				61.345	+		+		1.1811	NaN	1.3308	1.2037	0.85846	NaN	NaN	NaN		52.5654	52.5654	52.5654	52.5654	56.2598	56.2598	56.2598	0	0	0	-8.7796	-8.7796	-8.7796	-8.7796	-5.08519	-5.08519	-5.08519	0	0	0	0.938834	1	0.728865	1
4819	Q6ZUT6;Q6ZUT6-4;Q6ZUT6-2;Q6ZUT6-3;H0YM82	Uncharacterized protein C15orf52	C15orf52	>sp|Q6ZUT6|CO052_HUMAN Uncharacterized protein C15orf52 OS=Homo sapiens GN=C15orf52 PE=1 SV=1;>sp|Q6ZUT6-4|CO052_HUMAN Isoform 4 of Uncharacterized protein C15orf52 OS=Homo sapiens GN=C15orf52				57.324	+		+		1.0497	NaN	1.2307	1.1427	0.94646	NaN	NaN	NaN		63.4758	63.4758	0	0	56.2598	56.2598	56.2598	0	0	0	6.15184	6.15184	0	0	-1.06419	-1.06419	-1.06419	0	0	0	0.846992	1	0.728977	1
5819	Q96S19;D6REA6;Q96S19-3;F6VM53;F6TF62;H3BNB2;Q96S19-2;H3BS73;H3BRT2;H3BMF3;H3BNT3;H3BQ55	UPF0585 protein C16orf13	C16orf13	>sp|Q96S19|CP013_HUMAN UPF0585 protein C16orf13 OS=Homo sapiens GN=C16orf13 PE=1 SV=2;>tr|D6REA6|D6REA6_HUMAN UPF0585 protein C16orf13 OS=Homo sapiens GN=C16orf13 PE=4 SV=1;>sp|Q96S19-3|CP013_HUMAN Isoform 3 of UPF0585 protein C16orf13 OS=Homo sapiens GN=C				22.578	+		+		0.93406	NaN	1.0785	0.97886	0.93462	NaN	NaN	NaN		17.0198	17.0198	0	0	16.285	16.285	16.285	0	0	0	-5.55821	-5.55821	0	0	-6.29299	-6.29299	-6.29299	0	0	0	0.343904	1	0.689157	1
6854	Q9UJK0	Probable ribosome biogenesis protein C16orf42	C16orf42	>sp|Q9UJK0|TSR3_HUMAN Probable ribosome biogenesis protein C16orf42 OS=Homo sapiens GN=C16orf42 PE=1 SV=1				33.596	+		+		1.321	NaN	0.83668	1.1217	1.3474	NaN	NaN	NaN		44.445	44.445	0	0	40.6791	40.6791	40.6791	0	0	0	10.849	10.849	0	0	7.08307	7.08307	7.08307	0	0	0	0.463038	1	0.909011	1
1719	Q96GQ5;H3BSM7;H3BR29;E7EP97;Q96GQ5-2;B4DJP2;H3BS97;H3BTA0;I3L2V0	UPF0420 protein C16orf58	C16orf58	>sp|Q96GQ5|CP058_HUMAN UPF0420 protein C16orf58 OS=Homo sapiens GN=C16orf58 PE=1 SV=2;>tr|H3BSM7|H3BSM7_HUMAN UPF0420 protein C16orf58 OS=Homo sapiens GN=C16orf58 PE=4 SV=1;>tr|H3BR29|H3BR29_HUMAN UPF0420 protein C16orf58 OS=Homo sapiens GN=C16orf58 PE=4 S				51.017	+	+		+	0.71516	0.82614	NaN	NaN	NaN	1.0099	0.96655	1.0164		44.445	44.445	44.445	44.445	40.6791	40.6791	40.6791	40.6791	40.6791	40.6791	-6.57197	-6.57197	-6.57197	-6.57197	-10.3379	-10.3379	-10.3379	-10.3379	-10.3379	-10.3379	0.0185871	0.308869	1	0.608601
4892	E7EWW0;Q7Z3J2;F5H7K1;G5E9I3;C9J7I2;Q7Z3J2-2;H3BV68;H3BVG8;F6S1J4;I3L1U5;H3BNX2;H3BTI5;H3BUS7;H3BRV8	UPF0505 protein C16orf62	C16orf62	>tr|E7EWW0|E7EWW0_HUMAN UPF0505 protein C16orf62 OS=Homo sapiens GN=C16orf62 PE=4 SV=2;>sp|Q7Z3J2|CP062_HUMAN UPF0505 protein C16orf62 OS=Homo sapiens GN=C16orf62 PE=1 SV=2;>tr|F5H7K1|F5H7K1_HUMAN UPF0505 protein C16orf62 OS=Homo sapiens GN=C16orf62 PE=4 S				118.61	+	+	+	+	0.97618	1.0131	0.92869	0.99501	1.0425	0.96702	0.96178	0.9879		100.454	100.454	100.454	100.454	89.1978	90.2001	91.7042	102.225	102.225	102.225	-18.1558	-18.1558	-18.1558	-18.1558	-29.4122	-28.4099	-26.9058	-16.3848	-16.3848	-16.3848	0.691054	0.973558	0.70142	0.651995
5965	Q9BSU1;H3BSG0;H3BVG5;H3BS58;H3BRA5;Q9BSU1-2	UPF0183 protein C16orf70	C16orf70	>sp|Q9BSU1|CP070_HUMAN UPF0183 protein C16orf70 OS=Homo sapiens GN=C16orf70 PE=1 SV=1;>tr|H3BSG0|H3BSG0_HUMAN UPF0183 protein C16orf70 (Fragment) OS=Homo sapiens GN=C16orf70 PE=4 SV=1;>tr|H3BVG5|H3BVG5_HUMAN UPF0183 protein C16orf70 OS=Homo sapiens GN=C16o	+			47.524		+		+	NaN	1.3121	NaN	NaN	NaN	0.39048	0.92525	2.3046		0	0	63.4758	63.4758	0	0	0	56.2598	56.2598	56.2598	0	0	15.9518	15.9518	0	0	0	8.73581	8.73581	8.73581	1	0.661898	1	0.402144
7192	Q9Y6A4;H3BPA3	UPF0468 protein C16orf80	C16orf80	>sp|Q9Y6A4|CP080_HUMAN UPF0468 protein C16orf80 OS=Homo sapiens GN=C16orf80 PE=1 SV=1				22.774	+		+		1.0392	NaN	0.93918	1.0858	1.0956	NaN	NaN	NaN		17.0198	17.0198	0	0	16.5845	16.6029	16.7512	0	0	0	-5.75421	-5.75421	0	0	-6.1895	-6.17107	-6.02282	0	0	0	0.942848	1	0.819014	1
4383	Q1ED39;H3BNU8;H3BPL4;H3BMC9	Protein C16orf88	C16orf88	>sp|Q1ED39|CP088_HUMAN Protein C16orf88 OS=Homo sapiens GN=C16orf88 PE=1 SV=1	+	+		51.588	+	+	+	+	1.4596	4.0928	1.1423	1.0166	0.78652	0.68655	4.2976	6.4807	+	52.5654	52.5654	92.0466	86.6528	56.2598	56.2598	56.2598	86.9505	84.2119	82.1834	0.977405	0.977405	40.4586	35.0648	4.67181	4.67181	4.67181	35.3625	32.6239	30.5954	0.267734	0.00195652	0.622262	3.57953e-05
581	H0YIS7;C9J4G0;Q8IXM2;F8W038;Q8IXM2-2;F8W1H0	Chromatin complexes subunit BAP18	C17orf49;BAP18	>tr|H0YIS7|H0YIS7_HUMAN Protein C17orf49 (Fragment) OS=Homo sapiens GN=C17orf49 PE=4 SV=1;>tr|C9J4G0|C9J4G0_HUMAN HCG32827, isoform CRA_d OS=Homo sapiens GN=C17orf49 PE=4 SV=1;>sp|Q8IXM2|BAP18_HUMAN Chromatin complexes subunit BAP18 OS=Homo sapiens GN=BAP1				24.767			+		NaN	NaN	0.80702	0.83901	0.75463	NaN	NaN	NaN		0	0	0	0	19.8903	20.7612	19.8369	0	0	0	0	0	0	0	-4.87666	-4.00584	-4.93015	0	0	0	1	1	0.147259	1
5690	Q96GS4	Uncharacterized protein C17orf59	C17orf59	>sp|Q96GS4|CQ059_HUMAN Uncharacterized protein C17orf59 OS=Homo sapiens GN=C17orf59 PE=1 SV=2				37.226			+		NaN	NaN	1.3491	1.0534	1.0159	NaN	NaN	NaN		44.445	44.445	0	0	40.6791	40.6791	40.6791	0	0	0	7.21903	7.21903	0	0	3.45307	3.45307	3.45307	0	0	0	1	1	0.863915	1
5135	Q8N2U0	UPF0451 protein C17orf61	C17orf61	>sp|Q8N2U0|CQ061_HUMAN UPF0451 protein C17orf61 OS=Homo sapiens GN=C17orf61 PE=2 SV=1				11.741	+		+	+	0.86942	NaN	0.99179	0.88875	0.92798	0.99558	0.93525	0.89031		13.0624	13.0624	13.0624	13.0624	12.8215	12.8215	12.8215	12.8215	12.8215	12.8215	1.32143	1.32143	1.32143	1.32143	1.08052	1.08052	1.08052	1.08052	1.08052	1.08052	0.101653	1	0.276141	0.368653
872	Q9BQA9;E1B6X3	Uncharacterized protein C17orf62	C17orf62	>sp|Q9BQA9|CQ062_HUMAN Uncharacterized protein C17orf62 OS=Homo sapiens GN=C17orf62 PE=1 SV=1;>tr|E1B6X3|E1B6X3_HUMAN Chromosome 17 open reading frame 62, isoform CRA_g OS=Homo sapiens GN=C17orf62 PE=4 SV=1				20.774	+	+	+	+	0.88949	1.0445	1.0498	0.82412	0.93957	1.196	1.0053	0.92862		17.0198	17.0198	16.7531	16.6373	31.2151	46.2564	37.89	16.2148	16.2111	16.1987	-3.75421	-3.75421	-4.02095	-4.13673	10.4411	25.4824	17.116	-4.55917	-4.56294	-4.5753	0.150924	0.671546	0.154676	0.454193
6350	Q9HAS0	Protein Njmu-R1	C17orf75	>sp|Q9HAS0|NJMU_HUMAN Protein Njmu-R1 OS=Homo sapiens GN=C17orf75 PE=1 SV=2				44.621	+		+		1.1181	NaN	0.98435	0.90852	0.94281	NaN	NaN	NaN		44.445	44.445	0	0	40.6791	40.6791	40.6791	0	0	0	-0.175971	-0.175971	0	0	-3.94193	-3.94193	-3.94193	0	0	0	0.980751	1	0.290914	1
4460	Q53F19;Q53F19-2	Uncharacterized protein C17orf85	C17orf85	>sp|Q53F19|CQ085_HUMAN Uncharacterized protein C17orf85 OS=Homo sapiens GN=C17orf85 PE=1 SV=2;>sp|Q53F19-2|CQ085_HUMAN Isoform 2 of Uncharacterized protein C17orf85 OS=Homo sapiens GN=C17orf85	+		+	70.592	+	+	+	+	1.0245	2.4298	0.85597	0.72607	0.82472	0.30454	1.9181	6.5439	+	78.4756	78.4756	100.454	100.454	76.5394	76.5394	76.5394	102.225	102.225	102.225	7.88364	7.88364	29.8622	29.8622	5.9474	5.9474	5.9474	31.6332	31.6332	31.6332	0.912145	0.0183733	0.00655763	0.490238
5577	Q96B23-2;Q96B23	Uncharacterized protein C18orf25	C18orf25	>sp|Q96B23-2|CR025_HUMAN Isoform 2 of Uncharacterized protein C18orf25 OS=Homo sapiens GN=C18orf25;>sp|Q96B23|CR025_HUMAN Uncharacterized protein C18orf25 OS=Homo sapiens GN=C18orf25 PE=1 SV=2	+		+	36.977	+		+	+	1.0534	NaN	11.187	10.728	0.90407	0.27865	1.4094	2.6754	+	52.5654	52.5654	63.4758	63.4758	56.2598	56.2598	56.2598	76.5394	76.5394	76.5394	15.5884	15.5884	26.4988	26.4988	19.2828	19.2828	19.2828	39.5624	39.5624	39.5624	0.783606	1	4.08941e-204	0.85948
1339	Q96DM3;F5H2W0;F5H3Y7;B7Z2Y1	Uncharacterized protein C18orf8	C18orf8	>sp|Q96DM3|MIC1_HUMAN Uncharacterized protein C18orf8 OS=Homo sapiens GN=C18orf8 PE=1 SV=2;>tr|F5H2W0|F5H2W0_HUMAN Uncharacterized protein C18orf8 OS=Homo sapiens GN=C18orf8 PE=4 SV=1;>tr|F5H3Y7|F5H3Y7_HUMAN Uncharacterized protein C18orf8 OS=Homo sapiens				74.974		+		+	NaN	0.92497	NaN	NaN	NaN	0.86644	1.0447	1.2527		0	0	63.4758	63.4758	56.2598	56.2598	56.2598	70.3677	67.8295	69.8562	0	0	-11.4982	-11.4982	-18.7142	-18.7142	-18.7142	-4.6063	-7.14447	-5.11783	1	0.669025	1	0.846366
5544	Q969H8	UPF0556 protein C19orf10	C19orf10	>sp|Q969H8|CS010_HUMAN UPF0556 protein C19orf10 OS=Homo sapiens GN=C19orf10 PE=1 SV=1				18.795	+		+		0.89056	NaN	0.95976	0.96524	0.93606	NaN	NaN	NaN		13.0624	13.0624	0	0	22.5412	20.8301	22.3983	0	0	0	-5.73257	-5.73257	0	0	3.74623	2.0351	3.60332	0	0	0	0.0423041	1	0.30729	1
6784	Q9UFG5;Q9UFG5-2;E7EP72	UPF0449 protein C19orf25	C19orf25	>sp|Q9UFG5|CS025_HUMAN UPF0449 protein C19orf25 OS=Homo sapiens GN=C19orf25 PE=1 SV=2;>sp|Q9UFG5-2|CS025_HUMAN Isoform 2 of UPF0449 protein C19orf25 OS=Homo sapiens GN=C19orf25;>tr|E7EP72|E7EP72_HUMAN UPF0449 protein C19orf25 OS=Homo sapiens GN=C19orf25 PE				12.878			+		NaN	NaN	1.1589	1.0932	0.95246	NaN	NaN	NaN		0	0	0	0	12.8215	12.8215	12.8215	0	0	0	0	0	0	0	-0.0564776	-0.0564776	-0.0564776	0	0	0	1	1	0.959203	1
5393	Q8WUQ7-2;Q8WUQ7;C9JAH9	Uncharacterized protein C19orf29	C19orf29	>sp|Q8WUQ7-2|CS029_HUMAN Isoform 2 of Uncharacterized protein C19orf29 OS=Homo sapiens GN=C19orf29;>sp|Q8WUQ7|CS029_HUMAN Uncharacterized protein C19orf29 OS=Homo sapiens GN=C19orf29 PE=1 SV=3	+			107.94	+	+	+	+	0.97326	1.1404	0.90844	1.414	1.2554	0.54536	1.2577	2.3949		100.454	100.454	128.659	128.659	76.5394	76.5394	76.5394	102.225	102.225	102.225	-7.48584	-7.48584	20.7191	20.7191	-31.4006	-31.4006	-31.4006	-5.71484	-5.71484	-5.71484	0.621297	0.762351	0.460756	0.938985
5913	Q9BQ61	Uncharacterized protein C19orf43	C19orf43	>sp|Q9BQ61|CS043_HUMAN Uncharacterized protein C19orf43 OS=Homo sapiens GN=C19orf43 PE=1 SV=1			+	18.419	+		+		1.334	NaN	1.1419	2.2108	1.1066	NaN	NaN	NaN		27.1025	20.7637	0	0	24.4795	21.8646	23.2215	0	0	0	8.68348	2.34471	0	0	6.06049	3.44558	4.8025	0	0	0	0.44086	1	1.21162e-05	1
5959	Q9BSF4	Uncharacterized protein C19orf52	C19orf52	>sp|Q9BSF4|CS052_HUMAN Uncharacterized protein C19orf52 OS=Homo sapiens GN=C19orf52 PE=1 SV=2				29.233	+		+	+	1.1934	NaN	1.0838	0.96939	0.93496	1.2962	0.90114	0.92828		29.6943	29.6943	0	0	25.3141	25.3141	25.3141	25.3141	25.3141	25.3141	0.461307	0.461307	0	0	-3.91894	-3.91894	-3.91894	-3.91894	-3.91894	-3.91894	0.620493	1	0.557432	0.326453
4609	Q5UCC4-3;Q5UCC4;Q5UCC4-2	UPF0510 protein INM02	C19orf63	>sp|Q5UCC4-3|EMC10_HUMAN Isoform 3 of ER membrane protein complex subunit 10 OS=Homo sapiens GN=EMC10;>sp|Q5UCC4|EMC10_HUMAN ER membrane protein complex subunit 10 OS=Homo sapiens GN=EMC10 PE=1 SV=1;>sp|Q5UCC4-2|EMC10_HUMAN Isoform 2 of ER membrane protein			+	28.003	+		+		0.8486	NaN	0.72888	0.58027	0.86644	NaN	NaN	NaN		50.0097	47.9588	0	0	25.3141	25.3141	25.3141	0	0	0	22.0067	19.9558	0	0	-2.68894	-2.68894	-2.68894	0	0	0	0.211908	1	0.00545924	1
6484	Q9NS00;Q9NS00-2;C9K0C8;C9JDX1	Glycoprotein-N-acetylgalactosamine 3-beta-galactosyltransferase 1	C1GALT1	>sp|Q9NS00|C1GLT_HUMAN Glycoprotein-N-acetylgalactosamine 3-beta-galactosyltransferase 1 OS=Homo sapiens GN=C1GALT1 PE=1 SV=1;>sp|Q9NS00-2|C1GLT_HUMAN Isoform 2 of Glycoprotein-N-acetylgalactosamine 3-beta-galactosyltransferase 1 OS=Homo sapiens GN=C1GALT1			+	42.202		+	+	+	NaN	1.2722	0.78215	0.79425	0.95755	1.1064	0.86117	0.92907		44.445	44.445	44.445	44.445	40.6791	40.6791	40.6791	40.6791	40.6791	40.6791	2.24303	2.24303	2.24303	2.24303	-1.52293	-1.52293	-1.52293	-1.52293	-1.52293	-1.52293	1	0.769873	0.0962542	0.282305
5659	Q96EU7	C1GALT1-specific chaperone 1	C1GALT1C1	>sp|Q96EU7|C1GLC_HUMAN C1GALT1-specific chaperone 1 OS=Homo sapiens GN=C1GALT1C1 PE=1 SV=1				36.382		+	+	+	NaN	1.4651	1.4623	1.4301	0.87354	1.2903	1.3234	0.94144		29.6943	29.6943	31.6543	31.2876	25.3141	25.3141	25.3141	28.4977	28.3026	28.2535	-6.68769	-6.68769	-4.72771	-5.09442	-11.0679	-11.0679	-11.0679	-7.88425	-8.07936	-8.12846	1	0.736053	0.174322	0.613923
4815	Q6ZSJ8	Uncharacterized protein C1orf122	C1orf122	>sp|Q6ZSJ8|CA122_HUMAN Uncharacterized protein C1orf122 OS=Homo sapiens GN=C1orf122 PE=2 SV=2				11.471			+		NaN	NaN	1.0991	1.0235	0.99907	NaN	NaN	NaN		0	0	0	0	23.8386	24.0047	24.2071	0	0	0	0	0	0	0	12.3676	12.5337	12.7361	0	0	0	1	1	0.777083	1
6581	Q9NWV4;B1ARP7	UPF0587 protein C1orf123	C1orf123	>sp|Q9NWV4|CA123_HUMAN UPF0587 protein C1orf123 OS=Homo sapiens GN=C1orf123 PE=1 SV=1;>tr|B1ARP7|B1ARP7_HUMAN Chromosome 1 open reading frame 123 OS=Homo sapiens GN=C1orf123 PE=4 SV=1				18.048	+		+		0.98792	NaN	0.95783	0.95087	0.96723	NaN	NaN	NaN		17.0198	17.0198	0	0	16.3288	16.3496	16.3636	0	0	0	-1.02821	-1.02821	0	0	-1.71916	-1.69843	-1.6844	0	0	0	0.522674	1	0.334928	1
700	Q7Z422;C9K0U0;Q7Z422-3;Q7Z422-4;Q7Z422-2;B4DNI1;F8WEE8	UPF0485 protein C1orf144	C1orf144	>sp|Q7Z422|CA144_HUMAN UPF0485 protein C1orf144 OS=Homo sapiens GN=C1orf144 PE=1 SV=1;>tr|C9K0U0|C9K0U0_HUMAN UPF0485 protein C1orf144 OS=Homo sapiens GN=C1orf144 PE=4 SV=1;>sp|Q7Z422-3|CA144_HUMAN Isoform 3 of UPF0485 protein C1orf144 OS=Homo sapiens GN=C			+	16.997			+		NaN	NaN	1.6414	1.7533	1.0305	NaN	NaN	NaN		0	0	0	0	16.285	16.285	16.285	0	0	0	0	0	0	0	-0.711992	-0.711992	-0.711992	0	0	0	1	1	0.0755136	1
189	Q9HAF1-3;B1AK64;Q9HAF1;Q9HAF1-2;B1AK63	Chromatin modification-related protein MEAF6	C1orf149;MEAF6	>sp|Q9HAF1-3|EAF6_HUMAN Isoform 3 of Chromatin modification-related protein MEAF6 OS=Homo sapiens GN=MEAF6;>tr|B1AK64|B1AK64_HUMAN Chromatin modification-related protein MEAF6 OS=Homo sapiens GN=C1orf149 PE=4 SV=1;>sp|Q9HAF1|EAF6_HUMAN Chromatin modificati	+	+		22.755		+	+	+	NaN	2.7848	1.0283	1.1569	1.106	0.11641	2.5724	19.787	+	0	0	44.445	44.445	25.3141	25.3141	25.3141	40.6791	40.6791	40.6791	0	0	21.69	21.69	2.55906	2.55906	2.55906	17.9241	17.9241	17.9241	1	0.0183829	0.863188	0.04739
5089	Q8IYL3	UPF0688 protein C1orf174	C1orf174	>sp|Q8IYL3|CA174_HUMAN UPF0688 protein C1orf174 OS=Homo sapiens GN=C1orf174 PE=1 SV=2				25.977			+		NaN	NaN	0.92488	1.1752	1.1959	NaN	NaN	NaN		29.6943	29.6943	0	0	25.3141	25.3141	25.3141	0	0	0	3.71731	3.71731	0	0	-0.662939	-0.662939	-0.662939	0	0	0	1	1	0.77926	1
6234	Q9H425;G5EA08;A8K8R8;E5RFY9;E5RI90	Uncharacterized protein C1orf198	C1orf198	>sp|Q9H425|CA198_HUMAN Uncharacterized protein C1orf198 OS=Homo sapiens GN=C1orf198 PE=1 SV=1;>tr|G5EA08|G5EA08_HUMAN Chromosome 1 open reading frame 198, isoform CRA_c OS=Homo sapiens GN=C1orf198 PE=4 SV=1;>tr|A8K8R8|A8K8R8_HUMAN Uncharacterized protein C				36.346			+		NaN	NaN	1.681	1.3234	0.83678	NaN	NaN	NaN		0	0	0	0	40.6791	40.6791	40.6791	0	0	0	0	0	0	0	4.33307	4.33307	4.33307	0	0	0	1	1	0.501271	1
4517	Q5JTJ3-2;Q5JTJ3;Q5JTJ3-3	Uncharacterized protein C1orf31	C1orf31	>sp|Q5JTJ3-2|CA031_HUMAN Isoform 2 of Uncharacterized protein C1orf31 OS=Homo sapiens GN=C1orf31;>sp|Q5JTJ3|CA031_HUMAN Uncharacterized protein C1orf31 OS=Homo sapiens GN=C1orf31 PE=2 SV=1;>sp|Q5JTJ3-3|CA031_HUMAN Isoform 3 of Uncharacterized protein C1orf				18.094			+		NaN	NaN	1.0224	1.053	0.95831	NaN	NaN	NaN		13.0624	13.0624	0	0	12.8215	12.8215	12.8215	0	0	0	-5.03157	-5.03157	0	0	-5.27248	-5.27248	-5.27248	0	0	0	1	1	0.78356	1
629	Q6IQ49;C9JIQ2;Q6IQ49-2;Q6IQ49-3	UPF0667 protein C1orf55	C1orf55	>sp|Q6IQ49|CA055_HUMAN UPF0667 protein C1orf55 OS=Homo sapiens GN=C1orf55 PE=1 SV=1;>tr|C9JIQ2|C9JIQ2_HUMAN UPF0667 protein C1orf55 OS=Homo sapiens GN=C1orf55 PE=4 SV=1;>sp|Q6IQ49-2|CA055_HUMAN Isoform 2 of UPF0667 protein C1orf55 OS=Homo sapiens GN=C1orf5				49.741			+		NaN	NaN	0.99273	1.3938	1.1799	NaN	NaN	NaN		128.659	128.659	0	0	40.6791	40.6791	40.6791	0	0	0	78.9181	78.9181	0	0	-9.06193	-9.06193	-9.06193	0	0	0	1	1	0.443618	1
5415	Q8WWB7;Q8WWB7-2	Lysosomal protein NCU-G1	C1orf85	>sp|Q8WWB7|NCUG1_HUMAN Lysosomal protein NCU-G1 OS=Homo sapiens GN=C1orf85 PE=1 SV=1;>sp|Q8WWB7-2|NCUG1_HUMAN Isoform 2 of Lysosomal protein NCU-G1 OS=Homo sapiens GN=C1orf85				43.864			+		NaN	NaN	0.73287	1.0134	1.4382	NaN	NaN	NaN		63.4758	63.4758	0	0	67.6488	66.6505	67.742	76.5394	76.5394	76.5394	19.6118	19.6118	0	0	23.7848	22.7865	23.878	32.6754	32.6754	32.6754	1	1	0.767464	1
3894	Q07021;I3L3B0;I3L3Q7	Complement component 1 Q subcomponent-binding protein, mitochondrial	C1QBP	>sp|Q07021|C1QBP_HUMAN Complement component 1 Q subcomponent-binding protein, mitochondrial OS=Homo sapiens GN=C1QBP PE=1 SV=1;>tr|I3L3B0|I3L3B0_HUMAN Complement component 1 Q subcomponent-binding protein, mitochondrial OS=Homo sapiens GN=C1QBP PE=4 SV=1;>				31.362	+		+		0.95766	NaN	0.9768	0.95357	0.94253	NaN	NaN	NaN		29.6943	29.6943	0	0	25.3084	25.3078	25.3068	0	0	0	-1.66769	-1.66769	0	0	-6.0536	-6.05416	-6.05516	0	0	0	0.359317	1	0.308408	1
4538	Q5QPG6;Q9BUV8;Q9BUV8-2;Q9BUV8-3;Q9BUV8-4	Uncharacterized protein C20orf24	C20orf24	>tr|Q5QPG6|Q5QPG6_HUMAN Chromosome 20 open reading frame 24 OS=Homo sapiens GN=C20orf24 PE=2 SV=2;>sp|Q9BUV8|CT024_HUMAN Uncharacterized protein C20orf24 OS=Homo sapiens GN=C20orf24 PE=2 SV=1;>sp|Q9BUV8-2|CT024_HUMAN Isoform 2 of Uncharacterized protein C2				15.893			+		NaN	NaN	1.0348	1.0938	0.84708	NaN	NaN	NaN		0	0	0	0	128.817	162.708	125.677	0	0	0	0	0	0	0	112.924	146.815	109.784	0	0	0	1	1	0.865897	1
6130	Q9GZN8-2;Q9GZN8;E9PAL2;H7BYU9	UPF0687 protein C20orf27	C20orf27	>sp|Q9GZN8-2|CT027_HUMAN Isoform 2 of UPF0687 protein C20orf27 OS=Homo sapiens GN=C20orf27;>sp|Q9GZN8|CT027_HUMAN UPF0687 protein C20orf27 OS=Homo sapiens GN=C20orf27 PE=1 SV=3;>tr|E9PAL2|E9PAL2_HUMAN UPF0687 protein C20orf27 OS=Homo sapiens GN=C20orf27 PE				21.645	+	+	+	+	1.0469	0.99722	0.93464	0.9738	1.0852	0.92428	0.98915	1.0803		17.0198	17.0198	16.9256	16.9326	16.238	16.2519	16.2318	16.5574	16.5371	16.5733	-4.62521	-4.62521	-4.71937	-4.7124	-5.40696	-5.39307	-5.41325	-5.08762	-5.10789	-5.0717	0.866025	0.442674	0.469724	0.369552
16	A2A2Q9;Q9Y312	Uncharacterized protein C20orf4	C20orf4	>tr|A2A2Q9|A2A2Q9_HUMAN Chromosome 20 open reading frame 4 OS=Homo sapiens GN=C20orf4 PE=4 SV=1;>sp|Q9Y312|CT004_HUMAN Uncharacterized protein C20orf4 OS=Homo sapiens GN=C20orf4 PE=1 SV=2				45.034		+		+	NaN	1.0827	NaN	NaN	NaN	0.97556	0.74056	0.76069		0	0	44.445	44.445	40.6791	40.6791	40.6791	40.6791	40.6791	40.6791	0	0	-0.588971	-0.588971	-4.35493	-4.35493	-4.35493	-4.35493	-4.35493	-4.35493	1	0.947503	1	0.0805448
120	A8MSH5;Q9BY42;A2A2L5;A2A2L6	UPF0549 protein C20orf43	C20orf43	>tr|A8MSH5|A8MSH5_HUMAN UPF0549 protein C20orf43 OS=Homo sapiens GN=C20orf43 PE=4 SV=2;>sp|Q9BY42|CT043_HUMAN UPF0549 protein C20orf43 OS=Homo sapiens GN=C20orf43 PE=1 SV=3;>tr|A2A2L5|A2A2L5_HUMAN Chromosome 20 open reading frame 43 (Fragment) OS=Homo sapi			+	37.531	+		+		2.9737	NaN	0.7691	0.75612	0.97066	NaN	NaN	NaN	+	44.445	43.5049	0	0	119.922	42.9957	46.5041	0	0	0	6.91403	5.97395	0	0	82.3906	5.4647	8.97305	0	0	0	8.80552e-10	1	0.0880471	1
5924	Q9BQP7;Q5QPE7;Q5QPE8	Uncharacterized protein C20orf72	C20orf72	>sp|Q9BQP7|CT072_HUMAN Uncharacterized protein C20orf72 OS=Homo sapiens GN=C20orf72 PE=1 SV=1;>tr|Q5QPE7|Q5QPE7_HUMAN Chromosome 20 open reading frame 72 OS=Homo sapiens GN=C20orf72 PE=2 SV=1;>tr|Q5QPE8|Q5QPE8_HUMAN Chromosome 20 open reading frame 72 OS=H				39.42	+		+		1.265	NaN	1.2682	1.2153	0.8962	NaN	NaN	NaN		29.6943	29.6943	0	0	25.3141	25.3141	25.3141	0	0	0	-9.72569	-9.72569	0	0	-14.1059	-14.1059	-14.1059	0	0	0	0.559828	1	0.437694	1
1565	Q8N5X6;O43822;G5E952;O43822-2;H7BYE0	Uncharacterized protein C21orf2	C21orf2	>tr|Q8N5X6|Q8N5X6_HUMAN C21orf2 protein OS=Homo sapiens GN=C21orf2 PE=2 SV=1;>sp|O43822|CU002_HUMAN Uncharacterized protein C21orf2 OS=Homo sapiens GN=C21orf2 PE=1 SV=1;>tr|G5E952|G5E952_HUMAN Chromosome 21 open reading frame 2, isoform CRA_c OS=Homo sapie				40.421			+		NaN	NaN	0.96651	0.94312	0.98458	NaN	NaN	NaN		0	0	0	0	25.3141	25.3141	25.3141	0	0	0	0	0	0	0	-15.1069	-15.1069	-15.1069	0	0	0	1	1	0.56384	1
3067	P30042;H7C1F6;P30042-2;H7C2G3	ES1 protein homolog, mitochondrial	C21orf33	>sp|P30042|ES1_HUMAN ES1 protein homolog, mitochondrial OS=Homo sapiens GN=C21orf33 PE=1 SV=3;>tr|H7C1F6|H7C1F6_HUMAN ES1 protein homolog, mitochondrial (Fragment) OS=Homo sapiens GN=C21orf33 PE=4 SV=1;>sp|P30042-2|ES1_HUMAN Isoform Short of ES1 protein ho			+	28.17	+		+		0.84561	NaN	0.88456	0.91184	0.98062	NaN	NaN	NaN		29.6943	29.6943	0	0	25.3141	25.3141	25.3141	0	0	0	1.52431	1.52431	0	0	-2.85594	-2.85594	-2.85594	0	0	0	0.0298711	1	0.0935127	1
453	B7WNV6;C9JC99;Q6ICL3;C9J695;Q6ICL3-2;Q6ICL3-3;B7Z730;C9JDT9;A8MWT1;F8WDT9;B7Z6W2;C9JKN2	Uncharacterized protein C22orf25	C22orf25	>tr|B7WNV6|B7WNV6_HUMAN Chromosome 22 open reading frame 25, isoform CRA_c OS=Homo sapiens GN=C22orf25 PE=2 SV=1;>tr|C9JC99|C9JC99_HUMAN Uncharacterized protein C22orf25 OS=Homo sapiens GN=C22orf25 PE=4 SV=1;>sp|Q6ICL3|CV025_HUMAN Uncharacterized protein C			+	34.952			+		NaN	NaN	0.85031	0.81477	0.89091	NaN	NaN	NaN		0	0	0	0	25.3141	25.3141	25.3141	0	0	0	0	0	0	0	-9.63794	-9.63794	-9.63794	0	0	0	1	1	0.0999394	1
7096	Q9Y3I0;E7EQS9	tRNA-splicing ligase RtcB homolog	C22orf28	>sp|Q9Y3I0|RTCB_HUMAN tRNA-splicing ligase RtcB homolog OS=Homo sapiens GN=C22orf28 PE=1 SV=1				55.21	+		+		1.0364	NaN	1.0042	0.98973	0.96689	NaN	NaN	NaN		52.5082	52.5022	0	0	53.5871	53.8509	53.6078	76.5394	76.5394	76.5394	-2.70178	-2.70781	0	0	-1.62288	-1.35906	-1.60216	21.3294	21.3294	21.3294	0.825946	1	0.993573	1
6251	Q9H4I9	UPF0466 protein C22orf32, mitochondrial	C22orf32	>sp|Q9H4I9|CV032_HUMAN UPF0466 protein C22orf32, mitochondrial OS=Homo sapiens GN=C22orf32 PE=2 SV=1				11.441			+		NaN	NaN	1.1616	1.123	1.0018	NaN	NaN	NaN		0	0	0	0	12.8215	12.8215	12.8215	0	0	0	0	0	0	0	1.38052	1.38052	1.38052	0	0	0	1	1	0.996481	1
304	Q8N357;B4DLH2	Transmembrane protein C2orf18	C2orf18	>sp|Q8N357|CB018_HUMAN Transmembrane protein C2orf18 OS=Homo sapiens GN=C2orf18 PE=1 SV=1;>tr|B4DLH2|B4DLH2_HUMAN Chromosome 2 open reading frame 18, isoform CRA_c OS=Homo sapiens GN=C2orf18 PE=2 SV=1				40.214	+		+		0.96214	NaN	1.0551	0.98393	1.0673	NaN	NaN	NaN		433.395	432.65	0	0	204.248	205.464	204.007	25.3141	25.3141	25.3141	393.181	392.436	0	0	164.034	165.25	163.793	-14.8999	-14.8999	-14.8999	0.682309	1	0.619962	1
6894	Q9UKZ1;H7C0C7	UPF0760 protein C2orf29	C2orf29	>sp|Q9UKZ1|CB029_HUMAN UPF0760 protein C2orf29 OS=Homo sapiens GN=C2orf29 PE=1 SV=1				55.215		+	+	+	NaN	1.0087	1.3296	1.4349	1.0801	1.2467	1.0358	0.87394		44.445	44.445	81.4742	85.5256	40.6791	40.6791	40.6791	40.6791	40.6791	40.6791	-10.77	-10.77	26.2592	30.3106	-14.5359	-14.5359	-14.5359	-14.5359	-14.5359	-14.5359	1	0.946459	0.16476	0.975769
448	B5MDU6;Q9H6V9;Q9H6V9-2;B4DRG3;B5MCE2;D3YTH1;B7ZAJ5;B5MCU4;B7ZA47;C9JUM0;C9JHU6	UPF0554 protein C2orf43	C2orf43	>tr|B5MDU6|B5MDU6_HUMAN UPF0554 protein C2orf43 OS=Homo sapiens GN=C2orf43 PE=4 SV=1;>sp|Q9H6V9|CB043_HUMAN UPF0554 protein C2orf43 OS=Homo sapiens GN=C2orf43 PE=1 SV=1;>sp|Q9H6V9-2|CB043_HUMAN Isoform 2 of UPF0554 protein C2orf43 OS=Homo sapiens GN=C2orf4				42.668		+	+	+	NaN	0.74626	1.2197	1.2084	1.0359	1.2001	1.1731	1.192		0	0	29.6943	29.6943	25.3141	25.3141	25.3141	26.1069	26.1714	26.0895	0	0	-12.9737	-12.9737	-17.3539	-17.3539	-17.3539	-16.5611	-16.4966	-16.5785	1	0.155735	0.657271	0.951134
5416	Q8WWC4;H7C0V0	Uncharacterized protein C2orf47, mitochondrial	C2orf47	>sp|Q8WWC4|CB047_HUMAN Uncharacterized protein C2orf47, mitochondrial OS=Homo sapiens GN=C2orf47 PE=1 SV=1;>tr|H7C0V0|H7C0V0_HUMAN Uncharacterized protein C2orf47, mitochondrial (Fragment) OS=Homo sapiens GN=C2orf47 PE=4 SV=1				32.544	+	+	+	+	1.0449	0.96764	0.98666	0.88923	0.94606	0.9237	0.85313	1.042		20.362	20.1581	17.0198	17.0198	24.0814	24.3495	24.0363	25.3141	25.3141	25.3141	-12.182	-12.3859	-15.5242	-15.5242	-8.46258	-8.19448	-8.50774	-7.22994	-7.22994	-7.22994	0.873904	0.440768	0.162822	0.173889
6026	Q9BVC5;B4E2G9;C9J4K0	Ashwin	C2orf49	>sp|Q9BVC5|ASHWN_HUMAN Ashwin OS=Homo sapiens GN=C2orf49 PE=1 SV=1;>tr|B4E2G9|B4E2G9_HUMAN Ashwin OS=Homo sapiens GN=C2orf49 PE=2 SV=1;>tr|C9J4K0|C9J4K0_HUMAN Ashwin OS=Homo sapiens GN=C2orf49 PE=4 SV=1				25.858			+		NaN	NaN	1.1232	1.3175	1.0636	NaN	NaN	NaN		0	0	0	0	25.3141	25.3141	25.3141	0	0	0	0	0	0	0	-0.543939	-0.543939	-0.543939	0	0	0	1	1	0.261311	1
4861	Q7L592;C9JS27;C9J236;Q7L592-2;C9JP36	Protein midA homolog, mitochondrial	C2orf56	>sp|Q7L592|MIDA_HUMAN Protein midA homolog, mitochondrial OS=Homo sapiens GN=C2orf56 PE=1 SV=1;>tr|C9JS27|C9JS27_HUMAN Protein midA homolog, mitochondrial (Fragment) OS=Homo sapiens GN=C2orf56 PE=4 SV=1;>tr|C9J236|C9J236_HUMAN Protein midA homolog, mitocho				49.237			+		NaN	NaN	1.5839	1.568	0.95632	NaN	NaN	NaN		0	0	44.445	44.445	40.6791	40.6791	40.6791	0	0	0	0	0	-4.79197	-4.79197	-8.55793	-8.55793	-8.55793	0	0	0	1	1	0.281383	1
5193	Q8N8R5	UPF0565 protein C2orf69	C2orf69	>sp|Q8N8R5|CB069_HUMAN UPF0565 protein C2orf69 OS=Homo sapiens GN=C2orf69 PE=2 SV=1				43.448				+	NaN	NaN	NaN	NaN	NaN	1.1175	0.86323	0.85653		0	0	0	0	0	0	0	40.6791	40.6791	40.6791	0	0	0	0	0	0	0	-2.76893	-2.76893	-2.76893	1	1	1	0.285455
2541	P01024;B4E216	Complement C3;Complement C3 beta chain;Complement C3 alpha chain;C3a anaphylatoxin;Complement C3b alpha chain;Complement C3c alpha chain fragment 1;Complement C3dg fragment;Complement C3g fragment;Complement C3d fragment;Complement C3f fragment;Complement C3c alpha chain fragment 2	C3	>sp|P01024|CO3_HUMAN Complement C3 OS=Homo sapiens GN=C3 PE=1 SV=2;>tr|B4E216|B4E216_HUMAN Uncharacterized protein OS=Homo sapiens GN=C3 PE=2 SV=1			+	187.15	+		+		6.4801	NaN	3.6052	3.2179	0.92271	NaN	NaN	NaN		168.064	168.064	0	0	158.7	165.147	164.845	0	0	0	-19.0863	-19.0863	0	0	-28.4499	-22.0032	-22.3053	0	0	0	2.92261e-86	1	7.44193e-57	1
4711	Q6NW34;Q6NW34-2;A8MVI8;E9PFF8;E7ENV3;C9J9E3	Uncharacterized protein C3orf17	C3orf17	>sp|Q6NW34|CC017_HUMAN Uncharacterized protein C3orf17 OS=Homo sapiens GN=C3orf17 PE=1 SV=3;>sp|Q6NW34-2|CC017_HUMAN Isoform 2 of Uncharacterized protein C3orf17 OS=Homo sapiens GN=C3orf17;>tr|A8MVI8|A8MVI8_HUMAN Chromosome 3 open reading frame 17, isoform				64.551		+	+	+	NaN	0.84338	0.8365	0.9879	1.0745	1.221	1.0176	0.90332		52.5654	52.5654	56.5718	58.9382	63.4342	60.7414	63.4981	56.2598	56.2598	56.2598	-11.9856	-11.9856	-7.97915	-5.61278	-1.11684	-3.80955	-1.05287	-8.29119	-8.29119	-8.29119	1	0.434887	0.648241	0.596506
1508	F8WDL7		C3orf17	>tr|F8WDL7|F8WDL7_HUMAN Uncharacterized protein C3orf17 OS=Homo sapiens GN=C3orf17 PE=4 SV=1				12.485				+	NaN	NaN	NaN	NaN	NaN	1.1209	1.1671	1.1321		0	0	52.5654	52.5654	56.2598	56.2598	56.2598	56.2598	56.2598	56.2598	0	0	40.0804	40.0804	43.7748	43.7748	43.7748	43.7748	43.7748	43.7748	1	1	1	0.800672
572	Q9BQ75;E9PHS3;C9J384;H7C515	Uncharacterized protein C3orf26	C3orf26	>sp|Q9BQ75|CC026_HUMAN Uncharacterized protein C3orf26 OS=Homo sapiens GN=C3orf26 PE=1 SV=2;>tr|E9PHS3|E9PHS3_HUMAN Uncharacterized protein C3orf26 OS=Homo sapiens GN=C3orf26 PE=4 SV=1;>tr|C9J384|C9J384_HUMAN Uncharacterized protein C3orf26 (Fragment) OS=H				31.884			+		NaN	NaN	1.0846	1.0639	1.0301	NaN	NaN	NaN	+	29.6943	29.6943	0	0	25.3141	25.3141	25.3141	0	0	0	-2.18969	-2.18969	0	0	-6.56994	-6.56994	-6.56994	0	0	0	1	1	1	1
901	Q96FZ2;E7EMP6;D6R9T3;D6RGK7;D6RAZ3;D6RAI0	UPF0361 protein C3orf37	C3orf37	>sp|Q96FZ2|CC037_HUMAN UPF0361 protein C3orf37 OS=Homo sapiens GN=C3orf37 PE=1 SV=1;>tr|E7EMP6|E7EMP6_HUMAN UPF0361 protein C3orf37 OS=Homo sapiens GN=C3orf37 PE=4 SV=1;>tr|D6R9T3|D6R9T3_HUMAN UPF0361 protein C3orf37 (Fragment) OS=Homo sapiens GN=C3orf37 P	+			40.574		+	+	+	NaN	1.5709	1.4992	1.5842	1.1952	0.81573	2.6136	3.1612	+	0	0	131.543	119.809	40.6791	40.6791	40.6791	73.6461	75.2579	110.255	0	0	90.9692	79.2354	0.105074	0.105074	0.105074	33.0721	34.6839	69.6806	1	0.341784	0.223661	0.179464
558	Q0PNE2;Q0PNE2-2;E9PFB3;C9IYN7;C9JEX8;C9J9N8;C9J2D6;C9JA82;C9JLH5;F8WE64	Elongator complex protein 6 homolog	C3orf75	>sp|Q0PNE2|ELP6_HUMAN Elongator complex protein 6 homolog OS=Homo sapiens GN=C3orf75 PE=2 SV=1;>sp|Q0PNE2-2|ELP6_HUMAN Isoform 2 of Elongator complex protein 6 homolog OS=Homo sapiens GN=C3orf75;>tr|E9PFB3|E9PFB3_HUMAN Elongator complex protein 6 homolog O			+	29.793		+	+	+	NaN	1.3164	0.29383	0.3298	1.1024	1.0125	0.9219	1.0018		0	0	29.6943	29.6943	25.3141	25.3141	25.3141	25.3141	25.3141	25.3141	0	0	-0.0986929	-0.0986929	-4.47894	-4.47894	-4.47894	-4.47894	-4.47894	-4.47894	1	0.796322	9.64711e-05	0.313375
39	B0UZ83;B0V2C8;P0C0L4;P0C0L5;Q5JNX2;A6H8M8;F8VSI2;F8VW91;F8VZD8;A2BHY4;Q6U2E9;F5GXS0;F8VNV9;F8VX64;F8VWK3;B4DDH0	Complement C4-A;Complement C4 beta chain;Complement C4-A alpha chain;C4a anaphylatoxin;C4b-A;C4d-A;Complement C4 gamma chain;Complement C4-B;Complement C4 beta chain;Complement C4-B alpha chain;C4a anaphylatoxin;C4b-B;C4d-B;Complement C4 gamma chain	C4A;C4B;C4B-1	>tr|B0UZ83|B0UZ83_HUMAN Complement C4 gamma chain OS=Homo sapiens GN=C4A PE=4 SV=1;>tr|B0V2C8|B0V2C8_HUMAN Complement C4 gamma chain OS=Homo sapiens GN=C4A PE=4 SV=1;>sp|P0C0L4|CO4A_HUMAN Complement C4-A OS=Homo sapiens GN=C4A PE=1 SV=1;>sp|P0C0L5|CO4B_HUM			+	192.87			+		NaN	NaN	0.2116	0.10568	0.54114	NaN	NaN	NaN		0	0	0	0	21.1472	23.1988	24.7323	0	0	0	0	0	0	0	-171.723	-169.671	-168.138	0	0	0	1	1	2.29769e-05	1
6584	Q9NWY4;A8MVJ9	UPF0609 protein C4orf27;Putative UPF0609 protein C4orf27-like	C4orf27	>sp|Q9NWY4|CD027_HUMAN UPF0609 protein C4orf27 OS=Homo sapiens GN=C4orf27 PE=1 SV=2;>sp|A8MVJ9|YI028_HUMAN Putative UPF0609 protein C4orf27-like OS=Homo sapiens PE=1 SV=1				39.436	+		+		1.1043	NaN	1.2428	1.247	1.1307	NaN	NaN	NaN		44.445	44.445	0	0	40.6791	40.6791	40.6791	0	0	0	5.00903	5.00903	0	0	1.24307	1.24307	1.24307	0	0	0	0.966395	1	0.418079	1
5410	Q8WVX3-2;Q8WVX3	Uncharacterized protein C4orf3	C4orf3	>sp|Q8WVX3-2|CD003_HUMAN Isoform 2 of Uncharacterized protein C4orf3 OS=Homo sapiens GN=C4orf3;>sp|Q8WVX3|CD003_HUMAN Uncharacterized protein C4orf3 OS=Homo sapiens GN=C4orf3 PE=2 SV=2				22.558			+		NaN	NaN	1.4798	1.6452	1.0738	NaN	NaN	NaN		0	0	0	0	12.8215	12.8215	12.8215	0	0	0	0	0	0	0	-9.73648	-9.73648	-9.73648	0	0	0	1	1	0.119883	1
5189	Q8N8J7	Uncharacterized protein C4orf32	C4orf32	>sp|Q8N8J7|CD032_HUMAN Uncharacterized protein C4orf32 OS=Homo sapiens GN=C4orf32 PE=1 SV=2			+	14.652	+		+		0.82516	NaN	0.98069	0.67812	0.84546	NaN	NaN	NaN		13.0624	13.0624	17.0198	17.0198	149.007	139.129	134.269	0	0	0	-1.58957	-1.58957	2.36779	2.36779	134.355	124.477	119.617	0	0	0	0.172406	1	0.0859595	1
1286	F5GZ51;Q8N5G0;Q8N5G0-2;E5RH91	Uncharacterized protein C4orf52	C4orf52	>tr|F5GZ51|F5GZ51_HUMAN Uncharacterized protein C4orf52 OS=Homo sapiens GN=C4orf52 PE=4 SV=1;>sp|Q8N5G0|CD052_HUMAN Uncharacterized protein C4orf52 OS=Homo sapiens GN=C4orf52 PE=1 SV=2;>sp|Q8N5G0-2|CD052_HUMAN Isoform 2 of Uncharacterized protein C4orf52 O				18.345			+		NaN	NaN	0.99988	1.0449	0.95575	NaN	NaN	NaN		0	0	0	0	12.8215	12.8215	12.8215	0	0	0	0	0	0	0	-5.52348	-5.52348	-5.52348	0	0	0	1	1	0.824981	1
4919	Q7Z6I8;Q7Z6I8-2;H0YAE0	UPF0461 protein C5orf24	C5orf24	>sp|Q7Z6I8|CE024_HUMAN UPF0461 protein C5orf24 OS=Homo sapiens GN=C5orf24 PE=1 SV=1;>sp|Q7Z6I8-2|CE024_HUMAN Isoform 2 of UPF0461 protein C5orf24 OS=Homo sapiens GN=C5orf24;>tr|H0YAE0|H0YAE0_HUMAN UPF0461 protein C5orf24 (Fragment) OS=Homo sapiens GN=C5orf	+			20.132				+	NaN	NaN	NaN	NaN	NaN	0.38459	1.8236	4.5044	+	0	0	44.445	44.445	0	0	0	40.6791	40.6791	40.6791	0	0	24.313	24.313	0	0	0	20.5471	20.5471	20.5471	1	1	1	0.562496
48	A6NDU8	UPF0600 protein C5orf51	C5orf51	>sp|A6NDU8|CE051_HUMAN UPF0600 protein C5orf51 OS=Homo sapiens GN=C5orf51 PE=1 SV=1				33.62	+	+	+	+	1.2074	1.1933	1.0572	0.99912	0.9596	1.0873	1.0786	1.0192		29.6943	29.6943	29.6943	29.6943	25.3141	25.3141	25.3141	25.3141	25.3141	25.3141	-3.92569	-3.92569	-3.92569	-3.92569	-8.30594	-8.30594	-8.30594	-8.30594	-8.30594	-8.30594	0.761556	0.99014	0.48241	0.894053
4909	Q7Z4R8	UPF0669 protein C6orf120	C6orf120	>sp|Q7Z4R8|CF120_HUMAN UPF0669 protein C6orf120 OS=Homo sapiens GN=C6orf120 PE=1 SV=1				20.772			+	+	NaN	NaN	1.8201	0.99732	0.4663	1.0584	1.0198	0.83242		0	0	0	0	25.3141	25.3141	25.3141	25.3141	25.3141	25.3141	0	0	0	0	4.54206	4.54206	4.54206	4.54206	4.54206	4.54206	1	1	0.584915	0.57062
649	Q9Y530;C9JNE2;C9JXC3;C9J5P1;C9IZY1;C9JA90;H7C5Q1	O-acetyl-ADP-ribose deacetylase C6orf130	C6orf130	>sp|Q9Y530|CF130_HUMAN O-acetyl-ADP-ribose deacetylase C6orf130 OS=Homo sapiens GN=C6orf130 PE=1 SV=2;>tr|C9JNE2|C9JNE2_HUMAN O-acetyl-ADP-ribose deacetylase C6orf130 (Fragment) OS=Homo sapiens GN=C6orf130 PE=4 SV=1;>tr|C9JXC3|C9JXC3_HUMAN O-acetyl-ADP-rib				17.025	+		+		1.0577	NaN	0.9325	0.94401	0.93669	NaN	NaN	NaN		13.0624	13.0624	0	0	12.8215	12.8215	12.8215	0	0	0	-3.96257	-3.96257	0	0	-4.20348	-4.20348	-4.20348	0	0	0	0.805352	1	0.463663	1
174	F8VSH7;F8VX15;B0S7Q4;Q0P5T2;Q5SQH8;Q5SQH8-3;Q5SQH8-2;H7C4U4;H7C5D3;H7C5B5	Uncharacterized protein C6orf136	C6orf136	>tr|F8VSH7|F8VSH7_HUMAN Uncharacterized protein C6orf136 OS=Homo sapiens GN=C6orf136 PE=4 SV=1;>tr|F8VX15|F8VX15_HUMAN Uncharacterized protein C6orf136 OS=Homo sapiens GN=C6orf136 PE=4 SV=1;>tr|B0S7Q4|B0S7Q4_HUMAN Chromosome 6 open reading frame 136 (Fragm				54.792			+		NaN	NaN	1.3575	0.99911	0.8645	NaN	NaN	NaN		13.0624	13.0624	13.0624	13.0624	16.285	16.285	16.285	0	0	0	-41.7296	-41.7296	-41.7296	-41.7296	-38.507	-38.507	-38.507	0	0	0	1	1	0.689992	1
6696	Q9P0P8	Uncharacterized protein C6orf203	C6orf203	>sp|Q9P0P8|CF203_HUMAN Uncharacterized protein C6orf203 OS=Homo sapiens GN=C6orf203 PE=1 SV=1				27.941	+		+		1.0317	NaN	1.1138	0.91636	0.94416	NaN	NaN	NaN		339.928	342.068	0	0	93.7645	94.6426	98.3376	165.29	165.29	165.29	311.987	314.127	0	0	65.8235	66.7016	70.3966	137.349	137.349	137.349	0.876302	1	0.365221	1
6327	Q9H993;F5GZY1	UPF0364 protein C6orf211	C6orf211	>sp|Q9H993|CF211_HUMAN UPF0364 protein C6orf211 OS=Homo sapiens GN=C6orf211 PE=1 SV=1;>tr|F5GZY1|F5GZY1_HUMAN UPF0364 protein C6orf211 OS=Homo sapiens GN=C6orf211 PE=4 SV=1			+	51.172	+	+	+	+	0.99666	0.94456	0.84385	0.9075	0.99323	1.0114	0.97568	0.93931		44.445	44.445	44.3711	44.3446	40.6791	40.6791	40.6791	40.7516	40.718	40.7722	-6.72697	-6.72697	-6.80092	-6.82743	-10.4929	-10.4929	-10.4929	-10.4204	-10.454	-10.3998	0.61687	0.577025	0.0485812	0.609091
6345	Q9HAC7-3;Q9HAC7;Q9HAC7-2;Q9HAC7-4;H0Y4N1;B7Z568;H7C0H3	CaiB/baiF CoA-transferase family protein C7orf10	C7orf10	>sp|Q9HAC7-3|CG010_HUMAN Isoform 3 of CaiB/baiF CoA-transferase family protein C7orf10 OS=Homo sapiens GN=C7orf10;>sp|Q9HAC7|CG010_HUMAN CaiB/baiF CoA-transferase family protein C7orf10 OS=Homo sapiens GN=C7orf10 PE=1 SV=2;>sp|Q9HAC7-2|CG010_HUMAN Isoform				51.188			+		NaN	NaN	1.3041	1.1843	0.98916	NaN	NaN	NaN		0	0	0	0	215.356	215.356	215.356	0	0	0	0	0	0	0	164.168	164.168	164.168	0	0	0	1	1	0.439804	1
5770	Q96N11;Q96N11-2;H7BZK9;H7C0Q5	Uncharacterized protein C7orf26	C7orf26	>sp|Q96N11|CG026_HUMAN Uncharacterized protein C7orf26 OS=Homo sapiens GN=C7orf26 PE=2 SV=1;>sp|Q96N11-2|CG026_HUMAN Isoform 2 of Uncharacterized protein C7orf26 OS=Homo sapiens GN=C7orf26;>tr|H7BZK9|H7BZK9_HUMAN Uncharacterized protein C7orf26 (Fragment)				50.046		+		+	NaN	0.97277	NaN	NaN	NaN	1.2156	1.0358	1.0042		0	0	44.445	44.445	0	0	0	40.6791	40.6791	40.6791	0	0	-5.60097	-5.60097	0	0	0	-9.36693	-9.36693	-9.36693	1	0.704423	1	0.948216
6143	Q9GZY4;C9JA07;C9J6J1	Uncharacterized protein C7orf44	C7orf44	>sp|Q9GZY4|CG044_HUMAN Uncharacterized protein C7orf44 OS=Homo sapiens GN=C7orf44 PE=1 SV=1;>tr|C9JA07|C9JA07_HUMAN Uncharacterized protein C7orf44 (Fragment) OS=Homo sapiens GN=C7orf44 PE=4 SV=1;>tr|C9J6J1|C9J6J1_HUMAN Uncharacterized protein C7orf44 (Fra				16.694	+		+		1.1327	NaN	0.93372	0.81517	0.86823	NaN	NaN	NaN		13.0624	13.0624	0	0	12.8215	12.8215	12.8215	0	0	0	-3.63157	-3.63157	0	0	-3.87248	-3.87248	-3.87248	0	0	0	0.983002	1	0.160723	1
660	Q9BRJ6;C9JQV0;H7C2R9;H7C0T1	Uncharacterized protein C7orf50	C7orf50	>sp|Q9BRJ6|CG050_HUMAN Uncharacterized protein C7orf50 OS=Homo sapiens GN=C7orf50 PE=1 SV=1;>tr|C9JQV0|C9JQV0_HUMAN Uncharacterized protein C7orf50 (Fragment) OS=Homo sapiens GN=C7orf50 PE=4 SV=1;>tr|H7C2R9|H7C2R9_HUMAN Uncharacterized protein C7orf50 (Fra				22.083	+		+		1.2026	NaN	1.2804	1.2501	0.99179	NaN	NaN	NaN	+	29.6943	29.6943	0	0	25.3141	25.3141	25.3141	0	0	0	7.61131	7.61131	0	0	3.23106	3.23106	3.23106	0	0	0	0.590614	1	0.238632	1
5702	Q96HJ9	UPF0562 protein C7orf55	C7orf55	>sp|Q96HJ9|CG055_HUMAN UPF0562 protein C7orf55 OS=Homo sapiens GN=C7orf55 PE=1 SV=2			+	12.749			+		NaN	NaN	0.40262	0.52842	1.1872	NaN	NaN	NaN		0	0	0	0	12.8215	12.8215	12.8215	0	0	0	0	0	0	0	0.0725224	0.0725224	0.0725224	0	0	0	1	1	0.0132258	1
663	C9JQZ6		C7orf57	>tr|C9JQZ6|C9JQZ6_HUMAN Uncharacterized protein C7orf57 OS=Homo sapiens GN=C7orf57 PE=4 SV=1				36.133		+	+		NaN	1.0017	1.2092	0.77881	1.0468	NaN	NaN	NaN		17.0198	17.0198	233.798	247.183	14.6954	15.4867	15.3728	165.29	165.29	179.259	-19.1132	-19.1132	197.665	211.05	-21.4376	-20.6463	-20.7602	129.157	129.157	143.126	1	0.939262	0.107188	1
3932	Q0VGL1;C9JXA7	UPF0539 protein C7orf59	C7orf59	>sp|Q0VGL1|CG059_HUMAN UPF0539 protein C7orf59 OS=Homo sapiens GN=C7orf59 PE=1 SV=1;>tr|C9JXA7|C9JXA7_HUMAN UPF0539 protein C7orf59 OS=Homo sapiens GN=C7orf59 PE=4 SV=1				10.741	+		+		1.2234	NaN	0.93904	1.1357	1.197	NaN	NaN	NaN		13.0624	13.0624	0	0	17.0276	16.4664	18.671	0	0	0	2.32143	2.32143	0	0	6.28661	5.7254	7.92997	0	0	0	0.522877	1	0.780732	1
6293	Q9H7E9-2;Q9H7E9	UPF0488 protein C8orf33	C8orf33	>sp|Q9H7E9-2|CH033_HUMAN Isoform 2 of UPF0488 protein C8orf33 OS=Homo sapiens GN=C8orf33;>sp|Q9H7E9|CH033_HUMAN UPF0488 protein C8orf33 OS=Homo sapiens GN=C8orf33 PE=1 SV=1				26.448	+		+		1.3986	NaN	1.3691	0.95173	0.721	NaN	NaN	NaN		29.6943	29.6943	0	0	25.3141	25.3141	25.3141	0	0	0	3.24631	3.24631	0	0	-1.13394	-1.13394	-1.13394	0	0	0	0.325509	1	0.410652	1
4742	Q6P6B1	Uncharacterized protein C8orf47	C8orf47	>sp|Q6P6B1|CH047_HUMAN Uncharacterized protein C8orf47 OS=Homo sapiens GN=C8orf47 PE=2 SV=1				39.935			+		NaN	NaN	1.3562	0.92613	0.66873	NaN	NaN	NaN		0	0	0	0	56.2598	56.2598	56.2598	0	0	0	0	0	0	0	16.3248	16.3248	16.3248	0	0	0	1	1	0.428092	1
5111	Q8N0T1;E5RFW5	Uncharacterized protein C8orf59	C8orf59	>sp|Q8N0T1|CH059_HUMAN Uncharacterized protein C8orf59 OS=Homo sapiens GN=C8orf59 PE=1 SV=2;>tr|E5RFW5|E5RFW5_HUMAN Uncharacterized protein C8orf59 OS=Homo sapiens GN=C8orf59 PE=4 SV=1				11.456	+				2.16	NaN	NaN	NaN	NaN	NaN	NaN	NaN		13.0624	13.0624	0	0	12.8215	12.8215	12.8215	0	0	0	1.60643	1.60643	0	0	1.36552	1.36552	1.36552	0	0	0	0.0450237	1	1	1
4730	Q6P1X6;H0YF29;Q6P1X6-2	UPF0598 protein C8orf82	C8orf82	>sp|Q6P1X6|CH082_HUMAN UPF0598 protein C8orf82 OS=Homo sapiens GN=C8orf82 PE=1 SV=2;>tr|H0YF29|H0YF29_HUMAN UPF0598 protein C8orf82 (Fragment) OS=Homo sapiens GN=C8orf82 PE=4 SV=1;>sp|Q6P1X6-2|CH082_HUMAN Isoform 2 of UPF0598 protein C8orf82 OS=Homo sapien				23.889	+		+		1.1686	NaN	1.1354	1.0409	0.97861	NaN	NaN	NaN		17.0198	17.0198	0	0	18.5759	18.9044	19.143	0	0	0	-6.86921	-6.86921	0	0	-5.31314	-4.9846	-4.74604	0	0	0	0.918913	1	0.893596	1
4568	Q5T280;E7ESY7	Uncharacterized protein C9orf114	C9orf114	>sp|Q5T280|CI114_HUMAN Uncharacterized protein C9orf114 OS=Homo sapiens GN=C9orf114 PE=1 SV=3;>tr|E7ESY7|E7ESY7_HUMAN Uncharacterized protein C9orf114 OS=Homo sapiens GN=C9orf114 PE=4 SV=2				42.008			+		NaN	NaN	1.3223	1.3231	1.0825	NaN	NaN	NaN		44.445	44.445	0	0	40.6791	40.6791	40.6791	0	0	0	2.43703	2.43703	0	0	-1.32893	-1.32893	-1.32893	0	0	0	1	1	0.393541	1
6003	Q9BUH6	Uncharacterized protein C9orf142	C9orf142	>sp|Q9BUH6|CI142_HUMAN Uncharacterized protein C9orf142 OS=Homo sapiens GN=C9orf142 PE=1 SV=2			+	21.639	+		+		1.6741	NaN	1.1385	2.293	2.1514	NaN	NaN	NaN		29.6943	29.6943	0	0	25.3141	25.3141	25.3141	0	0	0	8.05531	8.05531	0	0	3.67506	3.67506	3.67506	0	0	0	0.078751	1	1.5842e-09	1
4878	Q7RTV5;G5E9A0;H0Y5J5	UPF0308 protein C9orf21	C9orf21;AAED1	>sp|Q7RTV5|CI021_HUMAN UPF0308 protein C9orf21 OS=Homo sapiens GN=C9orf21 PE=2 SV=1;>tr|G5E9A0|G5E9A0_HUMAN Chromosome 9 open reading frame 21, isoform CRA_c OS=Homo sapiens GN=AAED1 PE=4 SV=1;>tr|H0Y5J5|H0Y5J5_HUMAN Protein AAED1 (Fragment) OS=Homo sapien			+	24.856			+		NaN	NaN	1.8591	2.0833	1.18	NaN	NaN	NaN		0	0	0	0	25.3141	25.3141	25.3141	0	0	0	0	0	0	0	0.458061	0.458061	0.458061	0	0	0	1	1	0.0130589	1
5151	Q8N4J0;Q5T8V1;B4DSD4;Q5T8U9	UPF0586 protein C9orf41	C9orf41	>sp|Q8N4J0|CI041_HUMAN UPF0586 protein C9orf41 OS=Homo sapiens GN=C9orf41 PE=1 SV=1;>tr|Q5T8V1|Q5T8V1_HUMAN Chromosome 9 open reading frame 41 (Fragment) OS=Homo sapiens GN=C9orf41 PE=2 SV=1;>tr|B4DSD4|B4DSD4_HUMAN UPF0586 protein C9orf41 OS=Homo sapiens G			+	47.185		+	+	+	NaN	0.87296	0.48872	0.55359	1.2543	0.95779	0.93953	1.0373		44.445	44.445	44.445	44.445	40.6791	40.6791	40.6791	40.6791	40.6791	40.6791	-2.73997	-2.73997	-2.73997	-2.73997	-6.50593	-6.50593	-6.50593	-6.50593	-6.50593	-6.50593	1	0.451193	0.00299152	0.376343
4583	Q5T6V5;Q5T6V7;Q5T6V6	UPF0553 protein C9orf64	C9orf64	>sp|Q5T6V5|CI064_HUMAN UPF0553 protein C9orf64 OS=Homo sapiens GN=C9orf64 PE=1 SV=1;>tr|Q5T6V7|Q5T6V7_HUMAN Chromosome 9 open reading frame 64 OS=Homo sapiens GN=C9orf64 PE=2 SV=1				39.028	+		+		0.97492	NaN	0.95379	0.90189	1.0578	NaN	NaN	NaN		42.3448	43.0125	0	0	26.0771	25.9605	25.9548	0	0	0	3.31677	3.98448	0	0	-12.9509	-13.0675	-13.0732	0	0	0	0.536668	1	0.105936	1
6651	Q9NZ63;E7EVT7	Uncharacterized protein C9orf78	C9orf78	>sp|Q9NZ63|CI078_HUMAN Uncharacterized protein C9orf78 OS=Homo sapiens GN=C9orf78 PE=1 SV=1;>tr|E7EVT7|E7EVT7_HUMAN Uncharacterized protein OS=Homo sapiens GN=C9orf78 PE=4 SV=1				33.688	+		+		1.1182	NaN	0.84882	1.1212	1.1218	NaN	NaN	NaN		29.6943	29.6943	0	0	25.3141	25.3141	25.3141	0	0	0	-3.99369	-3.99369	0	0	-8.37394	-8.37394	-8.37394	0	0	0	0.90171	1	0.891254	1
5130	Q8N1Q1	Carbonic anhydrase 13	CA13	>sp|Q8N1Q1|CAH13_HUMAN Carbonic anhydrase 13 OS=Homo sapiens GN=CA13 PE=1 SV=1				29.443	+		+		0.90975	NaN	0.94097	1.0858	1.0368	NaN	NaN	NaN		29.6943	29.6943	0	0	25.3141	25.3141	25.3141	0	0	0	0.251307	0.251307	0	0	-4.12894	-4.12894	-4.12894	0	0	0	0.193098	1	0.951746	1
2537	P00918;E5RK37;E5RID5	Carbonic anhydrase 2	CA2	>sp|P00918|CAH2_HUMAN Carbonic anhydrase 2 OS=Homo sapiens GN=CA2 PE=1 SV=2				29.246	+	+	+	+	0.86581	0.80511	1.2824	1.0535	0.80865	1.1834	0.96489	0.75973		29.6943	29.6943	29.5346	29.5601	30.9399	31.9879	33.2942	25.2079	25.2331	25.2086	0.448307	0.448307	0.288586	0.314131	1.6939	2.7419	4.04818	-4.03811	-4.01289	-4.03745	0.105743	0.0718462	0.855909	0.323689
7066	Q9Y376;Q9H9S4;E9PEW4;Q5TAW7;B7ZBJ4	Calcium-binding protein 39	CAB39	>sp|Q9Y376|CAB39_HUMAN Calcium-binding protein 39 OS=Homo sapiens GN=CAB39 PE=1 SV=1				39.869	+		+		1.4256	NaN	1.1221	1.123	0.97222	NaN	NaN	NaN		44.445	44.445	0	0	25.3141	25.3141	25.3141	40.6791	40.6791	40.6791	4.57603	4.57603	0	0	-14.5549	-14.5549	-14.5549	0.810074	0.810074	0.810074	0.107508	1	0.677956	1
4620	Q5VU97;Q5VU97-2	VWFA and cache domain-containing protein 1	CACHD1	>sp|Q5VU97|CAHD1_HUMAN VWFA and cache domain-containing protein 1 OS=Homo sapiens GN=CACHD1 PE=1 SV=2;>sp|Q5VU97-2|CAHD1_HUMAN Isoform 2 of VWFA and cache domain-containing protein 1 OS=Homo sapiens GN=CACHD1				142.29		+		+	NaN	2.5278	NaN	NaN	NaN	2.3631	2.5773	1.1677		0	0	150.124	148.189	0	0	0	140.574	154.021	150.499	0	0	7.83353	5.89871	0	0	0	-1.71571	11.731	8.20914	1	0.00347903	1	0.00209537
99	Q08289;Q08289-8;Q08289-4;Q08289-7;Q08289-5;A6PVM7;Q08289-3;Q08289-2;Q08289-6;Q02641;H0YG73;Q02641-2;Q02641-3;F5H6X1;A6PVM6;O00305;H0Y476;O00305-3;F8WA06;O00305-2;E7EN11;O00305-4;H0YG55	Voltage-dependent L-type calcium channel subunit beta-2	CACNB2	>sp|Q08289|CACB2_HUMAN Voltage-dependent L-type calcium channel subunit beta-2 OS=Homo sapiens GN=CACNB2 PE=1 SV=3;>sp|Q08289-8|CACB2_HUMAN Isoform 2h of Voltage-dependent L-type calcium channel subunit beta-2 OS=Homo sapiens GN=CACNB2;>sp|Q08289-4|CACB2_H				73.58				+	NaN	NaN	NaN	NaN	NaN	0.72816	1.1594	1.6203		0	0	0	0	0	0	102.225	76.5394	76.5394	76.5394	0	0	0	0	0	0	28.6452	2.9594	2.9594	2.9594	1	1	1	0.937983
6358	Q9HB71;B3KSF1;Q5R370;Q9HB71-2;B2ZWH1	Calcyclin-binding protein	CACYBP	>sp|Q9HB71|CYBP_HUMAN Calcyclin-binding protein OS=Homo sapiens GN=CACYBP PE=1 SV=2;>tr|B3KSF1|B3KSF1_HUMAN Calcyclin-binding protein OS=Homo sapiens GN=CACYBP PE=2 SV=1;>tr|Q5R370|Q5R370_HUMAN Calcyclin binding protein OS=Homo sapiens GN=CACYBP PE=2 SV=1	+			26.21	+		+	+	1.0519	NaN	0.91757	1.0471	1.0639	0.081902	1.6092	18.646	+	29.6943	29.6943	0	0	25.4047	25.3659	25.3975	40.6791	40.6791	40.6791	3.48431	3.48431	0	0	-0.805315	-0.844094	-0.81251	14.4691	14.4691	14.4691	0.767432	1	0.451697	0.712881
1421	P27708;F8VPD4;H7C2E4;H7BZB3;H7C3Z5	CAD protein;Glutamine-dependent carbamoyl-phosphate synthase;Aspartate carbamoyltransferase;Dihydroorotase	CAD	>sp|P27708|PYR1_HUMAN CAD protein OS=Homo sapiens GN=CAD PE=1 SV=3;>tr|F8VPD4|F8VPD4_HUMAN Dihydroorotase OS=Homo sapiens GN=CAD PE=3 SV=1				242.98	+	+	+	+	0.99886	0.96856	1.0595	0.95346	0.92516	1.0161	0.87204	0.90111		375.461	372.932	422.286	422.286	166.049	165.958	166.436	213.963	213.852	213.916	132.481	129.952	179.306	179.306	-76.9311	-77.0217	-76.5445	-29.0168	-29.1282	-29.0638	0.53659	0.730559	0.938577	0.282629
1308	F5H0J4;Q9BY67;H0YGA7;H3BM05;Q9BY67-2;F5H0P2;H0YG94;F5H125;F5H8J9	Cell adhesion molecule 1	CADM1	>tr|F5H0J4|F5H0J4_HUMAN CADM1 protein OS=Homo sapiens GN=CADM1 PE=2 SV=1;>sp|Q9BY67|CADM1_HUMAN Cell adhesion molecule 1 OS=Homo sapiens GN=CADM1 PE=1 SV=2;>tr|H0YGA7|H0YGA7_HUMAN Cell adhesion molecule 1 (Fragment) OS=Homo sapiens GN=CADM1 PE=4 SV=1;>tr|H				49.633	+		+		1.1313	NaN	1.1535	0.92348	0.76063	NaN	NaN	NaN		78.4756	78.4756	0	0	76.5394	76.5394	76.5394	0	0	0	28.8426	28.8426	0	0	26.9064	26.9064	26.9064	0	0	0	0.862526	1	0.35043	1
1027	Q9P1Z2;Q9P1Z2-3;Q9P1Z2-2;E7EWT6;Q9P1Z2-4;B4DKB9;E9PGB0;F8VQE3;F8VXS2;F8VRQ9;F8W0X2;F8VZI3;F8VUB3;F8VPN1;F8VWP8	Calcium-binding and coiled-coil domain-containing protein 1	CALCOCO1	>sp|Q9P1Z2|CACO1_HUMAN Calcium-binding and coiled-coil domain-containing protein 1 OS=Homo sapiens GN=CALCOCO1 PE=1 SV=2;>sp|Q9P1Z2-3|CACO1_HUMAN Isoform 3 of Calcium-binding and coiled-coil domain-containing protein 1 OS=Homo sapiens GN=CALCOCO1;>sp|Q9P1Z				77.335			+		NaN	NaN	0.85575	1.231	1.5588	NaN	NaN	NaN		0	0	0	0	76.5394	76.5394	76.5394	0	0	0	0	0	0	0	-0.795595	-0.795595	-0.795595	0	0	0	1	1	0.709618	1
332	B4DP36;E9PBE5;Q13137;E7ENK0;D6REB0;E7ETP5;D6RF70;D6RJE7	Calcium-binding and coiled-coil domain-containing protein 2	CALCOCO2	>tr|B4DP36|B4DP36_HUMAN Calcium-binding and coiled-coil domain-containing protein 2 OS=Homo sapiens GN=CALCOCO2 PE=2 SV=1;>tr|E9PBE5|E9PBE5_HUMAN Calcium-binding and coiled-coil domain-containing protein 2 OS=Homo sapiens GN=CALCOCO2 PE=4 SV=1;>sp|Q13137|C			+	55.188	+		+		1.7561	NaN	1.0355	1.7305	1.6826	NaN	NaN	NaN		52.5654	52.5654	0	0	83.3539	83.775	73.1678	0	0	0	-2.6226	-2.6226	0	0	28.1659	28.587	17.9798	0	0	0	0.0338165	1	0.0362199	1
3875	Q05682-5;F5H1Z9;Q05682-4;E9PGZ1;C9J813		CALD1	>sp|Q05682-5|CALD1_HUMAN Isoform 5 of Caldesmon OS=Homo sapiens GN=CALD1;>tr|F5H1Z9|F5H1Z9_HUMAN Caldesmon OS=Homo sapiens GN=CALD1 PE=4 SV=1;>sp|Q05682-4|CALD1_HUMAN Isoform 4 of Caldesmon OS=Homo sapiens GN=CALD1;>tr|E9PGZ1|E9PGZ1_HUMAN Caldesmon OS=Homo	+			61.212	+	+	+	+	1.1825	0.6898	1.0919	1.0889	0.93672	0.21187	1.6367	6.4524		68.4341	68.368	100.454	100.454	76.5394	76.5394	76.5394	102.225	102.225	102.225	7.22206	7.156	39.2422	39.2422	15.3274	15.3274	15.3274	41.0132	41.0132	41.0132	0.0556043	0.214844	0.412838	0.667987
1618	H0Y7A7;P62158;E7EMB3;Q96HY3;G3V361;G3V226;G3V479;F8WBR5;P02585;C9J7T9	Calmodulin	CALM2;CALM1	>tr|H0Y7A7|H0Y7A7_HUMAN Calmodulin (Fragment) OS=Homo sapiens GN=CALM2 PE=4 SV=1;>sp|P62158|CALM_HUMAN Calmodulin OS=Homo sapiens GN=CALM1 PE=1 SV=2;>tr|E7EMB3|E7EMB3_HUMAN Calmodulin OS=Homo sapiens GN=CALM2 PE=4 SV=1;>tr|Q96HY3|Q96HY3_HUMAN CALM1 protein				20.762	+		+		1.0187	NaN	0.98488	1.0104	0.99953	NaN	NaN	NaN		13.0624	13.0624	0	0	15.8749	15.8879	15.938	0	0	0	-7.69957	-7.69957	0	0	-4.88712	-4.87406	-4.82405	0	0	0	0.599309	1	0.966147	1
6673	Q9NZT1	Calmodulin-like protein 5	CALML5	>sp|Q9NZT1|CALL5_HUMAN Calmodulin-like protein 5 OS=Homo sapiens GN=CALML5 PE=1 SV=2				15.892	+				0.085681	NaN	NaN	NaN	NaN	NaN	NaN	NaN		63.4758	63.4758	0	0	0	0	0	0	0	0	47.5838	47.5838	0	0	0	0	0	0	0	0	3.21821e-07	1	1	1
3020	P27797;B4E2Y9	Calreticulin	CALR	>sp|P27797|CALR_HUMAN Calreticulin OS=Homo sapiens GN=CALR PE=1 SV=1;>tr|B4E2Y9|B4E2Y9_HUMAN Calreticulin OS=Homo sapiens GN=CALR PE=2 SV=1				48.141	+		+		0.8819	NaN	0.90868	0.98386	1.0134	NaN	NaN	NaN	+	46.7576	45.9956	63.4758	63.4758	42.9892	42.7991	42.7958	0	0	0	-1.38341	-2.14544	15.3348	15.3348	-5.1518	-5.34193	-5.34522	0	0	0	0.0382303	1	0.584784	1
2160	O43852-3;O43852;F5H4F5;F5H879;F5H3F1	Calumenin	CALU	>sp|O43852-3|CALU_HUMAN Isoform 3 of Calumenin OS=Homo sapiens GN=CALU;>sp|O43852|CALU_HUMAN Calumenin OS=Homo sapiens GN=CALU PE=1 SV=2;>tr|F5H4F5|F5H4F5_HUMAN Calumenin OS=Homo sapiens GN=CALU PE=4 SV=1				38.05	+		+		1.0456	NaN	0.95203	1.0874	1.0686	NaN	NaN	NaN	+	44.445	44.445	0	0	40.6791	40.6791	40.6791	0	0	0	6.39503	6.39503	0	0	2.62907	2.62907	2.62907	0	0	0	0.92244	1	0.671655	1
2161	O43852-4;O43852-2;F5H1Q9;H0Y875;F5H6K9;F5GZT6		CALU	>sp|O43852-4|CALU_HUMAN Isoform 4 of Calumenin OS=Homo sapiens GN=CALU;>sp|O43852-2|CALU_HUMAN Isoform 2 of Calumenin OS=Homo sapiens GN=CALU;>tr|F5H1Q9|F5H1Q9_HUMAN Calumenin OS=Homo sapiens GN=CALU PE=4 SV=1;>tr|H0Y875|H0Y875_HUMAN Calumenin (Fragment) O				38.078			+		NaN	NaN	0.66593	1.0169	1.1081	NaN	NaN	NaN		0	0	0	0	40.6791	40.6791	40.6791	0	0	0	0	0	0	0	2.60107	2.60107	2.60107	0	0	0	1	1	0.439768	1
4109	Q14012;H7C071;C9JES6	Calcium/calmodulin-dependent protein kinase type 1	CAMK1	>sp|Q14012|KCC1A_HUMAN Calcium/calmodulin-dependent protein kinase type 1 OS=Homo sapiens GN=CAMK1 PE=1 SV=1;>tr|H7C071|H7C071_HUMAN Calcium/calmodulin-dependent protein kinase type 1 (Fragment) OS=Homo sapiens GN=CAMK1 PE=4 SV=1				41.337	+		+	+	0.87057	NaN	0.95501	1.0593	1.0365	1.0752	1.1208	1.1306		44.445	44.445	44.445	44.445	40.6791	40.6791	40.6791	40.6791	40.6791	40.6791	3.10803	3.10803	3.10803	3.10803	-0.657926	-0.657926	-0.657926	-0.657926	-0.657926	-0.657926	0.241555	1	0.773374	0.807629
840	D6R938;Q13557-11;Q13557-4;Q13557-6;Q13557-3;Q13557;Q13557-5;Q13557-10;Q13557-9;Q13557-8;E9PF82;E9PBG7;H0Y9C2;H0Y9J2;Q9UQM7-2;Q9UQM7	Calcium/calmodulin-dependent protein kinase type II subunit delta	CAMK2D	>tr|D6R938|D6R938_HUMAN Calcium/calmodulin-dependent protein kinase (CaM kinase) II delta, isoform CRA_e OS=Homo sapiens GN=CAMK2D PE=4 SV=1;>sp|Q13557-11|KCC2D_HUMAN Isoform Delta 11 of Calcium/calmodulin-dependent protein kinase type II subunit delta OS=				56.298	+	+	+	+	0.92384	0.86811	1.0482	0.94943	0.99557	0.97145	0.9813	0.98922																						0.284596	0.227351	0.278819	0.51665
4061	Q13555-6;Q13555-8;Q13555;Q13555-2;H0Y6G2;H7BXS4;H7C394;B4DVQ3;E7EQE4;E9PBE8;E7ETC9;D6RFJ0;E7ERS6;D6RHX9	Calcium/calmodulin-dependent protein kinase type II subunit gamma	CAMK2G	>sp|Q13555-6|KCC2G_HUMAN Isoform 6 of Calcium/calmodulin-dependent protein kinase type II subunit gamma OS=Homo sapiens GN=CAMK2G;>sp|Q13555-8|KCC2G_HUMAN Isoform 8 of Calcium/calmodulin-dependent protein kinase type II subunit gamma OS=Homo sapiens GN=CAM				65.241		+		+	NaN	0.89981	NaN	NaN	NaN	1.1543	1.1665	0.9192		0	0	59.3888	58.0211	0	0	0	56.2598	56.2598	56.2598	0	0	-5.85223	-7.21992	0	0	0	-8.98119	-8.98119	-8.98119	1	0.454121	1	0.972487
4551	Q5SWX3;Q13555-5;Q13555-10		CAMK2G	>tr|Q5SWX3|Q5SWX3_HUMAN Calcium/calmodulin-dependent protein kinase (CaM kinase) II gamma OS=Homo sapiens GN=CAMK2G PE=2 SV=1;>sp|Q13555-5|KCC2G_HUMAN Isoform 5 of Calcium/calmodulin-dependent protein kinase type II subunit gamma OS=Homo sapiens GN=CAMK2G;				57.796	+	+	+	+	0.98169	0.98097	0.92562	1.0641	1.012	0.9896	0.98999	1.0044		49.8001	49.9974	54.0515	53.5028	48.7795	47.94	47.8501	50.5521	50.5948	50.6089	-7.99589	-7.79855	-3.74451	-4.29324	-9.01647	-9.85597	-9.94587	-7.2439	-7.20116	-7.18707	0.5076	0.608904	0.900612	0.546487
3340	P49069;D6RIW3	Calcium signal-modulating cyclophilin ligand	CAMLG	>sp|P49069|CAMLG_HUMAN Calcium signal-modulating cyclophilin ligand OS=Homo sapiens GN=CAMLG PE=1 SV=1;>tr|D6RIW3|D6RIW3_HUMAN Calcium signal-modulating cyclophilin ligand OS=Homo sapiens GN=CAMLG PE=4 SV=1				32.952	+		+		1.015	NaN	1.1376	0.96071	0.84462	NaN	NaN	NaN		29.6943	29.6943	29.6943	29.6943	25.3141	25.3141	25.3141	25.3141	25.3141	25.3141	-3.25769	-3.25769	-3.25769	-3.25769	-7.63794	-7.63794	-7.63794	-7.63794	-7.63794	-7.63794	0.637613	1	0.571214	1
3918	Q08AD1;Q08AD1-3;Q08AD1-2	Calmodulin-regulated spectrin-associated protein 2	CAMSAP2	>sp|Q08AD1|CAMP2_HUMAN Calmodulin-regulated spectrin-associated protein 2 OS=Homo sapiens GN=CAMSAP2 PE=1 SV=3;>sp|Q08AD1-3|CAMP2_HUMAN Isoform 3 of Calmodulin-regulated spectrin-associated protein 2 OS=Homo sapiens GN=CAMSAP2;>sp|Q08AD1-2|CAMP2_HUMAN Isof				168.09	+		+	+	1.293	NaN	1.0408	1.0609	1.0752	1.2519	1.2545	0.92598		168.064	168.064	168.064	168.064	166.05	165.754	165.879	134.472	149.077	136.014	-0.0262939	-0.0262939	-0.0262939	-0.0262939	-2.04038	-2.33623	-2.21062	-33.6179	-19.0132	-32.0761	0.303747	1	0.984258	0.807925
4981	Q86VP6;Q86VP6-2;H0YH27;Q86VP6-3;H0YGP5;F5H6I6;O75155;O75155-2;F8WBB8	Cullin-associated NEDD8-dissociated protein 1	CAND1	>sp|Q86VP6|CAND1_HUMAN Cullin-associated NEDD8-dissociated protein 1 OS=Homo sapiens GN=CAND1 PE=1 SV=2;>sp|Q86VP6-2|CAND1_HUMAN Isoform 2 of Cullin-associated NEDD8-dissociated protein 1 OS=Homo sapiens GN=CAND1				136.37	+	+	+	+	0.90692	0.76953	0.92172	0.91913	0.9664	0.92807	0.89571	0.95698		144.392	141.948	128.552	128.493	109.749	108.622	108.996	121.496	118.759	119.537	8.02214	5.57817	-7.81762	-7.8767	-26.6207	-27.7481	-27.3735	-14.8742	-17.6109	-16.8328	0.420363	0.292995	0.222877	0.268072
3023	P27824;B4E2T8;F5H856;H0Y9Q7;E7ETH2;D6RGY2;D6RDP7;D6RB85;D6RAU8;D6RFL1;H0Y9H1;D6RAQ8;D6RD16;D6RHJ3	Calnexin	CANX	>sp|P27824|CALX_HUMAN Calnexin OS=Homo sapiens GN=CANX PE=1 SV=2;>tr|B4E2T8|B4E2T8_HUMAN Calnexin OS=Homo sapiens GN=CANX PE=2 SV=1				67.567	+	+	+	+	0.93726	0.78446	0.96979	0.96424	0.97208	0.83384	0.87368	1.0277	+	80.7789	80.924	77.6083	77.212	82.4162	81.3344	80.6376	75.9192	75.6413	75.9836	13.2119	13.357	10.0413	9.645	14.8492	13.7674	13.0706	8.35216	8.07433	8.41659	0.493241	0.140547	0.613996	0.119668
3815	Q01518;F5H6Z3;Q5T0R1;Q5T0R2;Q5T0R3;Q5T0R4;Q5T0R5;Q5T0R6;Q5T0R7	Adenylyl cyclase-associated protein 1;Adenylyl cyclase-associated protein	CAP1	>sp|Q01518|CAP1_HUMAN Adenylyl cyclase-associated protein 1 OS=Homo sapiens GN=CAP1 PE=1 SV=5;>tr|F5H6Z3|F5H6Z3_HUMAN Adenylyl cyclase-associated protein OS=Homo sapiens GN=CAP1 PE=3 SV=1	+			51.901	+	+	+	+	1.0251	0.65543	0.92305	0.99027	1.0558	0.38812	1.3532	3.3918		52.5234	52.413	78.4756	78.4756	57.3794	57.0691	57.2138	76.5394	76.5394	76.5394	0.622417	0.511979	26.5746	26.5746	5.47841	5.16811	5.31281	24.6384	24.6384	24.6384	0.945611	0.199746	0.947702	0.910212
3208	P40123;E9PDI2;E9PDI0;B7Z1C4;B7Z385;B7Z214;F8WDB9;F8WEW0	Adenylyl cyclase-associated protein 2;Adenylyl cyclase-associated protein	CAP2	>sp|P40123|CAP2_HUMAN Adenylyl cyclase-associated protein 2 OS=Homo sapiens GN=CAP2 PE=1 SV=1;>tr|E9PDI2|E9PDI2_HUMAN Adenylyl cyclase-associated protein OS=Homo sapiens GN=CAP2 PE=3 SV=1;>tr|E9PDI0|E9PDI0_HUMAN Adenylyl cyclase-associated protein OS=Homo				52.823	+		+		1.028	NaN	0.88868	0.91901	1.0311	NaN	NaN	NaN		52.5654	52.5654	0	0	54.4471	53.6023	53.725	0	0	0	-0.257595	-0.257595	0	0	1.62412	0.779291	0.902034	0	0	0	0.901476	1	0.163349	1
368	P40121;B4DU58;B8ZZS7;E7ENU9;B8ZZL6;H7C0X8	Macrophage-capping protein	CAPG	>sp|P40121|CAPG_HUMAN Macrophage-capping protein OS=Homo sapiens GN=CAPG PE=1 SV=2;>tr|B4DU58|B4DU58_HUMAN Macrophage-capping protein OS=Homo sapiens GN=CAPG PE=2 SV=1;>tr|B8ZZS7|B8ZZS7_HUMAN Macrophage-capping protein OS=Homo sapiens GN=CAPG PE=4 SV=1;>tr				38.498	+		+		1.0928	NaN	1.4555	1.1427	0.83608	NaN	NaN	NaN		44.445	44.445	0	0	40.6791	40.6791	40.6791	0	0	0	5.94703	5.94703	0	0	2.18107	2.18107	2.18107	0	0	0	0.873819	1	0.791107	1
2633	P07384;H7C5Z3;E9PRM1;E9PQB3;E9PLQ6;E9PSA6;E9PJA6;E9PMC6;E9PLC9;E9PJJ3;E9PL37;E9PLX0;E9PIA9	Calpain-1 catalytic subunit	CAPN1	>sp|P07384|CAN1_HUMAN Calpain-1 catalytic subunit OS=Homo sapiens GN=CAPN1 PE=1 SV=1;>tr|H7C5Z3|H7C5Z3_HUMAN Calpain-1 catalytic subunit OS=Homo sapiens GN=CAPN1 PE=4 SV=1				81.889	+	+	+	+	0.95743	0.86405	0.94558	0.99468	1.0551	0.85558	0.92808	1.0627		82.0478	81.4467	78.5153	78.4869	79.8547	79.5513	79.5921	76.5394	76.5394	76.5394	0.158808	-0.44231	-3.37372	-3.40207	-2.0343	-2.33768	-2.29692	-5.3496	-5.3496	-5.3496	0.721952	0.390862	0.817976	0.378068
2861	P17655;H0Y323;P17655-2;C9JWY7	Calpain-2 catalytic subunit	CAPN2	>sp|P17655|CAN2_HUMAN Calpain-2 catalytic subunit OS=Homo sapiens GN=CAPN2 PE=1 SV=6;>tr|H0Y323|H0Y323_HUMAN Calpain-2 catalytic subunit OS=Homo sapiens GN=CAPN2 PE=4 SV=1;>sp|P17655-2|CAN2_HUMAN Isoform 2 of Calpain-2 catalytic subunit OS=Homo sapiens GN=				79.994	+	+	+	+	0.97248	0.89818	0.91313	0.9476	1.0442	0.8775	0.9399	1.0877		70.2874	69.9844	78.8476	79.0124	77.1319	77.1236	77.2338	82.3132	76.5749	77.4627	-9.70655	-10.0096	-1.14639	-0.981626	-2.86209	-2.87042	-2.76023	2.31916	-3.41907	-2.53132	0.728286	0.456629	0.383124	0.462123
1003	E7EV01;O15484;F5GX03	Calpain-5	CAPN5	>tr|E7EV01|E7EV01_HUMAN Calpain-5 OS=Homo sapiens GN=CAPN5 PE=4 SV=2;>sp|O15484|CAN5_HUMAN Calpain-5 OS=Homo sapiens GN=CAPN5 PE=1 SV=2;>tr|F5GX03|F5GX03_HUMAN Calpain-5 OS=Homo sapiens GN=CAPN5 PE=4 SV=1				77.469			+		NaN	NaN	1.5387	1.2998	0.97994	NaN	NaN	NaN		0	0	63.4758	63.4758	76.5394	76.5394	76.5394	76.5394	76.5394	76.5394	0	0	-13.9932	-13.9932	-0.929595	-0.929595	-0.929595	-0.929595	-0.929595	-0.929595	1	1	0.481613	1
7216	Q9Y6W3;H7C1B7	Calpain-7	CAPN7	>sp|Q9Y6W3|CAN7_HUMAN Calpain-7 OS=Homo sapiens GN=CAPN7 PE=1 SV=1				92.651	+				1.154	NaN	NaN	NaN	NaN	NaN	NaN	NaN		78.4756	78.4756	0	0	76.5394	76.5394	76.5394	0	0	0	-14.1754	-14.1754	0	0	-16.1116	-16.1116	-16.1116	0	0	0	0.645468	1	1	1
2578	P04632;Q96L46	Calpain small subunit 1	CAPNS1	>sp|P04632|CPNS1_HUMAN Calpain small subunit 1 OS=Homo sapiens GN=CAPNS1 PE=1 SV=1				28.315	+		+	+	1.0129	NaN	0.94894	1.0634	1.0911	0.80039	0.8189	0.97156		29.6859	29.6815	0	0	25.4659	25.4056	25.4549	25.3141	25.3141	25.3141	1.37094	1.36653	0	0	-2.84913	-2.90938	-2.86012	-3.00094	-3.00094	-3.00094	0.994225	1	0.37372	0.176224
4151	Q14444;Q14444-2;G3V153;E9PLA9;E9PP31	Caprin-1	CAPRIN1	>sp|Q14444|CAPR1_HUMAN Caprin-1 OS=Homo sapiens GN=CAPRIN1 PE=1 SV=2;>sp|Q14444-2|CAPR1_HUMAN Isoform 2 of Caprin-1 OS=Homo sapiens GN=CAPRIN1;>tr|G3V153|G3V153_HUMAN Caprin-1 OS=Homo sapiens GN=CAPRIN1 PE=4 SV=1;>tr|E9PLA9|E9PLA9_HUMAN Caprin-1 (Fragment)			+	78.365	+		+		1.4153	NaN	1.2503	1.2879	1.0049	NaN	NaN	NaN		93.3617	92.4405	0	0	76.3711	76.4109	76.3559	0	0	0	14.9967	14.0755	0	0	-1.99395	-1.95411	-2.00915	0	0	0	0.000216652	1	0.0026927	1
4103	Q13938	Calcyphosin	CAPS	>sp|Q13938|CAYP1_HUMAN Calcyphosin OS=Homo sapiens GN=CAPS PE=1 SV=1				20.967	+		+		0.76362	NaN	0.77658	0.70888	1.1481	NaN	NaN	NaN		17.0198	17.0198	0	0	16.285	16.285	20.2723	0	0	0	-3.94721	-3.94721	0	0	-4.68199	-4.68199	-0.694689	0	0	0	0.104021	1	0.107181	1
3487	P52907	F-actin-capping protein subunit alpha-1	CAPZA1	>sp|P52907|CAZA1_HUMAN F-actin-capping protein subunit alpha-1 OS=Homo sapiens GN=CAPZA1 PE=1 SV=3	+			32.922	+	+	+	+	0.95857	0.68688	0.90383	0.97891	1.0447	0.20609	1.2984	7.0414		32.3145	32.3584	45.3332	45.8184	26.2544	26.0248	26.0947	41.5493	41.4227	41.4374	-0.607479	-0.563558	12.4112	12.8964	-6.66761	-6.8972	-6.82726	8.62734	8.50065	8.51536	0.352352	0.151507	0.871997	0.799612
3310	P47755;F8W9N7;B4DG50;C9JUG7;B4DE01;F8WED3	F-actin-capping protein subunit alpha-2	CAPZA2	>sp|P47755|CAZA2_HUMAN F-actin-capping protein subunit alpha-2 OS=Homo sapiens GN=CAPZA2 PE=1 SV=3;>tr|F8W9N7|F8W9N7_HUMAN F-actin-capping protein subunit alpha-2 OS=Homo sapiens GN=CAPZA2 PE=4 SV=1;>tr|B4DG50|B4DG50_HUMAN F-actin-capping protein subunit a				32.949	+		+		1.0258	NaN	1.0097	0.99803	0.94779	NaN	NaN	NaN	+	29.6943	29.6943	0	0	26.2869	25.793	25.7863	0	0	0	-3.25469	-3.25469	0	0	-6.66206	-7.15604	-7.16271	0	0	0	0.942979	1	0.631152	1
3311	E7EQ40;B1AK88;P47756-2;B1AK87;P47756;B1AK85;F6USW4;F6Q0E3	F-actin-capping protein subunit beta	CAPZB	>tr|E7EQ40|E7EQ40_HUMAN F-actin-capping protein subunit beta OS=Homo sapiens GN=CAPZB PE=4 SV=1;>tr|B1AK88|B1AK88_HUMAN Capping protein (Actin filament) muscle Z-line, beta OS=Homo sapiens GN=CAPZB PE=4 SV=1;>sp|P47756-2|CAPZB_HUMAN Isoform 2 of F-actin-ca	+			37.455	+		+	+	1.0037	NaN	0.92168	0.99263	1.066	0.14489	0.9127	6.0103	+	29.6617	29.6635	0	0	25.6619	25.5835	25.8329	40.6791	40.6791	40.6791	-7.79328	-7.79152	0	0	-11.7931	-11.8715	-11.6221	3.22407	3.22407	3.22407	0.908766	1	0.874757	0.408773
4496	Q5EG05;Q5EG05-2;E9PQW1	Caspase recruitment domain-containing protein 16	CARD16	>sp|Q5EG05|CAR16_HUMAN Caspase recruitment domain-containing protein 16 OS=Homo sapiens GN=CARD16 PE=1 SV=1;>sp|Q5EG05-2|CAR16_HUMAN Isoform 2 of Caspase recruitment domain-containing protein 16 OS=Homo sapiens GN=CARD16;>tr|E9PQW1|E9PQW1_HUMAN Caspase rec				22.625			+		NaN	NaN	0.92885	1.2006	1.2754	NaN	NaN	NaN		0	0	0	0	12.8215	12.8215	12.8215	0	0	0	0	0	0	0	-9.80348	-9.80348	-9.80348	0	0	0	1	1	0.821357	1
7047	Q9Y2V2;H3BNU9;H3BPY5;H3BUY4;H3BSW7;I3L3X8;H3BTK3	Calcium-regulated heat stable protein 1	CARHSP1	>sp|Q9Y2V2|CHSP1_HUMAN Calcium-regulated heat stable protein 1 OS=Homo sapiens GN=CARHSP1 PE=1 SV=2;>tr|H3BNU9|H3BNU9_HUMAN Calcium-regulated heat stable protein 1 (Fragment) OS=Homo sapiens GN=CARHSP1 PE=4 SV=1;>tr|H3BPY5|H3BPY5_HUMAN Calcium-regulated he				15.892	+		+		0.89141	NaN	1.0584	1.0094	0.9647	NaN	NaN	NaN		17.0198	17.0198	0	0	16.285	16.285	16.285	0	0	0	1.12779	1.12779	0	0	0.393008	0.393008	0.393008	0	0	0	0.10097	1	0.978914	1
297	Q8IW45-2;Q8IW45;B4DKX7;Q8IW45-4;B4DQR1;B7Z3Q0;Q8IW45-3	ATP-dependent (S)-NAD(P)H-hydrate dehydratase	CARKD	>sp|Q8IW45-2|NNRD_HUMAN Isoform 2 of ATP-dependent (S)-NAD(P)H-hydrate dehydratase OS=Homo sapiens GN=CARKD;>sp|Q8IW45|NNRD_HUMAN ATP-dependent (S)-NAD(P)H-hydrate dehydratase OS=Homo sapiens GN=CARKD PE=1 SV=1;>tr|B4DKX7|B4DKX7_HUMAN ATP-dependent (S)-NAD				41.36	+		+		1.158	NaN	0.98883	0.81328	0.84202	NaN	NaN	NaN		29.6943	29.6943	0	0	25.3141	25.3141	25.3141	0	0	0	-11.6657	-11.6657	0	0	-16.0459	-16.0459	-16.0459	0	0	0	0.885893	1	0.144081	1
5002	Q86X55;Q86X55-1;Q86X55-2	Histone-arginine methyltransferase CARM1	CARM1	>sp|Q86X55|CARM1_HUMAN Histone-arginine methyltransferase CARM1 OS=Homo sapiens GN=CARM1 PE=1 SV=3;>sp|Q86X55-1|CARM1_HUMAN Isoform 1 of Histone-arginine methyltransferase CARM1 OS=Homo sapiens GN=CARM1;>sp|Q86X55-2|CARM1_HUMAN Isoform 2 of Histone-arginin			+	65.853	+	+	+	+	0.98628	0.89844	0.87722	0.88976	0.98314	1.0367	0.97104	0.97331		62.9104	62.8077	63.4758	63.4758	62.077	62.8732	63.6905	56.2598	56.2598	56.2598	-2.94255	-3.04527	-2.37716	-2.37716	-3.77601	-2.97985	-2.16253	-9.59319	-9.59319	-9.59319	0.517226	0.523494	0.0744992	0.357586
3362	P49589-3;P49589;A8MVQ3;B4DKY1;P49589-2;E9PLP0;E9PRS8;C9JLN0	Cysteine--tRNA ligase, cytoplasmic	CARS	>sp|P49589-3|SYCC_HUMAN Isoform 3 of Cysteine--tRNA ligase, cytoplasmic OS=Homo sapiens GN=CARS;>sp|P49589|SYCC_HUMAN Cysteine--tRNA ligase, cytoplasmic OS=Homo sapiens GN=CARS PE=1 SV=3;>tr|A8MVQ3|A8MVQ3_HUMAN Cysteine--tRNA ligase, cytoplasmic OS=Homo sa				94.637	+		+		0.91387	NaN	0.9243	0.97505	1.0253	NaN	NaN	NaN		80.1938	80.8412	0	0	76.5765	76.576	76.581	76.5394	76.5394	76.5394	-14.4432	-13.7958	0	0	-18.0605	-18.061	-18.056	-18.0976	-18.0976	-18.0976	0.223106	1	0.688766	1
[truncated: 5,512 more rows]
