# Supplementary material for: Analysis of the SUMO2 Proteome during HSV-1 Infection
Source: PLoS Pathog. 2015 Jul 22;11(7):e1005059. doi: 10.1371/journal.ppat.1005059 (PMC4511656; doi:10.1371/journal.ppat.1005059)
Supplement: S4 Table — Columns A to I are as for S1 Table columns A to I. Columns J to Q give the normalized M/L, H/L and H/M ratios for the crude and purified fractions of the double and triple labeled experiments, as noted. Column R notes whether the protein ID was identified previously as sumoylated in [23–26,28,29]. Columns S to V give the SigB values of the H/L ratios in the crude and purified fractions of the double and triple labeled experiments. Columns W to AF give the apparent molecular weights of the protein IDs in H and L samples of the crude and purified fractions of both experiments (based on slice-by-slice analysis), while columns AG to AP give the differences between these and the predicted values. (XLSX) [file ppat.1005059.s008.xlsx]

## Sheet: Sheet1
id	Protein IDs	Protein names	Gene names	Fasta headers	Putative SUMO-2 substrate	Regulated substrate	Regulated in crude	Mol. weight [kDa]	Ratio H/L normalized "Double"_Crude	Ratio H/L normalized "Double"_Pure	Ratio M/L normalized "Triple"_Crude	Ratio H/L normalized "Triple"_Crude	Ratio H/M normalized "Triple"_Crude	Ratio M/L normalized "Triple"_Pure	Ratio H/L normalized "Triple"_Pure	Ratio H/M normalized "Triple"_Pure	Previously identified SUMO substrate	Ratio H/L "Double"_Crude Significance B	Ratio H/L "Double"_Pure Significance B	Ratio H/L "Triple"_Crude Significance B	Ratio H/L "Triple"_Pure Significance B	App MW "Double" crude_L	App MW "Double" crude_H	App MW "Double" pure_L	App MW "Double" pure_H	App MW "Triple" crude_L	App MW "Triple" crude_M	App MW "Triple" crude_H	App MW "Triple" pure_L	App MW "Triple" pure_M	App MW "Triple" pure_H	App-Pred MW "Double" crude_L	App-Pred MW "Double" crude_H	App-Pred MW "Double" pure_L	App-Pred MW "Double" pure_H	App-Pred MW "Triple" crude_L	App-Pred MW "Triple" crude_M	App-Pred MW "Triple" crude_H	App-Pred MW "Triple" pure_L	App-Pred MW "Triple" pure_M	App-Pred MW "Triple" pure_H
5585	Q96BF6	Nucleus accumbens-associated protein 2	NACC2	>sp|Q96BF6|NACC2_HUMAN Nucleus accumbens-associated protein 2 OS=Homo sapiens GN=NACC2 PE=2 SV=1	+			62.836	NaN	8.2317	NaN	NaN	NaN	0.48235	1.365	5.722	+	1	2.37369e-22	1	0.666581	0	0	102.207	101.626	0	0	0	101.847	101.534	99.505	0	0	39.3712	38.7896	0	0	0	39.0111	38.6976	36.669
5869	Q99592-2;Q99592;B2RXF5	Zinc finger protein 238	ZNF238	>sp|Q99592-2|ZN238_HUMAN Isoform 2 of Zinc finger protein 238 OS=Homo sapiens GN=ZNF238;>sp|Q99592|ZN238_HUMAN Zinc finger protein 238 OS=Homo sapiens GN=ZNF238 PE=1 SV=1	+			59.365	NaN	5.2848	NaN	NaN	NaN	0.77692	1.0229	2.8594		1	3.76774e-11	1	0.684478	100.454	100.454	100.454	97.9581	0	0	0	92.4094	94.7716	83.92	41.0892	41.0892	41.0892	38.5931	0	0	0	33.0444	35.4066	24.555
1638	H0YE88;P28347;E9PKB7;H0YEJ9	Transcriptional enhancer factor TEF-1	TEAD1	>tr|H0YE88|H0YE88_HUMAN Transcriptional enhancer factor TEF-1 OS=Homo sapiens GN=TEAD1 PE=4 SV=1;>sp|P28347|TEAD1_HUMAN Transcriptional enhancer factor TEF-1 OS=Homo sapiens GN=TEAD1 PE=1 SV=2;>tr|E9PKB7|E9PKB7_HUMAN Transcriptional enhancer factor TEF-1 O	+	+		47.927	1.7557	3.9211	NaN	NaN	NaN	0.96377	1.9661	1.8477		0.0253532	0.00226515	1	0.0975113	44.445	44.445	58.7911	62.4213	0	0	0	46.7065	43.6695	53.5483	-3.48197	-3.48197	10.8641	14.4943	0	0	0	-1.22054	-4.25754	5.62131
839	Q9C0K0;Q9C0K0-2;D3YTK1	B-cell lymphoma/leukemia 11B	BCL11B	>sp|Q9C0K0|BC11B_HUMAN B-cell lymphoma/leukemia 11B OS=Homo sapiens GN=BCL11B PE=1 SV=1;>sp|Q9C0K0-2|BC11B_HUMAN Isoform 2 of B-cell lymphoma/leukemia 11B OS=Homo sapiens GN=BCL11B;>tr|D3YTK1|D3YTK1_HUMAN B-cell lymphoma/leukemia 11B OS=Homo sapiens GN=BCL	+			95.518	NaN	3.8716	NaN	NaN	NaN	0.66163	1.9925	4.9493	+	1	4.22003e-06	1	0.402928	0	0	165.85	163.545	0	0	0	165.29	165.29	165.29	0	0	70.332	68.0271	0	0	0	69.7725	69.7725	69.7725
2755	P12757;P12757-5;P12757-3;P12757-2;P12757-4;H7C4V3;C9J8R9	Ski-like protein	SKIL	>sp|P12757|SKIL_HUMAN Ski-like protein OS=Homo sapiens GN=SKIL PE=1 SV=2;>sp|P12757-5|SKIL_HUMAN Isoform 5 of Ski-like protein OS=Homo sapiens GN=SKIL;>sp|P12757-3|SKIL_HUMAN Isoform SNON2 of Ski-like protein OS=Homo sapiens GN=SKIL	+			76.975	NaN	3.4026	NaN	NaN	NaN	0.63431	1.217	1.8357		1	8.1881e-05	1	0.984596	0	0	129.692	130.56	0	0	0	116.297	144.822	118.675	0	0	52.7167	53.5847	0	0	0	39.3218	67.8471	41.6999
1398	O60315;F5H814;E7EUW9;E7ESP8;H7C0G0;E7EVG9;C9JU62	Zinc finger E-box-binding homeobox 2	ZEB2	>sp|O60315|ZEB2_HUMAN Zinc finger E-box-binding homeobox 2 OS=Homo sapiens GN=ZEB2 PE=1 SV=1;>tr|F5H814|F5H814_HUMAN Zinc finger E-box-binding homeobox 2 OS=Homo sapiens GN=ZEB2 PE=4 SV=1;>tr|E7EUW9|E7EUW9_HUMAN Zinc finger E-box-binding homeobox 2 (Fragme	+			136.45	NaN	3.3853	NaN	NaN	NaN	0.51602	1.3629	6.0764	+	1	0.000223986	1	0.860498	0	0	412.8	380.83	0	0	0	168.783	194.648	175.956	0	0	276.35	244.38	0	0	0	32.3326	58.1984	39.5064
6905	Q9ULD4;Q17RB6;B7ZLN5;E9PI60;E9PSF3;F5H264;F6XDC4;H0Y7B4;A8WI61;A8WI62;H0Y7I6;Q9NWM1;E9PJ12	Bromodomain and PHD finger-containing protein 3	BRPF3	>sp|Q9ULD4|BRPF3_HUMAN Bromodomain and PHD finger-containing protein 3 OS=Homo sapiens GN=BRPF3 PE=1 SV=2;>tr|Q17RB6|Q17RB6_HUMAN BRPF3 protein OS=Homo sapiens GN=BRPF3 PE=2 SV=1;>tr|B7ZLN5|B7ZLN5_HUMAN BRPF3 protein OS=Homo sapiens GN=BRPF3 PE=2 SV=1;>tr|	+			135.74	NaN	3.1687	NaN	NaN	NaN	0.84927	1.7617	2.6262		1	0.000686152	1	0.310423	168.064	168.064	179.584	199.541	76.5394	76.5394	76.5394	165.29	165.29	164.008	32.3237	32.3237	43.8439	63.8012	-59.2006	-59.2006	-59.2006	29.5505	29.5505	28.2676
3238	P41970;F8VUJ0;G3V1Z7;H0YIH6	ETS domain-containing protein Elk-3	ELK3	>sp|P41970|ELK3_HUMAN ETS domain-containing protein Elk-3 OS=Homo sapiens GN=ELK3 PE=1 SV=2	+			44.239	NaN	3.0445	NaN	NaN	NaN	0.082479	1.2723	14.817		1	0.00825581	1	0.82297	0	0	63.4758	63.4758	0	0	0	62.016	56.0072	58.7165	0	0	19.2368	19.2368	0	0	0	17.777	11.7682	14.4775
522	Q9BZ95;B7ZL11;Q9BZ95-2;C9JY66;Q9BZ95-4;Q9BZ95-3;E9PKA2;H0YE68	Histone-lysine N-methyltransferase NSD3	WHSC1L1	>sp|Q9BZ95|NSD3_HUMAN Histone-lysine N-methyltransferase NSD3 OS=Homo sapiens GN=WHSC1L1 PE=1 SV=1;>tr|B7ZL11|B7ZL11_HUMAN Histone-lysine N-methyltransferase NSD3 OS=Homo sapiens GN=WHSC1L1 PE=2 SV=1;>sp|Q9BZ95-2|NSD3_HUMAN Isoform 2 of Histone-lysine N-me	+			161.61	NaN	2.9988	1.5809	1.0665	0.70085	0.12371	1.1633	7.9131	+	1	0.012782	0.913035	0.947334	0	0	139.798	159.051	76.5394	76.5394	76.5394	132.24	118.996	126.643	0	0	-21.8119	-2.559	-85.0706	-85.0706	-85.0706	-29.3698	-42.6138	-34.9675
2798	P14921;P14921-3;P14921-2;Q96AC5;F5GYX9	Protein C-ets-1	ETS1	>sp|P14921|ETS1_HUMAN Protein C-ets-1 OS=Homo sapiens GN=ETS1 PE=1 SV=1;>sp|P14921-3|ETS1_HUMAN Isoform 3 of Protein C-ets-1 OS=Homo sapiens GN=ETS1;>sp|P14921-2|ETS1_HUMAN Isoform c-ETS-1B of Protein C-ets-1 OS=Homo sapiens GN=ETS1;>tr|Q96AC5|Q96AC5_HUMAN	+			50.407	NaN	2.8686	NaN	NaN	NaN	0.40601	1.7252	4.2725	+	1	0.0720252	1	0.469679	0	0	73.2699	68.2193	0	40.6791	0	69.6131	74.114	66.7396	0	0	22.8629	17.8123	0	-9.72793	0	19.2061	23.707	16.3326
5059	Q8IX07	Zinc finger protein ZFPM1	ZFPM1	>sp|Q8IX07|FOG1_HUMAN Zinc finger protein ZFPM1 OS=Homo sapiens GN=ZFPM1 PE=1 SV=2	+			104.89	NaN	2.6058	NaN	NaN	NaN	0.71943	1.3561	2.0508		1	0.00138883	1	0.871445	0	0	168.064	168.064	0	0	0	165.29	165.29	165.29	0	0	63.1737	63.1737	0	0	0	60.4005	60.4005	60.4005
3146	P35226;Q5T8Z1;Q5T8Z4;P35227;Q5T8Z6;Q5T8Z5;E9PC92;Q5T8Z2	Polycomb complex protein BMI-1;Polycomb group RING finger protein 2	BMI1;PCGF2	>sp|P35226|BMI1_HUMAN Polycomb complex protein BMI-1 OS=Homo sapiens GN=BMI1 PE=1 SV=2;>tr|Q5T8Z1|Q5T8Z1_HUMAN BMI1 polycomb ring finger oncogene (Fragment) OS=Homo sapiens GN=BMI1 PE=2 SV=1;>tr|Q5T8Z4|Q5T8Z4_HUMAN BMI1 polycomb ring finger oncogene (Fragm	+			36.949	NaN	2.5375	0.85675	0.93797	1.0559	0.32325	1.7915	5.6674	+	1	0.00887685	0.408429	0.618998	44.445	44.445	60.9401	60.7621	40.6791	40.6791	40.6791	56.2598	56.2598	56.2598	7.49603	7.49603	23.9911	23.8131	3.73007	3.73007	3.73007	19.3108	19.3108	19.3108
4460	Q53F19;Q53F19-2	Uncharacterized protein C17orf85	C17orf85	>sp|Q53F19|CQ085_HUMAN Uncharacterized protein C17orf85 OS=Homo sapiens GN=C17orf85 PE=1 SV=2;>sp|Q53F19-2|CQ085_HUMAN Isoform 2 of Uncharacterized protein C17orf85 OS=Homo sapiens GN=C17orf85	+		+	70.592	1.0245	2.4298	0.85597	0.72607	0.82472	0.30454	1.9181	6.5439	+	0.912145	0.0183733	0.00655763	0.490238	78.4756	78.4756	100.454	100.454	76.5394	76.5394	76.5394	102.225	102.225	102.225	7.88364	7.88364	29.8622	29.8622	5.9474	5.9474	5.9474	31.6332	31.6332	31.6332
2351	O75937	DnaJ homolog subfamily C member 8	DNAJC8	>sp|O75937|DNJC8_HUMAN DnaJ homolog subfamily C member 8 OS=Homo sapiens GN=DNAJC8 PE=1 SV=2	+			29.841	1.0933	2.3194	0.99225	1.0626	1.0256	0.58089	1.534	2.5382	+	0.779282	0.0839576	0.756561	0.33296	29.6943	29.6943	52.3282	56.2747	25.3141	25.3141	25.3141	51.5897	60.8174	55.5331	-0.146693	-0.146693	22.4872	26.4337	-4.52694	-4.52694	-4.52694	21.7487	30.9764	25.6921
63	A6NHB5;Q14202;Q14202-2;A6NHN7;A6NL54;Q14202-3;A6NC58	Zinc finger MYM-type protein 3	ZMYM3	>tr|A6NHB5|A6NHB5_HUMAN Zinc finger MYM-type protein 3 OS=Homo sapiens GN=ZMYM3 PE=4 SV=1;>sp|Q14202|ZMYM3_HUMAN Zinc finger MYM-type protein 3 OS=Homo sapiens GN=ZMYM3 PE=1 SV=2;>sp|Q14202-2|ZMYM3_HUMAN Isoform 2 of Zinc finger MYM-type protein 3 OS=Homo	+			152.6	0.9605	2.207	1.3483	0.7792	1.0975	0.37181	1.9877	5.9924	+	0.6635	0.0359651	0.250287	0.4227	363.475	365.063	422.286	422.286	103.728	78.4769	88.1127	179.539	168.811	175.369	210.875	212.463	269.686	269.686	-48.8723	-74.1231	-64.4873	26.9389	16.2106	22.7689
3446	P51610;A6NEM2;P51610-2;P51610-3;H7C1C4	Host cell factor 1;HCF N-terminal chain 1;HCF N-terminal chain 2;HCF N-terminal chain 3;HCF N-terminal chain 4;HCF N-terminal chain 5;HCF N-terminal chain 6;HCF C-terminal chain 1;HCF C-terminal chain 2;HCF C-terminal chain 3;HCF C-terminal chain 4;HCF C-terminal chain 5;HCF C-terminal chain 6	HCFC1	>sp|P51610|HCFC1_HUMAN Host cell factor 1 OS=Homo sapiens GN=HCFC1 PE=1 SV=2;>tr|A6NEM2|A6NEM2_HUMAN HCF C-terminal chain 6 OS=Homo sapiens GN=HCFC1 PE=4 SV=2;>sp|P51610-2|HCFC1_HUMAN Isoform 2 of Host cell factor 1 OS=Homo sapiens GN=HCFC1	+			208.73	1.0856	2.2033	1.0951	1.0105	0.98981	0.52552	1.9537	3.5647	+	0.51678	0.0523095	0.866861	0.284406	160.176	165.411	109.312	116.368	111.108	113.822	113.16	144.538	160.944	149.991	-48.5542	-43.3187	-99.4178	-92.3621	-97.622	-94.9082	-95.5702	-64.1919	-47.7856	-58.7388
4699	Q6KC79;Q6KC79-2;Q6KC79-3	Nipped-B-like protein	NIPBL	>sp|Q6KC79|NIPBL_HUMAN Nipped-B-like protein OS=Homo sapiens GN=NIPBL PE=1 SV=2;>sp|Q6KC79-2|NIPBL_HUMAN Isoform 2 of Nipped-B-like protein OS=Homo sapiens GN=NIPBL	+			316.05	1.0417	2.1188	1.0121	1.0582	0.95387	0.74267	1.6614	2.2545	+	0.893613	0.0575041	0.986119	0.385493	288.187	298.464	422.286	422.286	211.957	212.419	212.247	215.356	215.356	215.356	-27.8627	-17.5858	106.236	106.236	-104.093	-103.631	-103.803	-100.694	-100.694	-100.694
5240	Q8NCN2	Zinc finger and BTB domain-containing protein 34	ZBTB34	>sp|Q8NCN2|ZBT34_HUMAN Zinc finger and BTB domain-containing protein 34 OS=Homo sapiens GN=ZBTB34 PE=2 SV=4	+			55.533	NaN	2.0044	NaN	NaN	NaN	0.21267	1.93	9.4415		1	0.0607927	1	0.483016	0	0	78.4756	78.4756	0	0	0	83.3417	83.9201	78.6321	0	0	22.9426	22.9426	0	0	0	27.8087	28.3871	23.0991
