# Supplementary material for: Analysis of the SUMO2 Proteome during HSV-1 Infection
Source: PLoS Pathog. 2015 Jul 22;11(7):e1005059. doi: 10.1371/journal.ppat.1005059 (PMC4511656; doi:10.1371/journal.ppat.1005059)
Supplement: S5 Table — Column headings are as for S1 Table. (XLSX) [file ppat.1005059.s009.xlsx]

## Sheet: Sheet1
id	Protein IDs	Protein names	Gene names	Fasta headers	Putative SUMO-2 substrate	Regulated substrate	Regulated in crude	Mol. weight [kDa]	Ratio M/L normalized "Triple"_Crude	Ratio H/L normalized "Triple"_Crude	Ratio H/M normalized "Triple"_Crude	Ratio M/L normalized "Triple"_Pure	Ratio H/L normalized "Triple"_Pure	Ratio H/M normalized "Triple"_Pure	Previously identified SUMO substrate	Ratio H/L "Triple"_Crude Significance B	Ratio H/L "Triple"_Pure Significance B	App MW "Triple" crude_L	App MW "Triple" crude_M	App MW "Triple" crude_H	App MW "Triple" pure_L	App MW "Triple" pure_M	App MW "Triple" pure_H	App-Pred MW "Triple" crude_L	App-Pred MW "Triple" crude_M	App-Pred MW "Triple" crude_H	App-Pred MW "Triple" pure_L	App-Pred MW "Triple" pure_M	App-Pred MW "Triple" pure_H
5480	Q92624	Amyloid protein-binding protein 2	APPBP2	>sp|Q92624|APBP2_HUMAN Amyloid protein-binding protein 2 OS=Homo sapiens GN=APPBP2 PE=1 SV=2				66.853	NaN	NaN	NaN	4.8938	4.1377	0.9033		1	0.00102167	0	56.2598	0	56.2598	56.2598	56.2598	0	-10.5932	0	-10.5932	-10.5932	-10.5932
4191	Q14865;Q14865-2;Q14865-3	AT-rich interactive domain-containing protein 5B	ARID5B	>sp|Q14865|ARI5B_HUMAN AT-rich interactive domain-containing protein 5B OS=Homo sapiens GN=ARID5B PE=1 SV=3;>sp|Q14865-2|ARI5B_HUMAN Isoform 2 of AT-rich interactive domain-containing protein 5B OS=Homo sapiens GN=ARID5B				132.37	NaN	NaN	NaN	2.2828	2.2822	0.98843	+	1	0.00878577	76.5394	76.5394	76.5394	106.237	104.333	104.809	-55.8306	-55.8306	-55.8306	-26.1326	-28.0369	-27.5609
6449	Q9NR48;Q9NR48-2	Histone-lysine N-methyltransferase ASH1L	ASH1L	>sp|Q9NR48|ASH1L_HUMAN Histone-lysine N-methyltransferase ASH1L OS=Homo sapiens GN=ASH1L PE=1 SV=2;>sp|Q9NR48-2|ASH1L_HUMAN Isoform 2 of Histone-lysine N-methyltransferase ASH1L OS=Homo sapiens GN=ASH1L				332.79	NaN	NaN	NaN	2.3221	2.6227	1.2409	+	1	0.024801	0	0	0	215.356	184.285	99.3518	0	0	0	-117.434	-148.505	-233.438
5516	Q92908-2;H0YG26;Q9BWX5		BWX5	>sp|Q92908-2|GATA6_HUMAN Isoform 2 of Transcription factor GATA-6 OS=Homo sapiens GN=GATA6				45.386	NaN	NaN	NaN	7.3756	9	1.3142		1	6.29592e-48
4620	Q5VU97;Q5VU97-2	VWFA and cache domain-containing protein 1	CACHD1	>sp|Q5VU97|CAHD1_HUMAN VWFA and cache domain-containing protein 1 OS=Homo sapiens GN=CACHD1 PE=1 SV=2;>sp|Q5VU97-2|CAHD1_HUMAN Isoform 2 of VWFA and cache domain-containing protein 1 OS=Homo sapiens GN=CACHD1				142.29	NaN	NaN	NaN	2.3631	2.5773	1.1677		1	0.00209537	0	0	0	140.574	154.021	150.499	0	0	0	-1.71571	11.731	8.20914
3954	Q12834;B4E1H5	Cell division cycle protein 20 homolog	CDC20	>sp|Q12834|CDC20_HUMAN Cell division cycle protein 20 homolog OS=Homo sapiens GN=CDC20 PE=1 SV=2;>tr|B4E1H5|B4E1H5_HUMAN Cell division cycle protein 20 homolog OS=Homo sapiens GN=CDC20 PE=2 SV=1				54.722	1.2959	1.3037	0.99703	2.2669	2.3474	1.0963	+	0.48592	0.00865414	54.5004	54.6385	54.8374	52.3428	51.6876	52.2465	-0.221618	-0.0835217	0.11537	-2.37922	-3.0344	-2.47545
5098	Q8IZ52;F5H233;F8W6H2	Chondroitin sulfate synthase 2	CHPF	>sp|Q8IZ52|CHSS2_HUMAN Chondroitin sulfate synthase 2 OS=Homo sapiens GN=CHPF PE=1 SV=2;>tr|F5H233|F5H233_HUMAN Chondroitin sulfate synthase 2 OS=Homo sapiens GN=CHPF PE=4 SV=1;>tr|F8W6H2|F8W6H2_HUMAN Chondroitin sulfate synthase 2 OS=Homo sapiens GN=CHPF				85.466	NaN	NaN	NaN	2.6204	2.8957	1.2637		1	0.00856946	0	0	0	76.5394	76.5394	76.5394	0	0	0	-8.9266	-8.9266	-8.9266
687	Q99967;C9JX11;Q99967-2	Cbp/p300-interacting transactivator 2	CITED2	>sp|Q99967|CITE2_HUMAN Cbp/p300-interacting transactivator 2 OS=Homo sapiens GN=CITED2 PE=1 SV=2;>tr|C9JX11|C9JX11_HUMAN Cbp/p300-interacting transactivator 2 OS=Homo sapiens GN=CITED2 PE=4 SV=1;>sp|Q99967-2|CITE2_HUMAN Isoform 2 of Cbp/p300-interacting tr				28.496	NaN	NaN	NaN	4.7298	4.6301	1.0395		1	3.07411e-13	0	0	0	25.367	25.3088	25.3195	0	0	0	-3.12899	-3.18724	-3.17651
3379	P49759-3;P49759;E9PH13;B8ZZR0;F8WBF5;P49759-2	Dual specificity protein kinase CLK1	CLK1	>sp|P49759-3|CLK1_HUMAN Isoform 3 of Dual specificity protein kinase CLK1 OS=Homo sapiens GN=CLK1;>sp|P49759|CLK1_HUMAN Dual specificity protein kinase CLK1 OS=Homo sapiens GN=CLK1 PE=1 SV=2;>tr|E9PH13|E9PH13_HUMAN Dual-specificity protein kinase CLK1 OS=H				61.756	NaN	NaN	NaN	1.955	2.4639	1.1638		1	0.00398491	0	0	0	53.4318	54.1218	54.1044	0	0	0	-8.3242	-7.63415	-7.65165
2528	P00450;E9PFZ2;H7C5R1;H7C5N5	Ceruloplasmin	CP	>sp|P00450|CERU_HUMAN Ceruloplasmin OS=Homo sapiens GN=CP PE=1 SV=1;>tr|E9PFZ2|E9PFZ2_HUMAN Ceruloplasmin OS=Homo sapiens GN=CP PE=4 SV=1;>tr|H7C5R1|H7C5R1_HUMAN Ceruloplasmin (Fragment) OS=Homo sapiens GN=CP PE=4 SV=1			+	122.2	2.3044	2.0139	0.83793	3.4785	3.4032	0.95894		1.59776e-07	3.54597e-07	102.225	102.225	102.225	135.87	138.757	136.978	-19.9748	-19.9748	-19.9748	13.6697	16.5571	14.7776
2357	O75976;F5GZH6	Carboxypeptidase D	CPD	>sp|O75976|CBPD_HUMAN Carboxypeptidase D OS=Homo sapiens GN=CPD PE=1 SV=2;>tr|F5GZH6|F5GZH6_HUMAN Carboxypeptidase D OS=Homo sapiens GN=CPD PE=4 SV=1			+	152.93	2.3505	1.9635	0.83767	2.5781	2.1514	0.83998		4.56504e-13	0.0126138	167.92	167.849	167.902	163.236	162.576	162.663	14.9898	14.9193	14.9723	10.3057	9.64566	9.73271
5254	Q8NE35;Q8NE35-2	Cytoplasmic polyadenylation element-binding protein 3	CPEB3	>sp|Q8NE35|CPEB3_HUMAN Cytoplasmic polyadenylation element-binding protein 3 OS=Homo sapiens GN=CPEB3 PE=1 SV=2;>sp|Q8NE35-2|CPEB3_HUMAN Isoform 2 of Cytoplasmic polyadenylation element-binding protein 3 OS=Homo sapiens GN=CPEB3				76.013	NaN	NaN	NaN	2.0111	2.3508	1.0819		1	0.0248407	0	0	0	76.5394	76.5394	76.5394	0	0	0	0.526405	0.526405	0.526405
4382	Q17RY0;Q17RY0-2;B7ZLQ8;E5RJM0;Q17RY0-3;F5H160;F5H659;E7EPM3;Q7Z5Q1;F8W963;Q7Z5Q1-3;Q7Z5Q1-6;Q7Z5Q1-4;Q7Z5Q1-5;Q7Z5Q1-7;H0Y9D9	Cytoplasmic polyadenylation element-binding protein 4	CPEB4	>sp|Q17RY0|CPEB4_HUMAN Cytoplasmic polyadenylation element-binding protein 4 OS=Homo sapiens GN=CPEB4 PE=1 SV=1;>sp|Q17RY0-2|CPEB4_HUMAN Isoform 2 of Cytoplasmic polyadenylation element-binding protein 4 OS=Homo sapiens GN=CPEB4;>tr|B7ZLQ8|B7ZLQ8_HUMAN CPE				80.151	1.256	1.4337	1.1519	2.3946	2.2136	0.92913		0.382458	0.0142463	76.5394	76.5394	76.5394	76.0098	75.7913	75.7345	-3.6116	-3.6116	-3.6116	-4.14118	-4.35968	-4.41651
2392	O94907;Q9UBU2;D6RCC2;D6RGF1	Dickkopf-related protein 1	DKK1	>sp|O94907|DKK1_HUMAN Dickkopf-related protein 1 OS=Homo sapiens GN=DKK1 PE=1 SV=1			+	28.671	1.5904	1.7487	1.174	3.1878	2.9409	0.96475		0.0287761	0.000184634	24.2059	24.3761	24.3969	12.9198	12.8971	12.9047	-4.46514	-4.29493	-4.27415	-15.7512	-15.7739	-15.7663
5482	Q92630;Q92630-2;F5H5L5;F5GXG1;G8JLB4	Dual specificity tyrosine-phosphorylation-regulated kinase 2	DYRK2	>sp|Q92630|DYRK2_HUMAN Dual specificity tyrosine-phosphorylation-regulated kinase 2 OS=Homo sapiens GN=DYRK2 PE=1 SV=3;>sp|Q92630-2|DYRK2_HUMAN Isoform 2 of Dual specificity tyrosine-phosphorylation-regulated kinase 2 OS=Homo sapiens GN=DYRK2				66.651	NaN	NaN	NaN	2.4224	3.3072	1.2722		1	0.0187924	0	0	0	41.7092	55.7885	55.2719	0	0	0	-24.9418	-10.8625	-11.3791
6192	Q9H1Q7;Q9H1Q7-2;Q9H1Q7-3;C9IYD4;Q9H1Q7-4	Protein FAM113A	FAM113A	>sp|Q9H1Q7|F113A_HUMAN Protein FAM113A OS=Homo sapiens GN=FAM113A PE=1 SV=1;>sp|Q9H1Q7-2|F113A_HUMAN Isoform 2 of Protein FAM113A OS=Homo sapiens GN=FAM113A;>sp|Q9H1Q7-3|F113A_HUMAN Isoform 3 of Protein FAM113A OS=Homo sapiens GN=FAM113A				51.781	NaN	NaN	NaN	3.4919	3.0189	1.033		1	2.22964e-05	0	0	0	37.7207	38.7163	38.9283	0	0	0	-14.0603	-13.0647	-12.8527
5146	Q8N441;F5H071;D6RBN8	Fibroblast growth factor receptor-like 1	FGFRL1	>sp|Q8N441|FGRL1_HUMAN Fibroblast growth factor receptor-like 1 OS=Homo sapiens GN=FGFRL1 PE=1 SV=1;>tr|F5H071|F5H071_HUMAN Fibroblast growth factor receptor-like 1 OS=Homo sapiens GN=FGFRL1 PE=4 SV=1				54.536	NaN	NaN	NaN	4.2819	4.1248	0.93887		1	5.56703e-05	0	0	0	56.2598	56.2598	56.2598	0	0	0	1.72381	1.72381	1.72381
2967	P23771-2;P23771;F5H1H3	Trans-acting T-cell-specific transcription factor GATA-3	GATA3	>sp|P23771-2|GATA3_HUMAN Isoform 2 of Trans-acting T-cell-specific transcription factor GATA-3 OS=Homo sapiens GN=GATA3;>sp|P23771|GATA3_HUMAN Trans-acting T-cell-specific transcription factor GATA-3 OS=Homo sapiens GN=GATA3 PE=1 SV=1				48.044	NaN	NaN	NaN	4.0622	3.2668	0.887		1	8.68894e-06	0	0	0	41.3544	41.2612	41.2353	0	0	0	-6.68965	-6.78279	-6.80865
5515	Q92908	Transcription factor GATA-6	GATA6	>sp|Q92908|GATA6_HUMAN Transcription factor GATA-6 OS=Homo sapiens GN=GATA6 PE=1 SV=2				60.032	NaN	NaN	NaN	2.1765	2.0327	0.96535	+	1	0.0471105	0	0	0	55.5715	53.733	53.6217	0	0	0	-4.46046	-6.29904	-6.41034
2701	P10075;E5RG07;E5RFY1;H0YBH2;E5RGM1	Zinc finger protein GLI4	GLI4	>sp|P10075|GLI4_HUMAN Zinc finger protein GLI4 OS=Homo sapiens GN=GLI4 PE=1 SV=2				41.144	NaN	NaN	NaN	1.8593	2.0396	1.1854		1	0.026211	0	0	0	40.9582	40.8415	40.8779	0	0	0	-0.185835	-0.302525	-0.266052
1396	Q9H4A6;F5H7W9;D6REM1	Golgi phosphoprotein 3	GOLPH3	>sp|Q9H4A6|GOLP3_HUMAN Golgi phosphoprotein 3 OS=Homo sapiens GN=GOLPH3 PE=1 SV=1;>tr|F5H7W9|F5H7W9_HUMAN Golgi phosphoprotein 3 OS=Homo sapiens GN=GOLPH3 PE=4 SV=1				33.81	1.2482	1.1777	0.90422	1.428	2.1112	1.3305		0.57771	0.0230684	25.3141	25.3141	25.3141	40.6791	40.6791	40.6791	-8.49594	-8.49594	-8.49594	6.86907	6.86907	6.86907
4451	Q4ZG55;Q4ZG55-4	Protein GREB1	GREB1	>sp|Q4ZG55|GREB1_HUMAN Protein GREB1 OS=Homo sapiens GN=GREB1 PE=2 SV=1;>sp|Q4ZG55-4|GREB1_HUMAN Isoform 4 of Protein GREB1 OS=Homo sapiens GN=GREB1				216.46	NaN	NaN	NaN	2.3668	3.2706	1.3948		1	3.4821e-06	0	0	0	101.231	100.744	100.607	0	0	0	-115.229	-115.716	-115.853
1641	H0YEI4		GRINA	>tr|H0YEI4|H0YEI4_HUMAN Protein lifeguard 1 (Fragment) OS=Homo sapiens GN=GRINA PE=4 SV=1				39.043	NaN	NaN	NaN	3.1815	2.9178	1.1567		1	0.00837222	0	0	0	40.6791	40.6791	40.6791	0	0	0	1.63607	1.63607	1.63607
3037	P28799;P28799-2;B4E1G5;Q9H8S1	Granulins;Acrogranin;Paragranulin;Granulin-1;Granulin-2;Granulin-3;Granulin-4;Granulin-5;Granulin-6;Granulin-7	GRN	>sp|P28799|GRN_HUMAN Granulins OS=Homo sapiens GN=GRN PE=1 SV=2;>sp|P28799-2|GRN_HUMAN Isoform 2 of Granulins OS=Homo sapiens GN=GRN;>tr|B4E1G5|B4E1G5_HUMAN Uncharacterized protein OS=Homo sapiens GN=GRN PE=2 SV=1;>tr|Q9H8S1|Q9H8S1_HUMAN Granulin-6 OS=Homo			+	63.544	2.3769	2.7074	1.0609	3.8918	4.5614	1.1381		1.54793e-32	2.96385e-12	67.6412	68.2314	69.4223	67.1523	68.6884	68.4238	4.09722	4.68738	5.87827	3.60826	5.14441	4.87983
4910	I3L080;Q7Z4V5;Q7Z4V5-2;E9PGW4	Hepatoma-derived growth factor-related protein 2	HDGFRP2	>tr|I3L080|I3L080_HUMAN Hepatoma-derived growth factor-related protein 2 OS=Homo sapiens GN=HDGFRP2 PE=4 SV=1;>sp|Q7Z4V5|HDGR2_HUMAN Hepatoma-derived growth factor-related protein 2 OS=Homo sapiens GN=HDGFRP2 PE=1 SV=1;>sp|Q7Z4V5-2|HDGR2_HUMAN Isoform 2 of				74.815	0.90791	1.0173	0.98087	5.3186	3.2538	0.59222		0.840902	0.00267536	102.225	102.225	102.225	165.29	165.29	165.29	27.4102	27.4102	27.4102	90.4755	90.4755	90.4755
3081	P30504	HLA class I histocompatibility antigen, Cw-4 alpha chain	HLA-C	>sp|P30504|1C04_HUMAN HLA class I histocompatibility antigen, Cw-4 alpha chain OS=Homo sapiens GN=HLA-C PE=1 SV=1			+	40.994	4.3542	3.572	0.8914	3.7514	3.3753	0.88878		4.82131e-64	0.0108073	40.6791	40.6791	40.6791	40.6791	40.6791	40.6791	-0.314926	-0.314926	-0.314926	-0.314926	-0.314926	-0.314926
3082	P30508;Q07000	HLA class I histocompatibility antigen, Cw-12 alpha chain;HLA class I histocompatibility antigen, Cw-15 alpha chain	HLA-C	>sp|P30508|1C12_HUMAN HLA class I histocompatibility antigen, Cw-12 alpha chain OS=Homo sapiens GN=HLA-C PE=1 SV=2;>sp|Q07000|1C15_HUMAN HLA class I histocompatibility antigen, Cw-15 alpha chain OS=Homo sapiens GN=HLA-C PE=1 SV=1			+	40.885	3.2831	3.0087	0.9398	2.5192	2.1161	0.91454		6.41733e-41	0.0341353	39.7986	40.1305	40.0187	40.6791	40.6791	40.6791	-1.08643	-0.75453	-0.86632	-0.205926	-0.205926	-0.205926
3781	P98160;Q5SZJ2;Q5SZJ1	Basement membrane-specific heparan sulfate proteoglycan core protein;Endorepellin;LG3 peptide	HSPG2	>sp|P98160|PGBM_HUMAN Basement membrane-specific heparan sulfate proteoglycan core protein OS=Homo sapiens GN=HSPG2 PE=1 SV=4			+	468.83	2.9762	2.4409	0.89481	2.679	2.3969	0.90978		2.80546e-12	0.0730348	214.671	215.151	215.226	204.498	212.012	211.421	-254.159	-253.679	-253.604	-264.332	-256.818	-257.409
2154	O43820;O43820-2;O43820-3;O43820-4;C9JB51	Hyaluronidase-3	HYAL3	>sp|O43820|HYAL3_HUMAN Hyaluronidase-3 OS=Homo sapiens GN=HYAL3 PE=2 SV=1;>sp|O43820-2|HYAL3_HUMAN Isoform 2 of Hyaluronidase-3 OS=Homo sapiens GN=HYAL3				46.5	NaN	NaN	NaN	4.2399	4.2037	0.9601		1	1.21886e-11	0	0	0	39.1361	39.5234	39.2737	0	0	0	-7.36385	-6.9766	-7.22627
4591	Q5T953;Q5T953-2	Immediate early response gene 5-like protein	IER5L	>sp|Q5T953|IER5L_HUMAN Immediate early response gene 5-like protein OS=Homo sapiens GN=IER5L PE=2 SV=1;>sp|Q5T953-2|IER5L_HUMAN Isoform 2 of Immediate early response gene 5-like protein OS=Homo sapiens GN=IER5L				42.109	NaN	NaN	NaN	4.7584	4.7504	1.098		1	7.64342e-12	0	0	0	38.0171	39.3506	39.193	0	0	0	-4.09192	-2.75838	-2.91598
835	Q96F46;D3YTB4	Interleukin-17 receptor A	IL17RA	>sp|Q96F46|I17RA_HUMAN Interleukin-17 receptor A OS=Homo sapiens GN=IL17RA PE=1 SV=2;>tr|D3YTB4|D3YTB4_HUMAN Interleukin-17 receptor A OS=Homo sapiens GN=IL17RA PE=4 SV=1				96.121	NaN	NaN	NaN	2.3743	2.2682	1.0515		1	0.0720794	0	0	0	125.023	154.507	113.6	0	0	0	28.9025	58.3859	17.4786
3550	P55268;E7EMH6;F5H520	Laminin subunit beta-2	LAMB2	>sp|P55268|LAMB2_HUMAN Laminin subunit beta-2 OS=Homo sapiens GN=LAMB2 PE=1 SV=2			+	195.98	4.4107	3.436	0.85379	5.0291	3.9003	0.82528	+	2.41822e-70	3.67006e-10	165.29	165.29	165.29	157.343	156.513	159.402	-30.6895	-30.6895	-30.6895	-38.6371	-39.4668	-36.5778
4263	Q15345;Q15345-3;E9PE58;B5MD92	Leucine-rich repeat-containing protein 41	LRRC41	>sp|Q15345|LRC41_HUMAN Leucine-rich repeat-containing protein 41 OS=Homo sapiens GN=LRRC41 PE=1 SV=3;>sp|Q15345-3|LRC41_HUMAN Isoform 3 of Leucine-rich repeat-containing protein 41 OS=Homo sapiens GN=LRRC41;>tr|E9PE58|E9PE58_HUMAN Leucine-rich repeat-conta				88.649	NaN	NaN	NaN	3.4627	2.451	0.82808		1	0.0720123	76.5394	76.5394	76.5394	76.5394	76.5394	76.5394	-12.1096	-12.1096	-12.1096	-12.1096	-12.1096	-12.1096
3271	P43357;E7EMU0;P43360;E7ETG4;E7EUF2	Melanoma-associated antigen 3	MAGEA3	>sp|P43357|MAGA3_HUMAN Melanoma-associated antigen 3 OS=Homo sapiens GN=MAGEA3 PE=1 SV=1;>tr|E7EMU0|E7EMU0_HUMAN Melanoma-associated antigen 3 (Fragment) OS=Homo sapiens GN=MAGEA3 PE=4 SV=1				34.747	NaN	NaN	NaN	2.7142	2.6997	1.0199	+	1	0.0335857	40.6791	40.6791	40.6791	40.6791	40.6791	40.6791	5.93207	5.93207	5.93207	5.93207	5.93207	5.93207
946	Q03112-3;E7EQ57;Q03112-4;Q03112;Q03112-6;Q03112-5;E7EUL6;H9KVD4;Q9HAZ2;Q9HAZ2-3;F8WEV3;Q9HAZ2-2;D3YTA5;D6RDW0;D6RFY3;H7BZ04;Q9HAZ2-4;H0YA13	MDS1 and EVI1 complex locus protein EVI1	MECOM	>sp|Q03112-3|EVI1_HUMAN Isoform 2 of MDS1 and EVI1 complex locus protein EVI1 OS=Homo sapiens GN=MECOM;>tr|E7EQ57|E7EQ57_HUMAN MDS1 and EVI1 complex locus protein EVI1 OS=Homo sapiens GN=MECOM PE=4 SV=1;>sp|Q03112-4|EVI1_HUMAN Isoform 4 of MDS1 and EVI1 co				139.31	NaN	NaN	NaN	2.1928	3.5215	1.7092	+	1	0.000313531	0	0	0	165.29	165.29	165.29	0	0	0	25.9805	25.9805	25.9805
2887	P19021-5;P19021;P19021-6;P19021-3;P19021-4;P19021-2;F8WE90;H7BYD9;A6NMH0;H0Y9I4	Peptidyl-glycine alpha-amidating monooxygenase;Peptidylglycine alpha-hydroxylating monooxygenase;Peptidyl-alpha-hydroxyglycine alpha-amidating lyase	PAM	>sp|P19021-5|AMD_HUMAN Isoform 5 of Peptidyl-glycine alpha-amidating monooxygenase OS=Homo sapiens GN=PAM;>sp|P19021|AMD_HUMAN Peptidyl-glycine alpha-amidating monooxygenase OS=Homo sapiens GN=PAM PE=1 SV=2;>sp|P19021-6|AMD_HUMAN Isoform 6 of Peptidyl-glyc				108.4	NaN	NaN	NaN	3.4273	4.3269	1.2058		1	0.000217315	0	0	0	102.225	102.225	102.225	0	0	0	-6.17484	-6.17484	-6.17484
5805	Q96QT6;Q96QT6-4;C9J9G2;Q96QT6-3;Q96QT6-2	PHD finger protein 12	PHF12	>sp|Q96QT6|PHF12_HUMAN PHD finger protein 12 OS=Homo sapiens GN=PHF12 PE=1 SV=2;>sp|Q96QT6-4|PHF12_HUMAN Isoform 4 of PHD finger protein 12 OS=Homo sapiens GN=PHF12;>tr|C9J9G2|C9J9G2_HUMAN PHD finger protein 12 OS=Homo sapiens GN=PHF12 PE=4 SV=1;>sp|Q96QT6				109.7	NaN	NaN	NaN	0.91813	3.2376	1.2303	+	1	0.00214843	0	0	0	165.29	165.29	165.29	0	0	0	55.5905	55.5905	55.5905
5398	Q8WV24;E9PET0	Pleckstrin homology-like domain family A member 1	PHLDA1	>sp|Q8WV24|PHLA1_HUMAN Pleckstrin homology-like domain family A member 1 OS=Homo sapiens GN=PHLDA1 PE=1 SV=4;>tr|E9PET0|E9PET0_HUMAN Pleckstrin homology-like domain family A member 1 OS=Homo sapiens GN=PHLDA1 PE=4 SV=1				45.016	NaN	NaN	NaN	1.5219	2.17	1.3126		1	0.0192436	40.6791	40.6791	40.6791	40.7536	40.6242	40.6234	-4.33693	-4.33693	-4.33693	-4.2624	-4.39181	-4.3926
6643	Q9NYY3;F5H6W3;E7ETF7;Q9H4B4;Q59ED6	Serine/threonine-protein kinase PLK2	PLK2	>sp|Q9NYY3|PLK2_HUMAN Serine/threonine-protein kinase PLK2 OS=Homo sapiens GN=PLK2 PE=1 SV=3;>tr|F5H6W3|F5H6W3_HUMAN Serine/threonine-protein kinase PLK2 OS=Homo sapiens GN=PLK2 PE=4 SV=1				78.236	NaN	NaN	NaN	4.9809	5.653	1.1366		1	7.4441e-22	0	0	0	64.8112	69.9054	70.033	0	0	0	-13.4248	-8.33057	-8.203
6947	Q9UNN8	Endothelial protein C receptor	PROCR	>sp|Q9UNN8|EPCR_HUMAN Endothelial protein C receptor OS=Homo sapiens GN=PROCR PE=1 SV=1			+	26.671	2.8268	2.3559	0.9215	3.7818	3.4325	0.97399		1.20408e-22	5.14344e-06	82.7357	73.8527	69.4466	40.6791	40.6791	40.6791	56.0647	47.1817	42.7756	14.0081	14.0081	14.0081
1060	E9PBU2;E9PEI7;Q9BYZ6;E5RI44;O94844;Q567T3	Rho-related BTB domain-containing protein 2	RHOBTB2	>tr|E9PBU2|E9PBU2_HUMAN Rho-related BTB domain-containing protein 2 OS=Homo sapiens GN=RHOBTB2 PE=3 SV=1;>tr|E9PEI7|E9PEI7_HUMAN Rho-related BTB domain-containing protein 2 OS=Homo sapiens GN=RHOBTB2 PE=3 SV=1;>sp|Q9BYZ6|RHBT2_HUMAN Rho-related BTB domain-				85.071	NaN	NaN	NaN	5.8082	5.692	1.0002		1	1.07775e-22	0	0	0	76.119	76.3462	76.2712	0	0	0	-8.95198	-8.72478	-8.79982
4805	Q6ZNA4-3;Q6ZNA4;H0YN55;Q6ZNA4-2;H0YKS2;H0YLK9;H0YKK5	E3 ubiquitin-protein ligase Arkadia	RNF111	>sp|Q6ZNA4-3|RN111_HUMAN Isoform 3 of E3 ubiquitin-protein ligase Arkadia OS=Homo sapiens GN=RNF111;>sp|Q6ZNA4|RN111_HUMAN E3 ubiquitin-protein ligase Arkadia OS=Homo sapiens GN=RNF111 PE=1 SV=3;>tr|H0YN55|H0YN55_HUMAN E3 ubiquitin-protein ligase Arkadia O				109.87	NaN	NaN	NaN	2.8862	2.7478	1.0208	+	1	0.000179417	0	0	0	104.784	128.473	126.806	0	0	0	-5.08606	18.6031	16.9363
1076	Q9NSC2;E9PCU5;Q9NSC2-2;H3BSM9;I3L4A7;Q9BXA9;Q9BXA9-2;I3L0V1;I3L3D1;Q9BXA9-4;Q9BXA9-3;F5GXY4;F5H733;Q9Y467;E7EW59;H0YFS7;F5H5K7	Sal-like protein 1	SALL1	>sp|Q9NSC2|SALL1_HUMAN Sal-like protein 1 OS=Homo sapiens GN=SALL1 PE=1 SV=2;>tr|E9PCU5|E9PCU5_HUMAN Sal-like protein 1 OS=Homo sapiens GN=SALL1 PE=4 SV=2;>sp|Q9NSC2-2|SALL1_HUMAN Isoform 2 of Sal-like protein 1 OS=Homo sapiens GN=SALL1;>tr|H3BSM9|H3BSM9_H				140.4	NaN	NaN	NaN	2.8059	3.7439	1.2139	+	1	0.0018595	0	0	0	200.109	187.333	200.211	0	0	0	59.7095	46.9327	59.8106
335	Q9UL12;B4DPI2;Q5SYV1	Sarcosine dehydrogenase, mitochondrial	SARDH	>sp|Q9UL12|SARDH_HUMAN Sarcosine dehydrogenase, mitochondrial OS=Homo sapiens GN=SARDH PE=1 SV=1;>tr|B4DPI2|B4DPI2_HUMAN Sarcosine dehydrogenase, mitochondrial OS=Homo sapiens GN=SARDH PE=2 SV=1				101.04	NaN	NaN	NaN	3.1902	2.2734	0.69494		1	0.0181796	56.2598	56.2598	56.2598	53.7719	54.3199	54.1748	-44.7802	-44.7802	-44.7802	-47.2681	-46.7201	-46.8652
1061	E9PBV3;Q6UWP8		SBSN	>tr|E9PBV3|E9PBV3_HUMAN Suprabasin OS=Homo sapiens GN=SBSN PE=4 SV=1				60.54	NaN	NaN	NaN	3.944	4.2855	1.1729		1	9.58446e-05	0	0	0	51.5018	54.1298	53.343	0	0	0	-9.03823	-6.41024	-7.19701
1955	O00767	Acyl-CoA desaturase	SCD	>sp|O00767|ACOD_HUMAN Acyl-CoA desaturase OS=Homo sapiens GN=SCD PE=1 SV=2			+	41.522	1.6488	1.9663	1.2104	3.7479	4.4643	1.1198		2.37065e-08	2.42173e-11	53.4131	37.4732	38.1979	35.5775	35.2919	34.6008	11.8911	-4.04876	-3.32411	-5.94451	-6.23011	-6.92124
2884	P18827;H7C1K4;E9PHH3	Syndecan-1	SDC1	>sp|P18827|SDC1_HUMAN Syndecan-1 OS=Homo sapiens GN=SDC1 PE=1 SV=3			+	32.461	6.8017	6.47	0.95266	2.6889	2.4796	0.9691		0	0.0349406	201.162	206.956	205.281	215.356	215.356	215.356	168.701	174.495	172.82	182.895	182.895	182.895
6700	Q9P0U3;Q9P0U3-2;F8VRZ8;Q6N001;F8W0I8	Sentrin-specific protease 1	SENP1	>sp|Q9P0U3|SENP1_HUMAN Sentrin-specific protease 1 OS=Homo sapiens GN=SENP1 PE=1 SV=2;>sp|Q9P0U3-2|SENP1_HUMAN Isoform 2 of Sentrin-specific protease 1 OS=Homo sapiens GN=SENP1				73.48	NaN	NaN	NaN	2.7167	2.0244	0.77802		1	0.0603197	0	0	0	71.2699	73.2641	72.8868	0	0	0	-2.21009	-0.215932	-0.593227
860	P49908;D6REX5;D6RIS9	Selenoprotein P	SEPP1	>sp|P49908|SEPP1_HUMAN Selenoprotein P OS=Homo sapiens GN=SEPP1 PE=1 SV=3;>tr|D6REX5|D6REX5_HUMAN Selenoprotein P (Fragment) OS=Homo sapiens GN=SEPP1 PE=4 SV=1;>tr|D6RIS9|D6RIS9_HUMAN Selenoprotein P (Fragment) OS=Homo sapiens GN=SEPP1 PE=4 SV=1				43.353	NaN	NaN	NaN	3.5513	3.0598	0.73154		1	4.30403e-05	0	0	0	43.9889	41.5717	41.6976	0	0	0	0.635895	-1.78125	-1.65536
7108	Q9Y448;Q9Y448-2;Q9Y448-3;H0YLH8	Small kinetochore-associated protein	SKAP;C15orf23	>sp|Q9Y448|SKAP_HUMAN Small kinetochore-associated protein OS=Homo sapiens GN=SKAP PE=1 SV=2;>sp|Q9Y448-2|SKAP_HUMAN Isoform 2 of Small kinetochore-associated protein OS=Homo sapiens GN=SKAP;>sp|Q9Y448-3|SKAP_HUMAN Isoform 3 of Small kinetochore-associated			+	35.438	1.6319	1.683	1.1138	3.9268	4.4061	1.25		0.0455513	0.000102108	25.3141	25.3141	25.3141	120.015	106.082	125.905	-10.1239	-10.1239	-10.1239	84.5775	70.6435	90.4667
1454	P04920;F8W682;P04920-2;C9J9M9;C9J035;C9J722;C9JVC2;P48751-3;P48751;P48751-2;F8WD49;E9PCP1;H7C1Z2;C9J459	Anion exchange protein 2	SLC4A2	>sp|P04920|B3A2_HUMAN Anion exchange protein 2 OS=Homo sapiens GN=SLC4A2 PE=1 SV=4;>tr|F8W682|F8W682_HUMAN Anion exchange protein 2 OS=Homo sapiens GN=SLC4A2 PE=4 SV=1;>sp|P04920-2|B3A2_HUMAN Isoform B1 of Anion exchange protein 2 OS=Homo sapiens GN=SLC4A2				137.01	1.9311	1.4374	0.99387	2.0035	2.3499	1.3492		0.273391	0.0804978	212.478	208.738	212.821	91.2345	93.0583	91.7245	75.4684	71.7277	75.8113	-45.7755	-43.9517	-45.2855
1643	H0YEX2		TAF2	>tr|H0YEX2|H0YEX2_HUMAN Transcription initiation factor TFIID subunit 2 (Fragment) OS=Homo sapiens GN=TAF2 PE=4 SV=1				42.145	NaN	NaN	NaN	1.9387	2.4652	1.0511		1	0.0638446	0	0	0	165.29	165.29	165.29	0	0	0	123.145	123.145	123.145
1176	Q8IUX1;Q8IUX1-4;H0YD74;E9PKZ7;E9PJQ6;E9PKZ9;H0YEG5	Transmembrane protein 126B	TMEM126B	>sp|Q8IUX1|T126B_HUMAN Transmembrane protein 126B OS=Homo sapiens GN=TMEM126B PE=2 SV=2;>sp|Q8IUX1-4|T126B_HUMAN Isoform 4 of Transmembrane protein 126B OS=Homo sapiens GN=TMEM126B;>tr|H0YD74|H0YD74_HUMAN Transmembrane protein 126B (Fragment) OS=Homo sapie				25.943	NaN	NaN	NaN	3.8542	3.5125	0.9142		1	0.00163008	0	0	0	25.3141	25.3141	25.3141	0	0	0	-0.628939	-0.628939	-0.628939
37	A5PLL7;Q5TGE1;Q5TGE2	Transmembrane protein 189	TMEM189	>sp|A5PLL7|TM189_HUMAN Transmembrane protein 189 OS=Homo sapiens GN=TMEM189 PE=2 SV=3;>tr|Q5TGE1|Q5TGE1_HUMAN Transmembrane protein 189 OS=Homo sapiens GN=TMEM189 PE=2 SV=1;>tr|Q5TGE2|Q5TGE2_HUMAN HCG2044780, isoform CRA_b OS=Homo sapiens GN=TMEM189 PE=2 S				31.135	NaN	NaN	NaN	3.455	3.5097	0.90054		1	0.0118208	0	0	0	25.3141	25.3141	25.3141	0	0	0	-5.82094	-5.82094	-5.82094
279	Q9NV96;B4DIF5;Q9NV96-2;Q9NV96-3;Q3MIR4	Cell cycle control protein 50A	TMEM30A	>sp|Q9NV96|CC50A_HUMAN Cell cycle control protein 50A OS=Homo sapiens GN=TMEM30A PE=1 SV=1;>tr|B4DIF5|B4DIF5_HUMAN Cell cycle control protein 50A OS=Homo sapiens GN=TMEM30A PE=2 SV=1;>sp|Q9NV96-2|CC50A_HUMAN Isoform 2 of Cell cycle control protein 50A OS=H			+	40.683	1.7974	1.8769	0.99347	3.8305	3.7647	0.94102		0.00692657	0.00363659	64.2749	69.8744	62.9639	51.9066	45.2612	45.4927	23.5919	29.1914	22.2809	11.2236	4.57816	4.80965
3235	P41273	Tumor necrosis factor ligand superfamily member 9	TNFSF9	>sp|P41273|TNFL9_HUMAN Tumor necrosis factor ligand superfamily member 9 OS=Homo sapiens GN=TNFSF9 PE=1 SV=1			+	26.624	2.6591	2.9122	0.93555	2.7328	3.0088	1.0784		5.62213e-09	0.0143278	24.3433	24.4274	24.4415	25.3141	25.3141	25.3141	-2.28073	-2.19656	-2.1825	-1.30994	-1.30994	-1.30994
5400	Q8WV44;Q8WV44-2;Q8WV44-4;H0Y9T3;D6REK2;H7BZR1	E3 ubiquitin-protein ligase TRIM41	TRIM41	>sp|Q8WV44|TRI41_HUMAN E3 ubiquitin-protein ligase TRIM41 OS=Homo sapiens GN=TRIM41 PE=1 SV=3;>sp|Q8WV44-2|TRI41_HUMAN Isoform 2 of E3 ubiquitin-protein ligase TRIM41 OS=Homo sapiens GN=TRIM41				71.669	NaN	NaN	NaN	2.742	2.5202	1.025	+	1	0.0646791	0	0	0	75.7912	75.7249	75.1476	0	0	0	4.12225	4.05588	3.47863
6176	Q9H0U9;B4DN10	Testis-specific Y-encoded-like protein 1	TSPYL1	>sp|Q9H0U9|TSYL1_HUMAN Testis-specific Y-encoded-like protein 1 OS=Homo sapiens GN=TSPYL1 PE=1 SV=3			+	49.192	1.8368	1.7678	1.2666	1.3423	2.112	1.5682	+	0.00358312	0.0590329	54.666	55.0227	53.7787	40.6791	40.6791	40.6791	5.47401	5.8307	4.5867	-8.51293	-8.51293	-8.51293
4829	Q70EL1;Q70EL1-7;E7EW90;Q70EL1-8;Q70EL1-10;Q70EL1-9;Q70EL1-6;H7C1E9;G8JLB5;H7C296;Q70EL1-4	Inactive ubiquitin carboxyl-terminal hydrolase 54	USP54	>sp|Q70EL1|UBP54_HUMAN Inactive ubiquitin carboxyl-terminal hydrolase 54 OS=Homo sapiens GN=USP54 PE=1 SV=4;>sp|Q70EL1-7|UBP54_HUMAN Isoform 4 of Inactive ubiquitin carboxyl-terminal hydrolase 54 OS=Homo sapiens GN=USP54;>tr|E7EW90|E7EW90_HUMAN Inactive ub			+	187.39	1.7676	1.7226	1.044	3.7398	3.9339	1.0383		0.00297988	2.44775e-08	165.29	165.29	165.29	165.29	165.29	165.29	-22.0995	-22.0995	-22.0995	-22.0995	-22.0995	-22.0995
137	A8MV65;A8MV65-2;H7C571	Transcription cofactor vestigial-like protein 3	VGLL3	>sp|A8MV65|VGLL3_HUMAN Transcription cofactor vestigial-like protein 3 OS=Homo sapiens GN=VGLL3 PE=2 SV=1;>sp|A8MV65-2|VGLL3_HUMAN Isoform 2 of Transcription cofactor vestigial-like protein 3 OS=Homo sapiens GN=VGLL3				36.009	NaN	NaN	NaN	2.1242	2.4208	1.1649		1	0.00252174	0	0	0	30.7919	33.8148	33.5038	0	0	0	-5.21715	-2.19421	-2.50515
4548	Q5SVQ8;Q5SVQ8-2	Zinc finger and BTB domain-containing protein 41	ZBTB41	>sp|Q5SVQ8|ZBT41_HUMAN Zinc finger and BTB domain-containing protein 41 OS=Homo sapiens GN=ZBTB41 PE=2 SV=1;>sp|Q5SVQ8-2|ZBT41_HUMAN Isoform 2 of Zinc finger and BTB domain-containing protein 41 OS=Homo sapiens GN=ZBTB41				105.19	NaN	NaN	NaN	2.7879	3.0651	0.93591		1	0.000232399	0	0	0	101.611	101.794	100.859	0	0	0	-3.57879	-3.39642	-4.33053
4236	Q15072	Zinc finger protein OZF	ZNF146	>sp|Q15072|OZF_HUMAN Zinc finger protein OZF OS=Homo sapiens GN=ZNF146 PE=1 SV=2				33.307	NaN	NaN	NaN	2.629	2.7899	1.0995	+	1	0.00191858	0	0	0	25.8938	25.5854	25.7699	0	0	0	-7.41315	-7.72155	-7.53709
6382	Q9HCG1;Q9BVY9	Zinc finger protein 160	ZNF160	>sp|Q9HCG1|ZN160_HUMAN Zinc finger protein 160 OS=Homo sapiens GN=ZNF160 PE=1 SV=3				94.111	NaN	NaN	NaN	1.7045	2.2432	1.3055		1	0.00848016	0	0	0	90.6192	90.9107	90.3783	0	0	0	-3.49176	-3.20028	-3.7327
5933	Q9BRH9;H0YCK5	Zinc finger protein 251	ZNF251	>sp|Q9BRH9|ZN251_HUMAN Zinc finger protein 251 OS=Homo sapiens GN=ZNF251 PE=2 SV=4				75.763	NaN	NaN	NaN	2.1678	2.1392	1.0542	+	1	0.0354374	0	0	0	76.5394	76.5394	76.5394	0	0	0	0.776405	0.776405	0.776405
4426	Q3ZCT1	Zinc finger protein 260	ZNF260	>sp|Q3ZCT1|ZN260_HUMAN Zinc finger protein 260 OS=Homo sapiens GN=ZNF260 PE=2 SV=3				47.222	NaN	NaN	NaN	2.5078	2.5248	1.1039		1	0.00398498	0	0	0	40.6791	40.6791	40.6791	0	0	0	-6.54293	-6.54293	-6.54293
6725	Q9P2F9	Zinc finger protein 319	ZNF319	>sp|Q9P2F9|ZN319_HUMAN Zinc finger protein 319 OS=Homo sapiens GN=ZNF319 PE=1 SV=2				65.546	NaN	NaN	NaN	2.3868	2.5293	1.217		1	0.00124693	0	0	0	71.2657	70.235	72.9115	0	0	0	5.7197	4.68897	7.36549
4773	Q6U7Q0	Zinc finger protein 322	ZNF322	>sp|Q6U7Q0|ZN322_HUMAN Zinc finger protein 322 OS=Homo sapiens GN=ZNF322 PE=1 SV=2				46.94	NaN	NaN	NaN	5.1995	5.3385	1.0604	+	1	1.10267e-08	0	0	0	40.6791	40.6791	40.6791	0	0	0	-6.26093	-6.26093	-6.26093
5196	Q8N8Z8;Q8N8Z8-2	Zinc finger protein 441	ZNF441	>sp|Q8N8Z8|ZN441_HUMAN Zinc finger protein 441 OS=Homo sapiens GN=ZNF441 PE=2 SV=2;>sp|Q8N8Z8-2|ZN441_HUMAN Isoform 2 of Zinc finger protein 441 OS=Homo sapiens GN=ZNF441				80.135	NaN	NaN	NaN	2.0173	2.1763	1.1922		1	0.0321761	0	0	0	76.3429	76.2474	76.0999	0	0	0	-3.7921	-3.88759	-4.03508
1459	F8W6R8		ZNF587	>tr|F8W6R8|F8W6R8_HUMAN Zinc finger protein 587 OS=Homo sapiens GN=ZNF587 PE=4 SV=1				18.536	NaN	NaN	NaN	2.2594	2.6313	1.1265		1	0.0499125	0	0	0	74.7873	74.0164	74.5284	0	0	0	56.2513	55.4804	55.9924
228	Q96N77;B3KS43;Q96N77-2;Q96N77-3;F8VXJ5;F8VZ73;F8VSM8;F8VZV7	Zinc finger protein 641	ZNF641	>sp|Q96N77|ZN641_HUMAN Zinc finger protein 641 OS=Homo sapiens GN=ZNF641 PE=2 SV=2;>tr|B3KS43|B3KS43_HUMAN Zinc finger protein 641 OS=Homo sapiens GN=ZNF641 PE=2 SV=1;>sp|Q96N77-2|ZN641_HUMAN Isoform 2 of Zinc finger protein 641 OS=Homo sapiens GN=ZNF641;>				49.528	NaN	NaN	NaN	5.4795	4.3444	0.98602		1	0.00014994	0	0	0	40.6791	40.6791	40.6791	0	0	0	-8.84893	-8.84893	-8.84893
671	C9JSV9;Q9BY31;C9JVC3;C9J8I7;E5RKB3	Zinc finger protein 717	ZNF717	>tr|C9JSV9|C9JSV9_HUMAN Zinc finger protein 717 OS=Homo sapiens GN=ZNF717 PE=4 SV=1;>sp|Q9BY31|ZN717_HUMAN Zinc finger protein 717 OS=Homo sapiens GN=ZNF717 PE=1 SV=2;>tr|C9JVC3|C9JVC3_HUMAN Zinc finger protein 717 OS=Homo sapiens GN=ZNF717 PE=4 SV=1;>tr|C				106.53	NaN	NaN	NaN	2.321	2.5592	1.067		1	0.0421125	0	0	0	97.2513	100.741	99.6688	0	0	0	-9.27875	-5.78881	-6.86123
4803	Q6ZN19-3;Q6ZN19;Q6ZN19-2	Zinc finger protein 841	ZNF841	>sp|Q6ZN19-3|ZN841_HUMAN Isoform 3 of Zinc finger protein 841 OS=Homo sapiens GN=ZNF841;>sp|Q6ZN19|ZN841_HUMAN Zinc finger protein 841 OS=Homo sapiens GN=ZNF841 PE=2 SV=1				106.1	NaN	NaN	NaN	1.1651	2.3451	1.7107	+	1	0.0706976	0	0	0	102.225	102.225	102.225	0	0	0	-3.87484	-3.87484	-3.87484
