# Supplementary material for: Analysis of the SUMO2 Proteome during HSV-1 Infection
Source: PLoS Pathog. 2015 Jul 22;11(7):e1005059. doi: 10.1371/journal.ppat.1005059 (PMC4511656; doi:10.1371/journal.ppat.1005059)
Supplement: S6 Table — Column headings are as for S1 Table. (XLSX) [file ppat.1005059.s010.xlsx]

## Sheet: Sheet1
id	Protein IDs	Protein names	Gene names	Fasta headers	Putative SUMO-2 substrate	Regulated substrate	Regulated in crude	Mol. weight [kDa]	Ratio M/L normalized Exp2_Crude	Ratio H/L normalized Exp2_Crude	Ratio H/M normalized Exp2_Crude	Ratio M/L normalized Exp2_Pure	Ratio H/L normalized Exp2_Pure	Ratio H/M normalized Exp2_Pure	Previuosly identified SUMO substrate	Ratio H/L Exp2_Crude Significance B	Ratio H/L Exp2_Pure Significance B	App MW Ex2_crude_L	App MW Ex2_crude_M	App MW Ex2_crude_H	App MW Ex2_pure_L	App MW Ex2_pure_M	App MW Ex2_pure_H	App-Pred MW Ex2_crude_L	App-Pred MW Ex2_crude_M	App-Pred MW Ex2_crude_H	App-Pred MW Ex2_pure_L	App-Pred MW Ex2_pure_M	App-Pred MW Ex2_pure_H
5807	Q96RE7	Nucleus accumbens-associated protein 1	NACC1	>sp|Q96RE7|NACC1_HUMAN Nucleus accumbens-associated protein 1 OS=Homo sapiens GN=NACC1 PE=1 SV=1	+	+	+	57.258	3.4628	3.611	0.92576	0.43079	5.0027	12.623	+	2.94043e-12	2.53521e-08	56.2598	56.2598	56.2598	94.2571	80.2805	85.3004	-0.998189	-0.998189	-0.998189	36.9991	23.0225	28.0424
940	Q16666;E7EPR3;H3BLV7;Q16666-2;Q16666-3;H3BM18;H3BVE6;H3BR88;Q6K0P9;Q6K0P9-2;Q6K0P9-3;Q6K0P9-4;Q6K0P9-5;Q6K0P9-6;H3BR65	Gamma-interferon-inducible protein 16	IFI16	>sp|Q16666|IF16_HUMAN Gamma-interferon-inducible protein 16 OS=Homo sapiens GN=IFI16 PE=1 SV=3;>tr|E7EPR3|E7EPR3_HUMAN Gamma-interferon-inducible protein 16 OS=Homo sapiens GN=IFI16 PE=4 SV=1;>tr|H3BLV7|H3BLV7_HUMAN Gamma-interferon-inducible protein 16 OS	+	+	+	88.255	3.7525	3.3396	0.86563	0.66076	3.772	5.3097	+	5.59182e-143	0.000105832	66.9601	76.3974	76.1785	128.637	122.496	132.005	-21.2949	-11.8576	-12.0765	40.3816	34.2412	43.7495
6261	Q9H582;Q9H582-2;F5GWV4;F5H7T9;Q9H582-3	Zinc finger protein 644	ZNF644	>sp|Q9H582|ZN644_HUMAN Zinc finger protein 644 OS=Homo sapiens GN=ZNF644 PE=1 SV=2;>sp|Q9H582-2|ZN644_HUMAN Isoform 2 of Zinc finger protein 644 OS=Homo sapiens GN=ZNF644	+	+	+	149.56	2.9179	3.0235	0.98784	0.66014	3.4057	4.4833	+	3.14191e-07	0.00205919	165.29	165.29	165.29	166.13	166.701	164.643	15.7305	15.7305	15.7305	16.5705	17.1411	15.0829
450	Q53EL6;B5ME91;Q5VZS7	Programmed cell death protein 4	PDCD4	>sp|Q53EL6|PDCD4_HUMAN Programmed cell death protein 4 OS=Homo sapiens GN=PDCD4 PE=1 SV=2;>tr|B5ME91|B5ME91_HUMAN Programmed cell death protein 4 OS=Homo sapiens GN=PDCD4 PE=4 SV=2	+	+	+	51.735	3.466	2.957	0.90975	0.56707	2.5247	2.8598	+	2.98995e-41	0.0856492	56.2598	56.2598	56.2598	120.251	115.73	118.61	4.52481	4.52481	4.52481	68.5155	63.9954	66.8751
610	Q9UKS7;Q9UKS7-2;C9JCG7;C9JTM9;F5H8M1;E9PCY1;F5H7B1;E9PCF3;E7EUI1	Zinc finger protein Helios	IKZF2	>sp|Q9UKS7|IKZF2_HUMAN Zinc finger protein Helios OS=Homo sapiens GN=IKZF2 PE=1 SV=2;>sp|Q9UKS7-2|IKZF2_HUMAN Isoform 2 of Zinc finger protein Helios OS=Homo sapiens GN=IKZF2;>tr|C9JCG7|C9JCG7_HUMAN Zinc finger protein Helios OS=Homo sapiens GN=IKZF2 PE=4	+	+	+	59.573	2.4397	2.4919	1.0623	0.92133	6.4704	7.4375		2.94505e-06	8.83529e-07	93.2913	141.186	139.592	76.5394	76.5394	76.5394	33.7183	81.613	80.0188	16.9664	16.9664	16.9664
3050	P29590;H2N333;E9PBR7;P29590-10;H3BT29;H3BVD2	Protein PML	PML	>sp|P29590|PML_HUMAN Protein PML OS=Homo sapiens GN=PML PE=1 SV=3;>tr|H2N333|H2N333_HUMAN Protein PML OS=Homo sapiens GN=PML PE=4 SV=1;>tr|E9PBR7|E9PBR7_HUMAN Protein PML OS=Homo sapiens GN=PML PE=4 SV=1;>sp|P29590-10|PML_HUMAN Isoform PML-7 of Protein PML	+	+	+	97.55	2.8092	2.4021	0.95927	0.36905	10.871	28.074	+	6.98086e-30	9.50496e-95	96.1697	98.6743	102.109	120.789	124.466	135.911	-1.38029	1.12429	4.55851	23.2392	26.9162	38.3614
2625	P07199;Q96EI4	Major centromere autoantigen B	CENPB	>sp|P07199|CENPB_HUMAN Major centromere autoantigen B OS=Homo sapiens GN=CENPB PE=1 SV=2	+	+	+	65.171	2.0168	2.3375	1.153	0.18231	4.7076	26.114	+	0.000451278	2.83561e-05	78.7362	77.7493	77.5073	102.434	102.912	103.05	13.5652	12.5783	12.3363	37.263	37.7411	37.8791
2817	P15924;P15924-2;H7BYR0	Desmoplakin	DSP	>sp|P15924|DESP_HUMAN Desmoplakin OS=Homo sapiens GN=DSP PE=1 SV=3;>sp|P15924-2|DESP_HUMAN Isoform DPII of Desmoplakin OS=Homo sapiens GN=DSP	+	+	+	331.77	1.9742	2.1332	1.1011	0.20572	0.14168	0.50966		7.73809e-38	1.11766e-17	197.227	198.182	199.206	174.385	77.7443	76.6518	-134.543	-133.588	-132.564	-157.385	-254.026	-255.118
2722	P11047	Laminin subunit gamma-1	LAMC1	>sp|P11047|LAMC1_HUMAN Laminin subunit gamma-1 OS=Homo sapiens GN=LAMC1 PE=1 SV=3	+	+	+	177.6	2.4577	2.1156	0.8796	1.2063	20.131	16.133		1.13485e-15	1.05957e-72	164.874	165.181	164.952	67.4349	53.3721	72.2237	-12.7262	-12.4188	-12.648	-110.165	-124.228	-105.376
