# Supplementary material for: Analysis of the SUMO2 Proteome during HSV-1 Infection
Source: PLoS Pathog. 2015 Jul 22;11(7):e1005059. doi: 10.1371/journal.ppat.1005059 (PMC4511656; doi:10.1371/journal.ppat.1005059)
Supplement: S7 Table — Excluding regulated putative SUMO2 substrates. Column headings are as for S1 Table. (XLSX) [file ppat.1005059.s011.xlsx]

## Sheet: Sheet1
id	Protein IDs	Protein names	Gene names	Fasta headers	Putative SUMO-2 substrate	Regulated substrate	Regulated in crude	Mol. weight [kDa]	Ratio M/L normalized "Triple"_Crude	Ratio H/L normalized "Triple"_Crude	Ratio H/M normalized "Triple"_Crude	Ratio M/L normalized "Triple"_Pure	Ratio H/L normalized "Triple"_Pure	Ratio H/M normalized "Triple"_Pure	Previously identified SUMO substrate	Ratio H/L "Triple"_Crude Significance B	Ratio H/L "Triple"_Pure Significance B	App MW "Triple"_crude_L	App MW "Triple"_crude_M	App MW "Triple"_crude_H	App MW "Triple"_pure_L	App MW "Triple"_pure_M	App MW "Triple"_pure_H	App-Pred MW "Triple"_crude_L	App-Pred MW "Triple"_crude_M	App-Pred MW "Triple"_crude_H	App-Pred MW "Triple"_pure_L	App-Pred MW "Triple"_pure_M	App-Pred MW "Triple"_pure_H
4041	Q13443;A0AVL1;Q13443-2;F8WC54;C9JPM3;C9J6H5	Disintegrin and metalloproteinase domain-containing protein 9	ADAM9	>sp|Q13443|ADAM9_HUMAN Disintegrin and metalloproteinase domain-containing protein 9 OS=Homo sapiens GN=ADAM9 PE=1 SV=1;>tr|A0AVL1|A0AVL1_HUMAN ADAM9 protein OS=Homo sapiens GN=ADAM9 PE=2 SV=1;>sp|Q13443-2|ADAM9_HUMAN Isoform 2 of Disintegrin and metallopr			+	90.555	1.9767	2.1045	1.0324	1.4498	1.4947	1.1083		0.000642551	0.774	117.908	114.777	120.288	81.6243	86.3752	89.986	27.3526	24.2218	29.7334	-8.93066	-4.17982	-0.569011
1929	O00468;E9PD05;H0Y5U1	Agrin	AGRN	>sp|O00468|AGRIN_HUMAN Agrin OS=Homo sapiens GN=AGRN PE=1 SV=4			+	214.84	3.559	2.4039	0.79307	NaN	NaN	NaN		2.32274e-21	1	193.739	186.453	184.343	0	0	0	-21.1008	-28.3874	-30.4973	0	0	0
3170	P35869;A9YTQ3-2;A9YTQ3-3;A9YTQ3;E5RFG4;G3V143;E5RGQ2	Aryl hydrocarbon receptor	AHR	>sp|P35869|AHR_HUMAN Aryl hydrocarbon receptor OS=Homo sapiens GN=AHR PE=1 SV=2			+	96.146	3.9957	3.0941	0.83981	1.9985	2.4078	1.2581	+	2.25397e-11	0.127048	76.5394	76.5394	76.5394	102.225	102.225	102.225	-19.6066	-19.6066	-19.6066	6.07916	6.07916	6.07916
1166	E9PIR9;Q8N1P7;E7EX92	Absent in melanoma 1-like protein	AIM1L	>tr|E9PIR9|E9PIR9_HUMAN Absent in melanoma 1-like protein OS=Homo sapiens GN=AIM1L PE=4 SV=1;>sp|Q8N1P7|AIM1L_HUMAN Absent in melanoma 1-like protein OS=Homo sapiens GN=AIM1L PE=2 SV=1			+	86.721	3.2344	2.1651	0.53854	NaN	NaN	NaN		0.0007826	1	165.29	109.678	165.29	0	0	0	78.5695	22.9573	78.5695	0	0	0
4938	Q86SJ2	Amphoterin-induced protein 2	AMIGO2	>sp|Q86SJ2|AMGO2_HUMAN Amphoterin-induced protein 2 OS=Homo sapiens GN=AMIGO2 PE=1 SV=1			+	57.933	2.3384	3.448	1.3405	NaN	NaN	NaN		2.62695e-34	1	67.3714	73.4753	72.1928	76.5394	76.5394	76.5394	9.43843	15.5423	14.2598	18.6064	18.6064	18.6064
1297	Q06481;H7BXI4;Q06481-3;Q06481-2;Q06481-4;F5GZY0;F5H845;Q06481-5;B4DKY3	Amyloid-like protein 2	APLP2	>sp|Q06481|APLP2_HUMAN Amyloid-like protein 2 OS=Homo sapiens GN=APLP2 PE=1 SV=2;>tr|H7BXI4|H7BXI4_HUMAN Amyloid-like protein 2 OS=Homo sapiens GN=APLP2 PE=4 SV=1;>sp|Q06481-3|APLP2_HUMAN Isoform 3 of Amyloid-like protein 2 OS=Homo sapiens GN=APLP2;>sp|Q06			+	86.955	2.9192	4.0446	1.3119	NaN	NaN	NaN		2.54888e-34	1	75.4284	83.3782	78.7041	0	0	165.29	-11.5266	-3.57684	-8.25095	0	0	78.3355
281	P05067;P05067-8;B4DII8;E9PG40;P05067-9;P05067-7;P05067-6;P05067-4;E9PEV0;P05067-10;P05067-5;P05067-3;H7C0V9;H7C104;H7C2L2;P05067-2	Amyloid beta A4 protein;N-APP;Soluble APP-alpha;Soluble APP-beta;C99;Beta-amyloid protein 42;Beta-amyloid protein 40;C83;P3(42);P3(40);C80;Gamma-secretase C-terminal fragment 59;Gamma-secretase C-terminal fragment 57;Gamma-secretase C-terminal fragment 50;C31	APP	>sp|P05067|A4_HUMAN Amyloid beta A4 protein OS=Homo sapiens GN=APP PE=1 SV=3;>sp|P05067-8|A4_HUMAN Isoform APP751 of Amyloid beta A4 protein OS=Homo sapiens GN=APP;>tr|B4DII8|B4DII8_HUMAN Gamma-secretase C-terminal fragment 50 OS=Homo sapiens GN=APP PE=2 S			+	86.942	4.3876	2.9585	1.0766	2.0357	1.9742	0.93613		2.54933e-10	0.20485	82.46	94.5901	91.4078	102.225	102.225	102.225	-4.48199	7.6481	4.46576	15.2832	15.2832	15.2832
6549	Q9NVP2	Histone chaperone ASF1B	ASF1B	>sp|Q9NVP2|ASF1B_HUMAN Histone chaperone ASF1B OS=Homo sapiens GN=ASF1B PE=1 SV=1			+	22.433	3.8505	4.1256	1.1193	NaN	NaN	NaN	+	4.85847e-23	1	16.285	16.285	16.285	0	0	0	-6.14799	-6.14799	-6.14799	0	0	0
496	Q9NTI2;B7Z880;F5GZN5;F8W9B3;Q9NTI2-3	Probable phospholipid-transporting ATPase IB	ATP8A2	>sp|Q9NTI2|AT8A2_HUMAN Probable phospholipid-transporting ATPase IB OS=Homo sapiens GN=ATP8A2 PE=2 SV=2;>tr|B7Z880|B7Z880_HUMAN Probable phospholipid-transporting ATPase IB OS=Homo sapiens GN=ATP8A2 PE=2 SV=1;>tr|F5GZN5|F5GZN5_HUMAN Probable phospholipid-t			+	129.24	1.8551	2.0619	1.0282	NaN	NaN	NaN		5.11135e-16	1	0	0	0	0	0	0	0	0	0	0	0	0
6838	Q9UII2;Q9UII2-2;Q9UII2-3;H7C614	ATPase inhibitor, mitochondrial	ATPIF1	>sp|Q9UII2|ATIF1_HUMAN ATPase inhibitor, mitochondrial OS=Homo sapiens GN=ATPIF1 PE=1 SV=1;>sp|Q9UII2-2|ATIF1_HUMAN Isoform 2 of ATPase inhibitor, mitochondrial OS=Homo sapiens GN=ATPIF1;>sp|Q9UII2-3|ATIF1_HUMAN Isoform 3 of ATPase inhibitor, mitochondrial			+	12.249	2.0677	2.3108	1.1644	NaN	NaN	NaN		0.00401431	1	12.8215	12.8215	12.8215	0	0	0	0.572522	0.572522	0.572522	0	0	0
323	Q96GD4;B4DNM4;C7G535	Aurora kinase B	AURKB	>sp|Q96GD4|AURKB_HUMAN Aurora kinase B OS=Homo sapiens GN=AURKB PE=1 SV=3;>tr|B4DNM4|B4DNM4_HUMAN Aurora kinase B OS=Homo sapiens GN=AURKB PE=2 SV=1			+	39.31	0.99906	2.1748	2.1089	NaN	NaN	NaN		0.00186878	1	39.5142	37.7152	37.2474	0	0	0	0.204237	-1.59478	-2.06262	0	0	0
3085	P30530;P30530-2;Q12866;E9PHX8;F8WED1;H7C3L9	Tyrosine-protein kinase receptor UFO	AXL	>sp|P30530|UFO_HUMAN Tyrosine-protein kinase receptor UFO OS=Homo sapiens GN=AXL PE=1 SV=3;>sp|P30530-2|UFO_HUMAN Isoform Short of Tyrosine-protein kinase receptor UFO OS=Homo sapiens GN=AXL			+	98.335	2.8953	3.1578	0.98598	NaN	NaN	NaN		2.04764e-09	1	102.225	102.225	102.225	0	0	0	3.89016	3.89016	3.89016	0	0	0
6210	Q9H2M3;Q9H2M3-2	S-methylmethionine--homocysteine S-methyltransferase BHMT2	BHMT2	>sp|Q9H2M3|BHMT2_HUMAN S-methylmethionine--homocysteine S-methyltransferase BHMT2 OS=Homo sapiens GN=BHMT2 PE=1 SV=1;>sp|Q9H2M3-2|BHMT2_HUMAN Isoform 2 of S-methylmethionine--homocysteine S-methyltransferase BHMT2 OS=Homo sapiens GN=BHMT2			+	40.354	2.3861	2.3727	1.0564	NaN	NaN	NaN		0.00048471	1	40.6791	40.6791	40.6791	0	0	0	0.325074	0.325074	0.325074	0	0	0
695	Q8N6T0;C9JZP8;E9PPA3;Q8N6T0-2;E9PKZ8;B4DXL1;E9PKM2;E9PIE7;H0YD55;H0YDL3;E9PMI8;H0YD22;E9PMU2	Putative uncharacterized protein C11orf80	C11orf80	>sp|Q8N6T0|CK080_HUMAN Putative uncharacterized protein C11orf80 OS=Homo sapiens GN=C11orf80 PE=2 SV=1;>tr|C9JZP8|C9JZP8_HUMAN Putative uncharacterized protein C11orf80 OS=Homo sapiens GN=C11orf80 PE=4 SV=2;>tr|E9PPA3|E9PPA3_HUMAN Putative uncharacterized			+	58.061	0.37962	6.05	15.71	NaN	NaN	NaN		2.92422e-87	1	51.501	55.3169	55.6653	0	0	0	-6.55999	-2.74411	-2.39567	0	0	0
5577	Q96B23-2;Q96B23	Uncharacterized protein C18orf25	C18orf25	>sp|Q96B23-2|CR025_HUMAN Isoform 2 of Uncharacterized protein C18orf25 OS=Homo sapiens GN=C18orf25;>sp|Q96B23|CR025_HUMAN Uncharacterized protein C18orf25 OS=Homo sapiens GN=C18orf25 PE=1 SV=2	+		+	36.977	11.187	10.728	0.90407	0.27865	1.4094	2.6754	+	4.08941e-204	0.85948	56.2598	56.2598	56.2598	76.5394	76.5394	76.5394	19.2828	19.2828	19.2828	39.5624	39.5624	39.5624
5913	Q9BQ61	Uncharacterized protein C19orf43	C19orf43	>sp|Q9BQ61|CS043_HUMAN Uncharacterized protein C19orf43 OS=Homo sapiens GN=C19orf43 PE=1 SV=1			+	18.419	1.1419	2.2108	1.1066	NaN	NaN	NaN		1.21162e-05	1	24.4795	21.8646	23.2215	0	0	0	6.06049	3.44558	4.8025	0	0	0
2541	P01024;B4E216	Complement C3;Complement C3 beta chain;Complement C3 alpha chain;C3a anaphylatoxin;Complement C3b alpha chain;Complement C3c alpha chain fragment 1;Complement C3dg fragment;Complement C3g fragment;Complement C3d fragment;Complement C3f fragment;Complement C3c alpha chain fragment 2	C3	>sp|P01024|CO3_HUMAN Complement C3 OS=Homo sapiens GN=C3 PE=1 SV=2;>tr|B4E216|B4E216_HUMAN Uncharacterized protein OS=Homo sapiens GN=C3 PE=2 SV=1			+	187.15	3.6052	3.2179	0.92271	NaN	NaN	NaN		7.44193e-57	1	158.7	165.147	164.845	0	0	0	-28.4499	-22.0032	-22.3053	0	0	0
6003	Q9BUH6	Uncharacterized protein C9orf142	C9orf142	>sp|Q9BUH6|CI142_HUMAN Uncharacterized protein C9orf142 OS=Homo sapiens GN=C9orf142 PE=1 SV=2			+	21.639	1.1385	2.293	2.1514	NaN	NaN	NaN		1.5842e-09	1	25.3141	25.3141	25.3141	0	0	0	3.67506	3.67506	3.67506	0	0	0
4878	Q7RTV5;G5E9A0;H0Y5J5	UPF0308 protein C9orf21	C9orf21;AAED1	>sp|Q7RTV5|CI021_HUMAN UPF0308 protein C9orf21 OS=Homo sapiens GN=C9orf21 PE=2 SV=1;>tr|G5E9A0|G5E9A0_HUMAN Chromosome 9 open reading frame 21, isoform CRA_c OS=Homo sapiens GN=AAED1 PE=4 SV=1;>tr|H0Y5J5|H0Y5J5_HUMAN Protein AAED1 (Fragment) OS=Homo sapien			+	24.856	1.8591	2.0833	1.18	NaN	NaN	NaN		0.0130589	1	25.3141	25.3141	25.3141	0	0	0	0.458061	0.458061	0.458061	0	0	0
575	Q8IUF1;Q9BRT8;C9J3G2;Q9BRT8-3;Q4V339;Q5JTY5;Q5RIA9;F5GXH9;Q5RIB0;B4DNG9;F5H3X4;F8WEG4;Q9BRT8-2;C9JGY1;E7ETY5;F5H4S5;Q5RIA9-3;F2Z2T4;Q4V338;Q5RIB3;A6NM15;Q4V340;H0Y5V3;E7EUZ7;F8WEU0;A6NE75;C9JHE4;F6SYN1;Q6NVZ8;C9J0I3;E9PG27;F8VVD2;Q5RIB5;Q9BRT8-4;Q4V342	COBW domain-containing protein 2;COBW domain-containing protein 1;COBW domain-containing protein 6;COBW domain-containing protein 3;COBW domain-containing protein 5	CBWD2;CBWD1;CBWD6;CBWD3;CBWD5	>sp|Q8IUF1|CBWD2_HUMAN COBW domain-containing protein 2 OS=Homo sapiens GN=CBWD2 PE=1 SV=1;>sp|Q9BRT8|CBWD1_HUMAN COBW domain-containing protein 1 OS=Homo sapiens GN=CBWD1 PE=1 SV=1;>tr|C9J3G2|C9J3G2_HUMAN COBW domain-containing protein 2 OS=Homo sapiens G			+	44.034	1.0986	3.5891	2.9575	NaN	NaN	NaN		2.74988e-11	1	35.4828	35.7331	40.0994	0	0	0	-8.55117	-8.30086	-3.93455	0	0	0
618	Q9UKI2;C9JEZ4	Cdc42 effector protein 3	CDC42EP3	>sp|Q9UKI2|BORG2_HUMAN Cdc42 effector protein 3 OS=Homo sapiens GN=CDC42EP3 PE=1 SV=1;>tr|C9JEZ4|C9JEZ4_HUMAN Cdc42 effector protein 3 (Fragment) OS=Homo sapiens GN=CDC42EP3 PE=4 SV=1			+	27.678	4.9373	4.0491	0.83877	NaN	NaN	NaN		6.40301e-49	1	25.3141	25.3141	25.3141	0	0	0	-2.36394	-2.36394	-2.36394	0	0	0
703	Q96GN5;Q96GN5-2;Q96GN5-4;C9K0Y1;C9IZR6	Cell division cycle-associated 7-like protein	CDCA7L	>sp|Q96GN5|CDA7L_HUMAN Cell division cycle-associated 7-like protein OS=Homo sapiens GN=CDCA7L PE=1 SV=2;>sp|Q96GN5-2|CDA7L_HUMAN Isoform 2 of Cell division cycle-associated 7-like protein OS=Homo sapiens GN=CDCA7L;>sp|Q96GN5-4|CDA7L_HUMAN Isoform 3 of Cel			+	52.206	3.0346	3.4459	1.0236	NaN	NaN	NaN		3.05462e-09	1	56.2598	56.2598	56.2598	76.5394	76.5394	76.5394	4.05381	4.05381	4.05381	24.3334	24.3334	24.3334
2743	P11802;F8VWX7;F8VTV8;F8VYH9;F8VZ51;F8VZZ0;B4DNF9;F8VXD2;F8W1L8;Q96BE9;F8VYY1;F8VZ13	Cyclin-dependent kinase 4	CDK4	>sp|P11802|CDK4_HUMAN Cyclin-dependent kinase 4 OS=Homo sapiens GN=CDK4 PE=1 SV=2;>tr|F8VWX7|F8VWX7_HUMAN Cyclin-dependent kinase 4 (Fragment) OS=Homo sapiens GN=CDK4 PE=3 SV=1;>tr|F8VTV8|F8VTV8_HUMAN Cyclin-dependent kinase 4 OS=Homo sapiens GN=CDK4 PE=3			+	33.729	2.2789	2.2855	1.1344	NaN	NaN	NaN		6.85321e-10	1	25.3141	25.3141	25.3141	40.6791	40.6791	40.6791	-8.41494	-8.41494	-8.41494	6.95007	6.95007	6.95007
3202	P38936	Cyclin-dependent kinase inhibitor 1	CDKN1A	>sp|P38936|CDN1A_HUMAN Cyclin-dependent kinase inhibitor 1 OS=Homo sapiens GN=CDKN1A PE=1 SV=3			+	18.119	8.8592	9.6425	1.003	NaN	NaN	NaN		0	1	16.285	16.285	16.285	0	0	0	-1.83399	-1.83399	-1.83399	0	0	0
1739	Q53EZ4;Q53EZ4-2;H7BY24;H0Y432	Centrosomal protein of 55 kDa	CEP55	>sp|Q53EZ4|CEP55_HUMAN Centrosomal protein of 55 kDa OS=Homo sapiens GN=CEP55 PE=1 SV=3;>sp|Q53EZ4-2|CEP55_HUMAN Isoform 2 of Centrosomal protein of 55 kDa OS=Homo sapiens GN=CEP55;>tr|H7BY24|H7BY24_HUMAN Centrosomal protein of 55 kDa OS=Homo sapiens GN=CE			+	54.178	1.8387	2.1745	1.1327	NaN	NaN	NaN		0.00391594	1	56.2598	56.2598	56.2598	0	0	0	2.08181	2.08181	2.08181	0	0	0
7200	Q9Y6H1;Q5T1J5	Coiled-coil-helix-coiled-coil-helix domain-containing protein 2, mitochondrial;Putative coiled-coil-helix-coiled-coil-helix domain-containing protein CHCHD2P9, mitochondrial	CHCHD2;CHCHD2P9	>sp|Q9Y6H1|CHCH2_HUMAN Coiled-coil-helix-coiled-coil-helix domain-containing protein 2, mitochondrial OS=Homo sapiens GN=CHCHD2 PE=1 SV=1;>sp|Q5T1J5|CHCH9_HUMAN Putative coiled-coil-helix-coiled-coil-helix domain-containing protein CHCHD2P9, mitochondrial			+	15.512	4.8675	5.0583	1.0758	NaN	NaN	NaN		1.25695e-127	1	16.285	16.285	16.285	0	0	0	0.773008	0.773008	0.773008	0	0	0
1529	G3V214;G3V1X3;Q8WUH1-2;Q8WUH1;H0YIM9	Protein Churchill	CHURC1;CHURC1-FNTB	>tr|G3V214|G3V214_HUMAN Churchill domain containing 1, isoform CRA_d OS=Homo sapiens GN=CHURC1 PE=4 SV=1;>tr|G3V1X3|G3V1X3_HUMAN Churchill domain containing 1, isoform CRA_b OS=Homo sapiens GN=CHURC1 PE=4 SV=1;>sp|Q8WUH1-2|CHUR_HUMAN Isoform 2 of Protein C			+	16.186	2.4533	2.3111	1.0019	NaN	NaN	NaN		0.000745386	1	12.8215	12.8215	12.8215	0	0	0	-3.36448	-3.36448	-3.36448	0	0	0
6423	Q9NQ92;H9KV77	Cooperator of PRMT5	COPR5	>sp|Q9NQ92|COPR5_HUMAN Cooperator of PRMT5 OS=Homo sapiens GN=COPR5 PE=1 SV=3			+	20.066	2.8337	2.6817	1.0245	NaN	NaN	NaN		1.99289e-07	1	25.3141	25.3141	25.3141	0	0	0	5.24806	5.24806	5.24806	0	0	0
2528	P00450;E9PFZ2;H7C5R1;H7C5N5	Ceruloplasmin	CP	>sp|P00450|CERU_HUMAN Ceruloplasmin OS=Homo sapiens GN=CP PE=1 SV=1;>tr|E9PFZ2|E9PFZ2_HUMAN Ceruloplasmin OS=Homo sapiens GN=CP PE=4 SV=1;>tr|H7C5R1|H7C5R1_HUMAN Ceruloplasmin (Fragment) OS=Homo sapiens GN=CP PE=4 SV=1			+	122.2	2.3044	2.0139	0.83793	3.4785	3.4032	0.95894		1.59776e-07	3.54597e-07	102.225	102.225	102.225	135.87	138.757	136.978	-19.9748	-19.9748	-19.9748	13.6697	16.5571	14.7776
6833	Q9UI42;Q9UI42-2;B7Z5J4;F5H0B9;C9J6N7;C9J3P4;F8WF19	Carboxypeptidase A4	CPA4	>sp|Q9UI42|CBPA4_HUMAN Carboxypeptidase A4 OS=Homo sapiens GN=CPA4 PE=1 SV=2;>sp|Q9UI42-2|CBPA4_HUMAN Isoform 2 of Carboxypeptidase A4 OS=Homo sapiens GN=CPA4;>tr|B7Z5J4|B7Z5J4_HUMAN Carboxypeptidase A4 OS=Homo sapiens GN=CPA4 PE=2 SV=1;>tr|F5H0B9|F5H0B9_H			+	47.351	3.6226	2.6013	0.76361	NaN	NaN	NaN		2.52015e-06	1	40.6791	40.6791	40.6791	0	0	0	-6.67193	-6.67193	-6.67193	0	0	0
6682	Q9P021	Cysteine-rich PDZ-binding protein	CRIPT	>sp|Q9P021|CRIPT_HUMAN Cysteine-rich PDZ-binding protein OS=Homo sapiens GN=CRIPT PE=1 SV=1			+	11.216	3.45	4.2784	1.1327	NaN	NaN	NaN		1.27165e-17	1	12.8215	12.8215	12.8215	0	0	0	1.60552	1.60552	1.60552	0	0	0
2542	P01034	Cystatin-C	CST3	>sp|P01034|CYTC_HUMAN Cystatin-C OS=Homo sapiens GN=CST3 PE=1 SV=1			+	15.799	6.7681	6.8277	0.98674	NaN	NaN	NaN		7.89499e-178	1	12.8215	12.8215	12.8215	0	0	0	-2.97748	-2.97748	-2.97748	0	0	0
4373	Q16850;F5H3N4;Q16850-2;H7C0D0;C9IYR8	Lanosterol 14-alpha demethylase	CYP51A1	>sp|Q16850|CP51A_HUMAN Lanosterol 14-alpha demethylase OS=Homo sapiens GN=CYP51A1 PE=1 SV=3;>tr|F5H3N4|F5H3N4_HUMAN Lanosterol 14-alpha demethylase OS=Homo sapiens GN=CYP51A1 PE=3 SV=1;>sp|Q16850-2|CP51A_HUMAN Isoform 2 of Lanosterol 14-alpha demethylase O			+	56.805	1.9657	2.066	1.037	1.8625	1.9446	1.0438		2.15345e-29	0.0554283	54.5345	53.7173	55.3103	41.4927	41.5278	41.6056	-2.27047	-3.08768	-1.49473	-15.3123	-15.2772	-15.1994
6042	Q9BW61	DET1- and DDB1-associated protein 1	DDA1	>sp|Q9BW61|DDA1_HUMAN DET1- and DDB1-associated protein 1 OS=Homo sapiens GN=DDA1 PE=1 SV=1			+	11.835	1.1329	2.1378	2.2188	NaN	NaN	NaN		0.0181348	1	12.8215	12.8215	12.8215	0	0	0	0.986522	0.986522	0.986522	0	0	0
7215	Q9Y6V7;Q9BVQ8;REV__Q6PIP6	Probable ATP-dependent RNA helicase DDX49	DDX49	>sp|Q9Y6V7|DDX49_HUMAN Probable ATP-dependent RNA helicase DDX49 OS=Homo sapiens GN=DDX49 PE=1 SV=1			+	54.226	0.48173	2.9042	6.0929	NaN	NaN	NaN		8.37915e-06	1	40.6791	40.6791	40.6791	56.2598	56.2598	56.2598	-13.5469	-13.5469	-13.5469	2.03381	2.03381	2.03381
2412	O95147	Dual specificity protein phosphatase 14	DUSP14	>sp|O95147|DUS14_HUMAN Dual specificity protein phosphatase 14 OS=Homo sapiens GN=DUSP14 PE=1 SV=1			+	22.255	1.6293	2.104	1.4652	NaN	NaN	NaN		0.00442808	1	16.285	16.285	16.285	0	0	0	-5.96999	-5.96999	-5.96999	0	0	0
1094	E9PDQ9;P32519	ETS-related transcription factor Elf-1	ELF1	>tr|E9PDQ9|E9PDQ9_HUMAN ETS-related transcription factor Elf-1 OS=Homo sapiens GN=ELF1 PE=3 SV=1;>sp|P32519|ELF1_HUMAN ETS-related transcription factor Elf-1 OS=Homo sapiens GN=ELF1 PE=1 SV=2			+	64.928	2.1388	2.0531	0.92193	NaN	NaN	NaN		0.00157974	1	76.5394	76.5394	76.5394	0	0	0	11.6114	11.6114	11.6114	0	0	0
1074	E9PCR8;Q96RT1;Q96RT1-2;Q96RT1-3;Q96RT1-5;E7EQW9;Q96RT1-7;Q96RT1-6;Q96RT1-4;B4DIP2;B1AKT2;G8JLB9;Q96NW7-3;H0Y9E8	Protein LAP2	ERBB2IP	>tr|E9PCR8|E9PCR8_HUMAN Protein LAP2 OS=Homo sapiens GN=ERBB2IP PE=4 SV=1;>sp|Q96RT1|LAP2_HUMAN Protein LAP2 OS=Homo sapiens GN=ERBB2IP PE=1 SV=2;>sp|Q96RT1-2|LAP2_HUMAN Isoform 2 of Protein LAP2 OS=Homo sapiens GN=ERBB2IP;>sp|Q96RT1-3|LAP2_HUMAN Isoform 3			+	159.02	3.0712	2.9509	1.0407	NaN	NaN	NaN		4.41112e-59	1	162.655	162.994	163.698	0	0	0	3.63523	3.97428	4.678	0	0	0
105	A6ZKI3;Q17RB0;Q9BWD3	Protein FAM127A;Protein FAM127C;Protein FAM127B	FAM127A;FAM127C;FAM127B	>sp|A6ZKI3|F127A_HUMAN Protein FAM127A OS=Homo sapiens GN=FAM127A PE=1 SV=1;>sp|Q17RB0|F127C_HUMAN Protein FAM127C OS=Homo sapiens GN=FAM127C PE=1 SV=1;>sp|Q9BWD3|F127B_HUMAN Protein FAM127B OS=Homo sapiens GN=FAM127B PE=1 SV=3			+	13.171	3.1202	2.9481	0.92478	NaN	NaN	NaN		6.8069e-21	1	12.8215	12.8215	12.8215	0	0	0	-0.349478	-0.349478	-0.349478	0	0	0
4466	Q53GS7;Q53GS7-2;B3KMG0	Nucleoporin GLE1	GLE1	>sp|Q53GS7|GLE1_HUMAN Nucleoporin GLE1 OS=Homo sapiens GN=GLE1 PE=1 SV=2;>sp|Q53GS7-2|GLE1_HUMAN Isoform 2 of Nucleoporin GLE1 OS=Homo sapiens GN=GLE1;>tr|B3KMG0|B3KMG0_HUMAN Nucleoporin GLE1 OS=Homo sapiens GN=GLE1 PE=2 SV=1			+	79.835	2.3488	2.0552	0.94504	1.2781	1.1899	0.92158		0.0116734	0.897352	76.5394	76.5394	76.5394	76.5394	76.5394	76.5394	-3.2956	-3.2956	-3.2956	-3.2956	-3.2956	-3.2956
1324	F5H1Y4;Q9HD26;Q9HD26-2;Q9HD26-3	Golgi-associated PDZ and coiled-coil motif-containing protein	GOPC	>tr|F5H1Y4|F5H1Y4_HUMAN Golgi-associated PDZ and coiled-coil motif-containing protein OS=Homo sapiens GN=GOPC PE=4 SV=1;>sp|Q9HD26|GOPC_HUMAN Golgi-associated PDZ and coiled-coil motif-containing protein OS=Homo sapiens GN=GOPC PE=1 SV=1;>sp|Q9HD26-2|GOPC_			+	50.584	3.4598	4.0113	1.0426	NaN	NaN	NaN		1.42574e-94	1	56.2598	56.2598	56.2598	0	0	0	5.67581	5.67581	5.67581	0	0	0
3142	P35052;H7C410;H7C024;H7BZL4;H7BZE9;C9J4Y6	Glypican-1;Secreted glypican-1	GPC1	>sp|P35052|GPC1_HUMAN Glypican-1 OS=Homo sapiens GN=GPC1 PE=1 SV=2;>tr|H7C410|H7C410_HUMAN Secreted glypican-1 (Fragment) OS=Homo sapiens GN=GPC1 PE=3 SV=1;>tr|H7C024|H7C024_HUMAN Secreted glypican-1 (Fragment) OS=Homo sapiens GN=GPC1 PE=3 SV=1			+	61.68	2.1006	2.5182	1.2422	1.2608	1.9773	1.2446		4.97688e-62	0.22624	167.16	173.313	169.69	183.596	197.891	191.709	105.48	111.633	108.01	121.916	136.211	130.029
3037	P28799;P28799-2;B4E1G5;Q9H8S1	Granulins;Acrogranin;Paragranulin;Granulin-1;Granulin-2;Granulin-3;Granulin-4;Granulin-5;Granulin-6;Granulin-7	GRN	>sp|P28799|GRN_HUMAN Granulins OS=Homo sapiens GN=GRN PE=1 SV=2;>sp|P28799-2|GRN_HUMAN Isoform 2 of Granulins OS=Homo sapiens GN=GRN;>tr|B4E1G5|B4E1G5_HUMAN Uncharacterized protein OS=Homo sapiens GN=GRN PE=2 SV=1;>tr|Q9H8S1|Q9H8S1_HUMAN Granulin-6 OS=Homo			+	63.544	2.3769	2.7074	1.0609	3.8918	4.5614	1.1381		1.54793e-32	2.96385e-12	67.6412	68.2314	69.4223	67.1523	68.6884	68.4238	4.09722	4.68738	5.87827	3.60826	5.14441	4.87983
3255	P42694;F8WBX6	Probable helicase with zinc finger domain	HELZ	>sp|P42694|HELZ_HUMAN Probable helicase with zinc finger domain OS=Homo sapiens GN=HELZ PE=1 SV=2			+	218.97	1.7643	2.0035	1.2449	1.2652	1.1799	0.98247		0.0267221	0.687101	61.1594	67.0202	69.1145	142.165	133.832	134.289	-157.811	-151.95	-149.855	-76.8049	-85.1383	-84.6809
3081	P30504	HLA class I histocompatibility antigen, Cw-4 alpha chain	HLA-C	>sp|P30504|1C04_HUMAN HLA class I histocompatibility antigen, Cw-4 alpha chain OS=Homo sapiens GN=HLA-C PE=1 SV=1			+	40.994	4.3542	3.572	0.8914	3.7514	3.3753	0.88878		4.82131e-64	0.0108073	40.6791	40.6791	40.6791	40.6791	40.6791	40.6791	-0.314926	-0.314926	-0.314926	-0.314926	-0.314926	-0.314926
3082	P30508;Q07000	HLA class I histocompatibility antigen, Cw-12 alpha chain;HLA class I histocompatibility antigen, Cw-15 alpha chain	HLA-C	>sp|P30508|1C12_HUMAN HLA class I histocompatibility antigen, Cw-12 alpha chain OS=Homo sapiens GN=HLA-C PE=1 SV=2;>sp|Q07000|1C15_HUMAN HLA class I histocompatibility antigen, Cw-15 alpha chain OS=Homo sapiens GN=HLA-C PE=1 SV=1			+	40.885	3.2831	3.0087	0.9398	2.5192	2.1161	0.91454		6.41733e-41	0.0341353	39.7986	40.1305	40.0187	40.6791	40.6791	40.6791	-1.08643	-0.75453	-0.86632	-0.205926	-0.205926	-0.205926
175	B0S7Z6;B0S7Z5;B0S7Z4;E7ERM2;Q29960;Q29960-2;E9PLQ4	HLA class I histocompatibility antigen, Cw-16 alpha chain	HLA-C	>tr|B0S7Z6|B0S7Z6_HUMAN HLA class I histocompatibility antigen, Cw-4 alpha chain OS=Homo sapiens GN=HLA-C PE=3 SV=1;>tr|B0S7Z5|B0S7Z5_HUMAN HLA class I histocompatibility antigen, Cw-4 alpha chain OS=Homo sapiens GN=HLA-C PE=3 SV=1;>tr|B0S7Z4|B0S7Z4_HUMAN			+	44.433	2.8183	2.2712	0.96404	2.5828	2.3043	0.98584		6.31695e-14	0.15574	39.7814	40.0139	39.8005	40.6791	40.6791	40.6791	-4.65156	-4.4191	-4.63247	-3.75393	-3.75393	-3.75393
1005	P15428;E7EV11;P15428-2;B4DU74;D6RA83;D6RA66;E9PBZ2;O00749;E9PD69;D6RHF8	15-hydroxyprostaglandin dehydrogenase [NAD(+)]	HPGD	>sp|P15428|PGDH_HUMAN 15-hydroxyprostaglandin dehydrogenase [NAD(+)] OS=Homo sapiens GN=HPGD PE=1 SV=1;>tr|E7EV11|E7EV11_HUMAN 15-hydroxyprostaglandin dehydrogenase [NAD(+)] OS=Homo sapiens GN=HPGD PE=4 SV=1;>sp|P15428-2|PGDH_HUMAN Isoform 2 of 15-hydroxyp			+	28.977	4.4528	2.3577	0.50596	NaN	NaN	NaN		3.28825e-07	1	155.329	71.6266	97.485	0	0	0	126.352	42.6496	68.508	0	0	0
3781	P98160;Q5SZJ2;Q5SZJ1	Basement membrane-specific heparan sulfate proteoglycan core protein;Endorepellin;LG3 peptide	HSPG2	>sp|P98160|PGBM_HUMAN Basement membrane-specific heparan sulfate proteoglycan core protein OS=Homo sapiens GN=HSPG2 PE=1 SV=4			+	468.83	2.9762	2.4409	0.89481	2.679	2.3969	0.90978		2.80546e-12	0.0730348	214.671	215.151	215.226	204.498	212.012	211.421	-254.159	-253.679	-253.604	-264.332	-256.818	-257.409
417	Q16270;B4E1N2	Insulin-like growth factor-binding protein 7	IGFBP7	>sp|Q16270|IBP7_HUMAN Insulin-like growth factor-binding protein 7 OS=Homo sapiens GN=IGFBP7 PE=1 SV=1;>tr|B4E1N2|B4E1N2_HUMAN Insulin-like growth factor-binding protein 7 OS=Homo sapiens GN=IGFBP7 PE=2 SV=1			+	29.13	2.7267	2.6416	0.93727	NaN	NaN	NaN		1.78951e-25	1	25.3141	25.3141	25.3141	0	0	0	-3.81594	-3.81594	-3.81594	0	0	0
3209	P40189;P40189-3;D6RH03;F5H374;P40189-2;Q5FC05	Interleukin-6 receptor subunit beta	IL6ST	>sp|P40189|IL6RB_HUMAN Interleukin-6 receptor subunit beta OS=Homo sapiens GN=IL6ST PE=1 SV=2;>sp|P40189-3|IL6RB_HUMAN Isoform 3 of Interleukin-6 receptor subunit beta OS=Homo sapiens GN=IL6ST			+	103.54	2.2538	3.43	1.1695	NaN	NaN	NaN		1.28328e-11	1	102.225	102.225	102.225	0	0	0	-1.31484	-1.31484	-1.31484	0	0	0
6001	Q9BUE6;Q5TBE9	Iron-sulfur cluster assembly 1 homolog, mitochondrial	ISCA1	>sp|Q9BUE6|ISCA1_HUMAN Iron-sulfur cluster assembly 1 homolog, mitochondrial OS=Homo sapiens GN=ISCA1 PE=2 SV=1;>tr|Q5TBE9|Q5TBE9_HUMAN Iron-sulfur cluster assembly 1 homolog (S. cerevisiae) OS=Homo sapiens GN=ISCA1 PE=2 SV=1			+	14.179	2.0301	2.2479	0.9381	NaN	NaN	NaN		0.00233352	1	12.8215	12.8215	12.8215	0	0	0	-1.35748	-1.35748	-1.35748	0	0	0
4953	Q86U28;G3V291	Iron-sulfur cluster assembly 2 homolog, mitochondrial	ISCA2	>sp|Q86U28|ISCA2_HUMAN Iron-sulfur cluster assembly 2 homolog, mitochondrial OS=Homo sapiens GN=ISCA2 PE=1 SV=2;>tr|G3V291|G3V291_HUMAN Iron-sulfur cluster assembly 2 homolog, mitochondrial OS=Homo sapiens GN=ISCA2 PE=4 SV=1			+	16.476	2.2935	2.061	0.97361	NaN	NaN	NaN		6.55381e-05	1	12.8215	12.8215	12.8215	0	0	0	-3.65448	-3.65448	-3.65448	0	0	0
1655	Q9H3F6;H0YH78;Q9H3F6-2;F5GWA4;F5H497;F5H6V0;Q13829;B7Z6M4;Q9H3F6-3;B3KVY5;F5H268;F5GWK6;F5H729;F5GY15	BTB/POZ domain-containing adapter for CUL3-mediated RhoA degradation protein 3	KCTD10	>sp|Q9H3F6|BACD3_HUMAN BTB/POZ domain-containing adapter for CUL3-mediated RhoA degradation protein 3 OS=Homo sapiens GN=KCTD10 PE=1 SV=1;>tr|H0YH78|H0YH78_HUMAN BTB/POZ domain-containing adapter for CUL3-mediated RhoA degradation protein 3 (Fragment) OS=H			+	35.432	1.7807	2.2245	1.1866	NaN	NaN	NaN		0.00306559	1	25.3141	25.3141	25.3141	0	0	0	-10.1179	-10.1179	-10.1179	0	0	0
1664	H0YMA4;Q15004;H0YKX3;A6NNU5	PCNA-associated factor	KIAA0101;PAF	>tr|H0YMA4|H0YMA4_HUMAN HCG2039386, isoform CRA_b OS=Homo sapiens GN=KIAA0101 PE=4 SV=1;>sp|Q15004|PAF_HUMAN PCNA-associated factor OS=Homo sapiens GN=PAF PE=1 SV=1;>tr|H0YKX3|H0YKX3_HUMAN Protein KIAA0101 OS=Homo sapiens GN=KIAA0101 PE=4 SV=1			+	12.398	4.1728	4.1353	0.89083	NaN	NaN	NaN		2.97531e-16	1	12.8215	12.8215	12.8215	0	0	0	0.423522	0.423522	0.423522	0	0	0
6065	Q9BXK1	Krueppel-like factor 16	KLF16	>sp|Q9BXK1|KLF16_HUMAN Krueppel-like factor 16 OS=Homo sapiens GN=KLF16 PE=1 SV=1			+	25.43	1.3257	2.366	1.7677	NaN	NaN	NaN		6.06178e-07	1	25.3141	25.3141	25.3141	0	0	0	-0.115939	-0.115939	-0.115939	0	0	0
3550	P55268;E7EMH6;F5H520	Laminin subunit beta-2	LAMB2	>sp|P55268|LAMB2_HUMAN Laminin subunit beta-2 OS=Homo sapiens GN=LAMB2 PE=1 SV=2			+	195.98	4.4107	3.436	0.85379	5.0291	3.9003	0.82528	+	2.41822e-70	3.67006e-10	165.29	165.29	165.29	157.343	156.513	159.402	-30.6895	-30.6895	-30.6895	-38.6371	-39.4668	-36.5778
374	Q08380;B4DVE1;B4DI70	Galectin-3-binding protein	LGALS3BP	>sp|Q08380|LG3BP_HUMAN Galectin-3-binding protein OS=Homo sapiens GN=LGALS3BP PE=1 SV=1;>tr|B4DVE1|B4DVE1_HUMAN Galectin-3-binding protein OS=Homo sapiens GN=LGALS3BP PE=2 SV=1;>tr|B4DI70|B4DI70_HUMAN Uncharacterized protein OS=Homo sapiens GN=LGALS3BP PE=			+	65.33	3.9628	4.1028	0.84194	1.9886	1.6433	0.88076		3.23973e-135	0.526725	62.8612	73.6198	73.262	66.4043	73.6497	71.9269	-2.46877	8.28981	7.932	1.07434	8.31968	6.59691
4992	Q86WA8;H3BUW8;B7ZKL7;E7EN44	Lon protease homolog 2, peroxisomal;Lon protease homolog	LONP2	>sp|Q86WA8|LONP2_HUMAN Lon protease homolog 2, peroxisomal OS=Homo sapiens GN=LONP2 PE=1 SV=1;>tr|H3BUW8|H3BUW8_HUMAN Lon protease homolog 2, peroxisomal OS=Homo sapiens GN=LONP2 PE=4 SV=1;>tr|B7ZKL7|B7ZKL7_HUMAN Lon protease homolog OS=Homo sapiens GN=LON			+	94.615	2.8714	2.1859	0.82652	NaN	NaN	NaN		0.0013189	1	76.5394	76.5394	76.5394	0	0	0	-18.0756	-18.0756	-18.0756	0	0	0
4902	Q7Z4F1	Low-density lipoprotein receptor-related protein 10	LRP10	>sp|Q7Z4F1|LRP10_HUMAN Low-density lipoprotein receptor-related protein 10 OS=Homo sapiens GN=LRP10 PE=1 SV=2			+	76.193	2.4946	3.2776	1.395	NaN	NaN	NaN		1.34607e-07	1	215.356	215.356	124.233	0	0	0	139.163	139.163	48.0402	0	0	0
5778	Q96NW7;Q96NW7-2;H0Y365	Leucine-rich repeat-containing protein 7	LRRC7	>sp|Q96NW7|LRRC7_HUMAN Leucine-rich repeat-containing protein 7 OS=Homo sapiens GN=LRRC7 PE=1 SV=1;>sp|Q96NW7-2|LRRC7_HUMAN Isoform 2 of Leucine-rich repeat-containing protein 7 OS=Homo sapiens GN=LRRC7;>tr|H0Y365|H0Y365_HUMAN Leucine-rich repeat-containin			+	172.58	6.682	6.389	1.0505	NaN	NaN	NaN		2.90073e-43	1	165.29	165.29	165.29	0	0	0	-7.28951	-7.28951	-7.28951	0	0	0
5679	Q96G25-2;Q96G25;Q96G25-3	Mediator of RNA polymerase II transcription subunit 8	MED8	>sp|Q96G25-2|MED8_HUMAN Isoform 2 of Mediator of RNA polymerase II transcription subunit 8 OS=Homo sapiens GN=MED8;>sp|Q96G25|MED8_HUMAN Mediator of RNA polymerase II transcription subunit 8 OS=Homo sapiens GN=MED8 PE=1 SV=2	+		+	32.818	1.1082	2.1161	1.7736	0.089084	0.61514	7.1577	+	0.0122948	0.107618	25.3141	25.3141	25.3141	40.6791	40.6791	40.6791	-7.50394	-7.50394	-7.50394	7.86107	7.86107	7.86107
6408	Q9NPA3	Mid1-interacting protein 1	MID1IP1	>sp|Q9NPA3|M1IP1_HUMAN Mid1-interacting protein 1 OS=Homo sapiens GN=MID1IP1 PE=1 SV=1			+	20.201	3.4762	2.6257	0.71504	NaN	NaN	NaN	+	4.08296e-10	1	25.3141	25.3141	25.3141	0	0	0	5.11306	5.11306	5.11306	0	0	0
4317	Q15773;F5H0Y3;F5H800;F5H7L5	Myeloid leukemia factor 2	MLF2	>sp|Q15773|MLF2_HUMAN Myeloid leukemia factor 2 OS=Homo sapiens GN=MLF2 PE=1 SV=1;>tr|F5H0Y3|F5H0Y3_HUMAN Myeloid leukemia factor 2 (Fragment) OS=Homo sapiens GN=MLF2 PE=4 SV=1;>tr|F5H800|F5H800_HUMAN Myeloid leukemia factor 2 (Fragment) OS=Homo sapiens GN			+	28.147	2.0296	2.1403	1.1349	NaN	NaN	NaN		0.0026803	1	25.3141	25.3141	25.3141	0	0	0	-2.83294	-2.83294	-2.83294	0	0	0
4212	Q15014;Q5JXX3;Q5JXX2;Q5JXX4;Q5JXX1;Q5JXX6	Mortality factor 4-like protein 2	MORF4L2	>sp|Q15014|MO4L2_HUMAN Mortality factor 4-like protein 2 OS=Homo sapiens GN=MORF4L2 PE=1 SV=1;>tr|Q5JXX3|Q5JXX3_HUMAN Mortality factor 4 like 2 (Fragment) OS=Homo sapiens GN=MORF4L2 PE=2 SV=1;>tr|Q5JXX2|Q5JXX2_HUMAN Mortality factor 4 like 2 (Fragment) OS=			+	32.307	1.9569	2.4568	1.2111	1.4726	2.5291	1.5421	+	0.000355739	0.28758	25.3141	25.3141	25.3141	25.3141	25.3141	25.3141	-6.99294	-6.99294	-6.99294	-6.99294	-6.99294	-6.99294
5304	Q8TAP9	M-phase-specific PLK1-interacting protein	MPLKIP	>sp|Q8TAP9|MPLKI_HUMAN M-phase-specific PLK1-interacting protein OS=Homo sapiens GN=MPLKIP PE=1 SV=1			+	19.147	2.7982	2.543	1.0462	NaN	NaN	NaN		2.38583e-15	1	24.3249	23.4536	23.3192	0	0	0	5.17791	4.30661	4.17219	0	0	0
4478	Q567V2;Q567V2-2	Mpv17-like protein 2	MPV17L2	>sp|Q567V2|M17L2_HUMAN Mpv17-like protein 2 OS=Homo sapiens GN=MPV17L2 PE=1 SV=2;>sp|Q567V2-2|M17L2_HUMAN Isoform 2 of Mpv17-like protein 2 OS=Homo sapiens GN=MPV17L2			+	23.18	1.758	2.0048	1.2894	4.7074	2.4915	0.55298		0.0244868	0.165723	16.285	16.285	16.285	16.285	16.285	16.285	-6.89499	-6.89499	-6.89499	-6.89499	-6.89499	-6.89499
2435	O95297;O95297-2;O95297-4;O95297-3;Q9UEL6;O95297-5	Myelin protein zero-like protein 1	MPZL1	>sp|O95297|MPZL1_HUMAN Myelin protein zero-like protein 1 OS=Homo sapiens GN=MPZL1 PE=1 SV=1;>sp|O95297-2|MPZL1_HUMAN Isoform 2 of Myelin protein zero-like protein 1 OS=Homo sapiens GN=MPZL1;>sp|O95297-4|MPZL1_HUMAN Isoform 4 of Myelin protein zero-like pr			+	29.082	1.8686	2.0018	0.81422	NaN	NaN	NaN		0.000262316	1	36.5227	38.5576	37.2974	40.6791	40.6791	40.6791	7.4407	9.47556	8.2154	11.5971	11.5971	11.5971
1463	Q14596;F8W799;Q14596-2;B7Z5R6;B7Z4J4	Next to BRCA1 gene 1 protein	NBR1	>sp|Q14596|NBR1_HUMAN Next to BRCA1 gene 1 protein OS=Homo sapiens GN=NBR1 PE=1 SV=3;>tr|F8W799|F8W799_HUMAN Next to BRCA1 gene 1 protein OS=Homo sapiens GN=NBR1 PE=4 SV=1;>sp|Q14596-2|NBR1_HUMAN Isoform 2 of Next to BRCA1 gene 1 protein OS=Homo sapiens GN			+	107.41	2.1232	2.3094	1.5401	NaN	NaN	NaN		0.00112126	1	102.225	102.225	102.225	0	0	0	-5.18484	-5.18484	-5.18484	0	0	0
1041	E9PAV7;Q13772;Q96E88;B4DZ85;C9J6E0;Q13772-2;H0Y5U8	Nuclear receptor coactivator 4	NCOA4	>tr|E9PAV7|E9PAV7_HUMAN Nuclear receptor coactivator 4 OS=Homo sapiens GN=NCOA4 PE=4 SV=1;>sp|Q13772|NCOA4_HUMAN Nuclear receptor coactivator 4 OS=Homo sapiens GN=NCOA4 PE=1 SV=1;>tr|Q96E88|Q96E88_HUMAN NCOA4 protein OS=Homo sapiens GN=NCOA4 PE=2 SV=1;>tr|			+	73.648	1.1856	2.7615	2.0735	NaN	NaN	NaN		1.92983e-12	1	54.5792	55.6818	60.0807	0	0	0	-19.0688	-17.9662	-13.5673	0	0	0
5972	Q9BT67;Q9BT67-2	NEDD4 family-interacting protein 1	NDFIP1	>sp|Q9BT67|NFIP1_HUMAN NEDD4 family-interacting protein 1 OS=Homo sapiens GN=NDFIP1 PE=1 SV=1;>sp|Q9BT67-2|NFIP1_HUMAN Isoform 2 of NEDD4 family-interacting protein 1 OS=Homo sapiens GN=NDFIP1			+	24.899	1.3742	2.2825	1.815	NaN	NaN	NaN		0.00230837	1	49.665	44.4449	79.958	0	0	0	24.766	19.5459	55.059	0	0	0
5765	Q96MG7	Melanoma-associated antigen G1	NDNL2	>sp|Q96MG7|MAGG1_HUMAN Melanoma-associated antigen G1 OS=Homo sapiens GN=NDNL2 PE=1 SV=1			+	34.308	1.9589	2.2751	1.1693	NaN	NaN	NaN		0.000284734	1	25.3141	25.3141	25.3141	0	0	0	-8.99394	-8.99394	-8.99394	0	0	0
7058	Q9Y314	Nitric oxide synthase-interacting protein	NOSIP	>sp|Q9Y314|NOSIP_HUMAN Nitric oxide synthase-interacting protein OS=Homo sapiens GN=NOSIP PE=1 SV=1			+	33.172	2.1449	2.2694	1.0238	NaN	NaN	NaN	+	2.62178e-15	1	25.3141	25.3141	25.3141	0	0	0	-7.85794	-7.85794	-7.85794	0	0	0
5779	Q96P11-2;Q96P11-4;Q96P11;C9JJU9;G3V0G9;Q96P11-3;Q63ZY6;Q63ZY6-5;Q63ZY6-6;Q63ZY6-2;Q63ZY6-4	Putative methyltransferase NSUN5	NSUN5	>sp|Q96P11-2|NSUN5_HUMAN Isoform 2 of Putative methyltransferase NSUN5 OS=Homo sapiens GN=NSUN5;>sp|Q96P11-4|NSUN5_HUMAN Isoform 4 of Putative methyltransferase NSUN5 OS=Homo sapiens GN=NSUN5;>sp|Q96P11|NSUN5_HUMAN Putative methyltransferase NSUN5 OS=Homo			+	50.41	1.5407	2.0605	1.0664	NaN	NaN	NaN		0.000134572	1	40.6791	40.6791	40.6791	0	0	0	-9.73093	-9.73093	-9.73093	0	0	0
5225	Q8NBP7;Q8NBP7-2;F5GWF0;B4DEZ9	Proprotein convertase subtilisin/kexin type 9	PCSK9	>sp|Q8NBP7|PCSK9_HUMAN Proprotein convertase subtilisin/kexin type 9 OS=Homo sapiens GN=PCSK9 PE=1 SV=3;>sp|Q8NBP7-2|PCSK9_HUMAN Isoform 2 of Proprotein convertase subtilisin/kexin type 9 OS=Homo sapiens GN=PCSK9			+	74.285	3.1597	2.6364	0.97307	NaN	NaN	NaN		7.35497e-05	1	54.7554	54.1322	52.7971	0	0	0	-19.5296	-20.1528	-21.4879	0	0	0
197	O14832;B1ALH6;A8MTS8;C9JR86;C9IYS5	Phytanoyl-CoA dioxygenase, peroxisomal	PHYH	>sp|O14832|PAHX_HUMAN Phytanoyl-CoA dioxygenase, peroxisomal OS=Homo sapiens GN=PHYH PE=1 SV=1;>tr|B1ALH6|B1ALH6_HUMAN Phytanoyl-CoA 2-hydroxylase OS=Homo sapiens GN=PHYH PE=4 SV=1;>tr|A8MTS8|A8MTS8_HUMAN Phytanoyl-CoA dioxygenase, peroxisomal OS=Homo sapi			+	38.538	1.6459	2.1066	1.1878	1.0458	1.378	1.2993		1.52726e-07	0.785415	25.3141	25.3141	25.3141	25.3141	25.3141	25.3141	-13.2239	-13.2239	-13.2239	-13.2239	-13.2239	-13.2239
102	Q99755;A6PW57;Q99755-3;Q99755-4;Q99755-2;O14986-2;O14986;B4DIG7;F2Z3N1;A2A5X0;A6PW58	Phosphatidylinositol 4-phosphate 5-kinase type-1 alpha	PIP5K1A	>sp|Q99755|PI51A_HUMAN Phosphatidylinositol 4-phosphate 5-kinase type-1 alpha OS=Homo sapiens GN=PIP5K1A PE=1 SV=1;>tr|A6PW57|A6PW57_HUMAN Phosphatidylinositol 4-phosphate 5-kinase type-1 alpha OS=Homo sapiens GN=PIP5K1A PE=4 SV=2;>sp|Q99755-3|PI51A_HUMAN			+	62.633	2.3368	2.669	1.0885	NaN	NaN	NaN		2.3485e-05	1	56.2598	56.2598	56.2598	0	0	0	-6.37319	-6.37319	-6.37319	0	0	0
3493	P53350;B4E083;Q58A51;I3L387;I3L2H5	Serine/threonine-protein kinase PLK1	PLK1	>sp|P53350|PLK1_HUMAN Serine/threonine-protein kinase PLK1 OS=Homo sapiens GN=PLK1 PE=1 SV=1;>tr|B4E083|B4E083_HUMAN Serine/threonine-protein kinase PLK1 OS=Homo sapiens GN=PLK1 PE=2 SV=1			+	68.254	1.7206	2.3742	1.1693	NaN	NaN	NaN		6.5084e-07	1	56.2598	56.2598	56.2598	0	0	0	-11.9942	-11.9942	-11.9942	0	0	0
1364	Q6UX71;F5H554;Q6UX71-2;B7WP84	Plexin domain-containing protein 2	PLXDC2	>sp|Q6UX71|PXDC2_HUMAN Plexin domain-containing protein 2 OS=Homo sapiens GN=PLXDC2 PE=1 SV=1;>tr|F5H554|F5H554_HUMAN Plexin domain-containing protein 2 OS=Homo sapiens GN=PLXDC2 PE=4 SV=1;>sp|Q6UX71-2|PXDC2_HUMAN Isoform 2 of Plexin domain-containing prot			+	59.582	2.2379	2.2152	1.0948	NaN	NaN	NaN		0.00099238	1	76.5394	76.5394	76.5394	0	0	0	16.9574	16.9574	16.9574	0	0	0
1361	Q9HCU8;F5H506;Q9BVB1	DNA polymerase delta subunit 4	POLD4	>sp|Q9HCU8|DPOD4_HUMAN DNA polymerase delta subunit 4 OS=Homo sapiens GN=POLD4 PE=1 SV=1;>tr|F5H506|F5H506_HUMAN DNA polymerase delta subunit 4 OS=Homo sapiens GN=POLD4 PE=4 SV=1			+	12.433	2.6486	2.6668	0.93805	NaN	NaN	NaN		1.52072e-29	1	55.8963	55.4935	55.3133	25.3141	25.3141	25.3141	43.4633	43.0605	42.8803	12.8811	12.8811	12.8811
6947	Q9UNN8	Endothelial protein C receptor	PROCR	>sp|Q9UNN8|EPCR_HUMAN Endothelial protein C receptor OS=Homo sapiens GN=PROCR PE=1 SV=1			+	26.671	2.8268	2.3559	0.9215	3.7818	3.4325	0.97399		1.20408e-22	5.14344e-06	82.7357	73.8527	69.4466	40.6791	40.6791	40.6791	56.0647	47.1817	42.7756	14.0081	14.0081	14.0081
2407	O95084;B4E2J3;E9PRR2	Serine protease 23	PRSS23	>sp|O95084|PRS23_HUMAN Serine protease 23 OS=Homo sapiens GN=PRSS23 PE=1 SV=1;>tr|B4E2J3|B4E2J3_HUMAN Serine protease 23 OS=Homo sapiens GN=PRSS23 PE=2 SV=1			+	43.001	1.8456	2.077	0.92363	NaN	NaN	NaN		1.66833e-11	1	24.8806	24.8705	24.7692	0	0	0	-18.1204	-18.1305	-18.2318	0	0	0
6460	Q9NRG1;Q9NRG1-2;F8WCE0	Phosphoribosyltransferase domain-containing protein 1	PRTFDC1	>sp|Q9NRG1|PRDC1_HUMAN Phosphoribosyltransferase domain-containing protein 1 OS=Homo sapiens GN=PRTFDC1 PE=1 SV=1;>sp|Q9NRG1-2|PRDC1_HUMAN Isoform 2 of Phosphoribosyltransferase domain-containing protein 1 OS=Homo sapiens GN=PRTFDC1;>tr|F8WCE0|F8WCE0_HUMAN			+	25.673	1.0144	3.2412	3.2443	NaN	NaN	NaN		3.27733e-12	1	25.3141	25.3141	25.3141	0	0	0	-0.358939	-0.358939	-0.358939	0	0	0
591	Q99969;C9J8S2	Retinoic acid receptor responder protein 2	RARRES2	>sp|Q99969|RARR2_HUMAN Retinoic acid receptor responder protein 2 OS=Homo sapiens GN=RARRES2 PE=1 SV=1;>tr|C9J8S2|C9J8S2_HUMAN Retinoic acid receptor responder protein 2 (Fragment) OS=Homo sapiens GN=RARRES2 PE=4 SV=1			+	18.617	4.7357	2.9848	0.60812	NaN	NaN	NaN		2.67467e-09	1	13.0128	13.2714	13.3502	0	0	0	-5.60421	-5.34565	-5.26683	0	0	0
43	P02753;A6NCP9;Q5VY30	Retinol-binding protein 4;Plasma retinol-binding protein(1-182);Plasma retinol-binding protein(1-181);Plasma retinol-binding protein(1-179);Plasma retinol-binding protein(1-176)	RBP4	>sp|P02753|RET4_HUMAN Retinol-binding protein 4 OS=Homo sapiens GN=RBP4 PE=1 SV=3;>tr|A6NCP9|A6NCP9_HUMAN Plasma retinol-binding protein(1-181) OS=Homo sapiens GN=RBP4 PE=3 SV=2;>tr|Q5VY30|Q5VY30_HUMAN Plasma retinol-binding protein(1-181) OS=Homo sapiens			+	23.01	2.7512	2.0362	0.69474	NaN	NaN	NaN		8.5992e-05	1	16.285	16.285	16.285	0	0	0	-6.72499	-6.72499	-6.72499	0	0	0
3629	P61587;E9PFH1;Q53RZ3	Rho-related GTP-binding protein RhoE	RND3	>sp|P61587|RND3_HUMAN Rho-related GTP-binding protein RhoE OS=Homo sapiens GN=RND3 PE=1 SV=1;>tr|E9PFH1|E9PFH1_HUMAN Rho-related GTP-binding protein RhoE OS=Homo sapiens GN=RND3 PE=4 SV=1			+	27.368	1.9059	2.5161	1.3933	NaN	NaN	NaN		5.39708e-14	1	25.3141	25.3141	25.3141	0	0	0	-2.05394	-2.05394	-2.05394	0	0	0
6695	Q9P0P0;H7C426;C9J1C6;C9J391;F8WBU5	E3 ubiquitin-protein ligase RNF181	RNF181	>sp|Q9P0P0|RN181_HUMAN E3 ubiquitin-protein ligase RNF181 OS=Homo sapiens GN=RNF181 PE=1 SV=1;>tr|H7C426|H7C426_HUMAN E3 ubiquitin-protein ligase RNF181 (Fragment) OS=Homo sapiens GN=RNF181 PE=4 SV=1;>tr|C9J1C6|C9J1C6_HUMAN E3 ubiquitin-protein ligase RNF1			+	17.909	2.1382	2.3952	0.95341	NaN	NaN	NaN		1.81767e-05	1	16.285	16.285	16.285	0	0	0	-1.62399	-1.62399	-1.62399	0	0	0
680	F8WAA2;Q9Y6N7-2;Q9Y6N7;Q9Y6N7-3;Q9Y6N7-4;C9JVN5;Q9Y6N7-5;E9PD49;F8WBR3;H7C4Y7	Roundabout homolog 1	ROBO1	>tr|F8WAA2|F8WAA2_HUMAN Roundabout homolog 1 OS=Homo sapiens GN=ROBO1 PE=4 SV=1;>sp|Q9Y6N7-2|ROBO1_HUMAN Isoform 2 of Roundabout homolog 1 OS=Homo sapiens GN=ROBO1;>sp|Q9Y6N7|ROBO1_HUMAN Roundabout homolog 1 OS=Homo sapiens GN=ROBO1 PE=1 SV=1;>sp|Q9Y6N7-3|			+	181.28	2.7832	2.0233	0.735	NaN	NaN	NaN		0.00140729	1	165.29	165.29	165.29	0	0	0	-15.9895	-15.9895	-15.9895	0	0	0
3591	P60602;P60602-2	Reactive oxygen species modulator 1	ROMO1	>sp|P60602|ROMO1_HUMAN Reactive oxygen species modulator 1 OS=Homo sapiens GN=ROMO1 PE=1 SV=1;>sp|P60602-2|ROMO1_HUMAN Isoform 2 of Reactive oxygen species modulator 1 OS=Homo sapiens GN=ROMO1			+	8.1828	2.41	2.1846	0.92959	NaN	NaN	NaN		0.00265568	1	12.8215	12.8215	12.8215	0	0	0	4.63872	4.63872	4.63872	0	0	0
5069	Q8IXW5;Q8IXW5-2	Putative RNA polymerase II subunit B1 CTD phosphatase RPAP2	RPAP2	>sp|Q8IXW5|RPAP2_HUMAN Putative RNA polymerase II subunit B1 CTD phosphatase RPAP2 OS=Homo sapiens GN=RPAP2 PE=1 SV=1;>sp|Q8IXW5-2|RPAP2_HUMAN Isoform 2 of Putative RNA polymerase II subunit B1 CTD phosphatase RPAP2 OS=Homo sapiens GN=RPAP2			+	69.508	2.6168	3.0547	1.1529	NaN	NaN	NaN		6.74636e-07	1	76.5394	76.5394	76.5394	0	0	0	7.0314	7.0314	7.0314	0	0	0
5658	Q96EU6;Q96EU6-2;Q9H160;B6ZDS1;C9J4X5	Ribosomal RNA processing protein 36 homolog	RRP36	>sp|Q96EU6|RRP36_HUMAN Ribosomal RNA processing protein 36 homolog OS=Homo sapiens GN=RRP36 PE=1 SV=1;>sp|Q96EU6-2|RRP36_HUMAN Isoform 2 of Ribosomal RNA processing protein 36 homolog OS=Homo sapiens GN=RRP36			+	29.823	2.3063	2.0789	0.94278	NaN	NaN	NaN		0.000113068	1	34.5703	55.391	28.2489	0	0	0	4.7473	25.568	-1.57408	0	0	0
2884	P18827;H7C1K4;E9PHH3	Syndecan-1	SDC1	>sp|P18827|SDC1_HUMAN Syndecan-1 OS=Homo sapiens GN=SDC1 PE=1 SV=3			+	32.461	6.8017	6.47	0.95266	2.6889	2.4796	0.9691		0	0.0349406	201.162	206.956	205.281	215.356	215.356	215.356	168.701	174.495	172.82	182.895	182.895	182.895
3097	P31431;B4E1S6	Syndecan-4;Syndecan	SDC4	>sp|P31431|SDC4_HUMAN Syndecan-4 OS=Homo sapiens GN=SDC4 PE=1 SV=2;>tr|B4E1S6|B4E1S6_HUMAN Syndecan OS=Homo sapiens GN=SDC4 PE=2 SV=1			+	21.641	7.5348	7.3143	0.98305	NaN	NaN	NaN		4.99473e-88	1	215.356	215.356	215.356	0	0	0	193.715	193.715	193.715	0	0	0
2592	P05121;F8WD53;B7Z1D9;C9J272	Plasminogen activator inhibitor 1	SERPINE1	>sp|P05121|PAI1_HUMAN Plasminogen activator inhibitor 1 OS=Homo sapiens GN=SERPINE1 PE=1 SV=1;>tr|F8WD53|F8WD53_HUMAN Plasminogen activator inhibitor 1 OS=Homo sapiens GN=SERPINE1 PE=3 SV=1			+	45.059	2.5157	2.9953	1.1587	NaN	NaN	NaN		7.76066e-93	1	40.5559	40.6291	40.6066	0	0	0	-4.50312	-4.42995	-4.45238	0	0	0
1330	F5H293;Q6UXD5-3;Q6UXD5;Q6UXD5-2;H7BXQ6;Q6UXD5-4;H3BN26	Seizure 6-like protein 2	SEZ6L2	>tr|F5H293|F5H293_HUMAN Seizure 6-like protein 2 OS=Homo sapiens GN=SEZ6L2 PE=4 SV=1;>sp|Q6UXD5-3|SE6L2_HUMAN Isoform 3 of Seizure 6-like protein 2 OS=Homo sapiens GN=SEZ6L2;>sp|Q6UXD5|SE6L2_HUMAN Seizure 6-like protein 2 OS=Homo sapiens GN=SEZ6L2 PE=1 SV=			+	94.468	3.5026	3.6302	1.1079	NaN	NaN	NaN		5.96835e-13	1	139.187	142.66	153.632	0	0	0	44.7189	48.1921	59.1638	0	0	0
5371	Q8TF72	Protein Shroom3	SHROOM3	>sp|Q8TF72|SHRM3_HUMAN Protein Shroom3 OS=Homo sapiens GN=SHROOM3 PE=1 SV=2			+	216.85	2.8351	2.3563	0.71648	NaN	NaN	NaN		0.000106614	1	165.29	165.29	165.29	0	0	0	-51.5595	-51.5595	-51.5595	0	0	0
856	D6REA1;Q9H173;F5H0H2;A0RZB6	Nucleotide exchange factor SIL1	SIL1	>tr|D6REA1|D6REA1_HUMAN Nucleotide exchange factor SIL1 OS=Homo sapiens GN=SIL1 PE=4 SV=1;>sp|Q9H173|SIL1_HUMAN Nucleotide exchange factor SIL1 OS=Homo sapiens GN=SIL1 PE=1 SV=1			+	52.748	2.1609	2.4649	1.062	NaN	NaN	NaN		8.5193e-09	1	56.2598	56.2598	56.2598	0	0	0	3.51181	3.51181	3.51181	0	0	0
337	Q9NQ25;B4DPU4;Q9NQ25-3;A8K3U1;Q9NQ25-2;B4DWA3;B4DPY3	SLAM family member 7	SLAMF7	>sp|Q9NQ25|SLAF7_HUMAN SLAM family member 7 OS=Homo sapiens GN=SLAMF7 PE=1 SV=1;>tr|B4DPU4|B4DPU4_HUMAN SLAM family member 7 OS=Homo sapiens GN=SLAMF7 PE=2 SV=1;>sp|Q9NQ25-3|SLAF7_HUMAN Isoform 3 of SLAM family member 7 OS=Homo sapiens GN=SLAMF7;>tr|A8K3U1			+	37.421	3.8409	3.0542	0.68132	NaN	NaN	NaN		2.19066e-15	1	56.2598	56.2598	56.2598	0	0	0	18.8388	18.8388	18.8388	0	0	0
3533	P55011;P55011-3;G3XAL9	Solute carrier family 12 member 2	SLC12A2	>sp|P55011|S12A2_HUMAN Solute carrier family 12 member 2 OS=Homo sapiens GN=SLC12A2 PE=1 SV=1;>sp|P55011-3|S12A2_HUMAN Isoform 2 of Solute carrier family 12 member 2 OS=Homo sapiens GN=SLC12A2;>tr|G3XAL9|G3XAL9_HUMAN Solute carrier family 12 (Sodium/potass			+	131.45	3.1892	2.423	0.78524	NaN	NaN	NaN		0.000919723	1	215.356	215.356	215.356	0	0	0	83.9055	83.9055	83.9055	0	0	0
259	P43003;P43003-2;B4DF14	Excitatory amino acid transporter 1	SLC1A3	>sp|P43003|EAA1_HUMAN Excitatory amino acid transporter 1 OS=Homo sapiens GN=SLC1A3 PE=1 SV=1;>sp|P43003-2|EAA1_HUMAN Isoform 2 of Excitatory amino acid transporter 1 OS=Homo sapiens GN=SLC1A3;>tr|B4DF14|B4DF14_HUMAN Excitatory amino acid transporter 1 OS=			+	59.572	4.4177	3.4922	0.85406	NaN	NaN	NaN		8.66224e-15	1	215.356	215.356	215.356	0	0	0	155.784	155.784	155.784	0	0	0
5392	Q8WUM9;B3KVU0;H7BZK4	Sodium-dependent phosphate transporter 1	SLC20A1	>sp|Q8WUM9|S20A1_HUMAN Sodium-dependent phosphate transporter 1 OS=Homo sapiens GN=SLC20A1 PE=1 SV=1;>tr|B3KVU0|B3KVU0_HUMAN Sodium-dependent phosphate transporter 1 OS=Homo sapiens GN=SLC20A1 PE=2 SV=1;>tr|H7BZK4|H7BZK4_HUMAN Sodium-dependent phosphate tr	+		+	73.699	1.7664	2.3995	1.3145	0.042306	1.0445	24.047		0.000390177	0.619661	215.356	215.356	215.356	76.5394	76.5394	76.5394	141.657	141.657	141.657	2.8404	2.8404	2.8404
6789	Q9UGH3	Solute carrier family 23 member 2	SLC23A2	>sp|Q9UGH3|S23A2_HUMAN Solute carrier family 23 member 2 OS=Homo sapiens GN=SLC23A2 PE=1 SV=1			+	70.336	2.088	2.3253	1.0936	NaN	NaN	NaN		0.00207536	1	215.356	215.356	215.356	0	0	0	145.02	145.02	145.02	0	0	0
5192	Q8N8R3;G3V4H8;G3V441	Mitochondrial carnitine/acylcarnitine carrier protein CACL	SLC25A29	>sp|Q8N8R3|MCATL_HUMAN Mitochondrial carnitine/acylcarnitine carrier protein CACL OS=Homo sapiens GN=SLC25A29 PE=2 SV=2;>tr|G3V4H8|G3V4H8_HUMAN Mitochondrial carnitine/acylcarnitine carrier protein CACL OS=Homo sapiens GN=SLC25A29 PE=4 SV=1;>tr|G3V441|G3V4			+	32.062	2.0686	2.0096	0.98563	NaN	NaN	NaN		0.024117	1	25.3141	25.3141	25.3141	0	0	0	-6.74794	-6.74794	-6.74794	0	0	0
6367	Q9HBR0	Putative sodium-coupled neutral amino acid transporter 10	SLC38A10	>sp|Q9HBR0|S38AA_HUMAN Putative sodium-coupled neutral amino acid transporter 10 OS=Homo sapiens GN=SLC38A10 PE=1 SV=2			+	119.76	2.1314	2.0028	1.0053	NaN	NaN	NaN		0.0247555	1	215.356	215.356	215.356	0	0	0	95.5955	95.5955	95.5955	0	0	0
5800	Q96QD8;Q96QD8-2;F8VUY8;F8VQW8	Sodium-coupled neutral amino acid transporter 2	SLC38A2	>sp|Q96QD8|S38A2_HUMAN Sodium-coupled neutral amino acid transporter 2 OS=Homo sapiens GN=SLC38A2 PE=1 SV=2;>sp|Q96QD8-2|S38A2_HUMAN Isoform 2 of Sodium-coupled neutral amino acid transporter 2 OS=Homo sapiens GN=SLC38A2			+	56.025	1.3265	2.0793	1.3833	1.4282	1.6715	1.1153		3.9374e-18	0.688363	117.921	135.387	139.501	68.3382	67.3381	66.8342	61.896	79.3624	83.4759	12.3132	11.3131	10.8092
1639	O60232;H0YEB6;G3V1B8;H0YEK1;E9PK41	Sjoegren syndrome/scleroderma autoantigen 1	SSSCA1	>sp|O60232|SSA27_HUMAN Sjoegren syndrome/scleroderma autoantigen 1 OS=Homo sapiens GN=SSSCA1 PE=1 SV=1;>tr|H0YEB6|H0YEB6_HUMAN Sjoegren syndrome/scleroderma autoantigen 1 (Fragment) OS=Homo sapiens GN=SSSCA1 PE=4 SV=1;>tr|G3V1B8|G3V1B8_HUMAN Sjoegren syndr			+	21.474	1.1109	2.0547	2.1028	NaN	NaN	NaN		0.0015083	1	25.3141	25.3141	25.3141	0	0	0	3.84006	3.84006	3.84006	0	0	0
5644	Q96EI5-2;Q96EI5;D6RD44;D6RCE9;D6RIH3;D6RHZ1;Q9H3H9	Transcription elongation factor A protein-like 4	TCEAL4	>sp|Q96EI5-2|TCAL4_HUMAN Isoform 2 of Transcription elongation factor A protein-like 4 OS=Homo sapiens GN=TCEAL4;>sp|Q96EI5|TCAL4_HUMAN Transcription elongation factor A protein-like 4 OS=Homo sapiens GN=TCEAL4 PE=1 SV=2;>tr|D6RD44|D6RD44_HUMAN Transcripti			+	40.578	2.2085	2.2566	0.93298	NaN	NaN	NaN		0.000360197	1	25.3141	25.3141	25.3141	0	0	0	-15.2639	-15.2639	-15.2639	0	0	0
3788	Q00059;A8MRB2;H7BYN3	Transcription factor A, mitochondrial	TFAM	>sp|Q00059|TFAM_HUMAN Transcription factor A, mitochondrial OS=Homo sapiens GN=TFAM PE=1 SV=1;>tr|A8MRB2|A8MRB2_HUMAN Transcription factor A, mitochondrial OS=Homo sapiens GN=TFAM PE=4 SV=1;>tr|H7BYN3|H7BYN3_HUMAN Transcription factor A, mitochondrial (Fra			+	29.096	4.6519	4.0993	0.95396	NaN	NaN	NaN		1.33155e-89	1	24.64	25.0939	25.0814	0	0	0	-4.45602	-4.00206	-4.01456	0	0	0
1496	O43493;F8WBK2;O43493-3;O43493-5;O43493-2;O43493-4;F8W8W7;O43493-6	Trans-Golgi network integral membrane protein 2	TGOLN2	>sp|O43493|TGON2_HUMAN Trans-Golgi network integral membrane protein 2 OS=Homo sapiens GN=TGOLN2 PE=1 SV=2;>tr|F8WBK2|F8WBK2_HUMAN Trans-Golgi network integral membrane protein 2 OS=Homo sapiens GN=TGOLN2 PE=4 SV=1;>sp|O43493-3|TGON2_HUMAN Isoform TGN48 of			+	51.112	2.6246	3.1404	0.85667	NaN	NaN	NaN		4.47187e-10	1	76.5394	76.5394	76.5394	0	0	0	25.4274	25.4274	25.4274	0	0	0
6314	Q9NWX6;Q9H8R6	Probable tRNA(His) guanylyltransferase	THG1L	>sp|Q9NWX6|THG1_HUMAN Probable tRNA(His) guanylyltransferase OS=Homo sapiens GN=THG1L PE=1 SV=2;>tr|Q9H8R6|Q9H8R6_HUMAN Probable tRNA(His) guanylyltransferase OS=Homo sapiens GN=THG1L PE=2 SV=1			+	34.83	0.91396	4.063	4.9208	NaN	NaN	NaN		1.92796e-16	1	34.9374	40.0708	26.6526	0	0	0	0.107416	5.24082	-8.17736	0	0	0
5611	Q96CG3;C9JPF7	TRAF-interacting protein with FHA domain-containing protein A	TIFA	>sp|Q96CG3|TIFA_HUMAN TRAF-interacting protein with FHA domain-containing protein A OS=Homo sapiens GN=TIFA PE=1 SV=1			+	21.445	1.9069	2.4284	1.0873	NaN	NaN	NaN		0.0014078	1	16.285	16.285	16.285	0	0	0	-5.15999	-5.15999	-5.15999	0	0	0
5871	Q99595	Mitochondrial import inner membrane translocase subunit Tim17-A	TIMM17A	>sp|Q99595|TI17A_HUMAN Mitochondrial import inner membrane translocase subunit Tim17-A OS=Homo sapiens GN=TIMM17A PE=1 SV=1			+	18.023	2.991	2.6593	0.95942	NaN	NaN	NaN		7.83009e-22	1	13.422	12.9596	13.0118	0	0	0	-4.60099	-5.06336	-5.01125	0	0	0
2819	P16035;B4DFW2	Metalloproteinase inhibitor 2	TIMP2	>sp|P16035|TIMP2_HUMAN Metalloproteinase inhibitor 2 OS=Homo sapiens GN=TIMP2 PE=1 SV=2			+	24.399	2.0282	2.4551	1.1378	NaN	NaN	NaN		1.06382e-05	1	18.9634	17.2985	17.5686	0	0	0	-5.43559	-7.1005	-6.83038	0	0	0
500	F8W034;P55061;F8VPZ7;F8VVJ4;F8VSI7;F8VQQ5;B7Z984;F8VR05;F8W086;F8W201;F8VPI1;F8VX73;F8VQW0;F8W1G3	Bax inhibitor 1	TMBIM6	>tr|F8W034|F8W034_HUMAN Bax inhibitor 1 OS=Homo sapiens GN=TMBIM6 PE=3 SV=1;>sp|P55061|BI1_HUMAN Bax inhibitor 1 OS=Homo sapiens GN=TMBIM6 PE=1 SV=2;>tr|F8VPZ7|F8VPZ7_HUMAN Bax inhibitor 1 (Fragment) OS=Homo sapiens GN=TMBIM6 PE=3 SV=1;>tr|F8VVJ4|F8VVJ4_HU			+	32.71	3.555	3.7827	1.0258	NaN	NaN	NaN		3.7924e-19	1	204.033	208.273	197.402	0	0	0	171.323	175.563	164.692	0	0	0
4584	Q9BXS4;Q5T6Z8	Transmembrane protein 59	TMEM59	>sp|Q9BXS4|TMM59_HUMAN Transmembrane protein 59 OS=Homo sapiens GN=TMEM59 PE=1 SV=1;>tr|Q5T6Z8|Q5T6Z8_HUMAN Transmembrane protein 59 OS=Homo sapiens GN=TMEM59 PE=2 SV=1			+	36.223	3.9083	5.7957	1.5029	NaN	NaN	NaN		1.21467e-37	1	12.8215	12.8215	12.8215	0	0	0	-23.4015	-23.4015	-23.4015	0	0	0
482	O14763;O14763-2;B7Z588	Tumor necrosis factor receptor superfamily member 10B	TNFRSF10B	>sp|O14763|TR10B_HUMAN Tumor necrosis factor receptor superfamily member 10B OS=Homo sapiens GN=TNFRSF10B PE=1 SV=2;>sp|O14763-2|TR10B_HUMAN Isoform Short of Tumor necrosis factor receptor superfamily member 10B OS=Homo sapiens GN=TNFRSF10B;>tr|B7Z588|B7Z5			+	47.878	1.4684	2.5421	1.8445	NaN	NaN	NaN		0.000387581	1	108.271	86.2839	89.4216	25.3141	25.3141	25.3141	60.3928	38.4059	41.5436	-22.5639	-22.5639	-22.5639
3235	P41273	Tumor necrosis factor ligand superfamily member 9	TNFSF9	>sp|P41273|TNFL9_HUMAN Tumor necrosis factor ligand superfamily member 9 OS=Homo sapiens GN=TNFSF9 PE=1 SV=1			+	26.624	2.6591	2.9122	0.93555	2.7328	3.0088	1.0784		5.62213e-09	0.0143278	24.3433	24.4274	24.4415	25.3141	25.3141	25.3141	-2.28073	-2.19656	-2.1825	-1.30994	-1.30994	-1.30994
7126	Q9Y4K3	TNF receptor-associated factor 6	TRAF6	>sp|Q9Y4K3|TRAF6_HUMAN TNF receptor-associated factor 6 OS=Homo sapiens GN=TRAF6 PE=1 SV=1			+	59.573	2.4215	2.1041	0.8407	NaN	NaN	NaN		0.00318755	1	56.2598	56.2598	56.2598	0	0	0	-3.31319	-3.31319	-3.31319	0	0	0
2786	P14373;P14373-2;B0V297;H0Y551;A2ABL9;H0Y6T1;H0Y5J7;F5H899;Q9HCM9;F5H297;Q9HCM9-2;E9PBZ8;H0Y754	Zinc finger protein RFP	TRIM27	>sp|P14373|TRI27_HUMAN Zinc finger protein RFP OS=Homo sapiens GN=TRIM27 PE=1 SV=1;>sp|P14373-2|TRI27_HUMAN Isoform Beta of Zinc finger protein RFP OS=Homo sapiens GN=TRIM27			+	58.489	2.6521	2.4535	0.99671	NaN	NaN	NaN		2.95409e-18	1	56.2598	56.2598	56.2598	0	0	0	-2.22919	-2.22919	-2.22919	0	0	0
88	A6NLP3;Q9C035;Q9C035-2;Q9C035-3;F8W6N8;Q9C035-4;Q9C035-5;E7EQQ5;H7C134;C9JWN8	Tripartite motif-containing protein 5	TRIM5	>tr|A6NLP3|A6NLP3_HUMAN Tripartite motif-containing protein 5 OS=Homo sapiens GN=TRIM5 PE=4 SV=2;>sp|Q9C035|TRIM5_HUMAN Tripartite motif-containing protein 5 OS=Homo sapiens GN=TRIM5 PE=1 SV=1;>sp|Q9C035-2|TRIM5_HUMAN Isoform Beta of Tripartite motif-conta			+	56.395	2.1672	2.1104	1.107	NaN	NaN	NaN		0.00287739	1	56.2598	56.2598	56.2598	0	0	0	-0.135189	-0.135189	-0.135189	0	0	0
6106	Q9BZL1	Ubiquitin-like protein 5	UBL5	>sp|Q9BZL1|UBL5_HUMAN Ubiquitin-like protein 5 OS=Homo sapiens GN=UBL5 PE=1 SV=1			+	8.5468	2.0795	2.3786	1.2094	NaN	NaN	NaN		0.00182408	1	12.8215	12.8215	12.8215	0	0	0	4.27472	4.27472	4.27472	0	0	0
1266	Q96T88;F5GXG0;B5ME40	E3 ubiquitin-protein ligase UHRF1	UHRF1	>sp|Q96T88|UHRF1_HUMAN E3 ubiquitin-protein ligase UHRF1 OS=Homo sapiens GN=UHRF1 PE=1 SV=1;>tr|F5GXG0|F5GXG0_HUMAN E3 ubiquitin-protein ligase UHRF1 OS=Homo sapiens GN=UHRF1 PE=4 SV=1			+	89.813	3.4684	3.7813	0.89687	NaN	NaN	NaN	+	6.29746e-19	1	75.9683	71.771	73.2993	0	0	102.225	-13.8447	-18.042	-16.5137	0	0	12.4122
1222	Q9P2Y5;E9PR71;E9PK00;B3KTC1;B7Z6A0	UV radiation resistance-associated gene protein	UVRAG	>sp|Q9P2Y5|UVRAG_HUMAN UV radiation resistance-associated gene protein OS=Homo sapiens GN=UVRAG PE=1 SV=1;>tr|E9PR71|E9PR71_HUMAN UV radiation resistance-associated gene protein OS=Homo sapiens GN=UVRAG PE=4 SV=1;>tr|E9PK00|E9PK00_HUMAN UV radiation resist			+	78.15	3.527	4.3468	1.284	NaN	NaN	NaN		5.82975e-20	1	101.168	198.178	195.907	0	0	0	23.0181	120.028	117.757	0	0	0
6395	Q9HD64;Q9HD64-4	G antigen family D member 2	XAGE1A	>sp|Q9HD64|GAGD2_HUMAN G antigen family D member 2 OS=Homo sapiens GN=XAGE1A PE=2 SV=3			+	9.0777	3.8152	3.3224	0.93032	NaN	NaN	NaN		2.17314e-08	1	12.8215	12.8215	12.8215	25.3141	0	25.3141	3.74382	3.74382	3.74382	16.2364	0	16.2364
85	Q8IY57;A6NL56;Q8IY57-2;Q8IY57-3	YY1-associated factor 2	YAF2	>sp|Q8IY57|YAF2_HUMAN YY1-associated factor 2 OS=Homo sapiens GN=YAF2 PE=1 SV=3;>tr|A6NL56|A6NL56_HUMAN YY1-associated factor 2 OS=Homo sapiens GN=YAF2 PE=4 SV=2;>sp|Q8IY57-2|YAF2_HUMAN Isoform 1 of YY1-associated factor 2 OS=Homo sapiens GN=YAF2;>sp|Q8IY5			+	19.901	3.1205	3.0542	1.0125	NaN	NaN	NaN		1.00541e-06	1	25.3141	25.3141	25.3141	0	0	0	5.41306	5.41306	5.41306	0	0	0
1408	Q9Y5A9;F5H8I7;Q9Y5A9-2	YTH domain family protein 2	YTHDF2	>sp|Q9Y5A9|YTHD2_HUMAN YTH domain family protein 2 OS=Homo sapiens GN=YTHDF2 PE=1 SV=2;>tr|F5H8I7|F5H8I7_HUMAN YTH domain family protein 2 OS=Homo sapiens GN=YTHDF2 PE=4 SV=1;>sp|Q9Y5A9-2|YTHD2_HUMAN Isoform 2 of YTH domain family protein 2 OS=Homo sapiens			+	62.333	2.0099	2.1357	0.97764	NaN	NaN	NaN		4.00902e-14	1	56.2598	56.2598	56.2598	0	0	0	-6.07319	-6.07319	-6.07319	0	0	0
5157	Q8N567	Zinc finger CCHC domain-containing protein 9	ZCCHC9	>sp|Q8N567|ZCHC9_HUMAN Zinc finger CCHC domain-containing protein 9 OS=Homo sapiens GN=ZCCHC9 PE=2 SV=2			+	30.477	2.81	2.9094	0.65051	NaN	NaN	NaN	+	1.94147e-13	1	25.3141	25.3141	25.3141	0	0	0	-5.16294	-5.16294	-5.16294	0	0	0
2276	O75362	Zinc finger protein 217	ZNF217	>sp|O75362|ZN217_HUMAN Zinc finger protein 217 OS=Homo sapiens GN=ZNF217 PE=1 SV=1			+	115.27	1.8415	2.0329	1.0591	1.1301	1.0419	1.0562		0.0211853	0.917212	102.225	102.225	102.225	102.225	102.225	102.225	-13.0448	-13.0448	-13.0448	-13.0448	-13.0448	-13.0448
