# Supplementary material for: Analysis of the SUMO2 Proteome during HSV-1 Infection
Source: PLoS Pathog. 2015 Jul 22;11(7):e1005059. doi: 10.1371/journal.ppat.1005059 (PMC4511656; doi:10.1371/journal.ppat.1005059)
Supplement: S8 Table — Column headings are as for S1 Table. (XLSX) [file ppat.1005059.s012.xlsx]

## Sheet: Sheet1
id	Protein IDs	Protein names	Gene names	Fasta headers	Putative SUMO-2 substrate	Regulated substrate	Regulated in crude	Mol. weight [kDa]	Ratio M/L normalized "Triple"_Crude	Ratio H/L normalized "Triple"_Crude	Ratio H/M normalized "Triple"_Crude	Ratio M/L normalized "Triple"_Pure	Ratio H/L normalized "Triple"_Pure	Ratio H/M normalized "Triple"_Pure	Previosuly identifeid SUMO substrate	Ratio H/L "Triple"_Crude Significance B	Ratio H/L "Triple"_Pure Significance B	App MW "Triple" crude_L	App MW "Triple" crude_M	App MW "Triple" crude_H	App MW "Triple" pure_L	App MW "Triple" pure_M	App MW "Triple" pure_H	App-Pred MW "Triple" crude_L	App-Pred MW "Triple" crude_M	App-Pred MW "Triple" crude_H	App-Pred MW "Triple" pure_L	App-Pred MW "Triple" pure_M	App-Pred MW "Triple" pure_H
586	C9J690;P19801-2;P19801;E7ER24	Amine oxidase;Amiloride-sensitive amine oxidase [copper-containing]	ABP1	>tr|C9J690|C9J690_HUMAN Amine oxidase OS=Homo sapiens GN=ABP1 PE=3 SV=1;>sp|P19801-2|ABP1_HUMAN Isoform 2 of Amiloride-sensitive amine oxidase [copper-containing] OS=Homo sapiens GN=ABP1;>sp|P19801|ABP1_HUMAN Amiloride-sensitive amine oxidase [copper-conta	+	+		87.238	NaN	NaN	NaN	0.21701	0.1258	0.7709		1	4.53837e-05	76.5394	76.5394	39.5832	93.3067	95.7138	100.284	-10.6986	-10.6986	-47.6548	6.06869	8.47585	13.0457
2817	P15924;P15924-2;H7BYR0	Desmoplakin	DSP	>sp|P15924|DESP_HUMAN Desmoplakin OS=Homo sapiens GN=DSP PE=1 SV=3;>sp|P15924-2|DESP_HUMAN Isoform DPII of Desmoplakin OS=Homo sapiens GN=DSP	+	+	+	331.77	1.9742	2.1332	1.1011	0.20572	0.14168	0.50966		7.73809e-38	1.11766e-17	197.227	198.182	199.206	174.385	77.7443	76.6518	-134.543	-133.588	-132.564	-157.385	-254.026	-255.118
4518	Q9UKD1;Q5JTV1	Glucocorticoid modulatory element-binding protein 2	GMEB2	>sp|Q9UKD1|GMEB2_HUMAN Glucocorticoid modulatory element-binding protein 2 OS=Homo sapiens GN=GMEB2 PE=1 SV=1;>tr|Q5JTV1|Q5JTV1_HUMAN Glucocorticoid modulatory element binding protein 2 OS=Homo sapiens GN=GMEB2 PE=2 SV=1	+	+		56.421	NaN	NaN	NaN	0.083458	0.25303	3.3357	+	1	0.0108531	56.2598	56.2598	56.2598	76.5394	76.5394	76.5394	-0.161189	-0.161189	-0.161189	20.1184	20.1184	20.1184
3799	Q00613;Q00613-2;E9PMQ6;E9PI02;Q9ULV5;Q9ULV5-2;E5RK26;E5RJV4;E7EWW4;E5RG51;H0YBT7	Heat shock factor protein 1	HSF1	>sp|Q00613|HSF1_HUMAN Heat shock factor protein 1 OS=Homo sapiens GN=HSF1 PE=1 SV=1;>sp|Q00613-2|HSF1_HUMAN Isoform Short of Heat shock factor protein 1 OS=Homo sapiens GN=HSF1;>tr|E9PMQ6|E9PMQ6_HUMAN Heat shock factor protein 1 OS=Homo sapiens GN=HSF1 PE=	+	+	+	57.26	0.50964	0.5755	1.1051	0.084519	0.21567	4.3839	+	0.026474	1.38805e-12	76.5394	76.5394	76.5394	102.782	93.9973	88.466	19.2794	19.2794	19.2794	45.5218	36.7373	31.206
5289	Q8NHW3	Transcription factor MafA	MAFA	>sp|Q8NHW3|MAFA_HUMAN Transcription factor MafA OS=Homo sapiens GN=MAFA PE=1 SV=2	+	+		36.982	NaN	NaN	NaN	0.068536	0.049654	0.58784		1	1.01651e-05	0	0	0	40.6791	40.6791	40.6791	0	0	0	3.69707	3.69707	3.69707
7160	Q9Y5Q3	Transcription factor MafB	MAFB	>sp|Q9Y5Q3|MAFB_HUMAN Transcription factor MafB OS=Homo sapiens GN=MAFB PE=1 SV=2	+	+		35.791	NaN	NaN	NaN	0.2379	0.17343	0.70338		1	8.79221e-17	0	0	0	40.8144	40.7175	40.7864	0	0	0	5.02342	4.92654	4.99542
3135	P33993;F5H776;F5H4S2;A4D2A2;P33993-2;C9J8M6	DNA replication licensing factor MCM7	MCM7	>sp|P33993|MCM7_HUMAN DNA replication licensing factor MCM7 OS=Homo sapiens GN=MCM7 PE=1 SV=4;>tr|F5H776|F5H776_HUMAN DNA replication licensing factor MCM7 OS=Homo sapiens GN=MCM7 PE=3 SV=1;>tr|F5H4S2|F5H4S2_HUMAN DNA replication licensing factor MCM7 OS=H	+	+		81.307	0.9188	0.9642	1.0992	0.023868	0.33956	15.418	+	0.625112	0.02178	76.7655	76.778	76.7651	102.225	102.225	102.225	-4.54148	-4.52896	-4.54189	20.9182	20.9182	20.9182
6569	Q9NWA0	Mediator of RNA polymerase II transcription subunit 9	MED9	>sp|Q9NWA0|MED9_HUMAN Mediator of RNA polymerase II transcription subunit 9 OS=Homo sapiens GN=MED9 PE=1 SV=1	+	+		16.403	NaN	NaN	NaN	0.085018	0.41387	7.1324		1	0.0334605	0	0	0	40.6791	40.6791	40.6791	0	0	0	24.2761	24.2761	24.2761
98	A6P3A7;A6P3A8;Q14680;F5H689;F5H0Y0;F5H2R4;B7Z7Q1;B7Z6Y0	Maternal embryonic leucine zipper kinase	MELK	>tr|A6P3A7|A6P3A7_HUMAN Maternal embryonic leucine zipper kinase OS=Homo sapiens GN=MELKv2 PE=2 SV=1;>tr|A6P3A8|A6P3A8_HUMAN Maternal embryonic leucine zipper kinase OS=Homo sapiens GN=MELKv3 PE=2 SV=1;>sp|Q14680|MELK_HUMAN Maternal embryonic leucine zippe	+	+		71.173	0.21227	NaN	NaN	0.086799	0.014049	0.1579		1	0.00149727	210.621	135.184	95.7377	167.458	130.39	81.1731	139.448	64.0115	24.5647	96.2855	59.217	10.0001
4739	Q6P4R8;Q6P4R8-3;E9PQ59;E9PJG2;E9PJU3;E9PQB0;E9PM88;E9PJE1	Nuclear factor related to kappa-B-binding protein	NFRKB	>sp|Q6P4R8|NFRKB_HUMAN Nuclear factor related to kappa-B-binding protein OS=Homo sapiens GN=NFRKB PE=1 SV=2;>sp|Q6P4R8-3|NFRKB_HUMAN Isoform 3 of Nuclear factor related to kappa-B-binding protein OS=Homo sapiens GN=NFRKB;>tr|E9PQ59|E9PQ59_HUMAN Nuclear fac	+	+		139	0.86511	0.99171	1.0396	0.10436	0.46855	3.1237	+	0.640135	2.38838e-06	195.921	201.381	196.825	183.014	174.006	169.636	56.9207	62.3812	57.825	44.0136	35.0061	30.6364
5609	Q96CB9;B4DHA4;Q96CB9-3;Q96CB9-2	Putative methyltransferase NSUN4	NSUN4	>sp|Q96CB9|NSUN4_HUMAN Putative methyltransferase NSUN4 OS=Homo sapiens GN=NSUN4 PE=1 SV=2;>tr|B4DHA4|B4DHA4_HUMAN HCG2031650, isoform CRA_f OS=Homo sapiens GN=NSUN4 PE=2 SV=1	+	+		43.088	NaN	NaN	NaN	0.039131	0.015202	0.41738		1	5.15386e-06	0	0	0	95.3126	34.2358	63.2489	0	0	0	52.2246	-8.85224	20.1609
5383	Q8WUB8;Q8WUB8-2;Q8WUB8-3	PHD finger protein 10	PHF10	>sp|Q8WUB8|PHF10_HUMAN PHD finger protein 10 OS=Homo sapiens GN=PHF10 PE=1 SV=3;>sp|Q8WUB8-2|PHF10_HUMAN Isoform 2 of PHD finger protein 10 OS=Homo sapiens GN=PHF10;>sp|Q8WUB8-3|PHF10_HUMAN Isoform 3 of PHD finger protein 10 OS=Homo sapiens GN=PHF10	+	+		56.05	NaN	NaN	NaN	0.082196	0.49261	7.4985	+	1	0.0541685	0	0	0	92.9788	94.685	84.1556	0	0	0	36.9288	38.635	28.1056
2391	O94906;O94906-2	Pre-mRNA-processing factor 6	PRPF6	>sp|O94906|PRP6_HUMAN Pre-mRNA-processing factor 6 OS=Homo sapiens GN=PRPF6 PE=1 SV=1;>sp|O94906-2|PRP6_HUMAN Isoform 2 of Pre-mRNA-processing factor 6 OS=Homo sapiens GN=PRPF6	+	+		106.92	0.95974	0.90456	0.9683	0.1035	0.43428	4.5941	+	0.186306	0.0420516	101.642	101.776	101.801	165.29	165.29	165.29	-5.27777	-5.14406	-5.11897	58.3705	58.3705	58.3705
4401	Q2TAL8	Glutamine-rich protein 1	QRICH1	>sp|Q2TAL8|QRIC1_HUMAN Glutamine-rich protein 1 OS=Homo sapiens GN=QRICH1 PE=1 SV=1	+	+		86.435	1.2439	1.0961	0.82781	0.14359	0.49362	1.9016	+	0.932218	0.0587457	76.5394	76.5394	76.5394	102.225	102.225	102.225	-9.8956	-9.8956	-9.8956	15.7902	15.7902	15.7902
1063	Q96B97;E9PC08;Q5JPT2;Q96B97-2;Q5JPT4;B7Z6E8;Q5VSN0;Q5JPT1;H7BYR7;Q5JPT3	SH3 domain-containing kinase-binding protein 1	SH3KBP1	>sp|Q96B97|SH3K1_HUMAN SH3 domain-containing kinase-binding protein 1 OS=Homo sapiens GN=SH3KBP1 PE=1 SV=2;>tr|E9PC08|E9PC08_HUMAN SH3 domain-containing kinase-binding protein 1 OS=Homo sapiens GN=SH3KBP1 PE=4 SV=1;>tr|Q5JPT2|Q5JPT2_HUMAN SH3 domain-contai	+	+		73.125	0.90222	1.0479	1.1728	0.026906	0.024253	0.84048		0.816301	0.0016236	47.6197	44.2626	43.4122	102.225	102.225	102.225	-25.5053	-28.8624	-29.7128	29.1002	29.1002	29.1002
213	P21675-4;P21675-3;B1Q2X3;P21675-2;P21675;Q8IZX4;H7C2K9;A8MWR5;H7BY98;F5GWC6	Transcription initiation factor TFIID subunit 1;Transcription initiation factor TFIID subunit 1-like	TAF1	>sp|P21675-4|TAF1_HUMAN Isoform 4 of Transcription initiation factor TFIID subunit 1 OS=Homo sapiens GN=TAF1;>sp|P21675-3|TAF1_HUMAN Isoform 3 of Transcription initiation factor TFIID subunit 1 OS=Homo sapiens GN=TAF1;>tr|B1Q2X3|B1Q2X3_HUMAN TAF1 RNA polym	+	+	+	216.45	0.86557	0.79055	0.98313	0.098559	0.38187	3.9736		0.0820398	0.0294703	88.5317	38.9359	41.6775	215.356	215.356	215.356	-127.918	-177.514	-174.772	-1.09448	-1.09448	-1.09448
4343	Q16514;Q16514-2	Transcription initiation factor TFIID subunit 12	TAF12	>sp|Q16514|TAF12_HUMAN Transcription initiation factor TFIID subunit 12 OS=Homo sapiens GN=TAF12 PE=1 SV=1;>sp|Q16514-2|TAF12_HUMAN Isoform TAFII15 of Transcription initiation factor TFIID subunit 12 OS=Homo sapiens GN=TAF12	+	+		17.924	NaN	NaN	NaN	0.074781	0.44226	5.2911		1	0.0351916	16.285	16.285	16.285	27.4629	26.0334	25.4487	-1.63899	-1.63899	-1.63899	9.53895	8.1094	7.5247
4351	Q16594;D6RIE8;D6RIV9;D6RGK3;D6RIY1;D6RHW1;Q9HBM6	Transcription initiation factor TFIID subunit 9;Transcription initiation factor TFIID subunit 9B	TAF9	>sp|Q16594|TAF9_HUMAN Transcription initiation factor TFIID subunit 9 OS=Homo sapiens GN=TAF9 PE=1 SV=1;>tr|D6RIE8|D6RIE8_HUMAN Transcription initiation factor TFIID subunit 9 (Fragment) OS=Homo sapiens GN=TAF9 PE=4 SV=1;>tr|D6RIV9|D6RIV9_HUMAN Transcripti	+	+		28.974	0.91385	0.96938	1.1475	0.1488	0.34477	2.1437	+	0.459925	0.0214836	25.3141	25.3141	25.3141	46.4587	44.2364	42.3192	-3.65994	-3.65994	-3.65994	17.4847	15.2624	13.3452
2752	P12270;Q5SWX9	Nucleoprotein TPR	TPR	>sp|P12270|TPR_HUMAN Nucleoprotein TPR OS=Homo sapiens GN=TPR PE=1 SV=3	+	+		267.29	0.97012	0.96414	0.96287	0.12194	0.25197	2.3107	+	0.81718	0.0114966	204.253	205.348	204.518	147.026	149.99	209.4	-63.0371	-61.9418	-62.7723	-120.264	-117.3	-57.8898
1141	Q5LJA9;Q5LJA5;Q9Y5K5;Q9Y5K5-3;Q9Y5K5-4;E9PGR0;Q9Y5K5-2;Q5LJB0;H0Y6Y4;B7Z9U9;B4DW59;H0Y4E0;H0Y636;H0Y4K0	Ubiquitin carboxyl-terminal hydrolase isozyme L5	UCHL5	>tr|Q5LJA9|Q5LJA9_HUMAN Ubiquitin carboxyl-terminal hydrolase L5 (Fragment) OS=Homo sapiens GN=UCHL5 PE=2 SV=1;>tr|Q5LJA5|Q5LJA5_HUMAN Ubiquitin carboxyl-terminal hydrolase L5 OS=Homo sapiens GN=UCHL5 PE=2 SV=1;>sp|Q9Y5K5|UCHL5_HUMAN Ubiquitin carboxyl-ter	+	+		41.694	1.0459	0.98245	0.95561	0.15497	0.37356	2.5338		0.306634	0.0240948	40.6791	40.6791	40.6791	56.2598	56.2598	56.2598	-1.01493	-1.01493	-1.01493	14.5658	14.5658	14.5658
4114	Q14119;Q9HBE1;Q9HBE1-3;Q9HBE1-2;Q9HBE1-4	Vascular endothelial zinc finger 1	VEZF1	>sp|Q14119|VEZF1_HUMAN Vascular endothelial zinc finger 1 OS=Homo sapiens GN=VEZF1 PE=1 SV=2	+	+		56.931	1.5089	1.5965	1.0542	0.054949	0.24036	4.2723	+	0.199018	0.00977709	56.2598	56.2598	56.2598	83.0118	76.5394	76.5394	-0.671189	-0.671189	-0.671189	26.0808	19.6084	19.6084
2443	O95365	Zinc finger and BTB domain-containing protein 7A	ZBTB7A	>sp|O95365|ZBT7A_HUMAN Zinc finger and BTB domain-containing protein 7A OS=Homo sapiens GN=ZBTB7A PE=1 SV=1	+	+		61.438	1.0696	1.184	1.1638	0.099514	0.31061	2.8483	+	0.6902	0.000178267	76.5394	76.5394	76.5394	91.4876	88.8338	85.6455	15.1014	15.1014	15.1014	30.0496	27.3958	24.2075
5207	Q8NAF0	Zinc finger protein 579	ZNF579	>sp|Q8NAF0|ZN579_HUMAN Zinc finger protein 579 OS=Homo sapiens GN=ZNF579 PE=1 SV=2	+	+		60.509	NaN	NaN	NaN	0.071533	0.47369	7.3723		1	1.52303e-06	0	0	0	106.036	111.18	104.255	0	0	0	45.5269	50.6705	43.7458
