# Supplementary material for: Analysis of the SUMO2 Proteome during HSV-1 Infection
Source: PLoS Pathog. 2015 Jul 22;11(7):e1005059. doi: 10.1371/journal.ppat.1005059 (PMC4511656; doi:10.1371/journal.ppat.1005059)
Supplement: S9 Table — Column headings are as for S1 Table. (XLSX) [file ppat.1005059.s013.xlsx]

## Sheet: Sheet1
id	Protein IDs	Protein names	Gene names	Fasta headers	Putative SUMO-2 substrate	Regulated substrate	Regulated in crude	Mol. weight [kDa]	Ratio M/L normalized "Triple"_Crude	Ratio H/L normalized "Triple"_Crude	Ratio H/M normalized "Triple"_Crude	Ratio M/L normalized "Triple"_Pure	Ratio H/L normalized "Triple"_Pure	Ratio H/M normalized "Triple"_Pure	Previously identified as SUMO substrate	Ratio H/L "Triple"_Crude Significance B	Ratio H/L "Triple"_Pure Significance B	App MW "Triple" crude_L	App MW "Triple" crude_M	App MW "Triple" crude_H	App MW "Triple" pure_L	App MW "Triple" pure_M	App MW "Triple" pure_H	App-Pred MW "Triple" crude_L	App-Pred MW "Triple" crude_M	App-Pred MW "Triple" crude_H	App-Pred MW "Triple" pure_L	App-Pred MW "Triple" pure_M	App-Pred MW "Triple" pure_H
5209	Q8NAT1	Uncharacterized glycosyltransferase AGO61	AGO61	>sp|Q8NAT1|GTDC2_HUMAN Glycosyltransferase-like domain-containing protein 2 OS=Homo sapiens GN=GTDC2 PE=2 SV=1			+	66.615	0.27722	0.21324	0.78181	NaN	NaN	NaN		0.000163842	1	161.938	142.738	138.291	0	0	0	95.3234	76.1227	71.6759	0	0	0
2568	P04114;F5H109;A8MUN2	Apolipoprotein B-100;Apolipoprotein B-48	APOB	>sp|P04114|APOB_HUMAN Apolipoprotein B-100 OS=Homo sapiens GN=APOB PE=1 SV=2;>tr|F5H109|F5H109_HUMAN Apolipoprotein B-48 OS=Homo sapiens GN=APOB PE=4 SV=1	+	+	+	515.6	0.0853	0.092942	1.0548	0.21875	0.54106	1.6471	+	3.69191e-24	0.0228812	186.197	166.109	178.73	171.934	165.523	165.744	-329.403	-349.491	-336.87	-343.666	-350.077	-349.856
1053	Q96DR7;E9PBD0	Rho guanine nucleotide exchange factor 26	ARHGEF26	>sp|Q96DR7|ARHGQ_HUMAN Rho guanine nucleotide exchange factor 26 OS=Homo sapiens GN=ARHGEF26 PE=1 SV=4;>tr|E9PBD0|E9PBD0_HUMAN Rho guanine nucleotide exchange factor 26 OS=Homo sapiens GN=ARHGEF26 PE=4 SV=1			+	97.344	0.63667	0.4694	0.71694	NaN	NaN	NaN		0.00864367	1	102.225	102.225	102.225	0	0	0	4.88116	4.88116	4.88116	0	0	0
558	Q0PNE2;Q0PNE2-2;E9PFB3;C9IYN7;C9JEX8;C9J9N8;C9J2D6;C9JA82;C9JLH5;F8WE64	Elongator complex protein 6 homolog	C3orf75	>sp|Q0PNE2|ELP6_HUMAN Elongator complex protein 6 homolog OS=Homo sapiens GN=C3orf75 PE=2 SV=1;>sp|Q0PNE2-2|ELP6_HUMAN Isoform 2 of Elongator complex protein 6 homolog OS=Homo sapiens GN=C3orf75;>tr|E9PFB3|E9PFB3_HUMAN Elongator complex protein 6 homolog O			+	29.793	0.29383	0.3298	1.1024	1.0125	0.9219	1.0018		9.64711e-05	0.313375	25.3141	25.3141	25.3141	25.3141	25.3141	25.3141	-4.47894	-4.47894	-4.47894	-4.47894	-4.47894	-4.47894
39	B0UZ83;B0V2C8;P0C0L4;P0C0L5;Q5JNX2;A6H8M8;F8VSI2;F8VW91;F8VZD8;A2BHY4;Q6U2E9;F5GXS0;F8VNV9;F8VX64;F8VWK3;B4DDH0	Complement C4-A;Complement C4 beta chain;Complement C4-A alpha chain;C4a anaphylatoxin;C4b-A;C4d-A;Complement C4 gamma chain;Complement C4-B;Complement C4 beta chain;Complement C4-B alpha chain;C4a anaphylatoxin;C4b-B;C4d-B;Complement C4 gamma chain	C4A;C4B;C4B-1	>tr|B0UZ83|B0UZ83_HUMAN Complement C4 gamma chain OS=Homo sapiens GN=C4A PE=4 SV=1;>tr|B0V2C8|B0V2C8_HUMAN Complement C4 gamma chain OS=Homo sapiens GN=C4A PE=4 SV=1;>sp|P0C0L4|CO4A_HUMAN Complement C4-A OS=Homo sapiens GN=C4A PE=1 SV=1;>sp|P0C0L5|CO4B_HUM			+	192.87	0.2116	0.10568	0.54114	NaN	NaN	NaN		2.29769e-05	1	21.1472	23.1988	24.7323	0	0	0	-171.723	-169.671	-168.138	0	0	0
1265	Q9Y3X0;F5GXE9	Coiled-coil domain-containing protein 9	CCDC9	>sp|Q9Y3X0|CCDC9_HUMAN Coiled-coil domain-containing protein 9 OS=Homo sapiens GN=CCDC9 PE=1 SV=1;>tr|F5GXE9|F5GXE9_HUMAN Coiled-coil domain-containing protein 9 OS=Homo sapiens GN=CCDC9 PE=4 SV=1			+	59.702	0.31626	0.29474	0.79817	NaN	NaN	NaN		0.000558235	1	76.5394	76.5394	76.5394	0	0	0	16.8374	16.8374	16.8374	0	0	0
1160	Q9UPV0;Q9UPV0-2;E9PI34;E7ETE1	Centrosomal protein of 164 kDa	CEP164	>sp|Q9UPV0|CE164_HUMAN Centrosomal protein of 164 kDa OS=Homo sapiens GN=CEP164 PE=1 SV=3;>sp|Q9UPV0-2|CE164_HUMAN Isoform 2 of Centrosomal protein of 164 kDa OS=Homo sapiens GN=CEP164;>tr|E9PI34|E9PI34_HUMAN Centrosomal protein of 164 kDa (Fragment) OS=Ho			+	164.31	0.18692	0.056175	1.1845	1.1415	0.98165	0.95783		4.05249e-26	0.772939	57.2431	61.7147	86.2264	165.29	165.29	165.29	-107.067	-102.595	-78.0836	0.980492	0.980492	0.980492
1300	Q9UER7;Q9UER7-2;F5H082;Q4VX54;Q5STR5	Death domain-associated protein 6	DAXX	>sp|Q9UER7|DAXX_HUMAN Death domain-associated protein 6 OS=Homo sapiens GN=DAXX PE=1 SV=2;>sp|Q9UER7-2|DAXX_HUMAN Isoform 2 of Death domain-associated protein 6 OS=Homo sapiens GN=DAXX;>tr|F5H082|F5H082_HUMAN Death domain-associated protein 6 OS=Homo sapie			+	81.372	0.29212	0.3531	1.2564	NaN	NaN	NaN	+	2.76784e-05	1	62.7358	103.488	81.5952	0	0	0	-18.6362	22.1163	0.223245	0	0	0
3752	P81605;P81605-2	Dermcidin;Survival-promoting peptide;DCD-1	DCD	>sp|P81605|DCD_HUMAN Dermcidin OS=Homo sapiens GN=DCD PE=1 SV=2;>sp|P81605-2|DCD_HUMAN Isoform 2 of Dermcidin OS=Homo sapiens GN=DCD			+	11.284	0.15281	0.20665	1.3427	0.18673	0.16674	0.71005	+	0.000138126	0.00515956	215.356	215.356	215.356	53.1751	31.0419	68.6026	204.072	204.072	204.072	41.8911	19.7579	57.3186
430	F5GWR8;Q92997;B4E3E5;C9K0P9;F8WCF1	Segment polarity protein dishevelled homolog DVL-3	DVL3	>tr|F5GWR8|F5GWR8_HUMAN Segment polarity protein dishevelled homolog DVL-3 OS=Homo sapiens GN=DVL3 PE=4 SV=1;>sp|Q92997|DVL3_HUMAN Segment polarity protein dishevelled homolog DVL-3 OS=Homo sapiens GN=DVL3 PE=1 SV=2;>tr|B4E3E5|B4E3E5_HUMAN Segment polarity			+	78.794	0.263	0.26477	1.0218	0.98627	1.0035	1.0602		0.000390567	0.884926	76.5394	76.5394	76.5394	74.6234	74.172	74.2975	-2.2546	-2.2546	-2.2546	-4.17065	-4.62201	-4.49646
962	P02751-15;P02751-7;E7ERA1;P02751;P02751-11;P02751-3;E9PE77;F8W7G7;P02751-5;P02751-6;P02751-4;P02751-8;P02751-13;P02751-14;P02751-9;P02751-10;P02751-12;H0Y7Z1;H0Y4K8	Fibronectin;Anastellin;Ugl-Y1;Ugl-Y2;Ugl-Y3	FN1	>sp|P02751-15|FINC_HUMAN Isoform 15 of Fibronectin OS=Homo sapiens GN=FN1;>sp|P02751-7|FINC_HUMAN Isoform 7 of Fibronectin OS=Homo sapiens GN=FN1;>tr|E7ERA1|E7ERA1_HUMAN Anastellin OS=Homo sapiens GN=FN1 PE=4 SV=1;>sp|P02751|FINC_HUMAN Fibronectin OS=Homo			+	272.32	0.46017	0.33842	0.67072	NaN	NaN	NaN		0.000125357	1	186.351	178.211	179.507	0	0	0	-85.9691	-94.1088	-92.8126	0	0	0
2801	P15104;E7ESR6	Glutamine synthetase	GLUL	>sp|P15104|GLNA_HUMAN Glutamine synthetase OS=Homo sapiens GN=GLUL PE=1 SV=4;>tr|E7ESR6|E7ESR6_HUMAN Glutamine synthetase OS=Homo sapiens GN=GLUL PE=4 SV=2			+	42.064	0.13359	0.4363	3.5227	NaN	NaN	NaN		4.11584e-07	1	197.016	215.031	210.728	0	0	0	154.952	172.967	168.664	0	0	0
5943	Q9BRR8	G patch domain-containing protein 1	GPATCH1	>sp|Q9BRR8|GPTC1_HUMAN G patch domain-containing protein 1 OS=Homo sapiens GN=GPATCH1 PE=1 SV=1			+	103.34	0.61466	0.46126	1.0068	NaN	NaN	NaN		0.0084465	1	102.225	102.225	102.225	0	0	0	-1.11484	-1.11484	-1.11484	0	0	0
6043	Q9BW62	Katanin p60 ATPase-containing subunit A-like 1	KATNAL1	>sp|Q9BW62|KATL1_HUMAN Katanin p60 ATPase-containing subunit A-like 1 OS=Homo sapiens GN=KATNAL1 PE=2 SV=1			+	55.392	0.22515	0.18523	0.79299	NaN	NaN	NaN		0.000101364	1	56.2598	56.2598	56.2598	0	0	0	0.867811	0.867811	0.867811	0	0	0
3171	P35908	Keratin, type II cytoskeletal 2 epidermal	KRT2	>sp|P35908|K22E_HUMAN Keratin, type II cytoskeletal 2 epidermal OS=Homo sapiens GN=KRT2 PE=1 SV=2			+	65.432	0.09283	0.074623	0.76807	0.073233	0.053894	0.86709		4.50074e-25	3.75929e-21	142.628	119.24	113.225	98.9313	80.0664	77.7222	77.196	53.8076	47.7934	33.4993	14.6344	12.2902
6992	Q9Y250;Q9Y250-2;Q9Y250-3;Q9Y250-4;Q9Y250-5	Leucine zipper putative tumor suppressor 1	LZTS1	>sp|Q9Y250|LZTS1_HUMAN Leucine zipper putative tumor suppressor 1 OS=Homo sapiens GN=LZTS1 PE=1 SV=3;>sp|Q9Y250-2|LZTS1_HUMAN Isoform 2 of Leucine zipper putative tumor suppressor 1 OS=Homo sapiens GN=LZTS1;>sp|Q9Y250-3|LZTS1_HUMAN Isoform 3 of Leucine zip			+	66.612	0.24044	0.1089	0.52818	NaN	NaN	NaN		4.00974e-08	1	83.1386	76.8931	76.7111	167.326	0	0	16.5266	10.2811	10.0991	100.714	0	0
5019	Q86YT6	E3 ubiquitin-protein ligase MIB1	MIB1	>sp|Q86YT6|MIB1_HUMAN E3 ubiquitin-protein ligase MIB1 OS=Homo sapiens GN=MIB1 PE=1 SV=1			+	110.13	0.3016	0.2574	0.95813	NaN	NaN	NaN		0.000405587	1	102.225	102.225	102.225	0	0	0	-7.90484	-7.90484	-7.90484	0	0	0
5311	Q8TB37;B4DWB0;Q8TB37-2;F8W0A2;F8W061;H0YHR7	Iron-sulfur protein NUBPL	NUBPL	>sp|Q8TB37|NUBPL_HUMAN Iron-sulfur protein NUBPL OS=Homo sapiens GN=NUBPL PE=1 SV=3;>tr|B4DWB0|B4DWB0_HUMAN Iron-sulfur protein NUBPL OS=Homo sapiens GN=NUBPL PE=2 SV=1;>sp|Q8TB37-2|NUBPL_HUMAN Isoform 2 of Iron-sulfur protein NUBPL OS=Homo sapiens GN=NUBP			+	34.082	0.68531	0.48583	0.76775	NaN	NaN	NaN		0.000766315	1	25.3141	25.3141	25.3141	0	0	0	-8.76794	-8.76794	-8.76794	0	0	0
5571	Q96AH0;H7C0W4;Q96AH0-3;Q96AH0-2	SOSS complex subunit B2	OBFC2A	>sp|Q96AH0|SOSB2_HUMAN SOSS complex subunit B2 OS=Homo sapiens GN=OBFC2A PE=1 SV=1;>tr|H7C0W4|H7C0W4_HUMAN SOSS complex subunit B2 (Fragment) OS=Homo sapiens GN=OBFC2A PE=4 SV=1;>sp|Q96AH0-3|SOSB2_HUMAN Isoform 3 of SOSS complex subunit B2 OS=Homo sapiens			+	22.423	0.19401	0.24587	1.3717	1.4752	1.4677	1.175		2.42388e-06	0.564164	25.3141	25.3141	25.3141	31.2623	27.7023	32.5685	2.89106	2.89106	2.89106	8.83929	5.27926	10.1455
869	D6RJH0;P16234;P16234-3;P16234-2;D6RIG5;D6RG11;D6RDX0	Platelet-derived growth factor receptor alpha	PDGFRA	>tr|D6RJH0|D6RJH0_HUMAN Platelet-derived growth factor receptor alpha (Fragment) OS=Homo sapiens GN=PDGFRA PE=4 SV=1;>sp|P16234|PGFRA_HUMAN Platelet-derived growth factor receptor alpha OS=Homo sapiens GN=PDGFRA PE=1 SV=1;>sp|P16234-3|PGFRA_HUMAN Isoform 3			+	16.514	0.058628	0.39306	7.0168	NaN	NaN	NaN		0.00297366	1	80.6805	81.9719	84.4641	0	0	0	64.1665	65.4579	67.9501	0	0	0
5210	Q8NAV1	Pre-mRNA-splicing factor 38A	PRPF38A	>sp|Q8NAV1|PR38A_HUMAN Pre-mRNA-splicing factor 38A OS=Homo sapiens GN=PRPF38A PE=1 SV=1			+	37.476	0.6074	0.4268	0.84463	0.60949	0.6641	0.96635	+	2.52011e-07	0.13117	40.6791	40.6791	40.6791	40.6791	40.6791	43.9401	3.20307	3.20307	3.20307	3.20307	3.20307	6.46415
1912	O00391;O00391-2	Sulfhydryl oxidase 1	QSOX1	>sp|O00391|QSOX1_HUMAN Sulfhydryl oxidase 1 OS=Homo sapiens GN=QSOX1 PE=1 SV=3;>sp|O00391-2|QSOX1_HUMAN Isoform 2 of Sulfhydryl oxidase 1 OS=Homo sapiens GN=QSOX1			+	82.577	0.25807	0.21061	1.7659	NaN	NaN	NaN		0.000165462	1	56.2598	56.2598	56.2598	165.29	165.29	165.29	-26.3172	-26.3172	-26.3172	82.7135	82.7135	82.7135
1571	Q07889;G5E9C8;F8W9I5;F5GX06;Q07890;B7ZKT6;B4DXG2	Son of sevenless homolog 1	SOS1	>sp|Q07889|SOS1_HUMAN Son of sevenless homolog 1 OS=Homo sapiens GN=SOS1 PE=1 SV=1;>tr|G5E9C8|G5E9C8_HUMAN Son of sevenless homolog 1 OS=Homo sapiens GN=SOS1 PE=4 SV=1;>tr|F8W9I5|F8W9I5_HUMAN Son of sevenless homolog 1 OS=Homo sapiens GN=SOS1 PE=4 SV=1;>tr			+	152.46	0.4577	0.37805	0.91748	1.0152	0.99823	0.95917		0.00237287	0.792277	165.29	165.29	165.29	165.29	165.29	165.29	12.8305	12.8305	12.8305	12.8305	12.8305	12.8305
2647	P07996;A8MZG1;P35442;H0Y3J3;P49746;B4DQ20;Q2HIZ1;F5H4Z8	Thrombospondin-1	THBS1	>sp|P07996|TSP1_HUMAN Thrombospondin-1 OS=Homo sapiens GN=THBS1 PE=1 SV=2			+	129.38	0.37862	0.37871	0.81773	NaN	NaN	NaN		5.9618e-12	1
1764	Q6BDS2;H7C1J4	UHRF1-binding protein 1	UHRF1BP1	>sp|Q6BDS2|URFB1_HUMAN UHRF1-binding protein 1 OS=Homo sapiens GN=UHRF1BP1 PE=1 SV=1;>tr|H7C1J4|H7C1J4_HUMAN Chromosome 6 open reading frame 107, isoform CRA_b OS=Homo sapiens GN=UHRF1BP1 PE=4 SV=1			+	159.48	0.61852	0.065786	0.06284	NaN	NaN	NaN		1.05892e-62	1	13.5712	14.006	65.2009	0	0	0	-145.909	-145.474	-94.2791	0	0	0
4759	Q6PJI9;Q6PJI9-2;Q6PJI9-3;H3BMH3;H3BPW7;H3BR95;H3BNK0;H3BSX2	WD repeat-containing protein 59	WDR59	>sp|Q6PJI9|WDR59_HUMAN WD repeat-containing protein 59 OS=Homo sapiens GN=WDR59 PE=1 SV=2;>sp|Q6PJI9-2|WDR59_HUMAN Isoform 2 of WD repeat-containing protein 59 OS=Homo sapiens GN=WDR59			+	109.79	0.72832	0.47355	0.68159	NaN	NaN	NaN		0.0105418	1	102.225	102.225	102.225	0	0	0	-7.56484	-7.56484	-7.56484	0	0	0
4331	Q15911;Q15911-2	Zinc finger homeobox protein 3	ZFHX3	>sp|Q15911|ZFHX3_HUMAN Zinc finger homeobox protein 3 OS=Homo sapiens GN=ZFHX3 PE=1 SV=2;>sp|Q15911-2|ZFHX3_HUMAN Isoform B of Zinc finger homeobox protein 3 OS=Homo sapiens GN=ZFHX3	+		+	404.41	0.2882	0.20076	0.71731	0.40546	2.2274	6.205	+	1.28915e-24	0.298635	14.7275	12.9916	13.0451	215.356	215.356	213.224	-389.682	-391.418	-391.365	-189.054	-189.054	-191.186
5581	Q96B54	Zinc finger protein 428	ZNF428	>sp|Q96B54|ZN428_HUMAN Zinc finger protein 428 OS=Homo sapiens GN=ZNF428 PE=1 SV=2			+	20.48	0.50907	0.48564	1.0152	NaN	NaN	NaN		0.00222051	1	25.3141	25.3141	25.3141	0	0	0	4.83406	4.83406	4.83406	0	0	0
4804	Q6ZN55-2;Q6ZN55;F5H2N0	Zinc finger protein 574	ZNF574	>sp|Q6ZN55-2|ZN574_HUMAN Isoform 2 of Zinc finger protein 574 OS=Homo sapiens GN=ZNF574;>sp|Q6ZN55|ZN574_HUMAN Zinc finger protein 574 OS=Homo sapiens GN=ZNF574 PE=1 SV=2;>tr|F5H2N0|F5H2N0_HUMAN Zinc finger protein 574 OS=Homo sapiens GN=ZNF574 PE=4 SV=1			+	108.57	0.5796	0.49279	0.93093	0.66322	0.75796	1.187		0.0125191	0.123981	102.225	102.225	102.225	102.225	102.225	102.225	-6.34484	-6.34484	-6.34484	-6.34484	-6.34484	-6.34484
5720	Q96IR2;Q96LW1;O60765;Q6PDB4;O75346;A6NP11;Q15929;Q63HK3;P51523;F5H630;B4DT08;P17097;Q8TF47;F5H290;Q8N9F8;Q9NQZ8;E9PMP9;F5H032;O75346-2;Q8N8H1	Zinc finger protein 845	ZNF845	>sp|Q96IR2|ZN845_HUMAN Zinc finger protein 845 OS=Homo sapiens GN=ZNF845 PE=2 SV=3			+	113.13	0.5349	0.49202	1.0028	1.3738	1.673	1.2022	+	0.0105447	0.161249	40.239	21.2189	20.8864	79.13	83.517	83.6736	-72.891	-91.9111	-92.2436	-34	-29.613	-29.4564

## Sheet: Sheet2
Uniprot	Protein IDs
A0AUZ9-2	Q8NAT1
A0AV56	P04114	+	F5H109	A8MUN2
A1X283	Q96DR7		E9PBD0
A2ABK2	Q0PNE2		Q0PNE2-2	E9PFB3	C9IYN7	C9JEX8	C9J9N8	C9J2D6	C9JA82	C9JLH5	F8WE64
A2AJT9	B0UZ83		B0V2C8	P0C0L4	P0C0L5	Q5JNX2	A6H8M8	F8VSI2	F8VW91	F8VZD8	A2BHY4	Q6U2E9	F5GXS0	F8VNV9	F8VX64	F8VWK3	B4DDH0
A2AJT9-2	Q9Y3X0		F5GXE9
A2RRB4	Q9UPV0		Q9UPV0-2	E9PI34	E7ETE1
A2RRD8	Q9UER7	+	Q9UER7-2	F5H082	Q4VX54	Q5STR5
A3KN83	P81605	+	P81605-2
A4D277	F5GWR8		Q92997	B4E3E5	C9K0P9	F8WCF1
A4FUP2	P02751-15		P02751-7	E7ERA1	P02751	P02751-11	P02751-3	E9PE77	F8W7G7	P02751-5	P02751-6	P02751-4	P02751-8	P02751-13	P02751-14	P02751-9	P02751-10	P02751-12	H0Y7Z1	H0Y4K8
A4FVD0	P15104		E7ESR6
A4KYM5	Q9BRR8
A4Z946	Q9BW62
A5YM64	P35908
A6NDX5	Q9Y250		Q9Y250-2	Q9Y250-3	Q9Y250-4	Q9Y250-5
A6NE09	Q86YT6
A6NEM2	Q8TB37		B4DWB0	Q8TB37-2	F8W0A2	F8W061	H0YHR7
A6NFL4	Q96AH0		H7C0W4	Q96AH0-3	Q96AH0-2
A6NGT1	D6RJH0		P16234	P16234-3	P16234-2	D6RIG5	D6RG11	D6RDX0
A6NHB5	Q8NAV1	+
A6NHJ4	O00391		O00391-2
A6NHN7	Q07889		G5E9C8	F8W9I5	F5GX06	Q07890	B7ZKT6	B4DXG2
A6NHR9	P07996		A8MZG1	P35442	H0Y3J3	P49746	B4DQ20	Q2HIZ1	F5H4Z8
A6NI44	Q6BDS2		H7C1J4
A6NI71	Q6PJI9		Q6PJI9-2	Q6PJI9-3	H3BMH3	H3BPW7	H3BR95	H3BNK0	H3BSX2
A6NKG5	Q15911	+	Q15911-2
A6NL66	Q96B54
A6NLK9	Q6ZN55-2		Q6ZN55	F5H2N0
A6NLM8	Q96IR2	+	Q96LW1	O60765	Q6PDB4	O75346	A6NP11	Q15929	Q63HK3	P51523	F5H630	B4DT08	P17097	Q8TF47	F5H290	Q8N9F8	Q9NQZ8	E9PMP9	F5H032	O75346-2	Q8N8H1
A6NLM9
A6NLW5
A6NM54
A6NMQ1
A6NNK5
A6NP09
A6NP16
A7LNP2
A8K1F5
A8K1V5
A8K5B6
A8K674
A8K690
A8K964
A8K9X5
A8MRT0
A8MSH5
A8MSQ1
A8MSS2
A8MSW5
A8MTF7
A8MU27
A8MUB1
A8MV65-2
A8MXP9
B0QY21
B0QYN7
B0QYS7
B0V3J0
B0ZBF7
B1AK63
B1AKN0
B1ALC0
B1ANN8
B2R550
B2RPK0
B2WTI3
B3KRS5
B3KSP0
B3KSY9
B3KTC7
B4DEQ4
B4DGT8
B4DI41
B4DJK2
B4DK69
B4DLP8
B4DLR8
B4DLW8
B4DMI0
B4DNJ6
B4DNN9
B4DNX9
B4DP11
B4DQH4
B4DS55
B4DSM2
B4DVY1
B4DWW4
B4DX68
B4DYX9
B4E0G4
B4E127
B4E1N1
B4E2Q8
B5AK60
B5MCF9
B7Z1I0
B7Z3F5
B7Z4B8
B7Z4Q3
B7Z5N5
B7Z5P9
B7Z6K7
B7Z755
B7ZBM3
B7ZBN5
B7ZKS7
B7ZKU0
B7ZKW6
B7ZM62
B7ZM82
B8ZZN6
B9A060
C9IZF0
C9IZN5
C9J050
C9J0A4
C9J167
C9J2P0
C9J2Z4
C9J813
C9J879
C9J9J2
C9J9W2
C9JA69
C9JAJ9
C9JBM0
C9JCG7
C9JCN8
C9JCU7
C9JE98
C9JFL8
C9JGC1
C9JK83
C9JLR9
C9JMZ3
C9JPN7
C9JSI8
C9JTI2
C9JW18
C9JWY0
C9JXG8
C9JYP7
CON__P08729
CON__P60712
CON__Q04695
CON__Q6KB66-1
D6RA57
D6RB33
D6RBR1
D6RC52
D6RC55
D6RDJ2
D6RDJ3
D6REE5
D6REK3
D6REL5
D6RF62
D6RF73
D6RG15
D6RHD7
D6RIX0
D6W592
E5RFJ1
E5RGA2
E5RH50
E5RHT6
E5RI56
E7ENI0
E7ENL1
E7ENU4
E7EP41
E7EPA6
E7EQ57
E7EQD9
E7ER26
E7ERG6
E7ERS3
E7ET07
E7EU42
E7EUL7
E7EUY0
E7EVD1
E7EVH3
E7EWD6
E7EWM1
E7EX64
E9PAU2
E9PAV9
E9PAW1
E9PB39
E9PBJ4
E9PC52
E9PC66
E9PC97
E9PCX3
E9PEI0
E9PEK0
E9PFK5
E9PFZ0
E9PHA2
E9PIN3
E9PJN1
E9PK00
E9PK25
E9PLL6
E9PLN6
E9PM17
E9PM57
E9PPJ0
E9PQH3
E9PQQ2
E9PR18
E9PRF4
E9PS42
F2Z2C0
F5GWX5
F5GX09
F5GX11
F5GX77
F5GXD7
F5GXF5
F5GY05
F5GYJ8
F5GYL3
F5GYV5
F5GZ28
F5GZ90
F5GZZ0
F5H032
F5H1A0
F5H290
F5H2B9
F5H2U2
F5H3P5
F5H3X8
F5H449
F5H476
F5H4M3
F5H4V6
F5H4V9
F5H4W0
F5H5D3
F5H630
F5H658
F5H6R4
F5H6X0
F5H783
F5H7D6
F5H7I4
F5H8K4
F6RU81
F8VNY5
F8VP66
F8VQ10
F8VQ14
F8VQY2
F8VV71
F8VVA7
F8VXI6
F8W126
F8W6D9
F8W6G5
F8W6I7
F8W720
F8W785
F8W7I9
F8W8Z4
F8W930
F8W938
F8WAG9
F8WE91
F8WE98
F8WEC7
G3V0E7
G3V1A1
G3V1N1
G3V1T4
G3V1V0
G3V2F4
G3V2P3
G3V2W9
G3V4C1
G3V5D9
G3V5T9
G3XAC6
G5E972
G5E975
G5E9A8
G5E9G0
G5E9L0
G5E9M5
G8JLH2
H0Y386
H0Y3X6
H0Y621
H0Y687
H0Y6I7
H0Y6W5
H0Y8F6
H0Y8J2
H0YA76
H0YA77
H0YAH7
H0YBG5
H0YBJ0
H0YBM8
H0YCA5
H0YH25
H0YHD0
H0YID9
H0YIQ8
H0YIZ5
H0YK46
H0YK73
H0YKD8
H0YKE4
H0YMH7
H0YNP8
H3BMM1
H3BN04
H3BN64
H3BPE7
H3BQM0
H3BQQ9
H3BQR0
H3BS42
H3BSK8
H3BSZ2
H3BT58
H3BUJ7
H3BUU5
H7BXJ6
H7BY62
H7BZ93
H7C1M5
H7C2B5
H7C316
H7C3F4
H7C3G7
H7C501
H9KVB4
I3L3I4
I3L3J2
I3L504
I6L8A6
J3KMX2
J3KN27
J3KN32
J3KN86
J3KNN5
J3KNT0
J3KNZ9
J3KP29
J3KPW7
J3KQ69
J3KQE5
J3KQH2
J3KQT5
J3KR51
J3KRK4
J3KSP2
J3KSZ6
J3KTA4
J3KTD6
J3QK86
J3QK89
J3QKS7
J3QL51
J3QLN7
J3QQT2
J3QR07
J3QRH0
J3QS39
J3QSH4
J3QTL0
J3QTP8
K7ELI2
K7EMT0
K7EMV5
K7EMZ9
K7EN45
K7EQA9
K7EQQ9
K7EQT1
K7EQX9
K7ER43
K7ERG4
K7ES31
K7ES59
K7ES96
K7ESH0
M0QXS9
M0QY62
M0QYH2
M0QZ59
M0QZM1
M0QZS6
M0R088
M0R0A3
M0R0F0
M0R0K9
M0R0P7
M0R202
M0R2B7
M0R3F6
M3ZCP1
O00148
O00231
O00232
O00257
O00257-1
O00267
O00311
O00327-4
O00410
O00418
O00422
O00425
O00425-2
O00429-3
O00487
O00541
O00541-1
O00566
O00567
O00571-2
O14503
O14513-3
O14602
O14628-5
O14646
O14647
O14686
O14775-3
O14776
O14776-1
O14776-2
O14777
O14818
O14880
O14908
O14925
O14929
O14978
O14980
O14981
O15014
O15015
O15042
O15042-1
O15042-2
O15054
O15062
O15164
O15164-1
O15213
O15226
O15294
O15305
O15350
O15355
O15381
O15391
O15417-2
O15446
O15446-2
O15460
O15525
O15541
O43143
O43151
O43159
O43172
O43242
O43248
O43290
O43298
O43309
O43328
O43361
O43390
O43390-2
O43395-1
O43395
O43474-4
O43502
O43513
O43593-2
O43663-3
O43663
O43684
O43684-2
O43709
O43719
O43805
O43852-2
O43852-3
O43920
O43927
O60216
O60264
O60281
O60287
O60293-2
O60315
O60315-2
O60341
O60341-2
O60493
O60506
O60518
O60563
O60568
O60583-2
O60675
O60716-13
O60716-3
O60716
O60812
O60814
O60832
O60885
O60885-1
O60934
O60942
O75030-2
O75030-3
O75030
O75113
O75123
O75141
O75150
O75151
O75152
O75164
O75182-1
O75182
O75319
O75367
O75376
O75376-2
O75396
O75400
O75400-2
O75410-7
O75419-2
O75419-3
O75446
O75462
O75467
O75475-1
O75475-3
O75475
O75486-2
O75486
O75494
O75496
O75528-2
O75528
O75533
O75534-2
O75553-2
O75586
O75607
O75626-3
O75643-1
O75643
O75663
O75691
O75694
O75694-1
O75694-2
O75717
O75792
O75820
O75820-2
O75821
O75822
O75925
O75928
O75928-1
O75937
O76003
O76021
O94776
O94782
O94864
O94864-1
O94864-2
O94880
O94888
O94888-1
O94906
O94913
O94916-2
O94916
O95071
O95081
O95201
O95218-2
O95229
O95232
O95239
O95239-1
O95243-3
O95243
O95251-4
O95365
O95373
O95391
O95400
O95409
O95551
O95551-2
O95625
O95626
O95644
O95758-7
O95758
O95785-1
O95789-2
O95834
O95872
O95926
O95983-2
O96004
O96006
O96028
P00374
P00966
P01100
P01106
P01137
P02545-1
P02545
P02671
P02751
P02786
P02794
P04075
P04083
P04114
P04150-2
P04150-3
P04150
P04406
P04637
P04637-7
P04792
P04818
P04844
P05164-2
P05204
P05386
P05387
P05388
P05412
P05423
P05455
P05549
P05771-2
P06454-1
P06454
P06493
P06493-1
P06703
P06733
P06748
P06748-1
P06756-3
P06899
P07195
P07199
P07237
P07355
P07741
P07814
P07900
P07910
P07910-2
P07951-3
P08047
P08107
P08107-2
P08133
P08195
P08235-4
P08238
P08243
P08621-1
P08651
P08670
P08708
P08758
P08865
P09382
P09429
P09525
P09651
P09661
P09874
P09884
P0C0S5
P0C1Z6
P0C671
P0CG48
P0CJ78
P0CJ79
P10073
P10074
P10242-4
P10243-2
P10244
P10599
P10646
P10721-3
P10809
P10909-4
P10914
P11021
P11142
P11142-1
P11166
P11387
P11388
P11388-1
P11388-4
P11474
P11717
P12004
P12270
P12277
P12757-5
P12956
P13010
P13631-3
P13682
P13693
P13984
P14316-2
P14316
P14324
P14550
P14618
P14678
P14854
P14866
P14921
P14921-1
P15036
P15170
P15311
P15408
P15622-3
P15880
P15923
P16104
P16144-5
P16383
P16403
P17010-2
P17014
P17017
P17020
P17028
P17029
P17035
P17036
P17040-2
P17275
P17480
P17480-1
P17480-2
P17482
P17535
P17544-1
P17544-4
P17544
P17676-2
P17676
P17812
P17861-2
P17861
P18583-9
P18583
P18669
P18754
P18847
P18847-1
P18848
P18850
P18858
P18887
P19105
P19338
P19338-1
P19387
P19532
P19623
P19838
P20585
P20700
P21127
P21127-8
P21266
P21333
P21675-10
P22087
P22314
P22415
P22492
P22626
P22626-2
P22736
P23025
P23229-9
P23246-1
P23246
P23396
P23497-1
P23497-3
P23497
P23527
P23528
P23769-2
P24278
P24522
P24666
P24844
P24928
P25205
P25490
P25787
P25789
P26358
P26368-2
P26373
P26447
P26583
P26599-3
P26599
P27348
P27361
P27635
P27694
P27695
P27797
P27824
P28066
P28324-2
P28340
P28360
P28698
P28702
P28715
P29373
P29374-1
P29374-3
P29374
P29375-2
P29590
P29590-1
P29590-2
P29590-5
P29762
P30041
P30153
P30154-2
P30154-4
P30154
P30291
P30414
P30876
P31689
P31749
P31942
P31942-2
P31943
P31946
P31948
P32119
P32322
P32519
P32969
P33981-2
P33991
P33993
P35221-2
P35226
P35240-4
P35251
P35251-2
P35520
P35555
P35556
P35613-1
P35637-1
P35638
P35659
P35869
P36404
P37275-2
P37275-3
P37275
P37802
P37837
P38117-2
P38159
P38398
P38432
P38606
P38919
P39023
P39687
P39748
P39880-3
P39880-6
P39880
P40227-2
P40337-3
P40692-3
P40937
P41091
P41161
P41162
P41212
P41223
P41229
P41229-2
P41743
P42127
P42166
P42167
P42167-1
P42224
P42224-2
P42226
P42229
P42285
P42568
P42574
P42677
P42696
P42704
P43243
P43246
P43307-1
P43357
P43487
P45973
P45974
P46013
P46013-1
P46060
P46063
P46087-1
P46087-3
P46087-4
P46087
P46100
P46100-3
P46459
P46734-3
P46777
P46778
P46779
P46781
P46782
P46783
P47755
P48059
P48507
P48552
P48556
P48643
P48729-2
P49321
P49427
P49454
P49585
P49643
P49711
P49715
P49716
P49721
P49736
P49750
P49756
P49759
P49761-1
P49790
P49792
P49915
P49916-2
P49916
P49959
P49959-1
P50395-2
P50502
P50548
P50750
P50914
P50990
P50995
P51114
P51531
P51532-5
P51532
P51587
P51608
P51610
P51665
P51692
P51784
P51814-4
P51858
P51991
P52272-1
P52272-2
P52272
P52292
P52434
P52564
P52565
P52597
P52701
P52736-2
P52739-1
P52739-2
P52741-2
P52746
P52747-2
P52756
P53004
P53611
P53618
P53814-5
P53999
P54132
P54136
P54278
P54578
P54646
P54727
P54819-1
P54819
P55036-1
P55036
P55060-1
P55060
P55072
P55081
P55209
P55263-3
P55265-5
P55265
P55268
P55317
P55769
P55795
P55854
P57053
P57059
P57076
P57678
P57682
P57682-1
P57682-2
P57740
P58012
P58107
P58317
P58546
P58876
P59827-2
P59923
P60228
P60660-1
P60660
P60842
P60981
P61086-1
P61086
P61160
P61247
P61254
P61956
P61964
P61978-2
P61978-3
P62081
P62191
P62241
P62249
P62258
P62263
P62266
P62269
P62280
P62304
P62308
P62312
P62314
P62316
P62318
P62424
P62701
P62805
P62820
P62841
P62847-2
P62899
P62906
P62913
P62913-2
P62917
P62937
P62979
P62995
P63104
P63165
P63165-2
P63167
P63173
P63208
P63241
P63241-2
P63244
P63279
P67775
P67870
P68104
P68363
P68371
P78316
P78332
P78346
P78347
P78347-1
P78347-2
P78527-1
P78545-1
P78545
P81605
P82914
P82970
P82979
P83731
P83916
P85037
P98169
P98170
P98175
P98175-2
P99999
Q00341
Q00535
Q00613
Q00613-1
Q00613-2
Q00653
Q00765
Q00839
Q00839-2
Q01081
Q01105-2
Q01105
Q01167
Q01167-1
Q01581
Q01664
Q01780
Q01780-1
Q01826-2
Q01831
Q01831-2
Q02078-1
Q02241
Q02386
Q02447
Q02447-1
Q02447-3
Q02543
Q02878
Q02880
Q02880-1
Q02880-2
Q03111
Q03112-3
Q03112-4
Q03112-6
Q03188
Q03252
Q03468
Q03701
Q03933
Q03933-2
Q03989
Q04695
Q05BQ5
Q05D32
Q06265-2
Q06265-3
Q06265
Q06310
Q06546
Q06730
Q06732
Q06830
Q07654-2
Q07666
Q08050-2
Q08050-3
Q08050
Q08211
Q08499
Q08752
Q08945
Q08AN1
Q08ER8
Q08J23
Q09028-3
Q09161
Q09666
Q0VF46
Q0VF96-1
Q0VGE8
Q10471
Q10586
Q10589-2
Q12772
Q12788
Q12789-1
Q12789-3
Q12789
Q12800
Q12824
Q12830-2
Q12830
Q12834
Q12873-2
Q12873
Q12888
Q12901
Q12905
Q12946
Q12948
Q12972
Q12987
Q13111
Q13111-1
Q13118-2
Q13123
Q13129
Q13148
Q13148-2
Q13151
Q13162
Q13185
Q13200
Q13206
Q13263
Q13263-1
Q13283
Q13322-3
Q13347
Q13352
Q13356
Q13398-5
Q13415
Q13416
Q13426
Q13428-2
Q13428-4
Q13428
Q13435
Q13451
Q13474-2
Q13485
Q13492-4
Q13506
Q13506-1
Q13523
Q13526
Q13547
Q13569
Q13573
Q13595
Q13601
Q13601-2
Q13619-1
Q13643
Q13751
Q13761
Q13765
Q13823
Q13867
Q13886
Q13887
Q13895
Q13901
Q13905-2
Q14004-2
Q14019
Q14119
Q14149
Q14151
Q14159
Q14166
Q14191
Q14192
Q14207
Q14244-5
Q14247
Q14320
Q14331
Q14493
Q14498
Q14527-2
Q14584
Q14586
Q14588
Q14676
Q14676-4
Q14680-2
Q14684
Q14687-2
Q14690
Q14692
Q14738-1
Q14738
Q14781
Q14807
Q14814-1
Q14814
Q14839-2
Q14839
Q14865
Q14865-1
Q14978
Q14978-2
Q14980-2
Q14980
Q149N8-4
Q15003
Q15007-2
Q15014
Q15022
Q15029
Q15047
Q15047-1
Q15050
Q15054
Q15056
Q15061
Q15072
Q15170
Q15185
Q15233
Q15291
Q15293
Q15365
Q15366
Q15366-2
Q15370-2
Q15397
Q15398-1
Q15398
Q15424
Q15459
Q15545
Q15554-1
Q15561
Q15596
Q15645
Q15648
Q15652-3
Q15691
Q15697
Q15699
Q15723
Q15723-3
Q15742
Q15742-1
Q15776
Q15785
Q15843
Q15906
Q15911
Q15916
Q15928
Q15935
Q16236-1
Q16352
Q16527
Q16539-3
Q16539
Q16576
Q16594
Q16600
Q16629-3
Q16649
Q16665-2
Q16665-3
Q16666
Q16666-2
Q16670
Q16787-3
Q16881
Q17R98-2
Q17RM7
Q1ED39
Q1KMD3
Q29RF7
Q2KHR3
Q2KHR3-1
Q2M3W8-2
Q2NL82
Q2QGD7
Q2QGD7-3
Q2TAL8
Q2TAM5
Q2TB10
Q2VIQ3
Q2VY69
Q32P41
Q3B820-2
Q3BDU3
Q3L8U1
Q3L8U1-1
Q3MHD2
Q3T8J9-1
Q3T8J9
Q3ZB87
Q499Z4
Q49A26
Q49A26-1
Q49A26-5
Q4FZB7
Q4G0J3
Q4LE39-1
Q4LE39-4
Q4LE39
Q4LE72
Q4VC05
Q4VC44
Q52LR7
Q53EL6
Q53EL6-2
Q53EL7
Q53ET0
Q53F19
Q53F19-1
Q53GI3
Q53GS9
Q53HL1
Q53TS8-4
Q562R1
Q56NI9
Q59FS0
Q5BKZ1
Q5D1E8
Q5H9F3-3
Q5H9F3
Q5HY98
Q5IRN2
Q5JNW7
Q5JP53
Q5JPE7-1
Q5JPE7-2
Q5JPI3
Q5JR95
Q5JSL0
Q5JSZ5
Q5JT35
Q5JTH9
Q5JVG2-2
Q5JX56
Q5JXI0
Q5JYR4
Q5PSV4
Q5QJE6
Q5QPL9
Q5SQL3
Q5SVZ6
Q5SVZ7
Q5SZ07
Q5SZG2
Q5T0B9
Q5T1V5
Q5T200
Q5T200-2
Q5T3I0
Q5T3J3
Q5T4U8
Q5T5X7
Q5T624
Q5T7W0
Q5T8B5
Q5T8B6
Q5T8F0
Q5T8P6
Q5T8P6-2
Q5TA31
Q5TA45-4
Q5TBB1
Q5TCW7
Q5TEC3
Q5TEC6
Q5TGA3
Q5TGY3
Q5TIJ2
Q5UIP0-1
Q5UIP0
Q5VT52
Q5VTB9
Q5VTE0
Q5VTE6
Q5VTR2
Q5VUA4
Q5VUA4-1
Q5VV52-2
Q5VV67-2
Q5VVE9
Q5VVJ2
Q5VVJ2-1
Q5VVR7
Q5VWG9
Q5VWM6
Q5VWQ0
Q5VYV7
Q5VZL5
Q5VZL5-1
Q5W011
Q5W0B1
Q63HK3
Q68CQ4
Q68CV7
Q68D10-2
Q68DI1
Q68DL7
Q68DY9-2
Q68E01-2
Q68E01
Q69YH5
Q69YR6
Q69YT8
Q6AHZ1
Q6AHZ1-2
Q6AW86
Q6DK61
Q6DKI1
Q6EKJ0
Q6FI13
Q6IA86-5
Q6IBU8
Q6IBW4-4
Q6IE81-2
Q6IEG0
Q6IQ21
Q6IQ55-3
Q6JEL2
Q6JHV3
Q6KC79
Q6MZP7-3
Q6MZP7
Q6N043-2
Q6NS38
Q6NSD1
Q6NSI4
Q6NSZ9
Q6NT76-1
Q6NT76
Q6NUN9
Q6NUN9-2
Q6NX49
Q6NXE6
Q6NYC1-3
Q6NZ53
Q6NZI2
Q6P0N0
Q6P0N0-1
Q6P1J9
Q6P1L6-2
Q6P1R3-3
Q6P1R4
Q6P280
Q6P2D0-2
Q6P2Q9
Q6P491
Q6P4F7
Q6P4R7
Q6P4R8-2
Q6P4R8-3
Q6P4R8
Q6P5S3
Q6P6C2
Q6PCB5-2
Q6PCD5
Q6PCT2
Q6PID6
Q6PIW4
Q6PIW4-2
Q6PJ32
Q6PJG2
Q6PJG6-1
Q6PJG6
Q6PJP8
Q6PJT7
Q6PJT7-2
Q6PK04
Q6PL18
Q6PL18-1
Q6RFH5
Q6SJ93
Q6SPF0
Q6U7Q0
Q6UB99
Q6UN15-3
Q6UUV7
Q6UUV7-3
Q6VBP9
Q6VMQ6
Q6VMQ6-1
Q6W2J9-1
Q6W2J9-4
Q6W2J9
Q6ZN08
Q6ZN19-3
Q6ZN30
Q6ZN55
Q6ZNA4-3
Q6ZNA4
Q6ZR62
Q6ZRI6
Q6ZRI6-1
Q6ZSZ6
Q6ZU65
Q6ZU65-1
Q70SY1
Q70SY1-1
Q70Z53
Q719H9
Q71DI3
Q71F23-1
Q71F23
Q71RC2-1
Q76FK4-4
Q76L81
Q76M58
Q76M96
Q7KZ85
Q7KZF4
Q7KZS0
Q7L014
Q7L2H7
Q7L2J0
Q7L2R6
Q7L4I2-2
Q7L590-2
Q7LBC6
Q7LBC6-1
Q7RTV0
Q7Z309-4
Q7Z309
Q7Z333
Q7Z333-4
Q7Z335
Q7Z3I7
Q7Z3K3-5
Q7Z417
Q7Z4Q2
Q7Z589-2
Q7Z589
Q7Z5F8
Q7Z5J4
Q7Z5K2
Q7Z5W1
Q7Z628-2
Q7Z6E9
Q7Z6I8
Q7Z6K1-2
Q7Z6S5
Q7Z7J5
Q86T24
Q86T82-2
Q86TG7-2
Q86U06
Q86U44
Q86U86
Q86U86-1
Q86U86-5
Q86UP2-1
Q86UQ0-2
Q86UT8
Q86UU0-4
Q86UW9-2
Q86UZ6
Q86VF7-4
Q86WJ1
Q86WJ1-3
Q86X53
Q86X95
Q86XI2-2
Q86XN6-2
Q86XN7
Q86XP3
Q86XR8
Q86Y37
Q86Y56
Q86YE8
Q86YP4
Q86YP4-1
Q8IU81
Q8IU85-2
Q8IUF8
Q8IV48
Q8IV76
Q8IV76-1
Q8IVF2
Q8IVH2
Q8IVM0
Q8IWA0
Q8IWB6-3
Q8IWI9-3
Q8IWY8-2
Q8IWZ8
Q8IX12
Q8IX12-2
Q8IX15
Q8IX90
Q8IXH7
Q8IXH7-1
Q8IXK0-2
Q8IXQ4-3
Q8IXT5
Q8IXX5-2
Q8IY18
Q8IY22
Q8IY67-2
Q8IY81
Q8IY92
Q8IYB3-2
Q8IYB9
Q8IYH5-1
Q8IYW5
Q8IZ40
Q8IZL8-1
Q8IZL8
Q8IZL9
Q8IZQ8-2
Q8IZT6-1
Q8IZT6-2
Q8N0X7
Q8N0Y2
Q8N0Z6
Q8N108-17
Q8N163
Q8N163-2
Q8N184-2
Q8N1F7
Q8N1G0
Q8N1G0-1
Q8N1L5
Q8N257
Q8N283
Q8N2I2-2
Q8N2W9
Q8N3J9
Q8N3U4
Q8N3X1
Q8N3Z6
Q8N4W9-2
Q8N543
Q8N543-1
Q8N567
Q8N5C6
Q8N5F7
Q8N5P1
Q8N680
Q8N684-3
Q8N715
Q8N720
Q8N7H5
Q8N806
Q8N823-2
Q8N884-2
Q8N8K9
Q8N8K9-2
Q8N8R7
Q8N999
Q8N9K5
Q8N9M1-2
Q8N9T8
Q8NAP3
Q8NAV1
Q8NB50
Q8NC51-1
Q8NC51-2
Q8NC51
Q8NCA9
Q8NCD3
Q8NCF5
Q8NCJ5
Q8NCN4
Q8NCP5-3
Q8NCY6
Q8ND82
Q8NDT2
Q8NDX5-2
Q8NDX5
Q8NDX6
Q8NE62
Q8NEF9
Q8NEJ9
Q8NEK5
Q8NEY8
Q8NEZ4-3
Q8NF22
Q8NF64-3
Q8NF64
Q8NFC6
Q8NG31-1
Q8NG31-2
Q8NG31
Q8NHM5
Q8NHM5-1
Q8NHM5-4
Q8NHY2-2
Q8NI27-2
Q8NI27
Q8NI35
Q8NI36
Q8NI77
Q8TA86
Q8TAD8
Q8TAM1
Q8TAQ2
Q8TAQ2-1
Q8TAQ2-2
Q8TAQ5
Q8TAT5
Q8TB57
Q8TBK7
Q8TBZ8
Q8TCJ2
Q8TCU4-2
Q8TD17
Q8TD23
Q8TD26
Q8TDB6
Q8TDN6
Q8TDY2-2
Q8TE76-3
Q8TE77-3
Q8TEQ6
Q8TF01-2
Q8TF20
Q8TF32
Q8WTT2
Q8WUA2
Q8WUA4
Q8WUA4-1
Q8WUB8
Q8WUB8-1
Q8WUB8-3
Q8WUD4
Q8WUI4-3
Q8WUM0
Q8WUZ0
Q8WV22
Q8WV37
Q8WV44
Q8WVC0
Q8WVJ2
Q8WVM7
Q8WW89
Q8WWH5
Q8WWK9-4
Q8WWQ0
Q8WWY3
Q8WXE1
Q8WXI9
Q8WY36-1
Q8WY36
Q8WYA6
Q8WYB5
Q8WYB5-3
Q8WYP5
Q8WYQ5-3
Q92466-4
Q92541
Q92547
Q92597
Q92598-1
Q92620
Q92674
Q92688-1
Q92688-2
Q92688
Q92754
Q92766
Q92766-2
Q92766-5
Q92785
Q92791
Q92797-1
Q92797-2
Q92797
Q92802
Q92804
Q92841-1
Q92879
Q92879-5
Q92889
Q92908
Q92922
Q92989
Q92994-1
Q92995-2
Q93008-2
Q93009
Q93079
Q969E8
Q969F1
Q969G3
Q969G3-1
Q969J2
Q969R5
Q969R5-1
Q969S3
Q969V6
Q969W8
Q969X6-2
Q96AV8
Q96AV8-2
Q96AY2
Q96B23
Q96B23-2
Q96BD5-2
Q96BD5-3
Q96BD8
Q96BF6
Q96BK5
Q96BQ5
Q96BR9
Q96BV0
Q96C00
Q96C28
Q96C92-4
Q96CB8
Q96DT7
Q96DT7-2
Q96DY7
Q96E35
Q96EV2
Q96FV9
Q96FZ2
Q96G25
Q96G25-2
Q96G28
Q96GA3
Q96GD3-6
Q96GN5-2
Q96GQ7
Q96GX5
Q96GX5-1
Q96GY3
Q96HC4-7
Q96HQ0-6
Q96HR8
Q96HR8-2
Q96HW7
Q96HW7-1
Q96I24
Q96I25
Q96IR2
Q96IT1
Q96IZ5-2
Q96J01
Q96JB5
Q96JF6
Q96JM2-3
Q96JM3
Q96JM7
Q96JM7-2
Q96JN0
Q96JP5
Q96K58
Q96KB5
Q96KM6
Q96L50-2
Q96L93
Q96LW9
Q96ME7-3
Q96MF7
Q96MU6
[truncated: 571 more rows]
